# Supplementary material for: Flood resilience loci SUBMERGENCE 1 and ANAEROBIC GERMINATION 1 interact in seedlings established underwater
Source: Plant Direct. 2020 Jul 21;4(7):e00240. doi: 10.1002/pld3.240 (PMC7403837; doi:10.1002/pld3.240)
Supplement: Supplementary file 9 — Table S1 [file PLD3-4-e00240-s009.xlsx]

## Sheet: Description
Table S1 - Genotype and primer information
Tab	Sheet name	Description of sheet
(a)	Genotypes	Near-isogenic Genotypes used in this study
(b)	Index Primers	Index primers used for RNA-seq
(c)	Universal Adapters and Primers	Other RNA-seq and qRT-PCR primers

## Sheet: (a) Genotypes
Table S1a - Near-isogenic enotypes used in this study
Stocks were obtained from the International Rice Research Institute (IRRI).
Genotypes	IRRI designation
IR64(AG1)	IR93312-30-101-20-1-66-6
IR64(SUB1)	IR84194-139
IR64(AG1,SUB1)	IR97703-468-21-39
IR64

## Sheet: (b) Index Primers
Table S1b - Index primers used for RNA-seq
Barcode	Sequence
ATCACG	CAAGCAGAAGACGGCATACGAGATCGTGATGTGACTGGAGTTCAGACGTGT
CGATGT	CAAGCAGAAGACGGCATACGAGATACATCGGTGACTGGAGTTCAGACGTGT
TTAGGC	CAAGCAGAAGACGGCATACGAGATGCCTAAGTGACTGGAGTTCAGACGTGT
TGACCA	CAAGCAGAAGACGGCATACGAGATTGGTCAGTGACTGGAGTTCAGACGTGT
ACAGTG	CAAGCAGAAGACGGCATACGAGATCACTGTGTGACTGGAGTTCAGACGTGT
GCCAAT	CAAGCAGAAGACGGCATACGAGATATTGGCGTGACTGGAGTTCAGACGTGT
CAGATC	CAAGCAGAAGACGGCATACGAGATGATCTGGTGACTGGAGTTCAGACGTGT
ACTTGA	CAAGCAGAAGACGGCATACGAGATTCAAGTGTGACTGGAGTTCAGACGTGT
GATCAG	CAAGCAGAAGACGGCATACGAGATCTGATCGTGACTGGAGTTCAGACGTGT
TAGCTT	CAAGCAGAAGACGGCATACGAGATAAGCTAGTGACTGGAGTTCAGACGTGT
CTTGTA	CAAGCAGAAGACGGCATACGAGATTACAAGGTGACTGGAGTTCAGACGTGT
AGTCAA	CAAGCAGAAGACGGCATACGAGATTTGACTGTGACTGGAGTTCAGACGTGT
AGTTCC	CAAGCAGAAGACGGCATACGAGATGGAACTGTGACTGGAGTTCAGACGTGT
CCGTCC	CAAGCAGAAGACGGCATACGAGATGGACGGGTGACTGGAGTTCAGACGTGT
GTAGAG	CAAGCAGAAGACGGCATACGAGATCTCTACGTGACTGGAGTTCAGACGTGT
GTCCGC	CAAGCAGAAGACGGCATACGAGATGCGGACGTGACTGGAGTTCAGACGTGT
GTGAAA	CAAGCAGAAGACGGCATACGAGATTTTCACGTGACTGGAGTTCAGACGTGT
GTGGCC	CAAGCAGAAGACGGCATACGAGATGGCCACGTGACTGGAGTTCAGACGTGT
GTTTCG	CAAGCAGAAGACGGCATACGAGATCGAAACGTGACTGGAGTTCAGACGTGT
CGTACG	CAAGCAGAAGACGGCATACGAGATCGTACGGTGACTGGAGTTCAGACGTGT
GAGTGG	CAAGCAGAAGACGGCATACGAGATCCACTCGTGACTGGAGTTCAGACGTGT
GGTAGC	CAAGCAGAAGACGGCATACGAGATGCTACCGTGACTGGAGTTCAGACGTGT
ATGAGC	CAAGCAGAAGACGGCATACGAGATGCTCATGTGACTGGAGTTCAGACGTGT
ATTCCT	CAAGCAGAAGACGGCATACGAGATAGGAATGTGACTGGAGTTCAGACGTGT
CAAAAG	CAAGCAGAAGACGGCATACGAGATCTTTTGGTGACTGGAGTTCAGACGTGT
CAACTA	CAAGCAGAAGACGGCATACGAGATTAGTTGGTGACTGGAGTTCAGACGTGT
CACCGG	CAAGCAGAAGACGGCATACGAGATCCGGTGGTGACTGGAGTTCAGACGTGT
CACGAT	CAAGCAGAAGACGGCATACGAGATATCGTGGTGACTGGAGTTCAGACGTGT
CACTCA	CAAGCAGAAGACGGCATACGAGATTGAGTGGTGACTGGAGTTCAGACGTGT
CGGAAT	CAAGCAGAAGACGGCATACGAGATATTCCGGTGACTGGAGTTCAGACGTGT
CTAGCT	CAAGCAGAAGACGGCATACGAGATAGCTAGGTGACTGGAGTTCAGACGTGT
CTATAC	CAAGCAGAAGACGGCATACGAGATGTATAGGTGACTGGAGTTCAGACGTGT
CTCAGA	CAAGCAGAAGACGGCATACGAGATTCTGAGGTGACTGGAGTTCAGACGTGT
GCGCTA	CAAGCAGAAGACGGCATACGAGATTAGCGCGTGACTGGAGTTCAGACGTGT
TAATCG	CAAGCAGAAGACGGCATACGAGATCGATTAGTGACTGGAGTTCAGACGTGT
TACAGC	CAAGCAGAAGACGGCATACGAGATGCTGTAGTGACTGGAGTTCAGACGTGT
TATAAT	CAAGCAGAAGACGGCATACGAGATATTATAGTGACTGGAGTTCAGACGTGT
TCATTC	CAAGCAGAAGACGGCATACGAGATGAATGAGTGACTGGAGTTCAGACGTGT
TCCCGA	CAAGCAGAAGACGGCATACGAGATTCGGGAGTGACTGGAGTTCAGACGTGT
TCGAAG	CAAGCAGAAGACGGCATACGAGATCTTCGAGTGACTGGAGTTCAGACGTGT

## Sheet: (c) Universal Adapter & Primers
Table S1c - Other RNA-seq and qRT-PCR primers
Primer name	Sequence (5' to 3')	Annealing Tm (C°)	Locus name	Use
Universal Adapter -1	A*A*TGATACGGCGACCACCGAGATCTACACTCTTTCCCTACACGACGCTCTTCCGAT*C*T	N/A	N/A	RNA-seq
Universal Adapter-2	/5Phos/G*A*TCGGAAGAGCACACGTCTGAACTCCAGTC*A*C	N/A	N/A	RNA-seq
Universal PCR Primer	AATGATACGGCGACCACCGAGATCTACACTCTTTCCCTACACGACGCTCTTCCGATCT	N/A	N/A	RNA-seq
SUB1AF	GACAAACTTCCCACCCGC	60	DQ011598b	qRT-PCR
SUB1AR	GCGCTTCTCCGATTGTGATG	60	DQ011598b	qRT-PCR
TPP7F	TCATGAGCGAGACGATGCG	60	LOC_Os09g20390/OsTPP7	qRT-PCR
TPP7R	CGAGCTTCACGAACTCGAACA	60	LOC_Os09g20390/OsTPP7	qRT-PCR
span2 LP	TGCAACCTTGAGGGAGATTG	N/A	LOC_Os01g53520	qRT-PCR (reference)
span2 RP	CTTCTACTAATCTAGTGCTTCT	N/A	LOC_Os01g53520	qRT-PCR (reference)
