# Supplementary material for: Flood resilience loci SUBMERGENCE 1 and ANAEROBIC GERMINATION 1 interact in seedlings established underwater
Source: Plant Direct. 2020 Jul 21;4(7):e00240. doi: 10.1002/pld3.240 (PMC7403837; doi:10.1002/pld3.240)
Supplement: Supplementary file 10 — Dataset S1 [file PLD3-4-e00240-s010.xlsx]

## Sheet: Description
Dataset S1 - CPM and log2FC analyses of temporal- and genotypic-specific comparisons
Tab	Sheet name	Description of sheet
(a)	Alignment Statistics	Alignment statistics for the RNA-seq data
(b)	DEG Tally	Tally of DEGs in the day-by-day and genotype-by-genotype comparisons
(c)	Cluster Size	Cluster sizes of the day-genotype-by-genotype comparisons
(d)	Avg CPM Cluster Analyses	Average log2CPM data and cluster analyses based on differential gene expression
(e)	Genotype CPM GO	GO analysis for the genotype-by-genotype CPM clusters
Abbreviations	Definition
CPM	Counts per Million
DEG	Differentially Expressed Gene
LFC	Log2 Fold Change
GO	Gene Ontology

## Sheet: (a) Alignment Statistics
Dataset S1a - Alignment statistics for the RNA-seq data
Samples/Genotypes	Day of treatment	Sample replicate #	# of Pair-end reads	# of Alignments	% Aligned
IR64	2	1	60795638	58127466	95.6112
IR64	2	2	38766230	36809584	94.9527
IR64	2	3	42509640	40504547	95.2832
IR64	4	1	55825272	53235910	95.3617
IR64	4	2	43866644	41766549	95.2125
IR64	4	3	40224672	38289661	95.1895
IR64	8	1	55692802	53136214	95.4095
IR64	8	2	57016218	54427012	95.4588
IR64	8	3	59357908	56792027	95.6773
IR64	14	1	62788024	60136843	95.7776
IR64	14	2	63613816	60969929	95.8438
IR64	14	3	68414812	65392517	95.5824
AG1	2	1	57161692	54424164	95.2109
AG1	2	2	37393288	35491326	94.9136
AG1	2	3	47910956	45456276	94.8766
AG1	4	1	56713566	54109370	95.4082
AG1	4	2	47602654	45140529	94.8278
AG1	4	3	62325280	59260135	95.082
AG1	8	1	57476428	54666673	95.1115
AG1	8	2	58143302	55573029	95.5794
AG1	8	3	59560166	56849407	95.4487
AG1	14	1	65889870	63159138	95.8556
AG1	14	2	62993992	60463627	95.9832
AG1	14	3	56856124	54435535	95.7426
SUB1	2	1	62324010	59638692	95.6914
SUB1	2	2	34742082	33160017	95.4463
SUB1	2	3	45704290	43673517	95.5567
SUB1	4	1	61891368	59290422	95.7976
SUB1	4	2	37399952	35628918	95.2646
SUB1	4	3	50248130	47763385	95.055
SUB1	8	1	10939792	10430700	95.3464
SUB1	8	2	57122646	54674775	95.7147
SUB1	8	3	67869168	64992289	95.7611
SUB1	14	1	59397790	56986080	95.9397
SUB1	14	2	60444094	57980133	95.9236
SUB1	14	3	69157286	66267624	95.8216
AG1 SUB1	2	1	60896594	58156941	95.5011
AG1 SUB1	2	2	36083088	34321820	95.1189
AG1 SUB1	2	3	41877678	39705922	94.814
AG1 SUB1	4	1	37367990	35541391	95.1119
AG1 SUB1	4	2	66009190	62737141	95.043
AG1 SUB1	8	1	50272910	47930947	95.3415
AG1 SUB1	8	2	59664786	56765401	95.1405
AG1 SUB1	8	3	55203172	52670750	95.4125
AG1 SUB1	14	1	54778274	52509185	95.8577
AG1 SUB1	14	2	55940992	53459215	95.5636
AG1 SUB1	14	3	63955650	60980360	95.3479

## Sheet: (b) DEG Tally
Dataset S1b - Tally of DEGs in the day-by-day and genotype-by-genotype comparisons
These data list the DEG counts from the log2FC data (not shown).
The log2FC data was generated from the CPM data in Dataset S1d.
Genotype-by-genotype comparisons at specific days; DEG counts from the log2FC data in Dataset S1f and shown in Figure 3b								Day-by-day comparisons in individual genotypes; Data not included
Day	Genotype comparison	# of up-DEG	# of down-DEG	total # of DEGs				Day comparison	Genotype	# of up-DEG	# of down-DEG	total # of DEGs
2 d	AG1_IR64	138	86	224				4 d to 2 d	IR64	1233	953	2186
	SUB1_IR64	150	213	363					AG1	1270	638	1908
	AG1 SUB1_IR64	299	721	1020					SUB1	1745	993	2738
	AG1 SUB1_AG1	232	665	897					AG1 SUB1	2079	703	2782
	AG1 SUB1_SUB1	227	617	844				8 d to 4 d	IR64	6021	1573	7594
	AG1_SUB1	332	216	548					AG1	6209	2528	8737
4 d	AG1_IR64	111	68	179					SUB1	6363	2397	8760
	SUB1_IR64	156	87	243					AG1 SUB1	5613	1850	7463
	AG1 SUB1_IR64	173	137	310				14 d to 8 d	IR64	4485	3123	7608
	AG1 SUB1_AG1	118	157	275					AG1	3595	2372	5967
	AG1 SUB1_SUB1	101	144	245					SUB1	2923	2291	5214
	AG1_SUB1	151	180	331					AG1 SUB1	3537	2123	5660
8 d	AG1_IR64	518	341	859
	SUB1_IR64	622	537	1159
	AG1 SUB1_IR64	207	157	364
	AG1 SUB1_AG1	289	149	438
	AG1 SUB1_SUB1	302	167	469
	AG1_SUB1	81	132	213
14 d	AG1_IR64	43	73	116
	SUB1_IR64	102	176	278
	AG1 SUB1_IR64	387	147	534
	AG1 SUB1_AG1	469	157	626
	AG1 SUB1_SUB1	533	91	624
	AG1_SUB1	170	137	307

## Sheet: (c) Cluster Size
Supplemental Dataset S1c - Cluster sizes of the day-by-day and genotype-by-genotype comparisons
Cluster heatmaps of DEGs were generated from either average CPM values from Dataset S1d or log2FC values (not shown).
	Data not shown				Analysis in Figure 3b and Dataset S1d					Data not shown				Data not shown
	Genes differing by day in an individual genotype				Genes differing by genotype on a given day					Genes differing by day in an individual genotype				Genes differing by genotype on a given day
	Cluster ID using CPM values	# of Genes			Cluster ID using CPM values	# of Genes				Cluster ID using log2FC values	# of Genes			Cluster ID using log2FC values	# of Genes
	1	993			1	154				1	1534			1	371
	2	1273			2	292				2	1119			2	259
	3	1365			3	334				3	1048			3	39
	4	1591			4	501				4	810			4	1004
	5	1999			5	686				5	534			5	433
	6	1808			6	503				6	2212			6	413
	7	1198			7	155				7	1504			7	321
	8	1624			8	481				8	2625			8	720
	9	2354			9	673				9	2750			9	629
	10	1918			10	487				10	1987			10	77
	TOTAL	16123			TOTAL	4266				TOTAL	16123			TOTAL	4266
	Heatmap of avg CPM values of corresponding DEGs				Heatmap of avg CPM values of corresponding DEGs					Heatmap of Log2FC values of corresponding DEGs				Heatmap of Log2FC values of corresponding DEGs

## Sheet: (d) Avg CPM Cluster Analyses
Dataset S1d - Average log2CPM data and cluster analyses based on differential gene expression
Cluster analyses were performed on average CPM values of DEGs based on temporal or genotypics comparison. The genotypic CPM cluster is presented in Figure 3c.
Differential expression criteria: (|FC| > |2|; FDR < 0.05) between ≥ 2 genotypes on any day (genotype-by-genotype comparison) or between ≥ 2 days in any genotype (day-by-day comparison).
Cluster ID corresponds to one of ten clusters presented in Dataset S1c.
						Average Normalized CPM (Log2CPM)
				Genotype-by-Genotype	Day-by-Day	day 2				day 4				day 8				day 14
RAP-DB ID	MSU ID	Description	Gene category name	Cluster ID	Cluster ID	IR64	AG1	SUB1	AG1 SUB1	IR64	AG1	SUB1	AG1 SUB1	IR64	AG1	SUB1	AG1 SUB1	IR64	AG1	SUB1	AG1 SUB1
OS01G0100100	LOC_Os01g01010.1,LOC_Os01g01010.2	RabGAP/TBC domain containing protein. (Os01t0100100-01)	signalling.G-proteins			4.83248	4.81868	4.89188	4.57572	4.65816	4.5755	4.80979	4.56484	4.7843	4.7447	4.86812	4.67854	4.92206	4.98953	5.04602	4.85657
OS01G0100200	LOC_Os01g01019.1	Conserved hypothetical protein. (Os01t0100200-01)	unknown			-1.26108	-1.13251	-1.27079	-1.14579	-0.939854	-1.33238	-1.33137	-1.24714	-1.44507	-1.09936	-1.43697	-1.48456	-1.21897	-1.47566	-1.3319	-1.48171
OS01G0100300	None	Cytochrome P450 domain containing protein. (Os01t0100300-00)	.			-1.26108	-1.26888	-1.27079	-1.14579	-1.23762	-1.33238	-1.43073	-1.24714	-1.56318	-1.6328	-1.68537	-1.54687	-1.70358	-1.63858	-1.70326	-1.5998
OS01G0100400	LOC_Os01g01030.1	Similar to Pectinesterase-like protein. (Os01t0100400-01)	misc.oxidases - copper, flavone etc.		5	1.98527	1.50718	1.62476	1.75788	1.63912	1.3115	2.18626	1.71223	2.58427	3.00511	3.11134	3.001	3.51002	3.16733	3.32266	3.48978
OS01G0100466	None	Hypothetical protein. (Os01t0100466-00)	.			-1.26108	-1.26888	-1.27079	-1.14579	-1.23762	-1.33238	-1.43073	-1.24714	-1.56318	-1.6328	-1.68537	-1.54687	-1.70358	-1.63858	-1.70326	-1.5998
OS01G0100500	LOC_Os01g01040.1,LOC_Os01g01040.2,LOC_Os01g01040.3,LOC_Os01g01040.4	Immunoglobulin-like domain containing protein. (Os01t0100500-01)	unknown			4.52427	4.34402	4.61798	4.44581	4.89579	5.0625	5.29525	4.93067	5.64244	5.69453	5.74224	5.53802	5.82534	5.85093	5.79975	5.69586
OS01G0100600	LOC_Os01g01050.1,LOC_Os01g01050.2	Single-stranded nucleic acid binding R3H domain containing protein. (Os01t0100600-01)	unknown			3.59364	3.14052	3.5757	3.31038	3.51504	3.62963	3.69827	3.6645	3.73027	3.73275	3.81746	3.73473	3.83095	3.80216	3.8647	3.70691
OS01G0100650	None	Hypothetical gene. (Os01t0100650-00)	.			-1.26108	-1.26888	-1.27079	-1.14579	-1.23762	-1.33238	-1.43073	-1.24714	-1.56318	-1.6328	-1.68537	-1.54687	-1.70358	-1.63858	-1.70326	-1.5998
OS01G0100700	LOC_Os01g01060.1	Similar to 40S ribosomal protein S5-1. (Os01t0100700-01)	protein.synthesis.ribosomal protein.eukaryotic.40S subunit.S5			7.64011	7.48483	8.11481	7.8385	8.1608	8.04687	8.06612	7.85589	7.8896	7.98153	7.98666	7.78145	7.62032	7.4741	7.39149	7.56057
OS01G0100800	LOC_Os01g01070.1,LOC_Os01g01070.2,LOC_Os01g01070.3	Protein of unknown function DUF1664 family protein. (Os01t0100800-01)	RNA.regulation of transcription.bZIP transcription factor family			4.59032	4.57666	4.84116	4.50138	4.06289	3.96904	4.13547	3.79935	4.39746	4.18896	4.34427	4.38369	4.09736	4.12577	4.08329	4.28846
OS01G0100900	LOC_Os01g01080.1,LOC_Os01g01080.2,LOC_Os01g01080.3	Sphingosine-1-phosphate lyase, Disease resistance response (Os01t0100900-01)	lipid metabolism.''exotics'' (steroids, squalene etc).sphingolipids			6.29849	6.29722	5.97561	6.19473	6.20571	6.42955	6.40217	6.60787	6.72587	6.64852	6.73655	6.77604	6.49403	6.57002	6.42199	6.57316
OS01G0101150	LOC_Os01g01115.1	Hypothetical conserved gene. (Os01t0101150-00)	RNA.regulation of transcription.MYB domain transcription factor family	5	5	2.64501	2.27883	3.03987	1.7825	2.13849	1.97331	1.88422	1.52	2.35626	2.34771	2.60758	2.29202	2.57585	2.6951	2.68635	2.48779
OS01G0101200	LOC_Os01g01120.1	2,3-diketo-5-methylthio-1-phosphopentane phosphatase domain containing protein. (Os01t0101200-01);2,3-diketo-5-methylthio-1-phosphopentane phosphatase domain containing protein. (Os01t0101200-02)	minor CHO metabolism.others		4	2.44377	2.40552	2.56201	2.39626	2.19127	2.52015	3.32159	2.17382	4.1355	4.5406	4.59595	4.26135	5.30266	5.3484	5.08273	5.36163
OS01G0101300	LOC_Os01g01130.1	Similar to MRNA, partial cds, clone: RAFL22-26-L17. (Fragment). (Os01t0101300-01)	protein.targeting.nucleus			2.28205	1.75851	2.09128	1.69697	1.98013	1.99869	1.89974	2.09757	1.7105	1.63876	1.66243	1.50142	1.22023	1.03467	1.08373	1.01896
OS01G0101600	LOC_Os01g01150.1,LOC_Os01g01150.2,LOC_Os01g01150.3	Immunoglobulin-like fold domain containing protein. (Os01t0101600-01);Immunoglobulin-like fold domain containing protein. (Os01t0101600-02);Hypothetical conserved gene. (Os01t0101600-03)	RNA.RNA binding			5.922	6.01034	6.13166	5.46149	6.02418	6.03808	6.16582	6.13908	6.09378	6.17246	6.28439	6.21888	6.34338	6.31434	6.2978	6.36118
OS01G0101700	LOC_Os01g01160.1	Similar to chaperone protein dnaJ 20. (Os01t0101700-00)	stress.abiotic.heat			2.11787	2.09524	2.33776	2.13459	1.37573	1.63957	1.76855	1.64403	2.10145	2.03942	2.1483	1.97141	1.99742	2.07531	1.83277	2.18686
OS01G0101800	LOC_Os01g01170.1	Conserved hypothetical protein. (Os01t0101800-01)	unknown		8	-1.26108	-1.02645	-1.20345	-1.14579	-0.700101	-0.81718	0.130961	-1.14235	1.64504	1.88551	1.62028	1.41974	0.979558	1.37425	1.05143	1.23296
OS01G0101850	None	Hypothetical protein. (Os01t0101850-00)	.			-1.26108	-1.26888	-1.27079	-1.14579	-1.23762	-1.33238	-1.43073	-1.24714	-1.56318	-1.6328	-1.68537	-1.54687	-1.70358	-1.63858	-1.70326	-1.5998
OS01G0101900	LOC_Os01g01180.1	Similar to OSIGBa0075F02.3 protein. (Os01t0101900-00)	unknown			-1.26108	-1.14528	-1.07332	-1.14579	-0.937139	-1.20535	-1.16967	-1.24714	-1.01869	-1.51707	-1.03272	-1.17949	-1.53067	-1.63858	-1.70326	-1.53965
OS01G0102000	LOC_Os01g01190.1	Phosphoesterase family protein. (Os01t0102000-01)	lipid metabolism.lipid degradation.lysophospholipases.phosphoinositide phospholipase C			3.40259	3.55325	4.04879	3.48226	3.27658	3.44302	3.49959	3.20175	3.67456	3.43144	3.5328	3.43574	2.76314	2.96289	2.93014	2.53172
OS01G0102300	LOC_Os01g01280.1	Thylakoid lumen protein, Photosynthesis and chloroplast development (Os01t0102300-01)	unknown		5	2.71317	2.58902	2.73486	2.96081	1.42885	1.5872	1.51231	1.80774	2.40665	2.39614	2.17424	2.22577	3.76367	3.68022	3.78289	3.7026
OS01G0102400	LOC_Os01g01290.1	Histone-fold domain containing protein. (Os01t0102400-01)	RNA.regulation of transcription.CCAAT box binding factor family, HAP5			0.100374	-0.441633	-0.153303	-0.355778	-0.536685	-1.1565	-0.992666	-0.661915	-1.24022	-1.18395	-1.04199	-1.00373	-0.953187	-0.440292	-0.307327	-0.472501
OS01G0102500	LOC_Os01g01295.1	Conserved hypothetical protein. (Os01t0102500-01)	unknown		3	4.59265	4.26455	4.85119	4.05093	4.18625	4.0755	4.56429	4.07532	5.23117	5.17221	5.17504	5.04482	5.39408	5.17017	5.1638	5.12476
OS01G0102600	LOC_Os01g01302.1	Shikimate kinase domain containing protein. (Os01t0102600-01);Similar to shikimate kinase family protein. (Os01t0102600-02)	amino acid metabolism.synthesis.aromatic aa.chorismate.shikimate kinase		4	1.95774	1.91136	2.48506	1.49902	1.94455	1.76964	3.37581	1.91653	4.75961	5.32265	5.34387	4.7994	6.84402	6.93444	6.59556	6.80369
OS01G0102700	LOC_Os01g01307.1,LOC_Os01g01307.2	Translocon-associated beta family protein. (Os01t0102700-01)	unknown			6.64921	6.66926	6.86342	6.69775	7.04431	7.0294	6.83401	6.91698	6.55791	6.61287	6.47296	6.46352	6.32903	6.23622	6.33065	6.33833
OS01G0102800	LOC_Os01g01312.1	Similar to chromatin remodeling complex subunit. (Os01t0102800-01)	RNA.regulation of transcription.Chromatin Remodeling Factors			4.81074	4.91618	5.20838	4.89997	4.59888	4.74416	4.84512	4.83556	5.02374	4.86099	4.97643	4.96294	4.62879	4.60357	4.91368	4.76839
OS01G0102850	None	Similar to nitrilase 2. (Os01t0102850-00)	.			1.51008	1.4646	1.57829	1.61855	1.1816	1.29954	0.999438	1.25265	1.23756	1.14859	1.34891	1.51601	1.19772	0.949501	1.17577	1.07269
OS01G0102900	LOC_Os01g01340.1,LOC_Os01g01340.2	Light-regulated protein, Regulation of light-dependent attachment of LEAF-TYPE FERREDOXIN-NADP+ OXIDOREDUCTASE (LFNR) to the thylakoid membrane (Os01t0102900-01)	unknown	7	3	1.99848	2.32534	2.44208	1.32987	1.62034	1.94115	3.66589	2.1024	5.51508	6.37438	6.33071	5.87274	9.70091	9.72411	9.57045	9.45824
OS01G0103000	LOC_Os01g01350.1,LOC_Os01g01350.2	Snf7 family protein. (Os01t0103000-01)	RNA.regulation of transcription.SNF7			4.02509	4.04873	4.22359	4.16566	4.64915	4.71721	4.55611	4.65105	4.28312	4.35745	4.37641	4.2848	4.12993	4.02853	4.11032	4.00857
OS01G0103075	None	Hypothetical protein. (Os01t0103075-00)	.			-1.26108	-1.26888	-1.27079	-1.14579	-1.23762	-1.33238	-1.43073	-1.24714	-1.56318	-1.6328	-1.68537	-1.54687	-1.70358	-1.63858	-1.70326	-1.5998
OS01G0103100	LOC_Os01g01360.1	TGF-beta receptor, type I/II extracellular region family protein. (Os01t0103100-01);Similar to predicted protein. (Os01t0103100-02)	transport.peptides and oligopeptides		10	-1.00854	-1.26888	-1.20345	-1.14579	-0.706767	-1.26635	-0.985409	-1.24714	-1.16884	-0.899407	-0.572073	-1.15922	-0.196559	0.374267	0.202682	-0.43696
OS01G0103400	None	Hypothetical gene. (Os01t0103400-01)	.			3.11657	2.97895	3.26161	3.02542	2.71886	2.60852	2.57564	3.03493	3.07325	2.93401	2.64242	3.10334	2.86373	3.05812	2.65384	2.97533
OS01G0103600	LOC_Os01g01369.1	Similar to sterol-8,7-isomerase. (Os01t0103600-01);Emopamil-binding family protein. (Os01t0103600-02)	hormone metabolism.brassinosteroid.synthesis-degradation.sterols.HYD1			6.2305	6.22832	6.18586	6.20978	6.27272	6.212	6.27749	6.27427	6.36713	6.28581	6.24932	6.19468	5.86324	5.8812	5.84281	5.83549
OS01G0103650	None	Hypothetical gene. (Os01t0103650-00)	.			-1.26108	-1.26888	-1.27079	-1.14579	-1.23762	-1.33238	-1.43073	-1.24714	-1.56318	-1.6328	-1.68537	-1.54687	-1.70358	-1.63858	-1.70326	-1.5998
OS01G0103700	LOC_Os01g01380.1	Conserved hypothetical protein. (Os01t0103700-01)	unknown			3.30691	3.13803	3.31827	2.69032	3.13407	3.23037	3.34264	3.09762	3.55671	3.36058	3.21151	2.92333	3.21574	3.18397	3.38771	3.14528
OS01G0103800	LOC_Os01g01390.1,LOC_Os01g01390.2,LOC_Os01g01390.3,LOC_Os01g01390.4,LOC_Os01g01390.5	Conserved hypothetical protein. (Os01t0103800-01)	unknown			5.7228	5.73034	5.71444	5.5161	5.68274	5.69241	5.60369	5.59269	5.28119	5.34014	5.44014	5.31185	5.33757	5.29762	5.4062	5.24894
OS01G0103900	LOC_Os01g01400.1	Polynucleotidyl transferase, Ribonuclease H fold domain containing protein. (Os01t0103900-01)	unknown		8	-0.386077	-1.00892	-0.809249	-0.79601	-1.10934	-0.770143	0.415443	-0.494348	2.15648	1.86627	2.05233	1.89503	1.46143	1.61706	1.69297	1.6647
OS01G0104000	LOC_Os01g01410.1,LOC_Os01g01410.2	C-type lectin domain containing protein. (Os01t0104000-01);Similar to predicted protein. (Os01t0104000-02)	protein.postranslational modification.kinase.receptor like cytoplasmatic kinase VII		1	6.63457	6.59233	6.6159	6.36123	6.83979	6.91269	6.36087	6.88969	5.80501	5.6988	5.74415	5.93879	5.60114	5.6974	5.6648	5.55013
OS01G0104100	LOC_Os01g01420.1,LOC_Os01g01420.2,LOC_Os01g01420.3	Similar to protein binding / zinc ion binding. (Os01t0104100-01);Similar to protein binding / zinc ion binding. (Os01t0104100-02)	protein.degradation.ubiquitin.E3.RING		3	5.28123	5.36591	5.2748	5.36325	5.21815	5.24396	5.56518	5.31813	5.84415	6.02489	6.21453	6.00746	6.42965	6.56974	6.37028	6.44856
OS01G0104200	LOC_Os01g01430.1	No apical meristem (NAM) protein domain containing protein. (Os01t0104200-00)	development.unspecified		9	-1.26108	-1.26888	-1.27079	-1.14579	-1.23762	-1.33238	-1.04751	-1.14235	-1.44507	-0.759898	-0.727321	-1.29432	0.316183	-0.333873	-0.235379	0.0487094
OS01G0104400	LOC_Os01g01450.1,LOC_Os01g01450.2	Ricin B-related lectin domain containing protein. (Os01t0104400-01);Ricin B-related lectin domain containing protein. (Os01t0104400-02);Ricin B-related lectin domain containing protein. (Os01t0104400-03)	unknown			7.76867	7.77262	7.91598	7.93487	7.75547	7.86659	7.87733	7.90141	7.52416	7.58734	7.78924	7.55446	7.84339	7.88961	7.8017	7.79169
OS01G0104500	LOC_Os01g01470.1	No apical meristem (NAM) protein domain containing protein. (Os01t0104500-01)	development.unspecified		9	-0.348001	-0.496969	-0.132532	-1.14579	-0.666097	-1.0888	-0.858857	-1.14235	-1.44507	-1.30634	-1.12407	-1.31209	-0.61619	-0.845709	-0.64827	-0.930473
OS01G0104600	LOC_Os01g01484.1,LOC_Os01g01484.2,LOC_Os01g01484.4,LOC_Os01g01484.5	Homolog of Arabidopsis DE-ETIOLATED1 (DET1), Modulation of the ABA signaling pathway and ABA biosynthesis, Regulation of chlorophyll content (Os01t0104600-01);Similar to Light-mediated development protein DET1 (Deetiolated1 homolog) (tDET1) (High pigmentation protein 2) (Protein dark green). (Os01t0104600-02)	development.unspecified			5.17745	4.90555	5.21646	5.16385	4.82774	4.83595	5.10542	5.02637	5.42492	5.41812	5.28108	5.19286	5.09971	5.2049	5.23581	5.1789
OS01G0104800	LOC_Os01g01510.1,LOC_Os01g01510.2	Sas10/Utp3 family protein. (Os01t0104800-01);Hypothetical conserved gene. (Os01t0104800-02)	unknown			5.74316	5.69172	6.30528	5.62141	6.03702	5.88904	5.89894	5.91061	5.61863	5.65184	5.83912	5.61789	5.5514	5.41041	5.59496	5.6047
OS01G0104900	LOC_Os01g01520.1	Transferase family protein. (Os01t0104900-01);Hypothetical conserved gene. (Os01t0104900-02)	secondary metabolism.phenylpropanoids		3	4.62076	4.69306	4.15554	4.62287	5.26862	5.34908	5.66856	5.1745	6.36475	6.26922	6.29528	6.25221	4.05322	4.04999	3.75834	4.42665
OS01G0105300	LOC_Os01g01560.1	Similar to HAT family dimerisation domain containing protein, expressed. (Os01t0105300-01)	DNA.synthesis/chromatin structure.retrotransposon/transposase.hat-like transposase			-1.26108	-1.20312	-1.27079	-1.14579	-1.23762	-1.33238	-1.43073	-1.24714	-1.56318	-1.6328	-1.68537	-1.54687	-1.70358	-1.63858	-1.58859	-1.53714
OS01G0105400	LOC_Os01g01570.1	Similar to Kinesin heavy chain. (Os01t0105400-01)	unknown		5	1.64641	1.44372	1.71267	1.55894	2.19456	2.54376	2.39457	2.296	1.90286	2.04003	2.18731	1.45646	2.02665	1.94566	2.04506	1.82693
OS01G0105700	LOC_Os01g01600.1	Basic helix-loop-helix dimerisation region bHLH domain containing protein. (Os01t0105700-01)	hormone metabolism.ethylene.induced-regulated-responsive-activated			1.13941	1.82709	1.3799	0.497032	1.84683	1.45305	1.61689	1.78301	2.01201	2.11079	1.89609	2.11937	1.57406	1.56041	1.95051	1.7655
OS01G0105800	LOC_Os01g01610.1	Similar to Iron sulfur assembly protein 1. (Os01t0105800-01)	Co-factor and vitamine metabolism.iron-sulphur clusters			2.41619	2.75983	3.06886	3.1455	2.58693	2.79817	2.64479	2.78501	3.12587	2.59947	2.81046	2.82882	2.71236	2.65196	2.63479	2.70834
OS01G0105900	LOC_Os01g01620.1	Carbohydrate/purine kinase domain containing protein. (Os01t0105900-01)	minor CHO metabolism.others		7	0.199055	-0.0945959	0.0132777	-0.0839141	0.292879	0.866767	2.73069	0.536235	5.43148	5.80778	5.73337	5.32992	6.52176	6.51301	6.35999	6.31865
OS01G0106200	LOC_Os01g01640.1	Similar to RER1A protein (AtRER1A). (Os01t0106200-01)	protein.targeting.secretory pathway.ER			5.2713	5.26589	5.21484	5.25678	5.42939	5.37959	5.42328	5.40864	5.37377	5.40619	5.32421	5.26341	5.72004	5.785	5.71532	5.5731
OS01G0106300	LOC_Os01g01650.1	Similar to Isoflavone reductase homolog IRL (EC 1.3.1.-). (Os01t0106300-01)	secondary metabolism.flavonoids.isoflavones.isoflavone reductase	8	7	-1.26108	-1.1427	-1.14066	-1.14579	-1.00817	-0.99181	1.03969	-1.24714	2.05047	3.50898	3.63274	3.00194	6.03518	6.2817	5.6939	5.65028
OS01G0106400	LOC_Os01g01660.1	Similar to Isoflavone reductase homolog IRL (EC 1.3.1.-). (Os01t0106400-01)	secondary metabolism.flavonoids.isoflavones.isoflavone reductase		7	-1.08068	-0.6365	-0.952391	-0.949905	-0.751136	-0.335666	-0.341643	-0.130676	0.624336	0.852568	0.531673	1.24053	6.96913	6.92619	6.86369	7.12396
OS01G0106500	LOC_Os01g01670.1,LOC_Os01g01670.2	Conserved hypothetical protein. (Os01t0106500-01)	unknown		2	6.00975	5.83723	5.9465	5.89824	5.90022	5.87972	5.23917	5.9234	4.89802	4.57051	4.39951	4.82259	4.0193	3.54371	3.84022	3.99018
OS01G0106600	LOC_Os01g01680.1	Similar to Chitin-binding lectin 1 precursor (PL-I). (Os01t0106600-01)	unknown		5	0.664295	0.833922	0.772396	0.801972	1.72753	1.47422	1.94495	1.03383	3.27217	3.06883	2.87202	2.99023	2.76554	2.82742	2.57762	2.46045
OS01G0106700	LOC_Os01g01689.1,LOC_Os01g01689.3	Hypothetical conserved gene. (Os01t0106700-00)	.	3	1	6.15937	6.1395	6.51157	5.41194	6.48574	6.81774	6.55318	6.68509	6.48753	6.20753	6.37078	6.41751	6.18767	6.26649	6.40776	6.29623
OS01G0106800	LOC_Os01g01700.1	Similar to RING-box protein 1A (Regulator of cullins 1a) (dRbx1). (Os01t0106800-01)	protein.degradation.ubiquitin.E3.SCF.RBX			6.8025	6.78147	6.80868	6.81825	6.60077	6.70333	6.54332	6.62086	6.52693	6.57048	6.39446	6.52229	6.55336	6.50622	6.39866	6.51761
OS01G0106900	LOC_Os01g01710.1,LOC_Os01g01710.2	Similar to 1-deoxy-D-xylulose 5-phosphate reductoisomerase (Fragment). (Os01t0106900-01);Similar to 1-deoxy-D-xylulose 5-phosphate reductoisomerase (Fragment). (Os01t0106900-02)	secondary metabolism.isoprenoids.non-mevalonate pathway.DXR		3	3.54282	3.7659	3.57405	3.49255	4.01638	4.93114	4.71636	4.31038	4.49516	4.85009	4.86844	4.62769	5.76815	5.79418	5.58758	5.6744
OS01G0107000	LOC_Os01g01720.1,LOC_Os01g01720.2	Similar to peroxin Pex14. (Os01t0107000-01);Peroxisome membrane anchor protein Pex14p, N-terminal domain containing protein. (Os01t0107000-02)	protein.targeting.peroxisomes		3	4.32121	4.13439	4.15316	3.81019	4.08018	4.0203	4.45605	3.76148	4.77205	4.79738	5.13585	4.83738	5.73312	5.72877	5.69347	5.60685
OS01G0107400	LOC_Os01g01740.1	Conserved hypothetical protein. (Os01t0107400-01)	protein.postranslational modification			3.73335	3.88585	3.54539	3.92999	3.71988	3.59673	3.3093	3.32606	3.3803	3.11168	3.05687	3.41557	3.01397	3.11915	3.12002	2.99876
OS01G0107700	LOC_Os01g01780.1	Similar to LIMONENE cyclase like protein. (Os01t0107700-01)	misc.UDP glucosyl and glucoronyl transferases		10	-0.617118	-0.837888	-0.737808	-0.476058	-0.36483	-0.941268	-0.320107	-0.292815	-0.391406	0.33147	0.217523	-0.716496	1.2174	0.975395	0.973827	0.979552
OS01G0107750	None	Hypothetical protein. (Os01t0107750-00)	.			-1.26108	-1.26888	-1.27079	-1.14579	-1.23762	-1.33238	-1.43073	-1.24714	-1.56318	-1.6328	-1.68537	-1.54687	-1.70358	-1.63858	-1.70326	-1.5998
OS01G0107900	LOC_Os01g01790.1,LOC_Os01g01790.2	Protein of unknown function DUF3506 domain containing protein. (Os01t0107900-01);Protein of unknown function DUF3506 domain containing protein. (Os01t0107900-02)	unknown			4.9384	5.37374	5.31837	5.26368	5.29482	5.54314	5.41114	5.4581	5.21213	5.33792	5.4464	5.41294	6.1608	6.22333	6.12144	6.24273
OS01G0108000	LOC_Os01g01800.1,LOC_Os01g01800.2	Conserved hypothetical protein. (Os01t0108000-01)	unknown			4.18478	4.39831	4.34512	4.079	4.51277	4.39936	4.77568	4.56696	5.07134	5.11911	5.3415	5.13546	5.41461	5.49559	5.55724	5.46374
OS01G0108200	LOC_Os01g01830.1	Similar to Prolyl endopeptidase (EC 3.4.21.26) (Post-proline cleaving enzyme) (PE). (Os01t0108200-01)	protein.degradation			6.31378	6.38034	6.52087	6.11787	6.16491	6.13755	6.07355	5.88846	5.69818	5.83463	5.93704	5.62044	5.71888	5.76469	5.80631	5.78507
OS01G0108400	LOC_Os01g01840.1	Helix-loop-helix DNA-binding domain containing protein. (Os01t0108400-00)	.			-1.26108	-1.26888	-1.27079	-1.14579	-1.23762	-1.33238	-1.43073	-1.24714	-1.56318	-1.57146	-1.68537	-1.54687	-1.367	-1.29144	-1.43039	-1.5998
OS01G0108500	LOC_Os01g01840.1	Protein of unknown function DUF3778 domain containing protein. (Os01t0108500-00)	unknown			-0.577789	-0.737585	-0.74462	-0.73584	-0.815761	-1.02928	-1.32337	-1.24714	-1.56318	-1.6328	-1.68537	-1.54687	-1.64239	-1.63858	-1.70326	-1.5998
OS01G0108600	LOC_Os01g01870.1	Basic helix-loop-helix dimerisation region bHLH domain containing protein. (Os01t0108600-01);Hypothetical conserved gene. (Os01t0108600-02)	unknown		7	1.17936	1.3115	0.845383	1.56039	0.789112	0.796543	2.60381	-0.635388	5.04096	5.17203	5.5412	4.74241	6.15216	6.2221	6.28881	6.02074
OS01G0108700	LOC_Os01g01880.1	Hypothetical protein. (Os01t0108700-01)	unknown			-1.26108	-1.26888	-1.27079	-1.14579	-1.23762	-1.33238	-1.43073	-1.24714	-1.56318	-1.6328	-1.68537	-1.48456	-1.18417	-1.63858	-1.47366	-1.34379
OS01G0108800	LOC_Os01g01890.1	Protein of unknown function DUF936, plant family protein. (Os01t0108800-01)	unknown		7	-0.956951	-0.977083	-1.20134	-1.14579	-0.233792	-0.55368	1.82535	-0.267474	4.04626	4.46275	4.52069	4.04636	4.48714	4.28224	4.55166	4.51959
OS01G0109000	None	Similar to Late embryogenesis abundant protein, group 3. (Os01t0109000-01)	.			1.48527	0.795749	0.62916	1.18045	1.16464	1.30408	0.808222	0.967559	1.19483	0.783197	0.869598	0.703554	0.839637	0.75409	0.827828	0.803062
OS01G0109201	None	Hypothetical gene. (Os01t0109201-01)	.			-1.26108	-1.26888	-1.27079	-1.14579	-1.23762	-1.33238	-1.43073	-1.24714	-1.56318	-1.27261	-1.68537	-1.54687	-1.70358	-1.63858	-1.70326	-1.48064
OS01G0109300	LOC_Os01g01920.1,LOC_Os01g01920.2	Similar to predicted protein. (Os01t0109300-01)	unknown			-1.26108	-1.26888	-1.27079	-1.14579	-1.23762	-1.33238	-1.43073	-1.24714	-1.56318	-1.6328	-1.68537	-1.54687	-1.70358	-1.63858	-1.70326	-1.5998
OS01G0109366	LOC_Os01g01925.1	Hypothetical conserved gene. (Os01t0109366-00)	unknown		10	-1.26108	-1.26888	-1.27079	-1.14579	-1.23762	-1.33238	-0.826553	-1.24714	-1.09976	-0.123588	-0.174935	-0.55876	-0.310548	-0.038313	-0.212898	-0.070631
OS01G0109432	None	Hypothetical gene. (Os01t0109432-00)	.		6	0.263875	-0.575023	0.586702	0.447206	0.763036	0.914072	0.506318	1.58837	0.0497455	0.0874587	0.0396799	0.00755521	-0.325901	-0.753575	-0.630395	-0.235528
OS01G0109500	LOC_Os01g01940.1	Conserved hypothetical protein. (Os01t0109500-01)	unknown			1.70355	1.73709	1.62117	1.58853	2.01216	2.36869	2.04646	2.05388	2.44037	2.55699	2.26622	2.26802	1.96922	1.84661	1.98113	2.061
OS01G0109700	LOC_Os01g01960.1	Similar to Paired amphipathic helix repeat-containing protein / transcription regulator-related. (Os01t0109700-01)	RNA.regulation of transcription.unclassified			8.63412	8.69083	8.83312	8.32233	8.67773	8.84924	8.52365	8.94084	8.30447	8.11718	8.16341	8.29027	7.86432	7.91102	7.94942	7.9658
OS01G0109750	LOC_Os01g01970.1,LOC_Os01g01970.2	Paired amphipathic helix domain containing protein. (Os01t0109750-01)	unknown		5	1.18606	1.05178	1.39766	1.53428	2.07506	2.09695	2.47301	1.66014	3.26379	3.37114	3.09071	3.17043	4.04111	3.94039	4.03708	3.92664
OS01G0110050	None	Pi homeostasis (Os01t0110050-01)	.			-1.26108	-1.26888	-1.27079	-1.14579	-1.23762	-1.33238	-1.39528	-1.24714	-1.56318	-1.57258	-1.59675	-1.54687	-1.38337	-1.32888	-1.70326	-1.47638
OS01G0110100	LOC_Os01g02000.1	Phosphate (Pi) transporter, Pi homeostasis (Os01t0110100-01)	transport.phosphate		10	-1.26108	-1.26888	-1.08679	-0.949905	-0.834684	-1.33238	-0.775589	-1.24714	-0.515714	0.112001	-0.341835	-0.113695	0.708983	0.791661	0.134113	0.798566
OS01G0110200	LOC_Os01g02010.1	Conserved hypothetical protein. (Os01t0110200-01)	unknown	8	7	-1.26108	-1.26888	-1.27079	-1.14579	-1.23762	-1.33238	1.23951	-1.24714	3.85531	4.91659	4.99022	4.38542	6.06233	6.15754	5.9449	5.69368
OS01G0110400	LOC_Os01g02020.1,LOC_Os01g02020.3	Similar to Acetyl-CoA C-acetyltransferase. (Os01t0110400-01)	secondary metabolism.isoprenoids.mevalonate pathway.acetyl-CoA C-acyltransferase		1	7.38757	7.59224	7.48167	7.91149	7.48396	7.9367	7.22635	7.94345	7.39278	7.02677	6.85439	7.39249	5.50091	5.47177	5.26639	6.00379
OS01G0110500	LOC_Os01g02040.1,LOC_Os01g02040.2	Protein kinase, core domain containing protein. (Os01t0110500-01)	protein.postranslational modification.kinase.receptor like cytoplasmatic kinase VII		4	3.30665	3.25179	3.08581	2.52557	3.66437	3.93608	3.90912	3.64908	4.1559	4.03671	4.36494	3.76284	3.92724	4.13405	4.09329	4.06664
OS01G0110600	None	Hypothetical protein. (Os01t0110600-00)	.			-1.26108	-1.26888	-1.27079	-1.14579	-1.23762	-1.33238	-1.43073	-1.24714	-1.27506	-1.45685	-1.68537	-1.54687	-1.70358	-1.52408	-1.70326	-1.53714
OS01G0110700	LOC_Os01g02050.1	Similar to Phosphoenolpyruvate carboxylase (EC 4.1.1.31). (Os01t0110700-01);Similar to Phosphoenolpyruvate carboxylase. (Os01t0110700-02)	unknown		5	2.41265	2.31946	2.25649	2.41495	2.77106	3.4075	2.45731	2.96979	1.66028	1.85971	2.24475	2.00404	1.45929	1.21099	1.41003	1.52747
OS01G0110800	LOC_Os01g02060.1,LOC_Os01g02060.2	Leucine-rich repeat, plant specific containing protein. (Os01t0110800-01)	DNA.unspecified		3	5.26642	5.54819	5.01748	4.90465	5.62036	5.76116	5.30758	5.69493	4.73535	4.94452	5.05371	4.69372	5.42857	5.26099	5.51813	5.30217
OS01G0111000	LOC_Os01g02070.1	Pectinesterase inhibitor domain containing protein. (Os01t0111000-00)	misc.invertase/pectin methylesterase inhibitor family protein			-1.26108	-1.26888	-1.27079	-1.14579	-1.23762	-1.33238	-1.36084	-0.985788	-1.50051	-1.34998	-1.51066	-1.48456	-1.27076	-1.46123	-1.479	-1.1571
OS01G0111100	LOC_Os01g02080.1	Cyclophilin-like domain containing protein. (Os01t0111100-01)	cell.cycle.peptidylprolyl isomerase	8	7	-1.26108	0.0430571	-1.20345	-1.04122	-0.316453	0.191642	1.58628	-0.785397	3.97954	4.74119	4.58458	4.28305	5.58949	5.58767	5.21536	5.71623
OS01G0111200	LOC_Os01g02090.1,LOC_Os01g02090.2	Like-Sm ribonucleoprotein (LSM)-related domain domain containing protein. (Os01t0111200-01)	unknown			7.19785	7.15202	7.28461	7.03345	7.28067	7.36476	7.22887	7.30748	6.86753	6.89262	7.08855	6.89199	6.80478	6.89771	6.85416	6.85355
OS01G0111300	None	Conserved hypothetical protein. (Os01t0111300-01)	.		6	1.40752	1.34587	1.33305	0.95422	1.5145	1.91535	1.88136	1.45389	2.1009	2.42787	2.07083	1.92634	1.24475	1.27882	1.40995	1.4682
OS01G0111400	LOC_Os01g02100.1,LOC_Os01g02100.2,LOC_Os01g02100.3,LOC_Os01g02100.4	Zinc finger, BED-type predicted domain containing protein. (Os01t0111400-01);Similar to transposon protein. (Os01t0111400-02)	DNA.synthesis/chromatin structure.retrotransposon/transposase.hat-like transposase			4.40644	4.53959	4.629	4.69184	4.59384	4.71439	4.29979	4.73469	4.39833	4.26729	4.19007	4.37548	4.08544	3.93437	4.0234	4.196
OS01G0111500	LOC_Os01g02110.1	ROOT HAIR DEFECTIVE-SIX LIKE (RSL) class I basic helix-loop-helix protein, bHLH transcription factor, Regulation of root hair development (Os01t0111500-01)	RNA.regulation of transcription.bHLH,Basic Helix-Loop-Helix family	6	6	0.444487	1.75858	1.63906	1.53925	1.07226	1.92805	0.604491	1.55268	-0.146053	-1.30634	-1.27201	-1.00965	-0.941946	-1.37082	-1.17633	-0.943862
OS01G0111600	LOC_Os01g02120.1	Similar to MOTHER of FT and TF1 protein. (Os01t0111600-01)	development.unspecified	2	2	7.25734	7.56322	7.1926	7.46492	6.66685	7.07428	6.30981	7.11394	5.34454	5.26993	5.31365	5.59962	1.43859	1.50892	0.575427	2.76264
OS01G0111700	LOC_Os01g02130.1	Conserved hypothetical protein. (Os01t0111700-01)	unknown		10	-1.26108	-1.26888	-1.27079	-1.14579	-1.10352	-0.928256	-1.03218	-1.05087	-0.873491	-1.06722	-0.949683	-1.21785	1.03124	0.967485	1.08034	0.897375
OS01G0111800	LOC_Os01g02139.1	Conserved hypothetical protein. (Os01t0111800-01);Conserved hypothetical protein. (Os01t0111800-02)	unknown		3	4.74022	5.05643	4.7689	5.01547	4.96017	5.12215	5.38284	5.17119	6.01156	6.09012	5.8938	5.89196	5.36671	5.4318	5.0852	5.10049
OS01G0111900	LOC_Os01g02150.1	Glutelin family protein. (Os01t0111900-01)	unknown		1	5.55055	6.07582	5.51175	5.98352	6.50713	6.70468	6.91522	6.62869	7.5563	7.64837	7.65578	7.50331	7.23252	7.23369	7.04335	6.96378
OS01G0112000	LOC_Os01g02160.1	Conserved hypothetical protein. (Os01t0112000-01)	unknown	1	1	6.74918	6.80256	6.68561	7.01883	7.1947	7.03861	6.27216	7.15398	6.28962	6.12701	5.86756	5.97684	2.91506	2.54115	2.19093	3.6157
OS01G0112100	LOC_Os01g02170.1,LOC_Os01g02170.2	Conserved hypothetical protein. (Os01t0112100-01)	unknown		5	3.78601	3.29647	4.03872	3.58916	2.72153	2.50227	2.44079	2.60441	2.53172	2.46835	2.17129	2.56027	1.88992	1.48309	1.86703	1.59129
OS01G0112201	None	Hypothetical protein. (Os01t0112201-01)	.		9	-1.26108	-0.965516	-1.27079	-1.14579	-0.589419	-1.02195	-1.06822	-1.24714	-1.56318	-1.19321	-1.68537	-1.21776	-1.70358	-1.57773	-1.70326	-1.5998
OS01G0112300	LOC_Os01g02180.1,LOC_Os01g02180.2	Hypothetical conserved gene. (Os01t0112300-01)	unknown			6.06132	6.13777	6.03326	5.99048	5.76273	5.90055	5.46532	5.7769	5.35195	5.01985	5.06131	5.31271	4.43248	4.32634	4.42235	4.58213
OS01G0112400	LOC_Os01g02190.1	Major intrinsic protein family protein. (Os01t0112400-01)	transport.Major Intrinsic Proteins.NIP			-0.778497	-1.26888	-1.27079	-1.14579	-1.23762	-1.33238	-0.939618	-1.14235	-0.840283	-0.87132	-0.653839	-1.31263	-0.952823	-0.585849	-0.756562	-0.982102
OS01G0112500	LOC_Os01g02200.1	Similar to Plakoglobin/armadillo/beta-catenin-like protein (Fragment). (Os01t0112500-01);Similar to Plakoglobin/armadillo/beta-catenin-like protein (Fragment). (Os01t0112500-02)	protein.degradation.ubiquitin.E3.RING		2	5.06801	5.10785	4.83756	4.87848	4.96791	5.3229	4.99789	5.09361	5.16812	4.9016	4.91903	5.02445	4.06279	4.01098	3.95442	4.26995
OS01G0112600	None	Conserved hypothetical protein. (Os01t0112600-01)	.	10	8	-0.280898	-0.455157	-0.217471	-1.14579	-0.399761	0.305921	0.892307	0.0668997	2.41765	1.91717	2.32176	1.23154	2.25568	2.18728	2.34766	1.69594
OS01G0112800	LOC_Os01g02250.1	Disease resistance protein domain containing protein. (Os01t0112800-00)	stress.biotic.PR-proteins			-0.923887	-0.920869	-0.949098	-0.801263	-0.557454	-0.893596	-1.00394	-1.14235	-0.675203	-0.821812	-1.12407	-1.04064	-0.619956	-0.243799	-0.808853	-0.44854
OS01G0113000	LOC_Os01g02270.1	Hypothetical conserved gene. (Os01t0113000-00)	unknown		10	-0.46294	-0.165123	-0.966856	-0.801263	-0.886077	-0.417995	-1.04255	-0.502296	-0.866027	-0.156633	-0.920676	-0.176807	-0.431215	-0.0762918	0.0984252	-0.103838
OS01G0113150	LOC_Os01g02280.1	Disease resistance protein domain containing protein. (Os01t0113150-00)	stress.biotic.PR-proteins			-0.866091	-0.878377	-1.134	-0.67586	-0.979434	-0.875233	-1.16238	-1.24714	-0.411791	-0.72595	-1.19832	-1.273	-0.746991	-1.06387	-1.09577	-0.911768
OS01G0113200	LOC_Os01g02290.1,LOC_Os01g02290.2	Similar to Receptor serine/threonine kinase. (Os01t0113200-01)	signalling.receptor kinases.misc	3		4.58034	4.6659	4.20714	3.59939	4.30321	4.32496	4.34351	3.9173	4.83358	4.7309	4.62554	4.69426	5.36481	5.2117	5.11521	4.87342
OS01G0113300	LOC_Os01g02300.1	Similar to ARK protein (Fragment). (Os01t0113300-01)	protein.postranslational modification			-0.591331	-0.669102	-0.620051	-0.324714	-0.091386	-0.33715	-0.308995	-0.0658482	-0.65591	-0.363932	-0.19922	-0.661851	-0.471667	-0.189683	-0.460601	-0.545386
OS01G0113325	None	Hypothetical protein. (Os01t0113325-00)	.			-1.26108	-1.26888	-1.27079	-1.14579	-1.23762	-1.33238	-1.43073	-1.24714	-1.56318	-1.6328	-1.68537	-1.54687	-1.70358	-1.63858	-1.70326	-1.5998
OS01G0113350	LOC_Os01g02310.1	Hypothetical conserved gene. (Os01t0113350-00)	protein.postranslational modification.kinase.receptor like cytoplasmatic kinase VII		9	-0.628761	-0.136959	-0.439954	-0.199126	0.739634	1.10696	0.300455	0.906762	-0.241296	-0.51039	-0.514348	-0.415416	-1.07717	-1.34545	-1.41851	-1.31216
OS01G0113400	LOC_Os01g02320.1	Similar to Receptor-like kinase. (Os01t0113400-01);Similar to Receptor-like kinase. (Os01t0113400-02)	protein.postranslational modification			-1.12744	-0.864432	-1.14824	-0.620487	-1.23762	-1.20892	-1.43073	-1.14235	-1.56318	-1.6328	-1.68537	-1.28699	-1.70358	-1.63858	-1.70326	-1.53654
OS01G0113450	None	Hypothetical protein. (Os01t0113450-00)	.			-1.26108	-1.26888	-1.27079	-1.14579	-1.23762	-1.33238	-1.43073	-1.24714	-1.56318	-1.6328	-1.68537	-1.54687	-1.70358	-1.63858	-1.70326	-1.5998
OS01G0113500	None	Similar to Receptor-like kinase. (Os01t0113500-01)	.		6	0.0182282	0.315315	0.00937067	0.65288	1.36756	1.78466	0.836824	1.48196	1.03668	0.652637	0.159488	0.909595	-0.28737	-0.0158638	-0.330944	-0.481222
OS01G0113600	LOC_Os01g02334.1	Hypothetical protein. (Os01t0113600-01);Hypothetical protein. (Os01t0113600-02)	unknown		6	1.63071	2.11004	1.50801	1.83116	2.10932	2.21937	1.70651	1.93576	1.24495	1.39083	0.913982	1.75256	1.26341	0.959185	1.18955	1.01518
OS01G0113650	None	Hypothetical conserved gene. (Os01t0113650-00)	.			-0.859003	-0.541487	-1.02753	-0.79601	-0.420317	-0.951184	-0.737457	-0.544108	-0.587518	-0.710379	-0.136004	-0.00633878	-0.613289	-0.1616	-0.150565	-0.103061
OS01G0113700	LOC_Os01g02350.1	Similar to Receptor-like kinase. (Os01t0113700-00)	protein.postranslational modification		5	3.21646	3.18849	3.38949	3.25625	2.92236	2.75124	2.60401	3.29553	2.35903	2.28292	2.38523	2.35282	3.00313	3.17205	3.1031	2.85535
OS01G0113800	LOC_Os01g02360.1	Protein kinase, core domain containing protein. (Os01t0113800-01)	signalling.receptor kinases.misc		6	0.288312	0.337959	0.647762	-0.275856	0.832081	0.67109	1.29457	1.11279	0.752274	0.628527	1.25286	1.33311	1.93146	1.72504	1.85547	1.72368
OS01G0113900	LOC_Os01g02370.1	Similar to Receptor-like protein kinase. (Os01t0113900-01)	unknown			-1.26108	-1.26888	-1.27079	-1.14579	-1.23762	-1.33238	-1.43073	-1.24714	-1.56318	-1.6328	-1.68537	-1.54687	-1.70358	-1.63858	-1.70326	-1.5998
OS01G0113950	None	Hypothetical protein. (Os01t0113950-00)	.			-1.26108	-1.26888	-1.27079	-1.14579	-1.23762	-1.33238	-1.43073	-1.24714	-1.56318	-1.6328	-1.68537	-1.54687	-1.70358	-1.63858	-1.70326	-1.5998
OS01G0114000	LOC_Os01g02380.1	Similar to H0315A08.1 protein. (Os01t0114000-00)	unknown			-1.07854	-1.26888	-1.14824	-1.14579	-1.23762	-1.33238	-1.22245	-1.14235	-1.17756	-1.22247	-1.26945	-0.966922	-1.14202	-0.971969	-1.36817	-1.17292
OS01G0114100	LOC_Os01g02390.1,LOC_Os01g02390.2	Similar to Protein kinase RLK17. (Os01t0114100-01)	signalling.receptor kinases.S-locus glycoprotein like			3.68637	4.03976	3.52838	3.33668	3.64797	3.82452	3.98492	4.07807	3.92169	3.89477	3.87315	3.6757	3.76787	3.62038	3.82234	3.85654
OS01G0114200	None	Conserved hypothetical protein. (Os01t0114200-01)	.			0.521292	0.24119	0.185291	-0.729846	0.691102	0.633104	0.524624	0.413311	-0.153775	0.439359	-0.0206378	-0.399341	0.340191	0.0219622	0.164842	0.451617
OS01G0114300	LOC_Os01g02400.1,LOC_Os01g02400.2,LOC_Os01g02400.3	Similar to Receptor-like protein kinase (Fragment). (Os01t0114300-01)	protein.postranslational modification	5	6	1.25574	1.36479	0.357523	0.057596	1.38298	1.05409	1.20733	0.832238	1.42278	1.52677	1.0636	1.26451	2.20087	2.41498	2.20271	1.96351
OS01G0114400	LOC_Os01g02410.1	Similar to Receptor-like kinase. (Os01t0114400-00)	.			-1.26108	-1.26888	-1.27079	-1.14579	-1.23762	-1.33238	-1.43073	-1.24714	-1.56318	-1.6328	-1.68537	-1.54687	-1.70358	-1.63858	-1.70326	-1.5998
OS01G0114402	None	Hypothetical protein. (Os01t0114402-00)	.			-1.26108	-1.26888	-1.20345	-1.14579	-1.23762	-1.33238	-1.43073	-1.24714	-1.56318	-1.6328	-1.68537	-1.54687	-1.70358	-1.63858	-1.70326	-1.5998
OS01G0114600	LOC_Os01g02430.1	Similar to Receptor-like protein kinase. (Os01t0114600-00)	signalling.receptor kinases.S-locus glycoprotein like		6	0.644746	0.98587	0.439631	1.26422	0.665982	0.851191	0.464908	1.05719	0.136907	0.356708	-0.239346	-0.268628	-0.441352	-0.128957	-0.141534	-0.0633961
OS01G0114700	LOC_Os01g02440.1	Similar to Receptor-like kinase. (Os01t0114700-00)	signalling.receptor kinases.S-locus glycoprotein like			-1.26108	-1.26888	-1.27079	-1.14579	-1.23762	-1.33238	-1.43073	-1.24714	-1.56318	-1.6328	-1.68537	-1.54687	-1.70358	-1.63858	-1.70326	-1.5998
OS01G0114800	LOC_Os01g02450.1	Similar to H0215A08.3 protein. (Os01t0114800-01)	unknown	5		1.81643	1.49474	1.98112	1.01652	1.99268	1.35095	1.49377	1.81737	1.63767	1.38136	1.56867	1.48261	1.62123	1.57382	1.65716	1.47022
OS01G0114900	LOC_Os01g02460.1	Similar to LRK14. (Os01t0114900-00)	protein.postranslational modification		9	-1.086	-0.13661	-0.583477	-0.729846	-0.532985	-0.545487	-0.436747	-0.382888	-0.7494	0.253546	-0.267009	-0.103839	-0.605158	-0.645748	-0.761443	-0.224813
OS01G0115100	LOC_Os01g02490.1,LOC_Os01g02490.2	Hypothetical conserved gene. (Os01t0115100-01)	unknown			-0.403013	-0.468913	-0.35551	-1.14579	-0.303941	-0.941268	-0.600036	-1.05087	-0.12258	-1.01922	-0.639272	-1.27285	0.0341005	-0.387589	-0.360862	-0.671637
OS01G0115200	LOC_Os01g02500.1	Similar to OSIGBa0140C02.7 protein. (Os01t0115200-00)	misc.nitrilases, *nitrile lyases, berberine bridge enzymes, reticuline oxidases, troponine reductases			-1.26108	-1.26888	-1.27079	-1.14579	-1.23762	-1.33238	-1.43073	-1.24714	-1.56318	-1.6328	-1.68537	-1.54687	-1.70358	-1.63858	-1.70326	-1.5998
OS01G0115300	None	Hypothetical gene. (Os01t0115300-01)	.			0.485207	1.00283	0.38515	0.426808	0.7022	0.998039	0.400592	0.296268	1.11293	0.191207	0.588423	0.620812	0.329488	0.170858	0.644767	0.407944
OS01G0115500	LOC_Os01g02550.1	Similar to Receptor-like kinase. (Os01t0115500-00)	.			-1.26108	-1.26888	-1.27079	-1.14579	-1.23762	-1.33238	-1.43073	-1.24714	-1.56318	-1.6328	-1.68537	-1.54687	-1.59185	-1.63858	-1.70326	-1.5998
OS01G0115566	LOC_Os01g02550.1	Similar to Receptor-like kinase. (Os01t0115566-00)	signalling.receptor kinases.S-locus glycoprotein like			-1.26108	-1.26888	-1.27079	-1.14579	-1.23762	-1.33238	-1.43073	-1.24714	-1.56318	-1.6328	-1.68537	-1.54687	-0.978234	-1.52372	-1.148	-1.48064
OS01G0115600	LOC_Os01g02560.1	Similar to LRK14. (Os01t0115600-01)	signalling.receptor kinases.S-locus glycoprotein like		8	0.203002	0.467419	0.755116	0.664349	1.09692	0.831944	1.08455	1.07818	0.595481	0.873058	1.20685	0.670759	2.7501	2.78011	2.80434	2.2996
OS01G0115700	LOC_Os01g02570.1	Similar to Receptor-like kinase. (Os01t0115700-00)	protein.postranslational modification			-1.26108	-1.26888	-1.27079	-1.14579	-1.23762	-1.33238	-1.43073	-1.24714	-1.56318	-1.6328	-1.68537	-1.54687	-1.70358	-1.63858	-1.70326	-1.5998
OS01G0115725	None	Hypothetical protein. (Os01t0115725-00)	.			-1.26108	-1.26888	-1.27079	-1.14579	-1.23762	-1.33238	-1.43073	-1.24714	-1.56318	-1.6328	-1.68537	-1.54687	-1.70358	-1.63858	-1.70326	-1.5998
OS01G0115750	LOC_Os01g02580.1	Similar to Receptor-like protein kinase. (Os01t0115750-00)	protein.postranslational modification			-1.08068	-1.26888	-1.27079	-1.14579	-1.23762	-1.33238	-1.31581	-1.24714	-1.56318	-1.6328	-1.68537	-1.54687	-1.45872	-1.57793	-1.14494	-1.5998
OS01G0115800	LOC_Os01g02590.1	Similar to Receptor-like kinase. (Os01t0115800-01)	unknown			-0.453677	-0.725917	-0.63924	-0.384753	-0.258585	-0.357959	-0.246264	0.126059	-0.59737	-0.111134	-0.278795	-0.818768	-0.418333	-0.63979	-0.0192804	-0.353888
OS01G0115900	LOC_Os01g02600.1	Similar to Receptor-like protein kinase. (Os01t0115900-00)	signalling.receptor kinases.misc		10	-0.782914	-0.48555	-0.413542	-0.79601	-0.109813	0.100203	0.156786	0.420624	0.362453	0.629416	0.85488	0.721797	0.859109	0.350696	0.389566	0.764308
OS01G0115950	None	Hypothetical protein. (Os01t0115950-00)	.			-1.26108	-1.26888	-1.27079	-1.14579	-1.23762	-1.33238	-1.43073	-1.24714	-1.56318	-1.6328	-1.68537	-1.54687	-1.70358	-1.63858	-1.70326	-1.5998
OS01G0116000	LOC_Os01g02610.1	Similar to Receptor-like protein kinase. (Os01t0116000-00)	protein.postranslational modification			-1.26108	-1.26888	-1.27079	-1.14579	-0.934497	-1.33238	-1.43073	-1.24714	-1.56318	-1.6328	-1.68537	-1.54687	-1.59032	-1.57793	-1.70326	-1.5998
OS01G0116100	None	Conserved hypothetical protein. (Os01t0116100-01)	.		9	-0.823039	-1.07613	-0.969586	-0.868861	-0.818413	-0.803056	-0.845889	-1.14235	-1.31261	-0.840511	-1.27201	-1.19403	-0.373589	-0.822201	-0.475506	-0.665633
OS01G0116101	None	Hypothetical protein. (Os01t0116101-00)	.			-1.26108	-1.26888	-1.27079	-1.14579	-1.23762	-1.33238	-1.43073	-1.24714	-1.56318	-1.6328	-1.68537	-1.54687	-1.70358	-1.63858	-1.70326	-1.5998
OS01G0116200	LOC_Os01g02680.1	Protein kinase, core domain containing protein. (Os01t0116200-01)	protein.postranslational modification			-1.26108	-1.26888	-1.27079	-1.14579	-1.23762	-1.33238	-1.43073	-1.24714	-1.56318	-1.6328	-1.68537	-1.54687	-1.70358	-1.63858	-1.70326	-1.5998
OS01G0116250	None	Hypothetical protein. (Os01t0116250-00)	.			-1.26108	-1.26888	-1.27079	-1.14579	-1.23762	-1.33238	-1.43073	-1.24714	-1.56318	-1.6328	-1.68537	-1.54687	-1.70358	-1.63858	-1.70326	-1.5998
OS01G0116300	LOC_Os01g02690.1	Similar to Receptor-like kinase. (Os01t0116300-01)	protein.postranslational modification			-1.26108	-1.26888	-1.27079	-1.14579	-1.23762	-1.33238	-1.43073	-1.24714	-1.56318	-1.6328	-1.68537	-1.54687	-1.70358	-1.52372	-1.70326	-1.5998
OS01G0116400	LOC_Os01g02700.1	Protein kinase, core domain containing protein. (Os01t0116400-01)	protein.postranslational modification			0.91491	1.27931	0.588852	1.48145	0.9344	1.28883	0.63338	0.900365	0.505568	0.572537	0.427404	0.56078	-0.348975	0.188726	0.45367	0.178732
OS01G0116600	LOC_Os01g02720.1,LOC_Os01g02720.2	Eukaryotic translation elongation factor 1 alpha (eEF1A)-like protein, Negative regulation of cell death, Defense response (Os01t0116600-01);Similar to predicted protein. (Os01t0116600-02)	protein.synthesis.elongation			5.70684	5.84702	5.50443	5.32985	6.38629	6.42444	6.02686	6.08443	5.63084	5.5751	5.4429	5.58344	5.4504	5.32695	5.50525	5.35675
OS01G0116650	None	Hypothetical protein. (Os01t0116650-00)	.			-0.63448	-0.0495155	-0.0639095	-0.252718	0.188776	-0.225892	-0.524737	-0.0658482	-0.838662	-0.634926	-0.733814	-0.713562	-0.85686	-0.590668	-0.572221	-0.873756
OS01G0116800	LOC_Os01g02730.1	Similar to Receptor-like kinase. (Os01t0116800-00)	protein.postranslational modification			-1.26108	-1.26888	-1.27079	-1.14579	-1.23762	-1.33238	-1.43073	-1.24714	-1.56318	-1.6328	-1.68537	-1.54687	-1.70358	-1.63858	-1.70326	-1.5998
OS01G0116900	LOC_Os01g02710.1,LOC_Os01g02750.1	Protein kinase, catalytic domain domain containing protein. (Os01t0116900-00)	unknown			2.61272	2.23552	2.65518	1.79831	2.06525	2.41182	1.84557	1.84752	1.58116	1.5085	1.7158	1.74734	1.99045	2.21424	2.07174	1.88067
OS01G0116901	None	Hypothetical protein. (Os01t0116901-00)	.	5	6	1.59954	0.913169	1.21986	-0.458908	1.31076	0.686455	1.4554	1.44193	0.857476	1.31356	1.73413	0.808568	1.17522	0.926005	1.39653	1.21436
OS01G0117000	LOC_Os01g02760.1	Similar to Receptor-like kinase ARK1AS. (Os01t0117000-00)	signalling.receptor kinases.S-locus glycoprotein like			-1.13758	-1.26888	-1.27079	-1.14579	-1.23762	-1.10496	-1.43073	-1.24714	-1.56318	-1.6328	-1.68537	-1.54687	-1.70358	-1.63858	-1.64237	-1.5998
OS01G0117025	None	Hypothetical protein. (Os01t0117025-00)	.			-1.26108	-1.26888	-1.27079	-1.14579	-1.23762	-1.33238	-1.43073	-1.24714	-1.56318	-1.6328	-1.68537	-1.54687	-1.70358	-1.63858	-1.70326	-1.5998
OS01G0117100	LOC_Os01g02770.1	Similar to Receptor kinase LRK10. (Os01t0117100-00)	signalling.receptor kinases.S-locus glycoprotein like			-1.26108	-1.26888	-1.27079	-1.14579	-1.09989	-1.26469	-1.43073	-1.24714	-1.38343	-1.6328	-1.68537	-1.42565	-1.34839	-1.57793	-1.4775	-1.26713
OS01G0117200	LOC_Os01g02780.1	Similar to ARK protein (Fragment). (Os01t0117200-01)	signalling.receptor kinases.S-locus glycoprotein like			-1.26108	-1.26888	-1.27079	-1.14579	-1.23762	-1.33238	-1.43073	-1.24714	-1.56318	-1.6328	-1.68537	-1.54687	-1.70358	-1.63858	-1.70326	-1.53714
OS01G0117266	LOC_Os01g02790.1	Conserved hypothetical protein. (Os01t0117266-00)	.			-1.26108	-1.26888	-1.27079	-1.14579	-1.23762	-1.33238	-1.43073	-1.24714	-1.56318	-1.6328	-1.68537	-1.54687	-1.70358	-1.63858	-1.70326	-1.5998
OS01G0117300	LOC_Os01g02790.1	Similar to Receptor kinase LRK10. (Os01t0117300-00)	protein.postranslational modification			-1.26108	-1.26888	-1.27079	-1.14579	-1.23762	-1.33238	-1.43073	-1.24714	-1.56318	-1.6328	-1.68537	-1.54687	-1.70358	-1.63858	-1.50243	-1.5998
OS01G0117400	LOC_Os01g02800.1	Similar to Receptor-like kinase. (Os01t0117400-00)	signalling.receptor kinases.S-locus glycoprotein like			-1.26108	-1.26888	-1.27079	-1.14579	-1.23762	-1.33238	-1.43073	-1.24714	-1.56318	-1.6328	-1.68537	-1.54687	-1.70358	-1.63858	-1.70326	-1.5998
OS01G0117450	None	Hypothetical protein. (Os01t0117450-00)	.			-0.685458	-0.914966	-0.915806	-1.14579	-1.03931	-1.028	-1.35223	-1.05087	-1.56318	-1.57258	-1.68537	-1.36718	-1.2166	-1.22417	-1.54533	-1.37186
OS01G0117500	LOC_Os01g02810.1	Similar to Receptor kinase LRK10. (Os01t0117500-00)	signalling.receptor kinases.S-locus glycoprotein like			-1.13204	-0.694337	-0.40448	-1.14579	-0.961593	-1.02312	-1.02258	-0.661915	-0.850205	-1.30309	-1.2677	-1.02196	-0.972991	-0.814621	-0.514315	-0.632003
OS01G0117600	LOC_Os01g02830.1	Protein kinase, catalytic domain domain containing protein. (Os01t0117600-01)	signalling.receptor kinases.S-locus glycoprotein like			-1.26108	-1.26888	-1.27079	-1.14579	-1.23762	-1.33238	-1.43073	-1.24714	-1.56318	-1.6328	-1.68537	-1.54687	-1.70358	-1.63858	-1.53975	-1.5998
OS01G0117650	None	Hypothetical protein. (Os01t0117650-00)	.			-1.26108	-1.26888	-1.27079	-1.14579	-1.23762	-1.33238	-1.43073	-1.24714	-1.56318	-1.6328	-1.68537	-1.54687	-1.70358	-1.63858	-1.70326	-1.5998
OS01G0117700	LOC_Os01g02840.1	Similar to LRK14. (Os01t0117700-00)	signalling.receptor kinases.S-locus glycoprotein like			-1.26108	-1.00456	-1.0918	-1.14579	-1.23762	-1.20535	-1.43073	-1.24714	-1.0494	-1.46821	-1.68537	-1.48456	-1.58812	-1.46015	-1.18012	-1.5998
OS01G0117900	LOC_Os01g02870.1	Similar to nodulin-like protein. (Os01t0117900-01);Similar to Nodulin-like protein 5NG4. (Os01t0117900-02);Similar to nodulin-like protein. (Os01t0117900-03)	development.unspecified		4	3.27713	3.29526	3.4968	3.3444	3.04999	3.60078	3.78176	3.21448	3.83242	3.68023	3.98262	3.57779	5.53225	5.58036	5.34366	5.26038
OS01G0118000	LOC_Os01g02880.1	Similar to Fructose-bisphosphate aldolase (EC 4.1.2.13) (Fragment). (Os01t0118000-01)	PS.calvin cycle.aldolase			6.28227	6.19545	6.47956	6.18142	6.5784	6.4491	6.59555	6.31183	6.67203	6.69436	6.61799	6.50675	6.66047	6.59194	6.47366	6.52469
OS01G0118100	LOC_Os01g02884.1	Similar to Fructose-bisphosphate aldolase. (Os01t0118100-01)	DNA.synthesis/chromatin structure			5.59001	5.62908	5.81754	5.26483	5.59208	5.75659	5.76642	5.69725	5.81435	5.8157	5.91316	5.78195	6.04625	6.00683	6.13584	6.03728
OS01G0118300	LOC_Os01g02890.1	Similar to Phosphatidyl serine synthase. (Os01t0118300-01);Phosphatidylserine synthase, Regulation of stem development, Control of cell elongation in uppermost internode (Os01t0118300-02)	lipid metabolism.Phospholipid synthesis		4	2.87413	2.91566	2.75231	2.75087	3.22761	3.51854	3.954	3.36106	4.63395	4.8068	4.91927	4.64807	4.89998	4.9232	5.23614	4.83114
OS01G0118400	LOC_Os01g02900.1,LOC_Os01g02900.2	Similar to HGA6. (Os01t0118400-01)	unknown		3	3.83945	4.60158	4.07574	4.43378	5.67099	5.85451	5.95279	5.88949	6.063	6.11393	6.18478	6.00891	5.68941	5.54707	5.57394	5.5249
OS01G0118600	LOC_Os01g02910.1	Similar to Hga5 protein. (Os01t0118600-00)	unknown		5	2.63899	2.5336	3.08933	2.61599	2.99528	3.10439	3.64476	2.97688	3.91394	3.74033	3.90803	3.91049	2.49548	2.23962	2.25575	2.30337
OS01G0118700	LOC_Os01g02920.1	Similar to HGA4. (Os01t0118700-01)	unknown		3	3.99738	3.92744	4.13079	3.96698	4.22043	4.19865	4.96328	4.24697	5.84293	5.60771	6.0104	5.72734	4.93519	4.72392	4.81239	4.78828
OS01G0119000	LOC_Os01g02930.1	Glycosyltransferase AER61, uncharacterized domain containing protein. (Os01t0119000-01);Glycosyltransferase AER61, uncharacterized domain containing protein. (Os01t0119000-02)	unknown		5	0.735788	1.06691	1.44872	1.04137	3.04823	3.87094	4.08661	3.20485	5.07613	4.47974	4.69069	4.71226	1.6672	1.15871	1.46983	1.96557
OS01G0119100	LOC_Os01g02940.1,LOC_Os01g02940.2,LOC_Os01g02940.3,LOC_Os01g02940.4,LOC_Os01g02940.6	Similar to Glycosyltransferase. (Os01t0119100-00)	unknown		1	5.67482	5.75848	5.7725	5.60108	6.53101	6.39023	6.56612	6.23082	6.62841	6.42905	6.62257	6.42843	5.57407	5.40069	5.46488	5.51281
OS01G0119500	LOC_Os01g02960.1	Protein of unknown function DUF1618 domain containing protein. (Os01t0119500-01)	unknown		3	5.2403	5.09134	5.48372	5.19356	4.79213	4.51085	5.18817	4.50658	5.81791	5.73904	6.01728	5.6524	5.79089	5.95304	5.92517	5.87984
OS01G0120300	LOC_Os01g03020.1,LOC_Os01g03020.2	Similar to EMB2369 (EMBRYO DEFECTIVE 2369); ATP binding / aminoacyl-tRNA ligase/ leucine-tRNA ligase/ nucleotide binding. (Os01t0120300-00)	protein.aa activation.leucine-tRNA ligase		4	1.90177	2.07344	2.27545	1.67215	1.55482	1.73159	3.13687	1.70842	4.6868	5.30157	5.51057	4.81928	6.65672	6.67943	6.60359	6.64538
OS01G0120400	LOC_Os01g03030.1,LOC_Os01g03030.2	Alanyl-tRNA synthetase, class IIc family protein. (Os01t0120400-01);Alanyl-tRNA synthetase, class IIc family protein. (Os01t0120400-02)	protein.aa activation.alanine-tRNA ligase		8	0.325357	-0.109193	-0.0602339	-0.949905	0.446617	-0.0642211	0.423765	0.113378	0.34314	1.14688	1.10922	0.78838	3.62949	3.53007	3.30267	3.2499
OS01G0120500	LOC_Os01g03040.1	Similar to PAP fibrillin domain containing protein,expressed. (Os01t0120500-01)	unknown		7	0.146767	0.407186	0.591278	0.520587	1.01248	0.856157	2.20825	0.874008	2.75458	3.47785	3.6432	3.06663	4.6137	4.65264	4.22047	4.54027
OS01G0120600	LOC_Os01g03050.1	Similar to Oxidoreductase NAD-binding domain containing protein, expressed. (Os01t0120600-01)	PS.lightreaction.other electron carrier (ox/red).ferredoxin oxireductase			3.74309	3.3663	3.8953	3.81438	3.35986	3.27961	3.34326	3.40004	3.98468	3.85742	3.75665	3.62538	3.84355	3.91379	3.82341	3.75149
OS01G0120700	LOC_Os01g03060.1,LOC_Os01g03060.2,LOC_Os01g03060.3	Similar to sarcoplasmic reticulum histidine-rich calcium-binding protein. (Os01t0120700-01)	unknown			6.55491	6.79136	6.53846	6.5636	6.45291	6.79707	6.75111	6.70593	7.36	7.22133	7.11948	7.32069	6.8127	6.78523	6.84166	6.88264
OS01G0120800	LOC_Os01g03070.1,LOC_Os01g03070.2	Similar to Eukaryotic translation initiation factor 3 subunit 10 (eIF-3 theta) (Eukaryotic translation initiation factor 3 large subunit) (eIF3a). (Os01t0120800-01);Similar to Translation initiation factor 3. (Os01t0120800-02);Similar to Translation initiation factor 3. (Os01t0120800-03);Similar to Translation initiation factor 3. (Os01t0120800-04);Similar to Translation initiation factor 3. (Os0…	protein.synthesis.initiation			8.40939	8.46921	8.73607	8.23307	8.62596	8.57422	8.48395	8.58251	8.30897	8.32253	8.40596	8.28698	8.18613	8.09596	8.12314	8.22403
OS01G0121000	LOC_Os01g03080.1	Conserved hypothetical protein. (Os01t0121000-01)	unknown		5	3.03175	2.97716	2.93461	3.17972	1.86347	2.03217	2.25701	2.24963	2.88888	3.02986	2.71501	2.93575	2.48668	2.66029	2.54458	2.50159
OS01G0121100	LOC_Os01g03090.1,LOC_Os01g03090.2	Similar to SLL2. (Os01t0121100-01);Similar to SLL2. (Os01t0121100-02)	unknown			5.50725	5.39827	5.41963	5.47955	5.04576	5.17329	4.84265	4.88374	4.90518	4.77114	4.59668	4.94622	4.77295	4.8142	4.7883	4.65891
OS01G0121200	LOC_Os01g03100.1,LOC_Os01g03100.2	Zinc finger, RING/FYVE/PHD-type domain containing protein. (Os01t0121200-01)	protein.degradation.ubiquitin.E3.RING		5	1.33915	0.867713	1.36162	1.53259	1.12155	1.4312	1.95404	1.38761	2.221	2.79513	3.00975	2.75001	3.09472	3.12983	3.1243	2.91588
OS01G0121300	LOC_Os01g03110.1	Conserved hypothetical protein. (Os01t0121300-01)	unknown			0.78433	0.823476	0.294038	0.791998	1.17206	1.04801	1.36792	0.22177	1.3316	1.13595	1.49959	0.439459	1.38629	1.20415	1.25679	1.2037
OS01G0121400	None	Hypothetical protein. (Os01t0121400-00)	.			-1.13204	-1.20312	-1.20345	-0.67586	-1.23762	-1.33238	-1.29383	-1.24714	-1.56318	-1.6328	-1.34313	-1.42941	-1.64448	-1.37043	-1.52758	-1.5998
OS01G0121500	LOC_Os01g03130.1	Conserved hypothetical protein. (Os01t0121500-01)	unknown	8	7	0.0303323	0.745893	0.151808	-0.729846	0.714195	0.840288	2.5152	0.910722	4.98981	5.29812	5.65054	4.73932	5.79807	5.77964	5.71629	5.40894
OS01G0121600	LOC_Os01g03144.1	Conserved hypothetical protein. (Os01t0121600-01)	.		5	1.43322	1.42797	1.82237	1.47156	1.64766	1.3943	2.27051	1.13629	3.51529	3.5646	3.58198	3.18369	3.70968	3.82164	3.61162	3.03193
OS01G0121700	LOC_Os01g03144.1	ABC transporter-like domain containing protein. (Os01t0121700-01)	transport.ABC transporters and multidrug resistance systems		3	3.83526	4.01866	3.93881	3.74528	2.76177	3.02095	4.02905	3.02179	5.48019	5.78412	5.81473	5.51104	6.13322	6.27226	6.09923	6.32439
OS01G0121800	LOC_Os01g03160.1,LOC_Os01g03160.2	Glycosyl transferase, family 14 protein. (Os01t0121800-01);Similar to xylosyltransferase 1. (Os01t0121800-02)	misc.UDP glucosyl and glucoronyl transferases			5.40985	5.48434	5.44917	5.33337	5.48198	5.61207	5.56361	5.59691	5.532	5.50138	5.54958	5.4363	5.52168	5.45937	5.5128	5.50192
OS01G0121900	LOC_Os01g03170.1	Seven-in-absentia protein, sina domain containing protein. (Os01t0121900-00)	.			-1.12431	-1.26888	-1.27079	-1.14579	-1.23762	-1.33238	-1.43073	-1.24714	-1.49938	-1.6328	-1.68537	-1.37994	-1.70358	-1.63858	-1.70326	-1.48064
OS01G0121950	LOC_Os01g03170.1	Hypothetical conserved gene. (Os01t0121950-00)	development.unspecified			-1.26108	-1.26888	-1.27079	-1.14579	-1.23762	-1.33238	-1.39367	-1.24714	-1.39537	-1.33951	-1.59274	-1.48456	-1.64448	-1.25265	-1.5277	-1.27272
OS01G0122000	LOC_Os01g03180.1	Conserved hypothetical protein. (Os01t0122000-01)	unknown			-0.345143	-0.0850736	0.437977	0.085555	0.255858	0.497853	0.397424	0.187123	0.384593	0.565148	0.682098	0.667703	0.0927849	0.389783	0.78298	0.334777
OS01G0122200	LOC_Os01g03190.1	Seven In Absentia Homolog-type domain containing protein. (Os01t0122200-01)	unknown			-1.13204	-1.1427	-1.27079	-0.73584	-1.10772	-1.02928	-0.981527	-1.24714	-1.15695	-1.07465	-1.0193	-0.742198	-1.41576	-1.30829	-1.219	-1.00944
OS01G0122367	None	Hypothetical protein. (Os01t0122367-00)	.			-1.26108	-1.26888	-1.27079	-1.14579	-1.23762	-1.33238	-1.43073	-1.24714	-1.56318	-1.6328	-1.68537	-1.54687	-1.70358	-1.63858	-1.70326	-1.5998
OS01G0122534	None	Hypothetical protein. (Os01t0122534-00)	.			-1.26108	-1.26888	-1.27079	-1.14579	-1.23762	-1.33238	-1.28432	-1.24714	-1.56318	-1.31832	-1.59675	-1.31263	-1.70358	-1.63858	-1.70326	-1.43808
OS01G0122701	LOC_Os01g03210.1	Conserved hypothetical protein. (Os01t0122701-00)	unknown			-1.26108	-1.26888	-1.27079	-1.14579	-1.23762	-1.33238	-1.43073	-1.24714	-1.56318	-1.6328	-1.68537	-1.54687	-1.70358	-1.63858	-1.70326	-1.5998
OS01G0123500	LOC_Os01g03270.1	Conserved hypothetical protein. (Os01t0123500-00)	unknown			-0.946537	-1.26888	-1.05066	-1.14579	-1.23762	-1.2667	-1.29019	-0.365771	-1.50051	-1.57258	-1.51784	-0.9771	-1.36509	-1.63858	-1.32686	-1.5998
OS01G0123700	LOC_Os01g03290.1	Zinc finger, RING-type domain containing protein. (Os01t0123700-00)	development.unspecified			-1.26108	-1.26888	-1.27079	-1.14579	-1.23762	-1.33238	-1.43073	-1.24714	-1.56318	-1.57258	-1.68537	-1.54687	-1.39545	-1.19733	-1.10277	-1.21775
OS01G0123800	LOC_Os01g03300.1	Seven-in-absentia protein, sina domain containing protein. (Os01t0123800-00)	unknown			-1.26108	-1.26888	-1.27079	-1.14579	-1.23762	-1.33238	-1.43073	-1.24714	-1.56318	-1.6328	-1.68537	-1.54687	-0.954689	-1.63858	-1.49563	-1.17978
OS01G0123900	LOC_Os01g03310.1	Similar to Bowman-Birk type proteinase inhibitor (EBI). (Os01t0123900-01)	unknown	10	8	-1.26108	-1.26888	-1.27079	-1.14579	-1.23762	-1.33238	-1.00797	-1.24714	-1.11099	-0.0375306	-0.628466	-0.55876	2.8067	2.85289	3.2523	3.03877
OS01G0124000	LOC_Os01g03320.1	Similar to Bowman Birk trypsin inhibitor. (Os01t0124000-01)	unknown		10	-1.26108	-1.26888	-1.27079	-1.14579	-1.23762	-1.33238	-0.820831	-1.24714	-0.695042	-1.11682	-0.344438	-1.273	0.270175	0.0805922	0.452419	0.441472
OS01G0124100	LOC_Os01g03330.1	Proteinase inhibitor I12, Bowman-Birk family protein. (Os01t0124100-01)	unknown		2	6.39893	6.05372	5.99296	6.07713	5.39958	5.66601	5.55635	5.47592	5.84219	5.25359	5.72809	5.4662	2.60476	2.87933	3.01977	3.0605
OS01G0124200	LOC_Os01g03340.1	Similar to Bowman Birk trypsin inhibitor. (Os01t0124200-02)	unknown		1	9.94798	10.0576	9.66379	9.64601	9.39606	10.0362	9.76352	9.72437	10.0752	9.55087	9.63586	9.59369	7.03873	6.82681	7.1324	7.40435
OS01G0124401	LOC_Os01g03360.1	Similar to Bowman-Birk type bran trypsin inhibitor. (Os01t0124401-01)	unknown	1	1	11.2044	11.2102	10.8787	10.7774	11.0894	11.6977	10.7465	11.3835	10.3987	9.5813	9.75815	9.92154	6.18683	5.35026	5.84024	6.36745
OS01G0124550	None	Hypothetical protein. (Os01t0124550-00)	.		9	-1.26108	-1.04284	-1.20345	-1.14579	-1.16829	-0.276478	-1.0027	-0.708344	0.167723	-0.881274	-0.875997	-0.242549	-1.03819	-1.20436	-0.997246	-0.82864
OS01G0124600	LOC_Os01g03380.1	Similar to cDNA clone:001-125-E08, full insert sequence. (Os01t0124600-00)	unknown		9	0.0365582	-0.214108	-0.801137	-0.868861	-0.723572	-0.406905	-0.664416	-0.155155	-1.44507	-1.57258	-1.43697	-1.12658	-1.58452	-1.52408	-1.70326	-1.53965
OS01G0124650	LOC_Os01g03390.1	Hypothetical conserved gene. (Os01t0124650-02)	unknown		10	-1.19538	-0.70182	-1.27079	-0.949905	-1.23762	-0.928256	-0.312986	-1.24714	0.839311	0.678574	1.01124	0.800309	-0.574127	-0.201006	-0.937559	-0.2476
OS01G0124700	None	Hypothetical protein. (Os01t0124700-01)	.			-1.26108	-1.26888	-1.27079	-1.14579	-1.23762	-1.33238	-1.43073	-1.24714	-1.39537	-1.57258	-1.68537	-1.42565	-1.64239	-1.63858	-1.70326	-1.5998
OS01G0124900	LOC_Os01g03400.1,LOC_Os01g03410.1	Seven-in-absentia protein, sina domain containing protein. (Os01t0124900-00)	development.unspecified			-1.26108	-1.26888	-1.27079	-1.14579	-1.23762	-1.33238	-1.30463	-1.24714	-1.56318	-1.6328	-1.37012	-1.54687	-1.70358	-1.63858	-1.70326	-1.5998
OS01G0125000	LOC_Os01g03420.1	Seven-in-absentia protein, sina domain containing protein. (Os01t0125000-00)	development.unspecified			-1.26108	-1.26888	-1.27079	-1.14579	-1.23762	-1.33238	-1.43073	-1.24714	-1.56318	-1.6328	-1.68537	-1.54687	-1.70358	-1.63858	-1.70326	-1.5998
OS01G0125500	LOC_Os01g03464.1	Seven-in-absentia protein, sina domain containing protein. (Os01t0125500-00)	unknown		9	-0.867895	-1.07807	-1.09698	-1.14579	-1.04001	-1.09082	-1.22514	-0.493891	-1.49938	-1.32572	-1.37012	-1.54687	-1.12979	-1.41317	-1.14074	-1.32256
OS01G0125550	LOC_Os01g03480.1	Conserved hypothetical protein. (Os01t0125550-01)	unknown		6	2.52791	2.05616	1.95505	2.24372	1.60728	1.86908	1.40945	1.23792	1.13326	0.687938	0.916564	0.827003	0.604897	0.715404	0.722001	0.427684
OS01G0125600	LOC_Os01g03490.1	Heavy metal transport/detoxification protein domain containing protein. (Os01t0125600-01)	transport.metal		3	3.54034	3.61022	3.45863	3.10334	3.88133	4.02374	4.60928	3.91496	5.00703	5.67429	5.66346	5.30162	5.80428	5.69912	5.90616	5.64654
OS01G0125700	LOC_Os01g03500.1	Conserved hypothetical protein. (Os01t0125700-01)	unknown			3.40353	2.96799	3.45615	2.92666	3.57988	3.59467	3.08035	3.29894	3.17752	3.25065	3.15583	3.33487	3.28349	3.41082	3.35664	3.19025
OS01G0125800	LOC_Os01g03510.1	Actin-interacting, WD40-repeat protein, Actin turnover (Os01t0125800-01)	development.unspecified			3.49658	3.71268	3.71074	3.93996	3.47138	3.72269	3.6026	3.50679	4.00808	3.88025	3.76379	3.90582	3.08283	3.0484	3.26709	3.26859
OS01G0125850	None	Hypothetical protein. (Os01t0125850-00)	.			-1.26108	-1.26888	-1.27079	-1.14579	-1.23762	-1.33238	-1.43073	-1.24714	-1.56318	-1.51707	-1.68537	-1.54687	-1.70358	-1.63858	-1.70326	-1.5998
OS01G0125900	LOC_Os01g03520.1	Ubiquitin-conjugating enzyme/RWD-like domain containing protein. (Os01t0125900-01)	protein.degradation.ubiquitin			6.70673	6.79839	6.88244	6.43586	6.69184	6.78876	6.72819	6.74947	6.54876	6.4314	6.60318	6.52645	6.54163	6.57175	6.40259	6.56803
OS01G0126000	None	Hypothetical gene. (Os01t0126000-01)	.			-0.986642	-1.09018	-1.20134	-1.04122	-1.0561	-0.712627	-1.24795	-0.789518	-1.50051	-1.18587	-1.68537	-1.48456	-1.70358	-1.63858	-1.70326	-1.5998
OS01G0126100	LOC_Os01g03530.1,LOC_Os01g03530.2	Multicopper oxidase (Os01t0126100-01)	unknown	3	2	6.45501	6.99079	5.58062	5.69367	7.3238	7.40989	6.09949	7.60496	4.99271	4.34987	4.10126	5.27605	2.18801	2.58379	0.850613	4.7157
OS01G0126200	LOC_Os01g03549.1	Multicopper oxidase (Os01t0126200-01)	unknown		8	-0.758581	-0.859555	-0.530822	-1.04122	-0.265396	-0.827718	1.03561	-0.0725853	1.72864	2.30189	2.56685	2.06491	3.29969	3.27914	3.10475	3.08208
OS01G0126401	None	Hypothetical gene. (Os01t0126401-01)	.		10	0.394378	-0.0850394	0.093983	-0.569063	-0.260818	-0.151329	0.137613	-0.215627	1.03415	0.774904	0.697346	0.254454	0.557022	1.02537	1.14128	0.484781
OS01G0126600	LOC_Os01g03570.1	Similar to X1 (Fragment). (Os01t0126600-01)	RNA.regulation of transcription.putative transcription regulator		10	0.881672	0.151906	0.119051	0.515525	-0.328358	-0.143373	-0.634071	-0.0713322	-0.0316894	-0.174425	-0.666142	0.318249	0.305995	-0.12015	0.0940829	-0.00612021
OS01G0126900	LOC_Os01g03620.1	Multicopper oxidase (Os01t0126900-01)	unknown	4	4	-0.956951	0.52103	-0.588339	0.488472	5.74444	6.16537	4.6587	5.41179	5.94387	5.26729	5.65804	5.70885	3.55591	3.17626	2.92848	3.85257
OS01G0127000	LOC_Os01g03630.1	Multicopper oxidase, Maintenance of Pi homeostasis (Os01t0127000-01)	unknown	6	6	0.03878	0.117103	-0.6519	0.547087	-0.0220707	1.45478	0.557729	1.01033	1.65449	1.9079	1.79102	1.96119	-0.133649	-1.19769	-1.15215	0.0422913
OS01G0127100	None	Hypothetical protein. (Os01t0127100-01)	.		6	-0.289841	-0.0938042	-0.577138	-0.46771	0.378067	1.22893	1.01686	1.09391	0.971619	1.5954	1.8958	1.54248	-0.926366	-0.864117	-1.15785	-0.245428
OS01G0127200	LOC_Os01g03640.1	Multicopper oxidase, Maintenance of Pi homeostasis (Os01t0127200-01)	unknown		8	-0.415942	-0.131415	-0.316116	-0.458908	0.209923	1.2326	1.27113	1.09491	2.09473	2.29853	2.38997	1.98128	2.72714	2.11611	2.50107	1.80014
OS01G0127300	LOC_Os01g03650.1	SufBD family protein. (Os01t0127300-01)	transport.ABC transporters and multidrug resistance systems		3	3.9813	3.54199	3.97451	3.46401	3.70368	3.66726	4.09029	3.81786	4.73657	4.86889	4.95736	4.66931	5.93084	6.00978	5.6791	5.88727
OS01G0127400	LOC_Os01g03660.2,LOC_Os01g03660.3	Protein of unknown function DUF3326 domain containing protein. (Os01t0127400-00)	unknown	5	5	0.763354	0.235038	1.25046	0.617403	1.24995	1.47975	1.42191	0.294486	2.13109	2.69413	2.70027	1.99838	3.71528	3.70314	3.59158	3.63809
OS01G0127450	LOC_Os01g03660.2	Similar to MYBL2 (ARABIDOPSIS MYB-LIKE 2); DNA binding / transcription factor. (Os01t0127450-00)	unknown		10	-0.586292	-1.07613	-0.711673	-0.613342	-0.93262	-0.644694	0.238263	0.35019	-0.18856	0.273245	0.30984	-0.149586	0.0174125	0.00581166	0.0923589	0.245182
OS01G0127500	LOC_Os01g03670.1	NAD(P)-binding domain containing protein. (Os01t0127500-01)	secondary metabolism.flavonoids.dihydroflavonols			-1.13204	-1.19973	-1.02964	-1.14579	-1.23762	-1.33238	-1.43073	-1.24714	-1.56318	-1.6328	-1.68537	-1.48456	-1.48115	-1.63858	-1.64252	-1.14145
OS01G0127600	LOC_Os01g03680.1	Similar to Bowman-Birk type proteinase inhibitor D-II precursor (IV). (Os01t0127600-01)	unknown		10	-1.26108	-1.07353	-1.20134	-1.14579	-1.16921	-1.10975	-0.719409	-1.24714	-1.44507	-1.18395	-0.653839	-0.842587	1.04927	1.00611	1.03446	0.55928
OS01G0127700	LOC_Os01g03690.1	Conserved hypothetical protein. (Os01t0127700-01)	signalling.receptor kinases.S-locus glycoprotein like		7	0.316167	0.631562	0.119104	0.903985	1.50818	1.36424	2.9857	1.38925	4.17966	4.86744	5.15558	4.22815	5.97859	6.00942	5.99176	5.35916
OS01G0127900	LOC_Os01g03710.1	Mannose-6-phosphate isomerase domain containing protein. (Os01t0127900-01)	cell wall.precursor synthesis.phosphomannose isomerase		4	3.98498	3.90647	4.12993	3.51652	2.19727	2.43906	2.84879	2.37209	2.8316	2.74494	3.00194	2.95356	3.86747	3.82785	3.9735	3.59352
OS01G0128000	LOC_Os01g03720.1	Myb transcription factor domain containing protein. (Os01t0128000-01)	RNA.regulation of transcription.MYB domain transcription factor family		6	0.236621	-0.695092	-0.398227	-0.00599564	0.383526	-0.14353	0.793489	0.835687	1.72594	2.30698	2.03671	1.94055	0.803839	0.668271	0.608169	1.09962
OS01G0128100	LOC_Os01g03740.1	Similar to Bifunctional nuclease (Fragment). (Os01t0128100-01)	DNA.synthesis/chromatin structure		8	-1.26108	-0.82915	-0.901133	-0.355778	-0.190665	-0.350332	0.322768	-1.05087	1.18481	1.43754	0.862302	1.11239	2.21646	2.23538	2.29421	2.11082
OS01G0128200	LOC_Os01g03730.1	Similar to Nuclease I. (Os01t0128200-01)	DNA.synthesis/chromatin structure		8	-0.548861	-0.305053	-0.727646	-0.79601	-0.622869	-0.564828	0.498137	-0.194409	1.93144	1.71581	1.87108	1.80181	3.52862	3.51112	3.66887	3.16324
OS01G0128250	None	Hypothetical gene. (Os01t0128250-01)	.			-1.26108	-0.910682	-0.840458	-1.14579	-0.985517	-1.33238	-1.02846	-1.24714	-1.14891	-0.651083	-1.13147	-0.32348	-0.583034	-0.249087	-0.316871	-0.50317
OS01G0128300	LOC_Os01g03750.1	Similar to predicted protein. (Os01t0128300-00)	unknown			3.88129	4.10824	3.79551	4.05111	4.25403	4.08671	4.52684	4.25892	4.9779	4.96076	4.80605	4.53213	4.67149	4.83765	4.86383	4.68958
OS01G0128400	LOC_Os01g03760.1,LOC_Os01g03760.2	Protein of unknown function DUF2359, TMEM214 domain containing protein. (Os01t0128400-01);Similar to predicted protein. (Os01t0128400-02)	unknown			8.08383	8.11173	8.26874	7.86223	7.96366	8.04447	7.8676	8.08332	7.65446	7.51606	7.67128	7.59799	7.41237	7.44739	7.4125	7.46937
OS01G0128700	LOC_Os01g03810.1	Conserved hypothetical protein. (Os01t0128700-01)	unknown	5	5	1.90371	1.7694	2.40914	0.599172	3.23446	3.11643	2.59546	2.83479	1.75386	1.1864	1.96914	1.51501	1.75233	1.84081	2.03856	1.66474
OS01G0128800	LOC_Os01g03820.1	Similar to plant synaptotagmin. (Os01t0128800-01)	unknown		3	5.402	5.4862	5.39886	5.08194	6.12573	6.19296	5.7561	6.17679	4.84866	4.83031	5.07015	4.83893	5.16863	5.27927	5.36097	5.15033
OS01G0129200	LOC_Os01g03840.1	C2H2 zinc-finger transcription factor, Floral organ identity, Cellular proliferation (Os01t0129200-01)	RNA.regulation of transcription.C2H2 zinc finger family	6	6	2.69184	2.50253	2.51999	2.74462	2.03535	2.00372	0.910525	2.05557	0.27357	-0.843636	-0.483966	-0.147145	-1.54443	-1.01561	-1.32307	-0.32562
OS01G0129500	LOC_Os01g03870.1	Protein of unknown function DUF1666 family protein. (Os01t0129500-02)	protein.synthesis.ribosomal protein.eukaryotic.60S subunit.L34		5	1.87803	2.05167	1.78714	1.99928	2.59439	2.66716	2.3988	2.51067	1.7122	1.68811	1.52108	2.01418	1.90267	1.67977	1.4085	1.728
OS01G0129550	None	Hypothetical gene. (Os01t0129550-01)	.			-1.19538	-1.26888	-1.27079	-1.14579	-1.05392	-1.33238	-1.43073	-1.24714	-1.56318	-1.6328	-1.68537	-1.54687	-1.70358	-1.63858	-1.70326	-1.5998
OS01G0129600	LOC_Os01g03890.1	Similar to LBD40 (LOB DOMAIN-CONTAINING PROTEIN 40). (Os01t0129600-00)	RNA.regulation of transcription.AS2,Lateral Organ Boundaries Gene Family		4	1.34016	1.76046	2.079	1.92377	2.94069	3.47309	4.02836	3.48786	5.4497	5.25717	4.99685	5.32393	5.03526	5.40095	4.73744	5.25786
OS01G0129800	LOC_Os01g03900.1	Conserved hypothetical protein. (Os01t0129800-01)	unknown		6	0.108875	0.555121	0.676601	-0.513064	1.00589	1.1683	0.824535	0.561067	1.52198	0.819734	0.703442	0.61866	-0.23267	-0.855391	-0.729089	-0.396125
OS01G0130000	LOC_Os01g03914.1,LOC_Os01g03914.2,LOC_Os01g03914.3	Cation efflux protein family protein. (Os01t0130000-01);Similar to metal tolerance protein C3. (Os01t0130000-02)	transport.metal		4	2.7449	2.8179	3.16448	2.472	2.23121	2.36323	2.84849	2.27041	3.1278	3.59039	3.96339	3.35187	4.80203	5.09659	5.04831	4.89046
OS01G0130100	None	Hypothetical gene. (Os01t0130100-01)	.			-1.26108	-1.26888	-1.27079	-1.14579	-1.23762	-1.33238	-1.43073	-1.24714	-1.50154	-1.6328	-1.68537	-1.54687	-1.70358	-1.63858	-1.70326	-1.5998
OS01G0130200	LOC_Os01g03940.1	Hypothetical conserved gene. (Os01t0130200-00)	unknown	10	8	-0.167549	-0.613603	0.183175	0.392621	-1.03931	-0.747321	0.531212	-0.516909	0.0736866	1.39121	1.75949	0.784751	3.22444	3.44558	3.16925	2.8135
OS01G0130400	LOC_Os01g03950.1	Similar to Alpha-xylosidase precursor (Fragment). (Os01t0130400-01)	misc.gluco-, galacto- and mannosidases.alpha-galactosidase			6.82931	6.47645	6.6176	6.02804	6.02765	6.30438	5.97936	5.90639	5.68351	5.83155	5.8994	5.52819	5.32717	5.32797	5.42237	5.44408
OS01G0130500	None	Similar to Alpha-xylosidase precursor (Fragment). (Os01t0130500-01)	.	9	9	-0.297044	1.10592	0.161556	-0.868861	0.259621	0.482111	-0.295795	-0.569137	-0.232975	-0.412275	-0.291677	-0.776737	-1.13153	-1.63858	-1.33247	-0.92693
OS01G0130900	LOC_Os01g03980.1	Conserved hypothetical protein. (Os01t0130900-01)	unknown		2	4.60139	3.82882	4.41903	4.3589	3.81553	3.90482	3.12803	3.51968	2.81698	2.94367	2.53349	2.73669	3.97888	4.34559	4.71215	3.9586
OS01G0131250	LOC_Os01g04005.1	Hypothetical gene. (Os01t0131250-01)	unknown			-0.817118	-1.26888	-0.757083	-1.14579	-1.23762	-1.33238	-1.43073	-0.969694	-1.56318	-1.47093	-1.68537	-1.42941	-1.64448	-1.63858	-1.70326	-1.5998
OS01G0131300	LOC_Os01g04010.1	Conserved hypothetical protein. (Os01t0131300-01)	unknown			6.74642	6.44275	6.57829	6.91997	6.16142	6.17657	5.94139	6.40742	5.9928	5.99146	5.85897	6.00149	6.02814	6.11489	5.97927	6.08018
OS01G0131450	None	Hypothetical protein. (Os01t0131450-00)	.		2	5.21307	5.07999	5.06018	4.30229	4.99346	4.94529	4.32606	4.79852	4.04286	3.59622	3.63022	4.06137	4.14898	4.09615	4.30127	4.11782
OS01G0131600	LOC_Os01g04020.1,LOC_Os01g04020.2	Hypothetical conserved gene. (Os01t0131600-01);Similar to pathogenesis-related transcriptional activator PTI6. (Os01t0131600-02)	hormone metabolism.ethylene.signal transduction			-0.262784	0.0652519	-0.459915	0.0828622	-0.937139	-0.986282	-0.751047	-0.708344	-0.530334	-0.344546	-1.30894	-1.42941	-0.251233	-0.412967	-0.633126	-0.886489
OS01G0131800	LOC_Os01g04030.1	Signal peptidase 22 kDa subunit family protein. (Os01t0131800-01)	protein.targeting.secretory pathway.unspecified			5.39245	5.33094	5.43805	5.58187	4.97389	4.96152	4.73566	5.01217	4.61911	4.45619	4.4546	4.64495	4.33372	4.29079	4.26611	4.37799
OS01G0131900	LOC_Os01g04040.1	Similar to Wound-induced protease inhibitor (WIP1). (Os01t0131900-00)	unknown		10	0.559383	0.734297	0.306352	0.423087	1.29498	0.746698	0.218011	0.599513	-0.680186	-0.813564	-1.0193	-0.718413	0.364577	0.771982	0.197704	0.945448
OS01G0132000	LOC_Os01g04050.1	Similar to Wound-induced protease inhibitor (WIP1). (Os01t0132000-01)	unknown	3	3	3.50294	3.39815	2.28383	3.35446	3.55933	3.70801	4.29269	3.34681	5.1674	5.42269	5.48233	5.21842	7.27354	7.46319	7.18004	7.02578
OS01G0132050	None	Hypothetical protein. (Os01t0132050-01)	.		9	0.281728	0.153	0.336478	-0.0577567	0.168959	-0.654339	-0.53377	0.422074	-0.553951	-0.703924	-1.43697	-0.678784	-0.7279	-1.22223	-0.794107	-0.829149
OS01G0132100	LOC_Os01g04070.1	Leucine-rich repeat domain containing protein. (Os01t0132100-00)	stress.biotic.PR-proteins			-1.26108	-1.26888	-1.27079	-1.14579	-1.23762	-1.33238	-1.43073	-1.24714	-1.56318	-1.6328	-1.68537	-1.54687	-1.70358	-1.63858	-1.70326	-1.5998
OS01G0132200	LOC_Os01g04080.1	Conserved hypothetical protein. (Os01t0132200-01)	unknown	9	10	-1.26108	-1.20312	-1.27079	-1.14579	-0.872401	-0.76404	-0.430904	-1.06284	0.572723	0.813387	0.16617	0.617009	0.634843	0.232716	0.343693	-0.44476
OS01G0132400	LOC_Os01g04090.1	Conserved hypothetical protein. (Os01t0132400-01)	unknown			-1.086	-1.26888	-1.20345	-1.14579	-1.23762	-1.33238	-1.15802	-1.24714	-1.24269	-1.23537	-1.27201	-1.10389	-1.59032	-1.40059	-1.59244	-1.5998
OS01G0132500	LOC_Os01g04100.1	Protein of unknown function DUF1639 domain containing protein. (Os01t0132500-01)	unknown			3.95826	3.90671	3.9198	4.00418	3.93035	3.99432	3.59839	4.09979	3.73882	3.42966	3.56768	3.67152	3.61448	3.78472	3.703	3.6406
OS01G0132700	LOC_Os01g04110.1	Surfeit locus 5 family protein. (Os01t0132700-01)	RNA.regulation of transcription.unclassified		5	2.98774	2.68974	2.9214	2.85662	3.23293	3.25066	2.95643	3.41797	2.69214	2.44658	2.33989	2.54375	2.08865	2.0444	2.0457	2.23155
OS01G0132766	LOC_Os01g04120.1	Zinc finger, C2H2-like domain containing protein. (Os01t0132766-01)	RNA.regulation of transcription.C2H2 zinc finger family		5	0.830189	0.840079	0.756954	-0.0785302	1.33851	1.58031	1.94022	1.46459	2.55942	2.97106	2.84703	2.96615	2.38192	2.38273	2.34538	2.02276
OS01G0132800	LOC_Os01g04130.1	Peptidyl-tRNA hydrolase family protein. (Os01t0132800-01)	protein.synthesis.misc ribosomal protein	4	4	1.70891	1.82914	1.56289	2.70335	0.902015	1.16117	2.24678	1.0052	3.43888	3.80686	3.83356	3.4393	5.11108	5.3143	5.08228	5.02631
OS01G0133100	LOC_Os01g04160.1	Conserved hypothetical protein. (Os01t0133100-01);Hypothetical conserved gene. (Os01t0133100-02)	unknown	4	4	3.41097	3.41583	3.06503	1.54651	4.14954	4.07919	4.63161	4.13547	4.83959	4.96719	5.12851	4.91853	4.63674	4.73759	4.77379	4.80267
OS01G0133200	LOC_Os01g04170.1	Conserved hypothetical protein. (Os01t0133200-01)	unknown		7	-1.26108	-1.26888	-1.27079	-1.14579	-0.757795	-0.596558	0.940486	-1.14235	3.95958	3.91883	3.6596	3.6178	3.64893	3.57731	3.57991	3.59132
OS01G0133400	LOC_Os01g04190.1,LOC_Os01g04190.2,LOC_Os01g04190.3,LOC_Os01g04190.4	Similar to Hexose transporter (Fragment). (Os01t0133400-01)	transport.sugars			6.72568	6.88064	6.47289	6.5946	6.66588	6.92308	6.5811	6.80822	6.36489	6.31976	6.447	6.39003	6.43322	6.45879	6.48715	6.39714
OS01G0133500	LOC_Os01g04200.1,LOC_Os01g04200.2,LOC_Os01g04200.3,LOC_Os01g04200.4	Beta-lactamase-like domain containing protein. (Os01t0133500-01);Similar to predicted protein. (Os01t0133500-02)	unknown			4.52992	4.47779	4.52206	4.50437	4.29341	4.39268	4.66013	4.33087	5.10984	5.2458	5.13442	5.20897	4.87305	4.8454	4.87587	4.74478
OS01G0133600	LOC_Os01g04210.1	Hypothetical conserved gene. (Os01t0133600-00)	unknown		9	0.0928295	0.164889	0.00610443	-0.79601	0.0438793	-0.621118	-0.204431	-0.0906098	0.0519611	-0.222537	-1.0193	-0.0801899	-0.946959	-0.91498	-0.660036	-1.06237
OS01G0133650	None	Hypothetical gene. (Os01t0133650-00)	.			-1.26108	-1.26888	-1.27079	-1.14579	-1.23762	-1.33238	-1.43073	-1.24714	-1.56318	-1.6328	-1.68537	-1.54687	-1.70358	-1.63858	-1.70326	-1.5998
OS01G0133700	LOC_Os01g04220.1	Glycosyl transferase, family 14 domain containing protein. (Os01t0133700-00)	unknown			-1.26108	-1.26888	-1.27079	-1.14579	-1.23762	-1.33238	-1.43073	-1.24714	-1.56318	-1.6328	-1.68537	-1.54687	-1.70358	-1.63858	-1.70326	-1.5998
OS01G0133799	None	Hypothetical protein. (Os01t0133799-00)	.			-1.26108	-1.26888	-1.27079	-1.14579	-1.23762	-1.33238	-1.43073	-1.24714	-1.56318	-1.6328	-1.68537	-1.54687	-1.70358	-1.63858	-1.70326	-1.5998
OS01G0133832	None	Hypothetical gene. (Os01t0133832-00)	.		5	2.43509	2.23616	2.12707	1.83524	2.24302	2.00083	2.35799	2.18662	2.18903	2.7637	2.48949	2.21003	3.27102	2.85723	2.95085	2.5914
OS01G0133866	None	Hypothetical protein. (Os01t0133866-00)	.	5	6	1.33535	0.814376	1.17034	0.0636659	0.753076	0.706786	0.891409	1.23815	1.44892	2.13203	1.59112	1.60627	1.81432	1.51104	1.56944	1.37031
OS01G0133900	LOC_Os01g04230.1	Similar to predicted protein. (Os01t0133900-00)	signalling.receptor kinases.leucine rich repeat III		10	0.701235	0.738892	-0.0412292	0.220073	-0.144964	-0.0995652	0.0926466	-0.0132049	1.07717	0.873636	0.0425904	0.306446	0.832734	0.764789	0.950466	0.512946
OS01G0134200	LOC_Os01g04250.1	Similar to Universal stress protein family protein. (Os01t0134200-01);Hypothetical conserved gene. (Os01t0134200-02)	unknown			-1.07854	-1.1427	-1.14066	-1.14579	-1.10934	-1.33238	-1.12025	-0.852697	-1.14891	-1.14435	-1.09299	-1.54687	-1.59185	-1.33004	-1.41675	-1.26713
OS01G0134500	LOC_Os01g04260.1	Similar to Delta-7-sterol-C5(6)-desaturase (EC 1.3.3.-) (Delta-7-C-5 sterol desaturase) (Delta7-sterol-C5-desaturase). (Os01t0134500-01)	hormone metabolism.brassinosteroid.synthesis-degradation.sterols.DWF7		1	7.79441	7.62606	7.73481	7.56027	8.52676	8.19475	7.72219	8.34548	7.41762	7.15172	7.00258	7.29145	6.68489	6.71168	6.65681	6.68017
OS01G0134700	LOC_Os01g04280.1	Calmodulin binding protein-like family protein. (Os01t0134700-01)	signalling.calcium	4	4	1.19963	1.75129	0.941428	0.447206	1.71303	1.42679	3.3771	1.79031	5.57438	5.8232	6.22717	5.30646	5.06786	4.99929	5.0277	4.99717
OS01G0134800	LOC_Os01g04290.1	Similar to (1,4)-beta-xylan endohydrolase, isoenzyme X-II (EC 3.2.1.8) (Fragment). (Os01t0134800-01)	cell wall.degradation.mannan-xylose-arabinose-fucose			-1.26108	-1.26888	-1.27079	-0.355778	-1.23762	-1.33238	-1.17361	-1.24714	-1.14166	-0.66193	-1.04257	-0.617037	-1.3858	-1.36918	-1.42508	-1.43057
OS01G0134850	None	Hypothetical protein. (Os01t0134850-00)	.		9	-1.26108	-1.20166	-1.27079	-1.14579	-0.961593	-1.33238	-1.12928	-1.24714	-0.925506	-1.18395	-1.03272	-0.684067	-1.17534	-1.40059	-1.11471	-1.48619
OS01G0134900	LOC_Os01g04300.1	(1,4)-beta-xylan endohydrolase, isoenzyme X-II (EC 3.2.1.8) (Fragment). (Os01t0134900-01)	cell wall.degradation.mannan-xylose-arabinose-fucose		7	-0.120503	-0.385587	-0.867954	-0.17128	0.844071	0.50736	2.08186	1.43059	3.74655	3.73986	4.10298	3.92952	3.89249	3.96659	3.49759	3.38625
OS01G0135000	None	Similar to 1,4-beta-D xylan xylanohydrolase (Fragment). (Os01t0135000-01)	.			-1.26108	-1.26888	-1.27079	-1.14579	-1.23762	-1.33238	-1.43073	-1.24714	-1.56318	-1.6328	-1.68537	-1.54687	-1.70358	-1.63858	-1.43518	-1.5998
OS01G0135600	LOC_Os01g04324.1	Conserved hypothetical protein. (Os01t0135600-01)	unknown		10	-0.964143	-1.26888	-1.27079	-1.14579	-0.881038	-1.08686	-0.293628	-0.740378	0.297897	0.303365	0.59269	-0.236265	1.3243	1.16206	1.26778	1.04443
OS01G0135700	LOC_Os01g04330.1	EF-HAND 2 domain containing protein. (Os01t0135700-01)	signalling.calcium		4	2.53414	2.82659	2.03576	2.88374	1.92242	2.30844	3.27757	1.74762	5.21828	5.5145	5.88763	5.16059	7.53013	7.71714	7.62333	7.21472
OS01G0135800	LOC_Os01g04340.1	Similar to Cytosolic class I small heat shock protein 3B (Fragment). (Os01t0135800-01)	stress.abiotic.heat	6	6	0.253424	0.956766	-0.489246	2.50754	0.0609531	0.333827	-0.460874	0.424637	0.964706	-0.524049	-0.788694	1.19797	-0.839548	-1.1585	-0.870135	0.457848
OS01G0135900	LOC_Os01g04350.1	Similar to Cytosolic class I small heat shock protein 3C (Fragment). (Os01t0135900-01);LMW heat shock protein. (Os01t0135900-02)	stress.abiotic.heat	8	7	-0.751415	-1.0373	-1.20345	-1.14579	-1.09989	-1.03928	1.72373	-0.969694	3.59178	4.84832	5.02867	4.58851	6.49269	6.66	6.40091	6.24713
OS01G0136000	LOC_Os01g04360.1	Similar to Cytosolic class I small heat-shock protein HSP17.5. (Os01t0136000-00)	stress.abiotic.heat		10	-0.777512	-0.0382733	-0.59111	1.68213	-0.881038	-0.463334	-0.433604	-0.661915	2.09	1.52075	0.204744	2.05522	0.0276436	0.000338406	-0.776473	0.995244
OS01G0136050	None	Similar to 16.9 kDa heat shock protein. (Os01t0136050-00)	.			-1.26108	-1.26888	-1.27079	-1.14579	-1.23762	-1.33238	-1.43073	-1.24714	-1.56318	-1.05966	-1.68537	-1.54687	-1.70358	-1.63858	-1.70326	-1.5998
OS01G0136100	LOC_Os01g04370.1	16.9 kDa class I heat shock protein 1. (Os01t0136100-01)	stress.abiotic.heat	3	3	4.99166	5.64505	5.19097	6.84548	3.59584	4.20783	4.60277	4.6553	6.29132	6.27211	5.5544	6.57724	4.10977	3.79072	3.31706	5.45542
OS01G0136200	LOC_Os01g04380.1	16.9 kDa class I heat shock protein 1. (Os01t0136200-01)	stress.abiotic.heat	2	5	3.46792	4.02846	3.33057	5.16207	1.75144	2.29429	2.54843	2.86218	4.18251	3.9699	3.23021	4.44709	1.64097	1.18776	0.76234	3.50161
OS01G0136300	LOC_Os01g04390.1	Conserved hypothetical protein. (Os01t0136300-01)	unknown		10	-0.95504	-1.0131	-1.00816	-1.14579	-0.319777	-0.544926	-0.387315	-0.160686	0.12271	0.677751	0.312112	0.324316	0.336346	0.906295	0.245687	0.260531
OS01G0136400	LOC_Os01g04409.1	Protein kinase, core domain containing protein. (Os01t0136400-01)	protein.postranslational modification.kinase.receptor like cytoplasmatic kinase VII		4	3.5047	3.66744	3.32882	3.62543	3.7162	3.79658	3.8535	3.93687	4.0668	4.476	4.49412	4.2858	5.22191	5.17895	5.19074	5.08006
OS01G0136450	None	Conserved hypothetical protein. (Os01t0136450-00)	.		10	-0.36759	-0.329067	-0.773737	-1.04122	-0.18443	-0.0613613	0.0529278	-0.382888	0.214234	0.263484	0.837416	0.653023	0.706094	0.760733	0.651796	0.570634
OS01G0136500	None	Conserved hypothetical protein. (Os01t0136500-00)	.	5	5	1.61962	1.44467	1.40891	0.530833	1.37529	1.61431	1.96037	1.79169	2.17922	2.63939	2.69229	2.20043	3.68512	3.64325	3.62849	3.26648
OS01G0136502	None	Hypothetical protein. (Os01t0136502-00)	.			-1.26108	-1.26888	-1.27079	-1.14579	-1.23762	-1.33238	-1.43073	-1.24714	-1.56318	-1.6328	-1.68537	-1.54687	-1.46165	-1.63858	-1.70326	-1.5998
OS01G0136600	None	Conserved hypothetical protein. (Os01t0136600-01)	.		9	-0.816533	-0.528442	-0.733996	-1.14579	-0.602463	-1.33238	-0.750505	-1.24714	-1.29068	-1.57006	-0.731581	-1.54687	-1.11357	-1.63858	-0.731223	-1.5998
OS01G0136700	LOC_Os01g04440.1	Conserved hypothetical protein. (Os01t0136700-01)	signalling.receptor kinases.wheat LRK10 like		9	-0.867895	-1.04284	-1.27079	-1.04122	0.185623	-0.557019	-0.770905	0.28039	-0.686239	-0.965581	-0.782579	-0.750764	-0.901773	-0.808938	-0.818769	-0.753849
OS01G0136800	LOC_Os01g04450.1	Protein kinase, core domain containing protein. (Os01t0136800-01)	protein.postranslational modification.kinase.receptor like cytoplasmatic kinase VII		6	1.59261	1.6922	1.19593	0.47846	1.48196	1.4133	1.09227	1.9595	0.516475	0.352949	0.479061	0.400471	-0.187006	-0.196803	-0.316771	-0.3328
OS01G0136850	None	Hypothetical protein. (Os01t0136850-00)	.			-1.26108	-1.26888	-1.27079	-1.14579	-1.23762	-1.33238	-1.35223	-1.24714	-1.56318	-1.6328	-1.68537	-1.54687	-1.70358	-1.63858	-1.70326	-1.5998
OS01G0136900	LOC_Os01g04460.1	Similar to Stress-induced receptor-like kinase 2. (Os01t0136900-00)	signalling.receptor kinases.misc		6	1.47757	1.6909	1.9447	1.62723	1.46652	1.5423	1.40043	1.13629	2.05806	1.55901	1.07761	1.46515	0.939735	1.2409	1.07549	1.21833
OS01G0137125	None	Hypothetical protein. (Os01t0137125-00)	.			-1.26108	-1.26888	-1.27079	-1.14579	-1.23762	-1.33238	-1.43073	-1.24714	-1.56318	-1.6328	-1.68537	-1.54687	-1.70358	-1.63858	-1.70326	-1.5998
OS01G0137200	LOC_Os01g04480.1	Hypothetical conserved gene. (Os01t0137200-00)	.			1.34413	1.33084	0.725124	1.10516	1.15682	1.11163	0.973475	0.785553	0.446904	0.481184	0.698075	0.610207	0.278026	0.44782	0.189601	0.47834
OS01G0137250	LOC_Os01g04480.1	Similar to Stress-induced receptor-like kinase 2. (Os01t0137250-00)	protein.postranslational modification			-0.921825	-1.26888	-1.27079	-0.953151	-1.23762	-1.20892	-1.25784	-1.24714	-1.27506	-1.6328	-1.43697	-1.54687	-1.70358	-1.57793	-1.54011	-1.53965
OS01G0137266	None	Hypothetical protein. (Os01t0137266-00)	.			-1.26108	-1.26888	-1.27079	-1.14579	-1.23762	-1.33238	-1.43073	-1.24714	-1.56318	-1.6328	-1.68537	-1.54687	-1.70358	-1.63858	-1.70326	-1.5998
OS01G0137282	LOC_Os01g04490.1	Conserved hypothetical protein. (Os01t0137282-00)	.			-0.996938	-1.26888	-1.27079	-1.14579	-1.23762	-1.33238	-1.39528	-1.24714	-1.26702	-1.51707	-1.59675	-1.54687	-1.38326	-1.3114	-1.70326	-1.53714
OS01G0137300	LOC_Os01g04500.1	Hypothetical protein. (Os01t0137300-01)	unknown			-1.26108	-1.26888	-1.27079	-1.14579	-1.23762	-1.33238	-1.39528	-1.24714	-1.56318	-1.40799	-1.59675	-1.54687	-1.70358	-1.63858	-1.70326	-1.5998
OS01G0137400	LOC_Os01g04470.1,LOC_Os01g04490.1	Protein kinase, catalytic domain domain containing protein. (Os01t0137400-00)	unknown			-1.26108	-1.26888	-1.27079	-1.14579	-1.23762	-1.33238	-1.43073	-1.24714	-1.56318	-1.46821	-1.68537	-1.54687	-1.70358	-1.63858	-1.70326	-1.5998
OS01G0137500	LOC_Os01g04520.1	Protein kinase, catalytic domain domain containing protein. (Os01t0137500-01)	protein.postranslational modification			-1.26108	-1.26888	-1.27079	-1.14579	-1.23762	-1.33238	-1.43073	-1.24714	-1.56318	-1.6328	-1.68537	-1.54687	-1.70358	-1.63858	-1.70326	-1.5998
OS01G0137550	None	Similar to H0215A08.3 protein. (Os01t0137550-01)	.			-1.26108	-1.26888	-1.27079	-1.14579	-1.23762	-1.33238	-1.43073	-1.24714	-1.56318	-1.6328	-1.68537	-1.54687	-1.70358	-1.63858	-1.70326	-1.5998
OS01G0137700	LOC_Os01g04540.1	Conserved hypothetical protein. (Os01t0137700-01)	signalling.receptor kinases.wheat LRK10 like		10	-0.956951	-0.486596	-1.14439	-0.953151	-0.427768	-0.350635	-0.775436	-0.916177	-0.616138	-0.319304	-0.341128	-0.456422	2.84338	2.93685	2.15339	2.096
OS01G0137950	LOC_Os01g04550.1	Similar to predicted protein. (Os01t0137950-01)	protein.postranslational modification		6	1.26604	1.10743	1.96135	1.28808	1.86125	2.11463	1.38246	1.57242	-0.225059	-0.00916674	0.176258	0.397734	0.948727	0.755971	0.319277	0.482301
OS01G0138000	None	Hypothetical protein. (Os01t0138000-00)	.			-1.26108	-1.26888	-1.27079	-1.14579	-1.23762	-1.33238	-1.31678	-1.24714	-1.56318	-1.27261	-1.59675	-1.54687	-1.70358	-1.63858	-1.70326	-1.5998
OS01G0138100	None	Conserved hypothetical protein. (Os01t0138100-01)	.	6	9	0.750942	0.660582	0.607179	0.515525	0.914764	0.584942	0.40262	0.139565	0.111438	-0.968207	-0.558549	-0.359391	-1.1399	-1.15037	-1.00909	-1.18046
OS01G0138232	None	Hypothetical protein. (Os01t0138232-00)	.			-1.26108	-1.26888	-1.27079	-1.14579	-1.23762	-1.2667	-1.43073	-1.24714	-1.39785	-1.6328	-1.68537	-1.54687	-1.70358	-1.63858	-1.70326	-1.5998
OS01G0138300	LOC_Os01g04570.1,LOC_Os01g04570.2	Conserved hypothetical protein. (Os01t0138300-01);Protein kinase, core domain containing protein. (Os01t0138300-02)	signalling.receptor kinases.S-locus glycoprotein like		6	1.6085	1.55587	1.25583	1.88557	1.27916	1.20121	0.930905	1.47548	0.625118	0.574199	0.451614	0.693618	1.27998	1.25018	1.14448	0.913301
OS01G0138400	LOC_Os01g04580.1	Serine/threonine protein kinase domain containing protein. (Os01t0138400-01)	signalling.receptor kinases.misc	10	8	-1.26108	-1.26888	-1.27079	-1.14579	-1.23762	-1.33238	-0.103937	-1.05087	0.48703	1.38491	1.6316	1.28033	1.82634	1.44811	1.40996	1.47563
OS01G0138451	None	Hypothetical protein. (Os01t0138451-00)	.			-1.26108	-1.26888	-1.27079	-1.14579	-1.23762	-1.33238	-1.43073	-1.24714	-1.56318	-1.6328	-1.68537	-1.54687	-1.70358	-1.63858	-1.70326	-1.5998
OS01G0138500	LOC_Os01g04590.1	Protein of unknown function DUF789 family protein. (Os01t0138500-01)	unknown		10	-1.08068	-1.26888	-1.27079	-0.949905	-0.635973	-1.33238	-0.468963	-1.24714	-0.164666	0.0237243	0.262106	0.101167	1.98415	2.23698	2.53359	1.84688
OS01G0138600	LOC_Os01g04600.1,LOC_Os01g04600.2	phosphotransferase system, PEP-utilising enzyme, N-terminal domain containing protein. (Os01t0138600-01)	development.unspecified			2.75244	2.75216	2.94617	2.6139	2.26212	2.48848	2.19329	2.43137	2.10492	2.00503	2.06107	1.9722	2.15454	1.96037	2.49994	2.25634
OS01G0138800	LOC_Os01g04620.1,LOC_Os01g04620.2,LOC_Os01g04620.3	Peptidase C26 domain containing protein. (Os01t0138800-01)	unknown		5	2.8443	3.0806	3.01339	3.29407	2.4184	2.35094	2.03326	2.55565	2.7525	2.32333	2.20552	2.37694	1.67063	1.88735	1.52789	1.9319
OS01G0138900	LOC_Os01g04630.1	Mandelate racemase/muconate lactonizing enzyme family protein. (Os01t0138900-01)	misc.misc2		7	-0.0884011	-0.0536231	-0.390464	-0.677328	-0.591809	0.329966	1.6216	0.321844	2.9893	3.77536	3.88234	3.66651	5.77084	5.68839	5.54489	5.63757
OS01G0139000	LOC_Os01g04640.1	Reticulon family protein. (Os01t0139000-00)	stress.biotic		5	0.887554	1.43203	0.58052	1.04969	0.810454	0.86913	2.21771	1.72237	3.53484	3.37015	3.39209	3.5076	3.75816	3.77356	3.81482	3.72365
OS01G0139200	LOC_Os01g04650.1	Octicosapeptide/Phox/Bem1p domain containing protein. (Os01t0139200-01);Octicosapeptide/Phox/Bem1p domain containing protein. (Os01t0139200-02);Conserved hypothetical protein. (Os01t0139200-03)	protein.postranslational modification			8.09606	8.28335	7.82407	7.74912	8.6616	8.66073	8.52999	8.53685	8.33113	8.17423	8.37765	8.24103	8.1571	8.25612	8.16164	8.02747
OS01G0139600	LOC_Os01g04660.1,LOC_Os01g04660.2	Similar to Lipid phosphate phosphatase 2 (EC 3.1.3.-) (AtLPP2) (Phosphatidic acid phosphatase 2) (AtPAP2) (Prenyl diphosphate phosphatase). (Os01t0139600-01)	misc.acid and other phosphatases	2	2	4.99856	4.96801	5.13702	5.45825	4.17671	4.70281	3.32382	4.64501	3.19873	2.29014	1.83915	3.04585	-0.164021	0.388421	-0.476929	0.912403
OS01G0139700	LOC_Os01g04670.1	Conserved hypothetical protein. (Os01t0139700-01)	unknown			-0.998401	-0.904329	-0.917991	0.298869	-0.551908	-0.757286	-0.580328	0.314048	-0.044636	-0.469154	-0.443274	-0.120846	-0.750435	-0.0827932	-0.607171	0.226759
OS01G0139900	LOC_Os01g04690.1	Conserved hypothetical protein. (Os01t0139900-01)	unknown		10	-1.19225	-1.02103	-1.27079	-0.938487	-1.05392	-1.2667	-0.403024	-0.830487	0.204647	0.530032	0.700079	-0.21588	-0.5636	-0.554011	-0.0451266	-0.0468124
OS01G0140100	LOC_Os01g04710.1	Peptidase A1 domain containing protein. (Os01t0140100-01)	protein.degradation.aspartate protease		3	5.88838	5.94119	5.6999	5.68108	5.58913	5.62661	6.05466	5.55963	6.36075	6.6768	6.66247	6.21795	7.19229	7.01813	7.16778	6.83234
OS01G0140400	LOC_Os01g04720.1,LOC_Os01g04720.2	Similar to leucine-rich repeat protein-related. (Os01t0140400-01);Leucine-rich repeat, N-terminal domain containing protein. (Os01t0140400-02)	signalling.receptor kinases.misc			4.49527	4.41706	4.64474	4.3402	4.82156	4.80122	5.03994	4.70088	5.38223	5.40704	5.48272	5.16876	5.26298	5.18998	5.30165	5.15799
OS01G0140500	LOC_Os01g04730.1	Similar to 60S ribosomal protein L26B. (Os01t0140500-01)	protein.synthesis.ribosomal protein.eukaryotic.60S subunit.L26		1	7.49746	7.53682	7.63603	7.52214	7.46001	7.56299	6.95793	7.48979	6.36754	6.31527	6.07846	6.21854	6.13143	5.95664	5.95462	6.08046
OS01G0140700	LOC_Os01g04750.1	Similar to RAV2 (REGULATOR OF THE ATPASE OF THE VACUOLAR MEMBRANE); DNA binding / transcription factor. (Os01t0140700-00)	RNA.regulation of transcription.AP2/EREBP, APETALA2/Ethylene-responsive element binding protein family		8	-0.95504	-0.960193	-0.148885	-1.14579	-0.602463	-0.669753	0.427706	-0.212837	1.09402	1.19119	1.32792	1.17443	2.91647	2.65552	2.44718	2.33492
OS01G0141000	LOC_Os01g04800.1	AP2/ERF and B3 domain-containing protein, Salt stress response (Os01t0141000-01)	RNA.regulation of transcription.AP2/EREBP, APETALA2/Ethylene-responsive element binding protein family		1	7.37405	7.27227	7.38963	7.36706	7.28229	7.30313	6.42615	7.33347	5.93175	5.1593	5.08369	5.81953	4.97775	5.28612	4.87731	4.90167
OS01G0141100	LOC_Os01g04814.1,LOC_Os01g04814.3,LOC_Os01g04814.4	Similar to Salt-induced AAA-Type ATPase. (Os01t0141100-01);Similar to Vacuolar sorting protein 4b. (Os01t0141100-02)	protein.degradation.AAA type			5.04913	5.09748	4.99413	5.00858	4.64179	4.98959	4.70061	4.95359	4.73508	4.72924	4.51227	4.53466	5.07629	4.97339	4.90748	4.75297
OS01G0141150	None	Hypothetical gene. (Os01t0141150-00)	.			-1.26108	-1.26888	-1.27079	-1.14579	-1.23762	-1.10975	-1.24326	-1.24714	-1.1448	-1.06306	-1.2167	-0.9771	-1.22333	-1.31388	-1.43066	-1.47638
OS01G0141300	LOC_Os01g04840.1	Similar to vacuolar sorting protein 4b. (Os01t0141300-00)	protein.degradation.AAA type			-1.26108	-1.26888	-1.27079	-1.14579	-1.23762	-1.33238	-1.43073	-1.24714	-1.56318	-1.6328	-1.68537	-1.54687	-1.70358	-1.42626	-1.50243	-1.5998
OS01G0141450	None	Hypothetical gene. (Os01t0141450-00)	.			-1.26108	-1.26888	-1.27079	-1.14579	-1.23762	-1.33238	-1.43073	-1.24714	-1.56318	-1.6328	-1.68537	-1.54687	-1.70358	-1.63858	-1.70326	-1.5998
OS01G0141600	LOC_Os01g04860.1	Protein of unknown function DUF647 family protein. (Os01t0141600-01)	unknown			3.90406	4.04504	4.16831	3.73337	3.3919	3.4896	3.64169	3.36063	4.00493	3.88888	3.91609	3.82359	4.67241	4.61569	4.63361	4.65113
OS01G0141700	LOC_Os01g04870.1	Similar to predicted protein. (Os01t0141700-01)	RNA.regulation of transcription.unclassified			2.02182	2.07486	2.38791	2.45496	2.30179	2.33557	2.91944	2.54881	3.00489	3.08465	3.49111	3.28377	3.7082	3.61839	3.79901	3.61187
OS01G0141900	LOC_Os01g04880.1,LOC_Os01g04880.2	Conserved hypothetical protein. (Os01t0141900-01)	unknown			5.37665	5.43236	5.16242	5.47687	5.32346	5.19773	5.26447	5.29213	5.45569	5.59517	5.6653	5.46558	5.50676	5.46345	5.56722	5.53668
OS01G0142100	LOC_Os01g04900.1,LOC_Os01g04900.2,LOC_Os01g04900.3	Peptidase M50 family protein. (Os01t0142100-01);Similar to Metalloendopeptidase. (Os01t0142100-02)	protein.degradation		7	-0.564825	0.0823351	-0.084225	-0.040223	0.638585	0.640866	2.63958	0.492115	4.72038	5.16256	5.37693	4.84397	6.39982	6.43043	6.40564	6.56818
OS01G0142200	LOC_Os01g04910.1	Kinase binding protein CGI-121 domain containing protein. (Os01t0142200-01)	unknown			4.12381	4.15783	4.40442	3.65816	3.90056	3.8544	4.10148	3.61745	4.18763	4.27869	4.3534	3.99151	4.27228	4.24069	4.15043	4.27171
OS01G0142300	LOC_Os01g04920.1,LOC_Os01g04920.2,LOC_Os01g04920.3	Glycosyl transferase, group 1 domain containing protein. (Os01t0142300-01);Glycosyl transferase, group 1 domain containing protein. (Os01t0142300-02)	lipid metabolism.glycolipid synthesis.sulfolipid synthase		4	2.47312	2.77614	2.62934	2.55216	3.06432	3.49067	4.08641	2.98824	3.84676	4.60045	4.65033	4.01497	4.84776	4.66328	5.04961	4.84116
OS01G0142500	LOC_Os01g04930.1	Homeodomain-like containing protein. (Os01t0142500-01)	RNA.regulation of transcription.MYB-related transcription factor family			5.06903	5.05126	5.25044	5.17436	5.12443	5.01996	5.00264	5.11588	5.22977	5.09643	4.98125	5.145	4.64445	4.58204	4.47197	4.76597
OS01G0142600	LOC_Os01g04950.3	Conserved hypothetical protein. (Os01t0142600-01)	.		5	3.09271	2.93781	2.55631	1.82821	4.38013	4.41487	4.26427	4.48293	3.74203	3.30399	4.04008	3.91692	1.11103	1.09586	0.962525	1.60766
OS01G0142800	LOC_Os01g04950.1,LOC_Os01g04950.2,LOC_Os01g04950.3,LOC_Os01g04950.4	Putative peptide transporter, Long-distance translocation of dimethylarsinate to rice grain (Os01t0142800-01);Similar to cDNA clone:J023036E09, full insert sequence (Fragment). (Os01t0142800-02);Similar to Peptide transporter. (Os01t0142800-03)	transport.peptides and oligopeptides		2	4.66833	4.56144	4.21873	3.9962	5.66558	5.69758	5.41391	5.54049	5.82532	5.3264	5.32831	5.6075	3.59868	3.56087	3.72189	3.8011
OS01G0142875	None	Hypothetical protein. (Os01t0142875-00)	.			-1.26108	-1.26888	-1.27079	-1.14579	-1.23762	-1.33238	-1.43073	-1.24714	-1.56318	-1.6328	-1.68537	-1.54687	-1.70358	-1.63858	-1.70326	-1.5998
OS01G0142950	None	Conserved hypothetical protein. (Os01t0142950-01)	.		6	0.285054	0.26028	0.113832	-0.569063	0.424008	0.580639	0.871397	0.835687	0.338829	0.421905	1.06563	0.470181	0.706052	0.928442	0.364366	0.871241
OS01G0143100	LOC_Os01g04990.1,LOC_Os01g04990.2	Adenine nucleotide translocator 1 domain containing protein. (Os01t0143100-01)	transport.metabolite transporters at the mitochondrial membrane		4	3.80609	3.71944	3.82823	3.59741	3.82805	3.41983	3.95456	3.58923	4.36264	4.45693	4.5607	4.21724	4.14522	4.02776	4.12622	3.95959
OS01G0143300	LOC_Os01g05010.1	Similar to Glycine-rich protein (Fragment). (Os01t0143300-01)	unknown		6	2.26062	1.79054	2.59451	2.44337	1.22945	1.1397	1.03105	0.97886	0.879437	0.855396	0.499197	0.593428	1.20715	1.2104	0.610158	0.806603
OS01G0143350	None	Hypothetical gene. (Os01t0143350-00)	.			-1.26108	-1.1427	-1.27079	-1.14579	-1.16921	-1.33238	-1.39367	-1.24714	-1.44691	-1.57146	-1.59274	-1.42955	-1.70358	-1.57793	-1.58162	-1.5998
OS01G0143400	LOC_Os01g05020.1	Protein of unknown function DUF594 domain containing protein. (Os01t0143400-00)	unknown			-1.26108	-1.26888	-1.27079	-1.14579	-1.10772	-1.15254	-1.31976	-1.24714	-1.56318	-1.6328	-1.68537	-1.54687	-1.70358	-1.63858	-1.70326	-1.5998
OS01G0143700	LOC_Os01g05050.1	Similar to Mitochondrial glycoprotein. (Os01t0143700-00)	unknown			-1.26108	-1.26888	-1.27079	-1.14579	-1.23762	-1.33238	-1.43073	-1.24714	-1.56318	-1.6328	-1.68537	-1.54687	-1.70358	-1.63858	-1.70326	-1.5998
OS01G0143750	None	Hypothetical protein. (Os01t0143750-00)	.			-1.26108	-1.26888	-1.27079	-1.14579	-1.23762	-1.33238	-1.43073	-1.24714	-1.56318	-1.6328	-1.68537	-1.54687	-1.70358	-1.63858	-1.70326	-1.5998
OS01G0143800	LOC_Os01g05060.1	Mitochondrial glycoprotein family protein. (Os01t0143800-01);Mitochondrial glycoprotein family protein. (Os01t0143800-03)	unknown		4	2.89125	2.79613	3.06904	3.36387	2.46507	2.62555	3.48949	2.83538	4.90544	5.37232	5.258	4.94838	6.98516	6.8858	6.74154	6.87967
OS01G0143900	LOC_Os01g05064.1	Conserved hypothetical protein. (Os01t0143900-01)	unknown		7	0.47255	0.668244	0.15072	1.11276	0.133506	0.622126	1.38361	0.938469	3.89286	4.25258	3.85169	4.38744	3.66064	3.88284	3.46641	3.39766
OS01G0144000	LOC_Os01g05070.1,LOC_Os01g05070.2	Conserved hypothetical protein. (Os01t0144000-01)	unknown			7.0106	7.00135	6.96244	6.85355	7.12534	7.24499	6.90959	7.12606	6.66236	6.64968	6.61809	6.67881	6.33272	6.2885	6.26966	6.32231
OS01G0144100	LOC_Os01g05080.1,LOC_Os01g05080.2	Similar to Thylakoid lumenal 15 kDa protein, chloroplast precursor (p15). (Os01t0144100-01)	unknown		7	-1.13204	-1.26888	-1.27079	-1.14579	-1.23762	-1.33238	1.06558	-1.24714	3.64673	4.38659	4.37158	4.08952	5.44439	5.47268	5.31799	5.58252
OS01G0144200	LOC_Os01g05090.1	Vacuolar import and degradation protein Vid24 domain containing protein. (Os01t0144200-01)	signalling.light			-0.000346623	-0.186794	-0.0410222	-1.04122	-0.700546	-0.315722	-0.146352	-0.713848	-0.534356	-0.779784	-0.344438	-0.113934	-0.21643	-0.137035	-0.580702	-0.620328
OS01G0144300	LOC_Os01g05100.1	Conserved hypothetical protein. (Os01t0144300-01)	unknown			-1.19315	-1.26888	-1.27079	-1.14579	-0.947573	-1.33238	-1.33527	-0.985788	-1.13843	-1.40335	-1.44672	-1.54687	-1.29432	-1.47566	-1.45573	-1.48619
OS01G0144340	None	Similar to Actin-related protein 5. (Os01t0144340-00)	.			4.19353	4.24096	4.45151	4.18215	3.64691	3.74948	3.90228	3.64869	4.45845	4.41963	4.24274	4.30798	4.38088	4.52853	4.5137	4.42705
OS01G0144380	LOC_Os01g05105.1	Hypothetical gene. (Os01t0144380-01)	unknown			-0.160141	-0.48576	-0.154742	-1.04122	-0.233792	-1.199	-0.297031	-0.830487	-0.323357	-0.622875	0.269419	-0.261629	-1.09295	-1.15048	-0.862374	-0.739534
OS01G0144500	LOC_Os01g05120.1	Ubiquitin fusion degradation protein UFD1 domain containing protein. (Os01t0144500-00)	protein.degradation.ubiquitin			-1.26108	-1.26888	-1.14439	-1.14579	-1.23762	-1.33238	-1.35491	-1.24714	-1.44691	-1.51707	-1.68537	-1.54687	-1.2166	-0.797078	-1.00787	-1.00568
OS01G0144600	LOC_Os01g05130.1	Conserved hypothetical protein. (Os01t0144600-01)	unknown			4.97639	5.00545	4.99332	5.21649	4.64606	4.83451	4.54707	4.66748	4.55269	4.61229	4.30621	4.63186	4.41455	4.43934	4.45586	4.45931
OS01G0144700	LOC_Os01g05140.1	Conserved hypothetical protein. (Os01t0144700-01)	unknown		2	4.89137	4.46433	4.83165	4.86389	4.63426	4.38627	4.19149	4.37899	4.32213	3.89155	3.98136	4.00864	3.25902	3.18829	3.24642	3.17289
OS01G0144800	LOC_Os01g05150.1	Protein of unknown function DUF3681 domain containing protein. (Os01t0144800-01)	unknown		9	-0.3655	-0.013755	0.479307	0.486706	-0.757834	-0.441707	-0.546471	-0.446945	-0.147594	0.120258	0.0471507	-0.409651	-1.13218	-1.00929	-0.665714	-0.587827
OS01G0144900	None	Hypothetical protein. (Os01t0144900-01)	.			1.84095	2.01133	1.73148	1.92727	1.09996	1.51113	1.27664	0.889858	1.05376	1.2734	1.3661	1.13584	0.540603	0.862018	0.731988	0.254107
OS01G0145000	LOC_Os01g05170.1	Hypothetical conserved gene. (Os01t0145000-00)	unknown			-1.07854	-1.26888	-1.27079	-1.14579	-1.11414	-1.33238	-1.1643	-1.24714	-1.18501	-1.37853	-1.0193	-1.42941	-1.27254	-1.07997	-0.9714	-0.908029
OS01G0145200	LOC_Os01g05180.1	Protein of unknown function DUF3681 domain containing protein. (Os01t0145200-01)	unknown		6	1.39127	1.45876	1.52381	1.43007	1.36188	1.81167	1.49409	2.00247	1.37451	1.15092	1.04199	0.98006	-0.0183788	-0.239369	-0.789348	-0.00593566
OS01G0145600	None	Conserved hypothetical protein. (Os01t0145600-01)	.		6	1.4246	1.37306	0.905319	0.903748	0.423152	-0.111811	0.19536	0.406975	-0.144812	0.319504	0.133953	-0.146179	-0.531414	-0.62339	-0.767571	-1.25673
OS01G0146101	LOC_Os01g05289.1	Conserved hypothetical protein. (Os01t0146101-01)	unknown			-0.434388	-0.23924	-0.244281	-0.729846	-0.763785	-0.287415	-0.850388	-0.896738	-0.811091	-0.684397	-1.06673	-1.25655	-1.25758	-1.46307	-1.64237	-1.48171
OS01G0146200	LOC_Os01g05310.1	Protein of unknown function DUF3681 domain containing protein. (Os01t0146200-01)	unknown		10	-0.357006	-0.314596	-0.162369	-0.259913	0.141422	0.158467	0.211996	0.265732	0.654402	0.383824	-0.299972	0.83834	-0.328333	-0.515572	-0.873846	-0.667764
OS01G0146600	None	Conserved hypothetical protein. (Os01t0146600-01)	.			-1.26108	-1.26888	-1.27079	-1.14579	-1.23762	-1.33238	-1.43073	-1.24714	-1.56318	-1.6328	-1.68537	-1.54687	-1.70358	-1.63858	-1.70326	-1.5998
OS01G0146801	LOC_Os01g05380.1	Conserved hypothetical protein. (Os01t0146801-00)	unknown			-0.889016	-1.26888	-1.27079	-1.14579	-1.23762	-1.33238	-1.31678	-1.24714	-1.56318	-1.31014	-1.59675	-1.37994	-1.64239	-1.63858	-1.70326	-1.5998
OS01G0147001	LOC_Os01g05400.1	Similar to H0212B02.9 protein. (Os01t0147001-00)	unknown			-1.07854	-1.19973	-1.20345	-1.14579	-1.23762	-1.33238	-1.3572	-1.24714	-1.1675	-1.6328	-1.68537	-1.54687	-1.70358	-1.63858	-1.70326	-1.5998
OS01G0147200	LOC_Os01g05420.1	IWS1, C-terminal family protein. (Os01t0147200-01);Similar to IWS1 C-terminus family protein. (Os01t0147200-02)	RNA.regulation of transcription.unclassified			6.24251	6.27245	6.34024	5.97386	6.45878	6.534	6.37337	6.54972	6.26454	6.2974	6.41712	6.28166	6.16161	6.14352	6.23653	6.15893
OS01G0147250	None	Hypothetical gene. (Os01t0147250-01)	.			0.853953	1.17881	1.01636	0.638328	1.28407	1.06433	1.49061	1.13961	1.12321	0.834916	1.32113	0.782658	1.50026	1.13803	1.4324	1.33656
OS01G0147300	LOC_Os01g05430.1	Similar to membrane protein. (Os01t0147300-01)	protein.degradation.serine protease			-0.244002	-1.07353	-0.971015	-0.42504	-0.934278	-0.554688	-0.81203	-0.86657	-0.482133	-0.586455	-1.27201	-0.692774	-0.821045	-1.27651	-0.946228	-0.570227
OS01G0147400	LOC_Os01g05440.1	Uncharacterised domain XH domain containing protein. (Os01t0147400-00)	RNA.regulation of transcription.putative transcription regulator			0.073727	-0.0860405	-0.254762	0.130484	-0.764259	-0.416924	-0.662414	-0.643215	-1.05858	-0.728132	-0.783883	-0.288653	-0.474578	-0.884537	-0.640715	-0.551918
OS01G0147600	LOC_Os01g05450.1,LOC_Os01g05460.1	Conserved hypothetical protein. (Os01t0147600-00)	unknown		9	0.803255	-0.270656	0.551057	0.486706	0.0462503	0.392073	-0.0369431	0.446637	-0.440688	-1.27133	-0.494813	-1.13909	-0.660324	-0.700689	-1.09534	-0.708503
OS01G0147700	LOC_Os01g05470.1	Region of unknown function XH domain containing protein. (Os01t0147700-01)	RNA.regulation of transcription.putative transcription regulator			5.71876	5.69292	5.87376	5.18097	5.95761	5.92364	5.851	5.96971	5.62899	5.55798	5.69438	5.52735	5.31155	5.25301	5.42993	5.42582
OS01G0147800	LOC_Os01g05480.1,LOC_Os01g05480.2,LOC_Os01g05480.3	Domain of unknown function DUF547 domain containing protein. (Os01t0147800-01)	RNA.regulation of transcription.NAC domain transcription factor family	10	8	-0.504943	0.348281	-0.54869	-1.04122	-0.780071	-0.483821	0.597143	-0.284805	0.718965	2.31529	2.21083	1.76765	2.48779	2.59061	2.79913	2.84654
OS01G0147850	None	Hypothetical protein. (Os01t0147850-00)	.			-1.26108	-1.26888	-1.27079	-1.14579	-1.23762	-1.33238	-1.43073	-1.24714	-1.56318	-1.6328	-1.68537	-1.54687	-1.70358	-1.63858	-1.70326	-1.5998
OS01G0147900	LOC_Os01g05490.1,LOC_Os01g05490.2	Triosephosphate isomerase, cytosolic (EC 5.3.1.1) (TIM) (Triose- phosphate isomerase). (Os01t0147900-01)	PS.calvin cycle.TPI		1	11.8951	11.8936	12.0306	12.1481	12.1304	12.2293	11.5149	12.2495	10.9761	10.6385	10.5426	10.97	9.15803	9.12892	9.01331	9.66336
OS01G0148000	LOC_Os01g05500.1,LOC_Os01g05500.2	Similar to predicted protein. (Os01t0148000-00)	.	3	3	4.9816	5.14786	5.49217	3.561	5.55563	5.68583	5.80202	5.76426	5.51763	5.40728	5.93326	5.61886	5.8603	5.99761	5.9386	5.84859
OS01G0148050	LOC_Os01g05500.1,LOC_Os01g05500.2	Hypothetical conserved gene. (Os01t0148050-01)	protein.degradation.ubiquitin			6.69101	6.80298	6.85679	6.71794	6.5297	6.71778	6.78035	6.72703	7.0257	6.95371	7.08184	7.05945	6.93862	7.109	7.11251	6.98678
OS01G0148100	LOC_Os01g05510.1,LOC_Os01g05510.2,LOC_Os01g05510.3,LOC_Os01g05510.4,LOC_Os01g05510.5	Conserved hypothetical protein. (Os01t0148100-01)	unknown			4.41561	4.48439	4.36248	4.0051	4.06648	4.34321	4.31672	4.19259	4.7359	4.69714	4.56309	4.66532	4.4864	4.41767	4.39876	4.40298
OS01G0148200	LOC_Os01g05520.1	Hypothetical protein. (Os01t0148200-01)	unknown		9	-1.01284	-1.20166	-0.866669	-1.14579	-1.23762	-1.33238	-1.03321	-0.557599	-0.500529	-0.875639	-0.691574	-0.674417	-0.962048	-1.06059	-0.780079	-0.505005
OS01G0148400	LOC_Os01g05530.1	Brix domain containing protein. (Os01t0148400-01)	unknown			3.98028	3.76257	3.92388	3.25349	3.56328	3.45935	3.60608	3.35565	3.76267	3.80032	3.79983	3.75535	3.43345	3.34899	3.63707	3.53602
OS01G0148500	LOC_Os01g05540.1	Protein of unknown function DUF1677, Oryza sativa family protein. (Os01t0148500-01)	unknown	6	6	2.49984	2.52308	2.3811	1.86684	1.99907	0.844599	0.142309	0.759173	1.36795	0.501525	0.218719	0.546547	-0.0676152	-0.170775	-0.50605	0.257248
OS01G0148700	LOC_Os01g05560.1	Protein of unknown function DUF1677, Oryza sativa family protein. (Os01t0148700-01);Protein of unknown function DUF1677, Oryza sativa family protein. (Os01t0148700-02)	unknown			5.94921	5.88828	6.18798	5.83545	5.85031	5.66033	5.67191	5.75285	5.63105	5.43181	5.62142	5.40068	5.29357	5.2083	5.20778	5.21337
OS01G0149200	LOC_Os01g05585.1	Hypothetical gene. (Os01t0149200-01)	metal handling.binding, chelation and storage			0.819613	0.679426	0.484372	0.455093	0.848202	0.693344	0.0237858	0.723901	1.3346	0.84192	0.121453	0.659645	1.34099	0.326467	0.952705	0.659815
OS01G0149350	LOC_Os01g05600.1	NB-ARC domain containing protein. (Os01t0149350-00)	stress.biotic.PR-proteins		5	2.07201	1.84723	2.53359	2.56255	1.34699	1.71086	1.77238	1.48581	1.56054	1.10752	1.66614	1.8265	1.90514	1.7791	1.71489	1.6921
OS01G0149400	LOC_Os01g05610.1	Hypothetical protein. (Os01t0149400-00)	DNA.synthesis/chromatin structure.histone			3.72613	3.68679	3.96756	3.44938	4.00715	4.17359	4.06816	4.14306	3.77226	4.19559	4.23088	4.06088	4.47149	4.34083	4.32922	4.28272
OS01G0149500	LOC_Os01g05620.1	NBS-LRR domain-containing protein, Rice blast disease resistance (Os01t0149500-01)	stress.biotic.PR-proteins		6	1.74841	1.74589	2.5417	1.27045	1.78861	1.43861	1.48257	1.16108	1.5592	1.35343	1.54206	1.18384	1.89336	1.81986	1.99849	1.86988
OS01G0149600	LOC_Os01g05630.1	Histon H2B (Os01t0149600-01)	DNA.synthesis/chromatin structure.histone			3.53408	3.44692	3.76919	3.41379	3.53295	3.59811	3.67874	3.72476	3.83593	3.94222	4.05197	3.72309	3.98961	3.87786	3.94135	3.99831
OS01G0149700	LOC_Os01g05640.1	Hypothetical conserved gene. (Os01t0149700-00)	signalling.receptor kinases.leucine rich repeat XI		6	1.06833	1.09221	0.217833	-0.00853031	0.816788	0.0374702	0.426706	0.970807	-0.0571162	0.196378	0.341557	0.241619	-0.547252	-0.726099	-0.637473	-0.860961
OS01G0149750	None	Hypothetical protein. (Os01t0149750-00)	.			-1.26108	-1.26888	-1.27079	-1.14579	-1.23762	-1.33238	-1.43073	-1.24714	-1.56318	-1.6328	-1.68537	-1.54687	-1.70358	-1.63858	-1.70326	-1.5998
OS01G0149800	LOC_Os01g05650.1	Metallothionein-like protein type 2. (Os01t0149800-01)	metal handling.binding, chelation and storage			6.90409	7.09199	7.09346	7.21091	7.36153	7.85975	7.74415	7.87974	8.14905	8.16537	8.07141	8.53776	8.15952	8.14877	7.86685	8.80226
OS01G0149900	LOC_Os01g05660.1,LOC_Os01g05660.2,LOC_Os01g05660.3	Conserved hypothetical protein. (Os01t0149900-01)	unknown		4	2.72817	2.33027	2.8985	2.54831	2.80054	2.80108	3.1799	3.21185	2.59139	2.89251	3.06839	2.65813	4.18721	4.52628	4.45346	4.15027
OS01G0150000	LOC_Os01g05670.1	Similar to Synaptic glycoprotein SC2. (Os01t0150000-01);3-oxo-5-alpha-steroid 4-dehydrogenase, C-terminal domain containing protein. (Os01t0150000-02)	lipid metabolism.''exotics'' (steroids, squalene etc).trans-2-enoyl-CoA reductase (NADPH)		1	7.58722	7.58873	7.69158	7.65682	7.95291	7.96694	7.90349	7.84316	7.28637	7.72318	7.72237	7.36111	8.50967	8.74739	8.43044	8.27004
OS01G0150100	LOC_Os01g05680.1	Similar to Geranylgeranyltransferase type I beta subunit. (Os01t0150100-01)	secondary metabolism.isoprenoids.non-mevalonate pathway			4.54424	4.37466	4.08699	3.98932	4.14061	4.30067	4.21412	4.18988	3.93908	4.02339	4.00831	3.85845	3.87349	3.87582	3.9488	3.89982
OS01G0150200	LOC_Os01g05694.1	Protein-tyrosine phosphatase-like, PTPLA domain containing protein. (Os01t0150200-01);Protein-tyrosine phosphatase-like, PTPLA domain containing protein. (Os01t0150200-02)	protein.postranslational modification			6.07429	6.17298	6.12164	6.01893	6.29848	6.31468	6.17064	6.13412	5.31729	5.72627	5.71175	5.35713	6.25419	6.54552	6.30933	6.06856
OS01G0150400	LOC_Os01g05710.1	Similar to 3-hydroxyacyl-CoA dehydratase PASTICCINO 2A. (Os01t0150400-00)	protein.postranslational modification			-1.26108	-0.578292	-1.07494	-1.14579	-0.887737	-0.897864	-0.634114	-1.24714	-1.05719	-0.683467	-0.62114	-0.890518	-0.675237	-0.188331	-0.610322	-0.766172
OS01G0150500	LOC_Os01g05720.1	Similar to 3-hydroxyacyl-CoA dehydratase PASTICCINO 2A. (Os01t0150500-00)	protein.postranslational modification			-1.26108	-1.26888	-1.27079	-1.14579	-1.23762	-1.26635	-1.43073	-1.24714	-1.56318	-1.6328	-1.68537	-1.54687	-1.70358	-1.41317	-1.64466	-1.48171
OS01G0150700	LOC_Os01g05730.1	Hypothetical conserved gene. (Os01t0150700-00)	unknown	6	6	3.74764	0.264265	2.9827	0.228553	3.58528	0.435115	2.71117	1.08851	2.59639	-0.588765	2.11669	-0.165	2.59457	-1.05594	1.77389	-0.558598
OS01G0150800	LOC_Os01g05744.1	Protein-tyrosine phosphatase-like, PTPLA domain containing protein. (Os01t0150800-01)	protein.postranslational modification		8	0.606844	0.449381	0.717998	0.401736	1.40761	1.11942	1.08369	1.4485	0.939258	1.44894	1.13961	0.948326	2.78677	3.10376	2.78463	2.63162
OS01G0150900	LOC_Os01g05760.1,LOC_Os01g05780.1	Conserved hypothetical protein. (Os01t0150900-01)	protein.postranslational modification			-1.26108	-1.26888	-1.27079	-1.14579	-1.23762	-1.33238	-1.43073	-1.24714	-1.56318	-1.42386	-1.68537	-1.37994	-1.21563	-1.26826	-1.00921	-0.91094
OS01G0150950	LOC_Os01g05770.1	Conserved hypothetical protein. (Os01t0150950-00)	unknown			-0.88908	-0.770186	-0.689979	-0.73584	-0.613158	-0.77782	-1.11248	-0.896738	-0.831036	-1.35004	-0.889761	-1.0825	-0.825949	-0.974342	-0.678407	-0.911799
OS01G0151100	LOC_Os01g05790.1	HSP20-like chaperone domain containing protein. (Os01t0151100-01)	stress.abiotic			6.34252	6.33179	6.25377	6.04972	6.23278	6.23751	6.06661	6.32034	6.23059	6.17363	6.13474	6.25301	5.72378	5.64978	5.70478	5.78786
OS01G0151200	LOC_Os01g05800.1,LOC_Os01g05800.2	Similar to Inner membrane protein ALBINO3, chloroplast precursor. Splice isoform 2. (Os01t0151200-01);Similar to inner membrane protein ALBINO3. (Os01t0151200-02);Similar to inner membrane protein ALBINO3. (Os01t0151200-03)	protein.targeting.chloroplast		3	4.02654	4.08579	3.84791	3.90279	3.93217	4.19064	4.94592	4.23733	5.84158	6.24179	6.36572	5.89465	7.31864	7.40012	7.23053	7.39105
OS01G0151400	LOC_Os01g05810.1	Similar to Gamma-glutamyl transferase. (Os01t0151400-01)	redox.ascorbate and glutathione.glutathione		8	-1.26108	-1.1427	-0.983324	-0.801263	-1.16921	-0.902253	0.38706	-1.24714	1.91904	2.73526	2.48395	1.73999	4.5302	4.37237	4.34994	3.90728
OS01G0151500	LOC_Os01g05820.1	Similar to GGT4 (GAMMA-GLUTAMYL TRANSPEPTIDASE 4); gamma-glutamyltransferase/ glutathione gamma-glutamylcysteinyltransferase. (Os01t0151500-00)	redox.ascorbate and glutathione.glutathione		8	-1.13204	-1.00456	-1.27079	-1.14579	-1.23762	-1.33238	0.454764	-1.24714	1.57633	2.53715	2.50992	2.1051	4.51204	4.61605	4.43386	4.12263
OS01G0151600	LOC_Os01g05830.1	Conserved hypothetical protein. (Os01t0151600-01)	unknown			4.1497	3.98135	4.07988	4.06825	3.92435	4.13952	4.1862	3.9211	4.71865	4.67712	4.7623	4.67486	4.67348	4.71339	4.89088	4.69751
OS01G0151700	LOC_Os01g05840.1,LOC_Os01g05840.2	Similar to Short-chain dehydrogenase Tic32. (Os01t0151700-01)	misc.short chain dehydrogenase/reductase (SDR)		7	-0.340571	0.0303335	-0.138443	-0.669245	-0.564742	0.141366	1.90323	-0.365771	4.36958	5.0689	5.27518	4.54538	6.15796	6.12841	6.30805	6.08585
OS01G0151750	None	Hypothetical conserved gene. (Os01t0151750-00)	.			-1.26108	-1.26888	-1.27079	-1.14579	-1.23762	-1.33238	-1.43073	-1.24714	-1.56318	-1.57258	-1.68537	-1.54687	-1.49871	-1.63858	-1.58859	-1.5998
OS01G0151900	LOC_Os01g05860.1	Pentatricopeptide repeat domain containing protein. (Os01t0151900-01)	development.unspecified		2	4.1004	3.84893	4.41198	3.69976	3.58582	4.08758	3.1613	3.5847	3.02438	2.98095	2.56285	2.85429	2.53747	2.31212	2.35589	2.6798
OS01G0152000	LOC_Os01g05870.1	Protein kinase, core domain containing protein. (Os01t0152000-01)	signalling.receptor kinases.misc		10	-0.643371	-0.687669	-0.973187	0.0222605	0.662274	0.193299	-0.0222003	-0.249387	0.0903246	0.676367	0.291729	-0.140567	0.144921	0.371776	0.8159	0.459892
OS01G0152050	None	Hypothetical protein. (Os01t0152050-00)	.			-1.26108	-1.26888	-1.27079	-1.14579	-1.23762	-1.33238	-1.43073	-1.24714	-1.56318	-1.6328	-1.68537	-1.54687	-1.70358	-1.63858	-1.70326	-1.5998
OS01G0152100	LOC_Os01g05880.1	F-box domain, Skp2-like domain containing protein. (Os01t0152100-00)	unknown			-1.26108	-1.26888	-1.27079	-1.14579	-1.16829	-1.33238	-1.43073	-1.24714	-1.56318	-1.6328	-1.68537	-1.54687	-1.70358	-1.63858	-1.64237	-1.5998
OS01G0152200	LOC_Os01g05890.1	F-box domain, Skp2-like domain containing protein. (Os01t0152200-00)	unknown			-1.26108	-1.20166	-1.27079	-1.14579	-1.23762	-1.10496	-1.43073	-1.24714	-1.56318	-1.13566	-1.68537	-1.54687	-1.58812	-1.63858	-1.54011	-1.43201
OS01G0152300	LOC_Os01g05900.1	Similar to Histone H2B.1. (Os01t0152300-00)	DNA.synthesis/chromatin structure.histone			6.42587	6.31011	6.48124	6.40296	6.8646	6.80754	6.9836	6.82354	7.14035	7.1452	7.228	7.11549	6.81408	6.69345	6.8059	6.78948
OS01G0152500	None	Hypothetical conserved gene. (Os01t0152500-00)	.			-1.26108	-1.26888	-1.27079	-1.14579	-1.23762	-1.33238	-1.39367	-1.24714	-1.56318	-1.6328	-1.59274	-1.54687	-1.70358	-1.63858	-1.70326	-1.5998
OS01G0152600	LOC_Os01g05940.1	Protein kinase, catalytic domain domain containing protein. (Os01t0152600-00)	.		5	3.63155	3.49313	3.54132	2.91827	2.82273	3.32058	3.3251	3.1999	3.41602	3.65728	3.3252	3.39929	2.39077	2.66683	2.47392	2.51203
OS01G0152687	LOC_Os01g05940.1	Serine-threonine/tyrosine-protein kinase domain containing protein. (Os01t0152687-00)	signalling.receptor kinases.leucine rich repeat XI		10	0.0633133	0.87142	0.888391	-0.539951	0.293816	0.326827	0.402205	0.415682	0.480893	0.263869	-0.0836525	-0.293848	-0.861581	-0.285537	-0.261765	-0.0570238
OS01G0152700	None	Similar to Histone H2B (CaH2B). (Os01t0152700-01)	.			5.26801	5.39054	5.45431	5.51063	5.34518	5.54556	5.3232	5.38739	5.31478	5.15051	5.04324	5.28271	4.55811	4.49623	4.42293	4.46397
OS01G0152800	LOC_Os01g05960.1	Protein kinase, core domain containing protein. (Os01t0152800-01)	signalling.receptor kinases.leucine rich repeat XI		9	0.570623	0.143245	-0.398252	-0.17128	-0.942478	-0.232865	-0.314762	-0.61583	-0.317882	-0.118122	-0.794172	-0.251405	-0.419812	-1.11217	-0.404258	-0.641409
OS01G0152850	None	Hypothetical protein. (Os01t0152850-00)	.			-1.26108	-0.953209	-1.27079	-1.14579	-1.23762	-1.33238	-1.27332	-1.24714	-1.56318	-1.6328	-1.68537	-1.54687	-1.70358	-1.63858	-1.70326	-1.5998
OS01G0152900	LOC_Os01g05970.1	Similar to Histone H2B.1. (Os01t0152900-00)	.		3	5.50148	5.39313	5.56551	5.64267	5.4491	5.47665	6.05448	5.53357	6.60042	6.88214	6.9484	6.57669	6.54301	6.35271	6.51774	6.48088
OS01G0152950	None	Cyclin-like F-box domain containing protein. (Os01t0152950-00)	.			4.06025	4.13446	3.9326	4.25872	4.36359	4.23634	4.06493	4.13103	4.23239	4.16165	4.01813	4.10576	3.61958	3.64155	3.72948	3.84367
OS01G0152951	None	Hypothetical conserved gene. (Os01t0152951-00)	.			1.4046	0.808314	0.932914	1.17054	0.175325	0.330141	-0.188304	0.624941	0.0963843	-0.33333	-0.345812	0.327979	-0.206512	-0.0831152	-0.0646351	-0.263912
OS01G0153000	LOC_Os01g05980.1	Protein kinase, catalytic domain domain containing protein. (Os01t0153000-00)	signalling.receptor kinases.leucine rich repeat XI			-1.26108	-0.889689	-1.14439	-0.386057	-1.11414	-1.33238	-1.35223	-1.24714	-1.56318	-1.51707	-1.68537	-1.54687	-1.70358	-1.63858	-1.47366	-1.53965
OS01G0153050	None	Hypothetical protein. (Os01t0153050-00)	.			-1.26108	-1.26888	-1.27079	-1.14579	-1.23762	-1.33238	-1.43073	-1.24714	-1.56318	-1.6328	-1.68537	-1.54687	-1.70358	-1.63858	-1.70326	-1.5998
OS01G0153100	LOC_Os01g05970.1	Similar to Histone H2B-3 (Fragment). (Os01t0153100-00)	DNA.synthesis/chromatin structure.histone		3	5.61877	5.57186	5.5497	5.50441	5.58093	5.67367	6.18294	5.65613	6.82055	7.01334	6.99291	6.76916	6.87104	6.76035	6.84642	6.85504
OS01G0153150	None	Hypothetical conserved gene. (Os01t0153150-01)	.			1.19191	-0.0672423	-0.0553447	-0.259291	0.161896	-0.129632	0.288487	0.278935	0.819969	0.353913	-0.0967313	0.181264	0.199021	0.269224	0.0499713	-0.0910322
OS01G0153200	LOC_Os01g06000.1	Hypothetical conserved gene. (Os01t0153200-00)	.			-1.26108	-1.26888	-1.27079	-1.14579	-1.23762	-1.33238	-1.43073	-1.24714	-1.56318	-1.6328	-1.68537	-1.54687	-1.70358	-1.63858	-1.70326	-1.5998
OS01G0153250	LOC_Os01g06000.1	Hypothetical conserved gene. (Os01t0153250-00)	development.unspecified			-0.766254	-0.72717	-0.591837	-0.561462	-0.455257	-0.639527	-0.889491	-0.985788	-0.600287	-0.681883	-0.59297	-1.0037	-0.85686	-0.903601	-0.807896	-0.472933
OS01G0153275	None	Hypothetical protein. (Os01t0153275-00)	.			-1.26108	-1.26888	-1.27079	-1.14579	-1.23762	-1.33238	-1.43073	-1.24714	-1.56318	-1.6328	-1.68537	-1.54687	-1.70358	-1.63858	-1.70326	-1.5998
OS01G0153300	LOC_Os01g06010.1	Similar to Histone H2B.1. (Os01t0153300-00)	DNA.synthesis/chromatin structure.histone		4	3.28549	2.88888	3.14499	3.29362	3.03958	2.74218	3.85865	2.94594	4.70079	5.01817	4.97048	4.81256	5.01667	4.76665	4.97099	4.94785
OS01G0153400	LOC_Os01g06020.1	Similar to tRNA synthetase class II (D, K and N) family protein. (Os01t0153400-01)	protein.aa activation.aspartate-tRNA ligase			3.30447	3.31976	3.61383	3.63063	3.39551	3.2251	3.34586	3.4763	3.67677	3.8665	3.79751	3.66225	4.34925	4.36883	4.25162	4.42136
OS01G0153500	LOC_Os01g06030.1	Protein of unknown function DUF674 domain containing protein. (Os01t0153500-00)	unknown			-1.26108	-1.26888	-1.27079	-1.14579	-1.23762	-1.33238	-1.43073	-1.24714	-1.56318	-1.6328	-1.68537	-1.54687	-1.70358	-1.63858	-1.70326	-1.5998
OS01G0153550	None	Hypothetical protein. (Os01t0153550-00)	.			-1.26108	-1.26888	-1.27079	-1.14579	-1.23762	-1.33238	-1.43073	-1.24714	-1.56318	-1.6328	-1.68537	-1.54687	-1.70358	-1.63858	-1.70326	-1.5998
OS01G0153600	LOC_Os01g06040.1	Protein of unknown function DUF674 domain containing protein. (Os01t0153600-00)	unknown			-1.26108	-1.26888	-1.27079	-1.14579	-1.23762	-1.33238	-1.43073	-1.24714	-1.56318	-1.6328	-1.68537	-1.54687	-1.70358	-1.63858	-1.70326	-1.5998
OS01G0153625	None	Hypothetical protein. (Os01t0153625-00)	.			-1.26108	-1.26888	-1.27079	-1.14579	-1.23762	-1.33238	-1.43073	-1.24714	-1.56318	-1.6328	-1.68537	-1.54687	-1.70358	-1.63858	-1.70326	-1.5998
OS01G0153700	LOC_Os01g06050.1,LOC_Os01g06050.2	Conserved hypothetical protein. (Os01t0153700-01)	unknown		5	1.9236	1.65597	2.26276	1.59395	1.71355	1.1963	1.8723	1.51589	2.15149	2.38472	2.39925	2.15795	2.11128	1.82441	1.97143	1.78093
OS01G0153800	LOC_Os01g06060.1	Similar to gibberellin receptor GID1L2. (Os01t0153800-00)	Biodegradation of Xenobiotics			-0.324481	-0.556193	-0.570671	-0.270704	-0.552863	-0.393353	-0.495872	-0.64619	-0.562152	-0.222568	-0.3634	-0.497629	-1.18094	-0.928107	-1.12223	-1.00684
OS01G0153900	LOC_Os01g06070.1	Hypothetical conserved gene. (Os01t0153900-00)	unknown			-1.26108	-1.26888	-1.27079	-1.14579	-0.705183	-1.26469	-1.39528	-1.14235	-1.27122	-1.45774	-1.59675	-1.42955	-1.70358	-1.63858	-1.70326	-1.5998
OS01G0153950	LOC_Os01g06080.1	Protein of unknown function DUF674 domain containing protein. (Os01t0153950-00)	.			-1.26108	-1.26888	-1.27079	-1.14579	-1.23762	-1.33238	-1.43073	-1.24714	-1.56318	-1.6328	-1.68537	-1.54687	-1.70358	-1.63858	-1.70326	-1.5998
OS01G0154000	LOC_Os01g06080.1	Conserved hypothetical protein. (Os01t0154000-01)	unknown			-1.086	-1.26888	-1.27079	-1.14579	-1.23762	-1.33238	-1.36084	-1.24714	-1.56318	-1.51707	-1.51066	-1.54687	-1.70358	-1.63858	-1.70326	-1.5998
OS01G0154100	LOC_Os01g06090.1	Protein of unknown function DUF674 domain containing protein. (Os01t0154100-00)	unknown			-1.26108	-1.26888	-1.27079	-1.14579	-1.23762	-1.33238	-1.43073	-1.24714	-1.56318	-1.6328	-1.68537	-1.54687	-1.70358	-1.63858	-1.70326	-1.5998
OS01G0154200	LOC_Os01g06120.1	Protein of unknown function DUF674 domain containing protein. (Os01t0154200-00)	unknown			-1.26108	-1.26888	-1.27079	-1.14579	-1.23762	-1.33238	-1.43073	-1.24714	-1.56318	-1.6328	-1.68537	-1.54687	-1.70358	-1.63858	-1.70326	-1.5998
OS01G0154250	None	Hypothetical protein. (Os01t0154250-00)	.			-1.26108	-1.26888	-1.27079	-1.14579	-1.23762	-1.33238	-1.43073	-1.24714	-1.56318	-1.6328	-1.68537	-1.54687	-1.70358	-1.63858	-1.70326	-1.5998
OS01G0154300	LOC_Os01g06130.1,LOC_Os01g06130.2	Hypothetical conserved gene. (Os01t0154300-00)	unknown			-1.26108	-1.26888	-1.27079	-1.14579	-1.23762	-1.33238	-1.2488	-1.14912	-1.35033	-1.31014	-1.51784	-1.33508	-1.64362	-1.63858	-1.70326	-1.5998
OS01G0154500	LOC_Os01g06140.1	Protein of unknown function DUF674 domain containing protein. (Os01t0154500-01)	unknown			-1.26108	-0.92365	-1.14066	-1.14579	-0.827496	-0.958153	-1.27769	-0.747907	-1.56318	-1.51707	-1.59675	-1.26267	-1.54443	-1.57773	-1.64237	-1.48064
OS01G0154600	LOC_Os01g06150.1	Protein of unknown function DUF674 domain containing protein. (Os01t0154600-01)	unknown	5	6	1.33315	1.78796	0.591924	0.515669	2.57054	3.17753	2.09679	2.10632	1.88658	1.38069	1.53864	1.81384	1.60302	1.61625	1.332	1.41864
OS01G0154950	None	Hypothetical gene. (Os01t0154950-01)	.			-1.26108	-1.26888	-1.27079	-1.14579	-1.23762	-1.33238	-1.43073	-1.24714	-1.56318	-1.46821	-1.68537	-1.54687	-1.70358	-1.63858	-1.70326	-1.5998
OS01G0155000	LOC_Os01g06220.1	Alpha/beta hydrolase fold-3 domain containing protein. (Os01t0155000-02)	Biodegradation of Xenobiotics		10	-1.26108	-1.13928	-0.941078	-1.14579	-1.10352	-0.837498	-0.759603	-0.290737	-1.11659	-0.669819	-0.401089	-1.15163	-0.0504806	0.177021	0.295581	-0.276964
OS01G0155200	LOC_Os01g06240.1	Similar to H0525E10.8 protein. (Os01t0155200-00)	signalling.receptor kinases.S-locus glycoprotein like		9	0.629395	0.244668	0.607723	-0.28017	-0.357897	-0.251191	-0.975355	-1.14235	-1.34703	-1.45685	-1.68537	-1.54687	-1.2701	-0.932089	-0.97532	-1.31892
OS01G0155300	LOC_Os01g06250.1	Similar to dirigent-like protein. (Os01t0155300-00)	stress.biotic.PR-proteins		9	-1.19538	-1.26888	-1.27079	-1.14579	-1.23762	-1.33238	-0.493637	-1.24714	1.09519	0.607232	0.657357	0.351093	-1.36998	-1.34529	-1.25479	-1.02424
OS01G0155400	LOC_Os01g06270.1,LOC_Os01g06270.2	Conserved hypothetical protein. (Os01t0155400-01)	unknown			4.53523	4.86506	4.69502	4.64974	4.53226	4.83062	4.97109	4.92242	5.27316	5.36468	5.48132	5.31506	5.25911	5.48942	5.32843	5.29346
OS01G0155500	LOC_Os01g06280.1,LOC_Os01g06280.2	Protein kinase, catalytic domain domain containing protein. (Os01t0155500-01)	protein.postranslational modification.kinase.receptor like cytoplasmatic kinase VII		7	-0.627208	0.232393	-0.271195	-0.458908	1.88986	2.65738	3.20118	2.81644	3.13248	3.47555	3.96588	3.34196	4.85883	4.82504	4.89202	4.6158
OS01G0155600	LOC_Os01g06290.1,LOC_Os01g06290.2,LOC_Os01g06290.3,LOC_Os01g06290.4	Similar to Splicing factor RSZ33. (Os01t0155600-01);Similar to Splicing factor RSZ33. (Os01t0155600-02)	RNA.RNA binding			6.8488	6.71521	7.1665	6.63853	6.85887	6.81504	6.93703	6.7348	6.89306	7.02442	7.00393	6.93236	6.64732	6.64512	6.57934	6.68803
OS01G0155800	LOC_Os01g06310.1	Conserved hypothetical protein. (Os01t0155800-01)	unknown		9	-1.26108	-1.20166	-1.27079	-1.14579	-1.23762	-1.33238	-1.43073	-1.24714	-1.56318	-1.6328	-1.68537	-1.54687	0.309908	-0.125081	-0.533975	-0.383762
OS01G0156000	LOC_Os01g06320.1	Similar to Myb family DNA-binding protein. (Os01t0156000-01)	RNA.regulation of transcription.MYB-related transcription factor family		9	-1.26108	-1.1427	-1.27079	-1.14579	-1.23762	-1.33238	-1.43073	-1.24714	-1.56318	-1.6328	-1.68537	-1.54687	-0.882637	-0.528785	0.0912104	-0.566726
OS01G0156300	LOC_Os01g06340.1	Similar to Cappuccino protein. (Os01t0156300-01)	unknown		9	0.106068	0.0147755	0.565393	0.187225	-0.0742049	-0.456874	0.0243699	0.467228	-0.571125	-0.653714	-0.590507	-0.303536	-0.223189	-0.371595	-0.512052	-0.619724
OS01G0157200	LOC_Os01g06400.1	Conserved hypothetical protein. (Os01t0157200-01)	unknown			-1.26108	-1.26888	-1.27079	-0.669245	-1.23762	-1.33238	-1.36084	-1.24714	-1.56318	-1.42386	-1.51066	-1.54687	-1.64362	-1.34729	-1.44153	-1.02832
OS01G0157400	LOC_Os01g06420.1	Conserved hypothetical protein. (Os01t0157400-00)	unknown			-1.26108	-1.26888	-1.14066	-1.14579	-1.23762	-1.33238	-1.43073	-1.24714	-1.56318	-1.6328	-1.68537	-1.48464	-1.70358	-1.42626	-1.70326	-1.5998
OS01G0157500	LOC_Os01g06430.1	Protein of unknown function DUF1110 domain containing protein. (Os01t0157500-00)	unknown			-1.26108	-1.1427	-1.20134	-0.79601	-1.23762	-1.33238	-1.43073	-1.06284	-1.38039	-1.6328	-1.68537	-1.48464	-1.70358	-1.63858	-1.70326	-1.5998
OS01G0157600	LOC_Os01g06440.1	Conserved hypothetical protein. (Os01t0157600-01)	unknown	9	9	-1.13758	-0.966588	-0.901133	-1.14579	-0.994154	-1.1565	-1.03223	-1.24714	-0.57407	-1.6328	-1.12407	-1.17673	-1.47071	-1.31176	-1.49563	-1.1027
OS01G0157700	LOC_Os01g06450.1	Glycosyl transferase, family 43 domain containing protein. (Os01t0157700-00)	protein.glycosylation			-0.56232	-0.75671	-0.867954	-0.67586	-1.17193	-1.33238	-1.29617	-1.24714	-0.894999	-1.31014	-1.44672	-0.775332	-1.64448	-1.41452	-1.27724	-1.31727
OS01G0157800	LOC_Os01g06454.1	Heat shock protein DnaJ, N-terminal domain containing protein. (Os01t0157800-01)	stress.abiotic.heat		5	2.82685	2.82686	3.20138	2.86708	2.89687	2.9928	2.49321	3.15417	1.81387	1.70574	2.13438	1.89252	1.66562	2.01535	1.87468	1.54607
OS01G0157900	LOC_Os01g06460.1	Protein of unknown function Cys-rich family protein. (Os01t0157900-01)	unknown			5.57557	5.7496	5.34278	5.91173	6.09244	6.14647	6.16079	6.24708	6.26521	6.19149	6.25642	6.27817	6.61687	6.68541	6.54615	6.48885
OS01G0158000	LOC_Os01g06470.1	Importin alpha-2 subunit. (Os01t0158000-01);Importin alpha-2 subunit. (Os01t0158000-02)	protein.targeting.nucleus			5.19831	5.18819	5.43376	4.99861	5.11368	5.26148	4.8657	5.12515	4.81237	4.78373	4.6661	4.83023	4.8906	4.79844	4.84053	4.86639
OS01G0158100	None	Pentatricopeptide repeat containing protein. (Os01t0158100-01)	.	5	5	0.944927	0.42515	0.904766	1.42936	0.654205	0.784837	1.14836	0.666991	1.88119	2.23317	1.91577	1.92963	3.29336	3.46937	3.01177	2.86078
OS01G0158200	LOC_Os01g06490.1,LOC_Os01g06490.2	Similar to Serine carboxypeptidase II-1 precursor (EC 3.4.16.6) (CP-MII.1) (Fragment). (Os01t0158200-01)	protein.degradation.serine protease		7	-0.0101593	0.587058	0.521883	0.12077	0.484726	0.753687	1.97144	0.938218	3.65328	4.22484	4.5105	4.09994	4.65033	4.87925	4.75141	4.56313
OS01G0158400	LOC_Os01g06500.1,LOC_Os01g06500.2	Galactose-binding like domain containing protein. (Os01t0158400-01);Galactose-binding like domain containing protein. (Os01t0158400-02)	misc.myrosinases-lectin-jacalin		5	-0.157633	0.19978	-0.386139	-0.613342	1.1301	1.35176	1.96981	1.53173	2.82439	3.03797	3.03133	3.05258	2.93368	2.74295	2.42679	2.82656
OS01G0158500	LOC_Os01g06510.1	Similar to arginyl-tRNA synthetase. (Os01t0158500-01)	protein.aa activation.arginine-tRNA ligase			-1.26108	-1.26888	-1.27079	-1.14579	-1.23762	-1.33238	-1.43073	-1.24714	-1.56318	-1.6328	-1.68537	-1.54687	-1.70358	-1.63858	-1.70326	-1.5998
OS01G0158533	None	Hypothetical protein. (Os01t0158533-00)	.			-1.26108	-1.26888	-1.27079	-1.14579	-1.23762	-1.33238	-1.43073	-1.24714	-1.56318	-1.6328	-1.68537	-1.54687	-1.70358	-1.63858	-1.70326	-1.5998
OS01G0158566	None	Hypothetical conserved gene. (Os01t0158566-00)	.			-1.26108	-1.26888	-1.27079	-1.14579	-1.23762	-1.33238	-1.43073	-1.24714	-1.56318	-1.6328	-1.68537	-1.54687	-1.70358	-1.63858	-1.70326	-1.5998
OS01G0158600	LOC_Os01g06520.1	Leucine-rich repeat, N-terminal domain containing protein. (Os01t0158600-01)	stress.biotic.PR-proteins			-1.26108	-1.26888	-1.27079	-1.14579	-1.23762	-1.33238	-1.43073	-1.24714	-1.56318	-1.6328	-1.68537	-1.54687	-1.70358	-1.63858	-1.70326	-1.5998
OS01G0158800	LOC_Os01g06540.1	Similar to PHD finger protein. (Os01t0158800-00)	RNA.regulation of transcription.Alfin-like			-1.26108	-1.26888	-1.27079	-1.14579	-1.23762	-1.33238	-1.39528	-1.24714	-1.43887	-1.42386	-1.59675	-1.54687	-1.70358	-1.47517	-1.42369	-1.43808
OS01G0158900	LOC_Os01g06550.1	Zinc finger, NF-X1-type domain containing protein. (Os01t0158900-01);Hypothetical conserved gene. (Os01t0158900-02)	RNA.regulation of transcription.putative transcription regulator			4.83151	4.83384	5.00789	4.8892	4.99124	5.13247	5.24118	5.36797	5.28406	5.31025	5.53174	5.29028	5.50221	5.53336	5.67891	5.39325
OS01G0159000	LOC_Os01g06560.1,LOC_Os01g06560.2	Similar to cDNA clone:J023049H21, full insert sequence. (Os01t0159000-01)	unknown		5	2.59096	2.50405	1.98001	2.67232	3.21769	3.66791	3.06124	3.36074	2.79642	2.5029	2.42943	2.55667	0.778547	1.4738	0.555711	0.880928
OS01G0159200	LOC_Os01g06580.1	Similar to Fasciclin-like protein FLA18. (Os01t0159200-01)	cell wall.cell wall proteins.AGPs.AGP	8	7	-1.26108	-1.26888	-1.27079	-1.14579	-0.806215	-0.845664	0.620042	-1.24714	1.97086	3.08905	3.10206	2.75334	4.49734	4.62826	4.41485	4.0291
OS01G0159250	None	Hypothetical protein. (Os01t0159250-00)	.	10	8	-1.26108	-1.26888	-1.27079	-1.14579	-1.23762	-1.33238	-0.0540556	-1.24714	0.509042	1.38818	1.75631	1.16045	2.8865	2.89377	2.72396	2.24885
OS01G0159300	LOC_Os01g06590.1,LOC_Os01g06590.2,LOC_Os01g06590.3	Zinc finger, RING/FYVE/PHD-type domain containing protein. (Os01t0159300-01)	protein.degradation.ubiquitin.E3.RING		3	5.42886	5.53894	5.43393	5.33118	5.34879	5.3972	5.79977	5.55418	6.16011	6.09662	6.41105	6.02606	7.37631	7.54842	7.47686	7.04395
OS01G0159400	LOC_Os01g06600.1,LOC_Os01g06600.2	Similar to Acyl-coenzyme A oxidase 4, peroxisomal (EC 1.3.3.6) (AOX 4) (Short- chain acyl-CoA oxidase) (SAOX) (AtCX4) (G6p) (AtG6). (Os01t0159400-01)	lipid metabolism.lipid degradation.beta-oxidation.acyl CoA DH		3	3.66557	3.67625	3.76647	3.91361	2.88931	3.18359	4.21251	3.27432	5.81614	5.95751	5.9563	5.70506	6.36067	6.46549	6.31324	6.24847
OS01G0159500	LOC_Os01g06620.1	Rapid ALkalinization Factor domain containing protein. (Os01t0159500-01)	unknown			-1.19315	-1.14528	-1.134	-1.14579	-1.23762	-1.33238	-1.43073	-1.24714	-1.56318	-1.57146	-1.68537	-1.48464	-1.54443	-1.46123	-1.70326	-1.53714
OS01G0159600	LOC_Os01g06630.1	Small hydrophilic plant seed protein family protein. (Os01t0159600-01)	unknown	9	9	0.364943	0.115552	-0.179752	1.31784	-1.00817	-0.13255	-1.11044	-0.61583	-1.56318	-1.6328	-1.68537	-1.48456	-1.70358	-1.63858	-1.70326	-1.41845
OS01G0159800	LOC_Os01g06640.1,LOC_Os01g06640.2,LOC_Os01g06640.3	Similar to DNA binding protein. (Os01t0159800-01)	RNA.regulation of transcription.bHLH,Basic Helix-Loop-Helix family		6	0.895944	0.961704	0.0488057	1.20911	1.67099	1.70307	1.9492	2.25507	1.93571	2.08839	1.8324	2.5284	1.35206	1.25159	0.980167	1.59722
OS01G0160100	LOC_Os01g06660.1	Similar to Pyruvate decarboxylase isozyme 2 (EC 4.1.1.1) (PDC) (Fragment). (Os01t0160100-01)	fermentation.PDC		6	1.48845	1.20023	0.846364	0.819263	0.930768	1.48064	0.964458	1.7882	1.53026	1.1642	0.940057	1.21275	0.590533	0.778372	0.478323	0.97069
OS01G0160150	None	Hypothetical protein. (Os01t0160150-00)	.			-1.26108	-1.26888	-1.27079	-1.14579	-1.23762	-1.33238	-1.43073	-1.24714	-1.56318	-1.6328	-1.68537	-1.54687	-1.70358	-1.63858	-1.70326	-1.5998
OS01G0160200	LOC_Os01g06670.1	Leucine-rich repeat, N-terminal domain containing protein. (Os01t0160200-02)	stress.biotic.PR-proteins			-1.26108	-1.26888	-1.27079	-1.14579	-1.23762	-1.33238	-1.43073	-1.24714	-1.56318	-1.6328	-1.68537	-1.54687	-1.70358	-1.63858	-1.70326	-1.5998
OS01G0160700	LOC_Os01g06730.1	Leucine-rich repeat, N-terminal domain containing protein. (Os01t0160700-00)	stress.biotic.PR-proteins			0.904515	0.728329	0.847909	0.803302	0.958426	0.0567645	0.151196	0.292308	0.113243	-0.141059	-0.291677	0.11096	-0.19511	-0.358851	-0.0884518	-0.317503
OS01G0160800	LOC_Os01g06740.1	Similar to Protein synthesis inhibitor II (EC 3.2.2.22) (Ribosome-inactivating protein II) (rRNA N-glycosidase). (Os01t0160800-01)	unknown			-1.26108	-1.00456	-1.27079	-1.14579	-1.23762	-1.33238	-1.43073	-1.24714	-1.56318	-1.6328	-1.68537	-1.54687	-1.70358	-1.63858	-1.70326	-1.5998
OS01G0161000	LOC_Os01g06760.1	Hypothetical conserved gene. (Os01t0161000-00)	stress.biotic.PR-proteins			-1.26108	-1.26888	-1.27079	-1.14579	-1.23762	-1.33238	-1.43073	-1.24714	-1.56318	-1.6328	-1.68537	-1.54687	-1.70358	-1.63858	-1.70326	-1.5998
OS01G0161200	None	Hypothetical protein. (Os01t0161200-01)	.			-0.860546	-1.26888	-1.05066	-0.949905	-0.937139	-0.960304	-1.22421	-0.916177	-1.15495	-1.47093	-1.16907	-1.17673	-1.2241	-1.45459	-1.53	-1.5998
OS01G0161300	LOC_Os01g06790.1	Hypothetical conserved gene. (Os01t0161300-00)	stress.biotic.PR-proteins		9	-0.599316	-1.19973	-0.440528	-0.729846	-1.11414	-1.1565	-1.00994	-1.14235	-1.56318	-1.05966	-1.51784	-1.33508	-1.33704	-1.00232	-1.26001	-1.2703
OS01G0162001	None	Hypothetical gene. (Os01t0162001-00)	.		9	0.192968	-0.178364	0.0765228	-0.627114	-0.437026	0.396278	-0.0256638	-0.412718	-0.266322	-0.669206	-0.536697	-0.832624	-0.351299	-0.578864	-0.844015	-0.524719
OS01G0162101	None	Similar to MATE. (Os01t0162101-00)	.			-1.26108	-1.26888	-1.27079	-1.14579	-1.23762	-1.33238	-1.43073	-1.24714	-1.56318	-1.6328	-1.68537	-1.54687	-1.70358	-1.63858	-1.70326	-1.5998
OS01G0162200	LOC_Os01g06870.1	Leucine-rich repeat domain containing protein. (Os01t0162200-00)	signalling.receptor kinases.leucine rich repeat XI			-1.26108	-1.26888	-1.27079	-1.14579	-1.23762	-1.33238	-1.43073	-1.24714	-1.56318	-1.6328	-1.68537	-1.54687	-1.64239	-1.63858	-1.58833	-1.5998
OS01G0162300	LOC_Os01g06876.1	Leucine-rich repeat, plant specific containing protein. (Os01t0162300-01)	stress.biotic.PR-proteins			0.149824	0.192873	0.423567	0.311225	-0.613995	-0.897174	-0.523381	-0.538425	-0.794719	-0.805396	-0.341128	-0.597405	-0.699376	-0.820878	-0.376251	-0.599385
OS01G0162400	LOC_Os01g06882.1	Conserved hypothetical protein. (Os01t0162400-01)	unknown		9	-0.638597	-0.139486	0.0522714	-0.868861	0.324935	-0.180721	-0.445263	0.281011	-0.557142	-0.485795	-0.609408	-0.882584	-0.217831	-0.715755	-0.796862	-0.972705
OS01G0162500	LOC_Os01g06890.1	Leucine-rich repeat-containing N-terminal, type 2 domain containing protein. (Os01t0162500-01)	stress.biotic.PR-proteins			-0.67647	-0.541492	-0.593482	-0.79601	-0.946655	-0.794433	-0.459142	-1.24714	-0.697471	-0.492557	-0.59297	-0.909865	-0.684461	-0.854019	-0.497533	-0.252593
OS01G0162701	None	Hypothetical gene. (Os01t0162701-01)	.			-1.26108	-1.26888	-1.27079	-1.14579	-1.23762	-1.33238	-1.43073	-1.24714	-1.56318	-1.6328	-1.68537	-1.54687	-1.70358	-1.63858	-1.70326	-1.5998
OS01G0162800	LOC_Os01g06900.1	Hypothetical conserved gene. (Os01t0162800-00)	stress.biotic.PR-proteins			-1.26108	-1.26888	-1.27079	-1.14579	-1.23762	-1.33238	-1.43073	-1.24714	-1.56318	-1.6328	-1.68537	-1.54687	-1.70358	-1.63858	-1.70326	-1.5998
OS01G0162900	None	Hypothetical protein. (Os01t0162900-01)	.			-1.26108	-1.26888	-1.27079	-1.14579	-1.23762	-1.33238	-1.43073	-1.24714	-1.56318	-1.6328	-1.68537	-1.54687	-1.70358	-1.63858	-1.70326	-1.5998
OS01G0163000	LOC_Os01g06920.1	Leucine-rich repeat, N-terminal domain containing protein. (Os01t0163000-01)	stress.biotic.PR-proteins			-1.26108	-1.26888	-1.27079	-1.14579	-1.23762	-1.33238	-1.29493	-1.24714	-1.56318	-1.46821	-1.68537	-1.54687	-1.29022	-1.35343	-1.64252	-1.48619
OS01G0163450	None	Hypothetical gene. (Os01t0163450-01)	.			-1.26108	-1.26888	-1.27079	-1.14579	-1.23762	-1.33238	-1.43073	-1.24714	-1.56318	-1.6328	-1.68537	-1.54687	-1.64448	-1.63858	-1.70326	-1.53965
OS01G0163616	None	Conserved hypothetical protein. (Os01t0163616-00)	.			-1.26108	-1.26888	-1.27079	-1.14579	-1.23762	-1.33238	-1.43073	-1.24714	-1.56318	-1.6328	-1.68537	-1.54687	-1.70358	-1.63858	-1.70326	-1.5998
OS01G0164075	LOC_Os01g07030.1	Pollen Ole e 1 allergen/extensin domain containing protein. (Os01t0164075-00)	stress.abiotic.unspecified			-1.26108	-1.26888	-1.27079	-1.14579	-1.23762	-1.33238	-1.43073	-1.24714	-1.56318	-1.6328	-1.68537	-1.54687	-1.59185	-1.63858	-1.70326	-1.5998
OS01G0164300	LOC_Os01g07060.1	Pollen Ole e 1 allergen/extensin domain containing protein. (Os01t0164300-00)	stress.abiotic.unspecified			-1.26108	-1.26888	-1.27079	-1.14579	-1.23762	-1.33238	-1.43073	-1.24714	-1.49938	-1.6328	-1.68537	-1.54687	-1.42688	-1.47517	-1.70326	-1.5998
OS01G0164400	LOC_Os01g07070.1,LOC_Os01g07070.2,LOC_Os01g07070.3,LOC_Os01g07070.4	Similar to TAF15b (TBP-ASSOCIATED FACTOR 15b); binding / nucleic acid binding / nucleotide binding / zinc ion binding. (Os01t0164400-01)	RNA.regulation of transcription.unclassified			5.03064	4.99405	5.36171	5.45181	4.76072	4.66732	4.7766	4.8246	4.72729	4.71398	4.74755	4.68006	4.72487	4.76384	4.75484	4.75546
OS01G0164500	LOC_Os01g07080.1,LOC_Os01g07080.2	Similar to ATP-dependent RNA helicase-like protein. (Os01t0164500-01)	DNA.synthesis/chromatin structure	4	2	4.22994	3.90218	4.72996	3.45879	4.49097	4.52708	3.98839	4.46305	3.57204	3.59183	3.62938	3.80521	3.60293	3.43421	3.55417	3.74642
OS01G0164600	LOC_Os01g07090.1	Protein phosphatase 2C-related domain containing protein. (Os01t0164600-01)	misc.acid and other phosphatases	4	4	1.75803	1.50944	1.29393	0.882616	1.34426	1.97839	1.93849	1.92422	3.0465	3.91382	3.84415	3.30678	5.07562	5.2019	4.94944	5.03029
OS01G0164700	LOC_Os01g07100.1	Uncharacterised protein family UPF0363 domain containing protein. (Os01t0164700-01)	unknown			4.45268	4.37001	4.6433	4.35424	4.45049	4.55974	4.62439	4.56075	4.3072	4.42269	4.69022	4.36042	4.61187	4.69099	4.51294	4.61152
OS01G0164800	LOC_Os01g07110.1	Breast cancer type 2 susceptibility protein domain containing protein. (Os01t0164800-01)	.	5	6	1.90387	1.3893	1.8033	0.546477	1.32169	1.11989	1.8202	1.18682	2.34274	1.93005	2.17277	2.02126	0.971518	1.11045	1.81022	1.6052
OS01G0164900	LOC_Os01g07110.1	BRCA2 repeat containing protein. (Os01t0164900-01)	unknown		6	0.695515	0.775069	0.899578	0.085555	1.10729	0.799368	1.22574	0.610655	1.44531	1.77591	1.65436	2.0232	0.961082	0.568408	1.3728	1.27662
OS01G0165000	LOC_Os01g07120.1,LOC_Os01g07120.2	Transcription factor, Dehydration and salt stress tolerance (Os01t0165000-01);DRE binding protein 2. (Os01t0165000-02)	RNA.regulation of transcription.AP2/EREBP, APETALA2/Ethylene-responsive element binding protein family			4.80554	4.82152	5.06064	4.79281	4.80252	4.69983	4.65948	4.90473	4.93658	4.83922	4.87164	4.89421	5.12547	5.20562	5.23337	4.95077
OS01G0165100	LOC_Os01g07130.1	Conserved hypothetical protein. (Os01t0165100-02)	unknown			-0.928101	-1.08559	-1.27079	-0.79601	-1.23762	-1.33238	-1.28016	-1.24714	-1.3288	-1.02307	-1.30894	-1.42955	-1.64448	-1.63858	-1.64237	-1.48064
OS01G0165200	LOC_Os01g07140.1,LOC_Os01g07140.2	Kelch-type beta propeller domain containing protein. (Os01t0165200-01);Similar to KEAP1. (Os01t0165200-02)	cell.cell death			2.34116	1.88254	2.0855	2.39798	2.60463	2.83325	2.66562	2.32752	3.06971	3.0215	2.92018	2.88489	2.90441	3.26987	3.23868	3.16509
OS01G0165600	LOC_Os01g07150.1	Similar to H0323C08.17 protein. (Os01t0165600-00)	unknown		6	0.0847171	1.18611	0.690792	0.368389	2.1202	2.05719	1.22862	1.41526	1.24795	0.262035	0.16617	0.313078	-0.90295	-1.00149	-0.883858	-0.688804
OS01G0165800	LOC_Os01g07170.1	DNA-binding HORMA domain containing protein. (Os01t0165800-01)	unknown			4.61089	4.79228	4.78675	4.70366	4.29134	4.36562	4.60634	4.48983	4.80203	4.72964	4.97244	4.62722	4.59566	4.59801	4.68158	4.45848
OS01G0166100	LOC_Os01g07200.1	Similar to Ca(2+)-dependent nuclease. (Os01t0166100-01)	DNA.unspecified		7	0.813745	0.348666	0.830861	0.711812	0.507075	0.327458	1.6256	0.707785	2.9646	3.48323	3.57304	3.26431	4.18603	4.16743	4.17409	4.03309
OS01G0166200	None	Hypothetical protein. (Os01t0166200-01)	.		6	1.57296	1.36803	1.55931	0.775998	1.05412	1.22882	0.370061	1.02674	0.365054	-0.409841	-0.639272	-0.351033	-0.498055	-0.253148	0.107237	-0.297066
OS01G0166300	LOC_Os01g07212.1	Similar to nuclease. (Os01t0166300-00)	.		2	4.5577	4.44416	4.82191	4.41248	4.51205	4.65802	3.99783	4.58212	3.44237	3.33414	3.06397	3.55379	2.93425	2.68828	3.01317	3.02166
OS01G0166400	LOC_Os01g07212.1	Similar to phosphatidylinositolglycan-related. (Os01t0166400-01);Hypothetical conserved gene. (Os01t0166400-02)	DNA.unspecified		5	3.19729	2.86174	3.21503	2.3714	3.33371	3.43995	2.81143	3.30598	2.42938	2.26696	2.14683	2.33738	2.13824	2.27314	2.11242	2.37067
OS01G0166500	LOC_Os01g07240.1	Conserved hypothetical protein. (Os01t0166500-02)	unknown		1	7.64267	7.63614	7.09287	7.40822	6.71651	6.96853	6.12359	7.15294	5.0801	5.21992	5.18822	5.08237	5.64332	5.58335	5.58715	5.43203
OS01G0166700	LOC_Os01g07250.1	Saposin family protein. (Os01t0166700-01)	unknown			2.97141	3.17244	2.95127	3.11181	3.54335	3.6782	3.62677	3.72335	3.35732	3.29055	3.14344	3.04395	4.02402	4.16113	3.79838	3.8938
OS01G0166800	LOC_Os01g07260.1	Similar to ETG1 (E2F TARGET GENE 1). (Os01t0166800-01)	unknown		4	1.53044	1.3267	1.53104	1.0182	1.91454	1.64443	3.52781	1.71146	4.94114	5.02951	5.1843	5.01995	4.73801	4.55398	4.76821	4.80344
OS01G0167100	None	Hypothetical protein. (Os01t0167100-01);Hypothetical conserved gene. (Os01t0167100-02)	.			2.58369	2.65174	2.40879	2.83976	3.27972	3.22257	2.93826	3.25974	2.67219	2.60965	2.74489	2.71604	2.15213	2.24071	2.42976	2.15315
OS01G0167400	LOC_Os01g07300.1,LOC_Os01g07300.2	Similar to Protein synthesis inhibitor II (EC 3.2.2.22) (Ribosome-inactivating protein II) (rRNA N-glycosidase). (Os01t0167400-01)	unknown			1.67299	2.16623	2.0051	2.41139	2.07381	2.44245	1.87676	2.40683	1.99042	1.95989	1.95609	1.85772	2.70525	2.47364	2.61668	2.57801
OS01G0167500	LOC_Os01g07310.1,LOC_Os01g07310.2,LOC_Os01g07310.3,LOC_Os01g07310.4	Protein of unknown function DUF250 domain containing protein. (Os01t0167500-01)	transport			7.09593	7.14628	7.14778	7.16336	7.53081	7.639	7.46546	7.55391	7.57978	7.4931	7.56754	7.45868	7.30622	7.36201	7.28127	7.18941
OS01G0167600	LOC_Os01g07320.1	Hypothetical conserved gene. (Os01t0167600-00)	unknown		6	0.53666	0.531166	0.812822	0.820441	0.608864	0.827616	1.07941	0.803216	1.89115	1.76389	1.54161	1.3589	1.01491	1.06239	1.15495	0.892482
OS01G0167700	LOC_Os01g07330.1,LOC_Os01g07330.2,LOC_Os01g07330.3,LOC_Os01g07330.4	Conserved hypothetical protein. (Os01t0167700-01)	unknown		8	-0.503818	0.145386	-0.529227	-0.949905	0.917005	0.978147	1.63398	0.9102	2.26626	2.0404	2.60718	2.01714	2.66419	2.56804	2.6353	2.70076
OS01G0167750	LOC_Os01g07340.1	Pentatricopeptide repeat domain containing protein. (Os01t0167750-00)	unknown			0.973667	0.791283	1.05604	0.479654	0.83905	1.47244	1.44977	1.20527	1.42037	1.53021	1.80498	1.41407	1.56339	1.66898	1.5048	1.48755
OS01G0167800	LOC_Os01g07350.1	Conserved hypothetical protein. (Os01t0167800-01)	protein.postranslational modification		2	4.95094	4.88403	5.08108	4.81158	4.01108	4.05562	3.81496	3.88482	4.13551	4.08681	4.13634	4.08202	4.15753	4.3396	4.47854	4.27269
OS01G0167900	LOC_Os01g07360.1,LOC_Os01g07360.2,LOC_Os01g07360.3,LOC_Os01g07360.4	KIP1-like domain containing protein. (Os01t0167900-01)	protein.postranslational modification			4.54815	4.57604	4.4355	4.20358	4.85928	4.77003	4.59247	4.8042	4.25494	4.40491	4.5861	4.52769	4.30373	4.36207	4.3506	4.38755
OS01G0168000	LOC_Os01g07364.1	Hypothetical protein. (Os01t0168000-01)	unknown			-1.26108	-1.26888	-1.27079	-1.14579	-1.23762	-1.33238	-1.43073	-1.24714	-1.56318	-1.6328	-1.68537	-1.54687	-1.70358	-1.63858	-1.64237	-1.5998
OS01G0168100	LOC_Os01g07370.1,LOC_Os01g07370.2	KIP1-like domain containing protein. (Os01t0168100-01);Similar to CENP-E like kinetochore protein. (Os01t0168100-02)	protein.postranslational modification		3	2.66697	2.6262	2.44145	2.88631	2.40168	2.30801	4.3408	2.97624	7.06446	7.36129	7.83777	7.00899	8.92121	9.09634	9.09569	8.6402
OS01G0168200	LOC_Os01g07376.1	Similar to Thioredoxin-like protein. (Os01t0168200-01)	redox.thioredoxin		7	1.13325	0.765252	0.488604	0.00508453	1.2958	1.54195	2.5437	1.47416	3.5857	3.48289	3.8571	3.47864	3.77348	3.72798	3.64841	3.73995
OS01G0168300	LOC_Os01g07382.1	Conserved hypothetical protein. (Os01t0168300-01)	unknown			5.41413	5.1814	5.28236	5.04835	5.24423	5.32039	5.3182	5.24539	5.31356	5.32976	5.23047	5.28976	4.80637	4.72165	4.8217	4.89499
OS01G0168400	LOC_Os01g07390.1	Zinc finger, RING/FYVE/PHD-type domain containing protein. (Os01t0168400-01)	protein.degradation.ubiquitin.E3.RING			0.287967	-0.350693	-0.0865907	-0.620487	0.765346	0.284926	0.0264495	0.588169	0.204411	0.345324	0.0244365	0.433412	1.08066	0.82656	0.636237	0.591019
OS01G0168450	None	Hypothetical protein. (Os01t0168450-00)	.			-1.26108	-1.26888	-1.27079	-1.14579	-1.23762	-1.33238	-1.43073	-1.24714	-1.56318	-1.6328	-1.68537	-1.54687	-1.70358	-1.63858	-1.70326	-1.5998
OS01G0168500	LOC_Os01g07400.1,LOC_Os01g07400.2	WD40 repeat-like domain containing protein. (Os01t0168500-01)	protein.degradation.autophagy			4.52189	4.54303	4.24252	3.91809	4.70243	4.7345	4.71811	4.78065	4.84048	4.70631	4.76726	4.71487	4.47759	4.68344	4.53348	4.53851
OS01G0168600	LOC_Os01g07410.1	Similar to predicted protein. (Os01t0168600-01)	hormone metabolism.auxin.induced-regulated-responsive-activated			3.76168	3.93819	3.85369	3.71928	4.11779	4.03601	4.27587	4.03064	4.63486	4.70974	4.62703	4.43501	4.58063	4.64412	4.61425	4.57257
OS01G0168800	LOC_Os01g07420.1	Alpha/beta hydrolase fold-1 domain containing protein. (Os01t0168800-01)	unknown		8	-1.26108	-1.26888	-1.27079	-1.14579	-1.23762	-1.33238	0.57528	-0.916177	2.47226	2.97935	2.99016	2.73112	3.51486	3.571	3.29585	3.36007
OS01G0168850	None	Hypothetical gene. (Os01t0168850-01)	.			-1.26108	-1.26888	-1.27079	-1.14579	-1.23762	-1.33238	-1.43073	-1.24714	-1.35033	-1.6328	-1.68537	-1.54687	-1.3096	-1.26816	-1.11365	-1.09282
OS01G0169000	None	Hypothetical protein. (Os01t0169000-00)	.		9	-1.26108	-1.26888	-1.27079	-1.14579	-1.23762	-1.33238	-0.855257	-1.24714	-1.03483	-1.51707	-0.344438	-0.660627	-1.64239	-1.35635	-1.38096	-1.12937
OS01G0169400	LOC_Os01g07480.1,LOC_Os01g07480.2	Similar to LOB domain protein 25. (Os01t0169400-01)	RNA.regulation of transcription.AS2,Lateral Organ Boundaries Gene Family		5	0.973857	1.07989	0.612091	1.13546	1.5306	1.13645	2.03507	1.23083	3.28189	2.96762	3.39587	2.998	2.92755	2.75616	2.4374	2.55154
OS01G0169500	LOC_Os01g07490.1	Armadillo-type fold domain containing protein. (Os01t0169500-01);Hypothetical conserved gene. (Os01t0169500-02)	unknown			7.16761	7.24637	7.16135	6.63451	7.24077	7.47292	7.23367	7.38262	7.22095	6.99635	7.07752	7.16233	6.81061	6.85132	6.89703	6.87178
OS01G0169800	LOC_Os01g07500.1	Tryptophan aminotransferase, Indole-3-acetic acid (IAA) biosynthesis (Os01t0169800-01)	.		4	3.92195	4.1637	3.95808	3.26245	3.93067	3.79644	4.44789	3.81099	4.93601	4.9358	4.99385	4.80838	4.12021	4.15008	4.11871	4.17902
OS01G0169851	#N/A	#N/A	secondary metabolism.sulfur-containing.misc.alliinase		5	2.12981	2.01632	1.85408	1.45681	1.86138	1.96115	2.49399	1.64046	2.06542	2.69434	2.87926	2.60909	1.98892	2.19186	1.98783	1.84639
OS01G0169900	LOC_Os01g07520.1	Protein of unknown function DUF1421 family protein. (Os01t0169900-01)	RNA.regulation of transcription.Trihelix, Triple-Helix transcription factor family			6.04665	6.05235	5.9828	5.97372	6.2692	6.42771	6.51728	6.3556	6.45983	6.52656	6.7103	6.51011	6.46937	6.57427	6.53559	6.4823
OS01G0170000	LOC_Os01g07530.1	Raffinose synthase family protein. (Os01t0170000-01)	minor CHO metabolism.raffinose family.raffinose synthases.known		10	-0.748538	-0.398536	-1.27079	-0.561462	-1.00555	-0.919357	-0.854581	-0.794353	-1.38343	-0.473328	-0.245003	-0.0472893	1.39804	1.09761	1.31368	1.06483
OS01G0170051	None	Hypothetical protein. (Os01t0170051-00)	.		8	0.0889306	0.473715	0.0941988	1.53417	0.106307	-0.363704	-0.145796	-0.569137	-0.415133	0.665396	0.627046	0.60933	3.84708	3.97934	3.68062	3.311
OS01G0170100	LOC_Os01g07540.1	D111/G-patch domain containing protein. (Os01t0170100-01)	unknown			1.0878	1.31041	1.46705	1.57324	1.46292	1.5628	1.63927	1.2439	1.89438	1.90048	1.65542	1.95209	1.69084	1.76995	1.48807	1.80083
OS01G0170300	LOC_Os01g07560.1	Serine/threonine protein kinase-related domain containing protein. (Os01t0170300-01)	signalling.receptor kinases.leucine rich repeat XI		4	3.12717	3.11347	3.08514	2.37414	4.43688	4.29564	5.02016	4.37216	5.472	5.34635	5.57375	5.31818	4.78579	4.70179	4.77318	4.66508
OS01G0170500	LOC_Os01g07570.1	Protein of unknown function DUF239, plant domain containing protein. (Os01t0170500-01)	protein.degradation		3	5.45222	5.35366	5.60286	5.1376	6.36134	6.27311	5.71453	6.20185	5.33846	5.29317	4.88269	5.27496	4.72227	4.48616	4.65498	4.55537
OS01G0170600	LOC_Os01g07590.1	Hypothetical conserved gene. (Os01t0170600-01);UspA domain containing protein. (Os01t0170600-02)	stress.abiotic.cold			4.26175	4.09948	4.3549	4.06322	3.65948	4.04179	3.88615	4.15344	4.44386	3.9325	4.06324	4.62906	4.82609	4.71011	4.46323	4.74528
OS01G0170700	LOC_Os01g07600.1	Thiol-activated cytolysin family protein. (Os01t0170700-01)	unknown		9	-0.0260901	0.0382878	-0.0985381	-0.561462	-0.185254	0.103601	-0.388895	-0.638733	-0.720208	-0.871105	-0.185595	-0.687893	-0.334382	-0.459563	-0.831959	-0.31912
OS01G0170800	LOC_Os01g07610.1	Pentatricopeptide repeat domain containing protein. (Os01t0170800-01)	RNA.regulation of transcription			3.55802	3.29579	3.51566	3.23059	2.68579	3.09313	2.42766	2.63065	2.63893	2.21739	2.13638	2.51241	1.72944	1.45517	1.87856	1.75797
OS01G0170900	LOC_Os01g07620.1	Conserved hypothetical protein. (Os01t0170900-01)	unknown		10	-1.03298	-0.691129	-0.667337	0.421773	-0.184677	-0.811969	0.276516	-0.104939	0.97242	0.789021	0.769715	0.491708	0.616969	0.573521	0.0825186	0.320022
OS01G0171000	LOC_Os01g07630.1	BRASSINOSTEROID INSENSITIVE 1-associated receptor kinase 1 precursor (EC 2.7.1.37) (BRI1-associated receptor kinase 1) (Somatic embryogenesis receptor-like kinase 3). (Os01t0171000-01);Similar to Leucine-rich repeat receptor-like kinase. (Os01t0171000-02)	signalling.receptor kinases.misc			5.05419	5.16932	5.10661	4.79198	5.59781	5.67516	5.89132	5.67525	5.98924	5.96619	6.09466	5.88858	5.66395	5.42915	5.68496	5.59976
OS01G0171100	LOC_Os01g07640.1	Ankyrin repeat domain containing protein. (Os01t0171100-00)	cell.organisation		10	-0.159653	-0.570524	-0.0330626	-0.384753	0.138928	1.11994	0.00684668	1.01134	-0.173118	-0.340555	0.121453	0.0312672	-0.394646	-0.768393	-0.352234	-0.214713
OS01G0171200	LOC_Os01g07660.1	Conserved hypothetical protein. (Os01t0171200-01);Conserved hypothetical protein. (Os01t0171200-02)	unknown		10	-1.19225	-1.26888	-0.757083	-1.14579	-1.10772	-1.10975	-0.886529	-1.24714	-0.993466	-0.0616035	-0.508682	-0.363351	-0.107493	-0.0320623	0.116029	-0.59138
OS01G0171800	LOC_Os01g07700.1,LOC_Os01g07700.2,LOC_Os01g07700.3	Conserved hypothetical protein. (Os01t0171800-01)	unknown			3.11473	2.95448	2.78123	2.89547	3.23941	3.46645	3.59108	3.25987	3.89287	3.99855	4.1329	3.83095	4.55534	4.70755	4.66275	4.46247
OS01G0172000	LOC_Os01g07720.2,LOC_Os01g07720.4	Glycosyltransferase, ALG3 domain containing protein. (Os01t0172000-01)	protein.glycosylation			5.14145	5.10807	5.25117	5.20168	5.47885	5.58463	5.15662	5.50327	4.52782	4.85614	4.70173	4.68044	4.72849	4.65875	4.67493	4.64008
OS01G0172100	LOC_Os01g07730.1	Similar to Triose phosphate/phosphate translocator, non-green plastid, chloroplast precursor (CTPT). (Os01t0172100-01)	transport.metabolite transporters at the envelope membrane	5	8	0.940626	0.789026	-0.596966	0.0601681	1.14113	0.282128	1.44028	1.32618	0.715941	0.924137	0.920907	1.88283	3.42566	3.49242	3.64807	3.40061
OS01G0172200	LOC_Os01g07740.1,LOC_Os01g07740.2,LOC_Os01g07740.3	DNA/RNA helicase, DEAD/DEAH box type, N-terminal domain containing protein. (Os01t0172200-01)	RNA.processing.RNA helicase			5.52157	5.75592	5.59668	5.47449	6.04014	6.00586	5.91859	6.09005	5.87017	5.83286	6.03464	6.02436	5.62832	5.68916	5.74833	5.7988
OS01G0172300	LOC_Os01g07750.1	Conserved hypothetical protein. (Os01t0172300-01)	unknown			4.25955	4.43888	4.10318	4.33492	4.25342	4.3566	4.26276	4.32473	4.43224	4.36165	4.20049	4.48587	4.3574	4.25619	4.13681	4.31862
OS01G0172400	LOC_Os01g07760.1,LOC_Os01g07760.2	Similar to Phospholipase D alpha 1. (Os01t0172400-01);Phospholipase D alpha 1 precursor (EC 3.1.4.4) (PLD alpha 1) (Choline phosphatase 1) (Phosphatidylcholine-hydrolyzing phospholipase D 1). (Os01t0172400-02);Phospholipase D alpha 1 precursor (EC 3.1.4.4) (PLD alpha 1) (Choline phosphatase 1) (Phosphatidylcholine-hydrolyzing phospholipase D 1). (Os01t0172400-03);Similar to Phospholipase D alpha …	lipid metabolism.lipid degradation.lysophospholipases.phospholipase D			8.84079	9.12532	8.70643	8.65471	9.17546	9.2827	9.04365	9.20741	8.75156	8.68735	8.8312	8.73358	9.2013	9.34847	9.22233	9.04076
OS01G0172600	LOC_Os01g07770.1	Similar to electron carrier/ heme binding / peroxidase. (Os01t0172600-01)	misc.peroxidases		10	-1.19225	-0.906898	-0.66063	-0.79601	-0.849676	-0.171369	-0.36863	-1.24714	1.14909	1.09114	0.969874	0.185889	1.50975	1.16627	0.823946	1.29372
OS01G0172701	None	Regulator of chromosome condensation, RCC1 domain containing protein. (Os01t0172701-00)	.			-1.26108	-1.26888	-1.27079	-1.04122	-1.23762	-1.33238	-1.09985	-1.24714	-1.39785	-1.45774	-1.04199	-1.20792	-1.53067	-1.57793	-1.42517	-1.3458
OS01G0172800	LOC_Os01g07780.1	Embryo-specific 3 family protein. (Os01t0172800-01)	development.unspecified		7	-0.921825	-0.850096	-0.949098	-0.868861	-0.864954	0.0286719	0.745724	-0.969694	3.12344	3.59827	3.46177	2.93423	3.72822	3.8482	3.80847	3.81933
OS01G0172900	LOC_Os01g07790.1	Glycoside hydrolase, family 28 domain containing protein. (Os01t0172900-00)	cell wall.degradation.pectate lyases and polygalacturonases			-0.949792	-0.717127	-0.566751	-0.949905	-1.0561	-0.99181	-0.915146	-0.952849	-0.882681	-0.654435	-0.592661	-1.23201	-1.00352	-0.785777	-0.602021	-0.546893
OS01G0173000	LOC_Os01g07800.1,LOC_Os01g07800.2	Putative thiol-disulphide oxidoreductase DCC domain containing protein. (Os01t0173000-01)	unknown	5	5	1.66506	2.00677	1.06371	1.05736	0.526937	1.65207	1.26519	0.751427	2.21033	2.03762	2.58776	2.17813	2.93879	2.86529	2.86641	2.92779
OS01G0173100	LOC_Os01g07810.1,LOC_Os01g07810.2,LOC_Os01g07810.3	Alba, DNA/RNA-binding protein family protein. (Os01t0173100-01)	unknown			5.05274	5.23991	5.43704	5.25944	5.28846	5.40584	5.33667	5.25836	5.26473	5.2582	5.15104	5.10948	5.10739	4.99924	4.97414	5.06658
OS01G0173600	LOC_Os01g07850.1	Glyoxalase/bleomycin resistance protein/dioxygenase domain containing protein. (Os01t0173600-00)	Biodegradation of Xenobiotics.lactoylglutathione lyase		7	-0.996938	-1.1427	-1.09698	-1.14579	-1.23762	-1.20066	2.20463	-1.14235	6.00932	6.21979	6.93659	5.76258	5.36104	4.1698	5.33445	4.94815
OS01G0173900	LOC_Os01g07870.1	Similar to MRP-like ABC transporter. (Os01t0173900-01)	transport.ABC transporters and multidrug resistance systems		3	3.99915	4.20122	4.02738	3.78138	4.31459	4.88435	4.91969	4.97422	5.36323	5.30602	5.5802	5.42457	6.00295	6.03284	6.02868	5.85182
OS01G0174000	LOC_Os01g07880.1	Similar to BZIP transcription factor (Fragment). (Os01t0174000-00)	unknown		5	3.29166	3.1156	3.38541	2.83173	2.68326	2.74503	3.16826	2.29239	3.80258	3.83296	4.10766	3.85886	3.20829	3.11671	3.08852	2.94326
OS01G0174100	LOC_Os01g07890.1	Conserved hypothetical protein. (Os01t0174100-01)	unknown		6	2.52528	2.50053	2.04288	2.17234	1.9455	1.51868	1.82689	1.78334	2.42743	2.08889	1.87869	2.29072	0.49856	0.889161	0.453652	0.0909936
OS01G0174200	LOC_Os01g07900.1	Hypothetical protein. (Os01t0174200-01)	unknown			-1.26108	-1.26888	-1.27079	-1.14579	-1.23762	-1.20535	-1.33527	-1.24714	-1.56318	-1.40959	-1.44672	-1.54687	-1.70358	-1.63858	-1.58859	-1.23737
OS01G0174300	LOC_Os01g07910.1	Flavoprotein pyridine nucleotide cytochrome reductase domain containing protein. (Os01t0174300-01);Flavoprotein pyridine nucleotide cytochrome reductase domain containing protein. (Os01t0174300-02)	redox.misc		4	2.74395	2.83957	3.37885	2.63359	2.76023	2.50725	3.39573	2.82881	3.75484	4.03876	4.08855	3.8494	4.7015	4.78794	4.73612	4.81605
OS01G0174400	None	Hypothetical gene. (Os01t0174400-01)	.			-0.374453	-0.438636	-0.73815	-0.79601	-0.184424	-0.312498	-0.666076	-0.871675	-0.408624	-0.667034	-0.961597	-1.31782	-0.979693	-1.52408	-1.17046	-1.21014
OS01G0174500	LOC_Os01g07920.1,LOC_Os01g07920.2	Metridin-like ShK toxin domain containing protein. (Os01t0174500-01);Similar to cDNA clone:J023048G08, full insert sequence. (Os01t0174500-02)	misc.oxidases - copper, flavone etc.			-1.13204	-1.26888	-1.27079	-1.14579	-1.06256	-1.1565	-1.33527	-1.24714	-1.56318	-1.51707	-1.44672	-1.48245	-1.70358	-1.63858	-1.70326	-1.5998
OS01G0174600	LOC_Os01g07930.1	Zinc finger, CCCH-type domain containing protein. (Os01t0174600-01)	unknown			-0.996938	-1.26888	-1.08679	-1.14579	-1.16921	-0.982717	-1.28067	-1.14912	-1.56318	-1.57258	-1.68537	-1.54687	-1.70358	-1.63858	-1.70326	-1.5998
OS01G0174700	LOC_Os01g07940.1	Similar to Akt (Fragment). (Os01t0174700-01);Similar to predicted protein. (Os01t0174700-03)	protein.postranslational modification			3.17302	3.1379	3.29155	3.15341	3.17223	3.20184	2.86948	3.31493	2.58769	2.3922	2.45359	2.51946	2.43184	2.45407	2.59803	2.49619
OS01G0174900	LOC_Os01g07950.1	Thioredoxin fold domain containing protein. (Os01t0174900-01)	redox.glutaredoxins		5	3.4778	3.43602	3.6359	4.00844	2.22802	2.6402	2.39619	2.6308	2.67405	2.7258	2.70529	2.63118	1.99111	1.93392	1.95964	2.17261
OS01G0175000	LOC_Os01g07960.1,LOC_Os01g07960.2,LOC_Os01g07960.3	Similar to Biostress-resistance-related protein (Fragment). (Os01t0175000-01);Similar to Biostress-resistance-related protein (Fragment). (Os01t0175000-02);Similar to Biostress-resistance-related protein (Fragment). (Os01t0175000-03)	lipid metabolism.lipid degradation.lysophospholipases.carboxylesterase		3	4.52994	4.74053	4.45298	4.14822	5.30586	5.47659	5.50229	5.19835	5.4999	5.55869	5.48636	5.22555	6.03838	6.0827	6.18381	6.145
OS01G0175100	LOC_Os01g07970.1	Kv1.4 voltage-gated K+ channel family protein. (Os01t0175100-01)	unknown		3	4.84438	4.67571	3.84246	4.24405	3.35396	3.43617	3.61618	2.89118	4.97568	4.58008	4.30382	4.63521	6.2084	5.94069	5.80698	5.69836
OS01G0175400	LOC_Os01g08000.2	Ankyrin repeat containing protein. (Os01t0175400-01)	cell.organisation			1.8205	2.30559	2.0236	1.88336	2.03139	2.2047	2.26796	2.20792	2.51941	2.33798	2.53416	2.24844	2.39149	2.40442	2.50906	2.44552
OS01G0175500	LOC_Os01g08010.1,LOC_Os01g08010.2	Protein of unknown function DUF1618 domain containing protein. (Os01t0175500-01)	unknown			1.59164	2.03339	2.01151	1.9599	1.72611	1.62018	1.66574	1.45081	1.55424	1.5756	1.63312	1.89267	0.939877	0.679101	0.684704	1.21121
OS01G0175600	LOC_Os01g08020.1	Boron (B) transporter (Os01t0175600-01)	.			-1.26108	-1.26888	-1.27079	-1.14579	-1.23762	-1.33238	-1.43073	-1.24714	-1.56318	-1.6328	-1.68537	-1.54687	-1.58812	-1.19078	-1.22302	-0.910454
OS01G0175633	None	Hypothetical protein. (Os01t0175633-00)	.			-1.26108	-1.26888	-1.27079	-1.14579	-1.23762	-1.33238	-1.43073	-1.24714	-1.56318	-1.6328	-1.68537	-1.54687	-1.70358	-1.63858	-1.70326	-1.5998
OS01G0175700	LOC_Os01g08020.1	Boron (B) transporter (Os01t0175700-01)	transport.unspecified anions			-1.26108	-1.26888	-1.27079	-1.14579	-1.23762	-1.33238	-1.43073	-1.24714	-1.56318	-1.6328	-1.68537	-1.54687	-1.70358	-1.63858	-1.70326	-1.53714
OS01G0175733	None	Hypothetical protein. (Os01t0175733-00)	.			-1.26108	-1.26888	-1.27079	-1.14579	-1.23762	-1.33238	-1.43073	-1.24714	-1.56318	-1.6328	-1.68537	-1.54687	-1.70358	-1.57793	-1.70326	-1.5998
OS01G0175850	None	UDP-glucuronosyl/UDP-glucosyltransferase domain containing protein. (Os01t0175850-00)	.	6	6	0.676009	1.15263	1.31948	1.96681	-0.0216743	0.303972	-0.11186	0.554558	0.542063	-0.124883	-0.33172	-0.27727	-0.0431449	-0.16202	-0.15105	0.24048
OS01G0176000	LOC_Os01g08090.1	UDP-glucuronosyl/UDP-glucosyltransferase family protein. (Os01t0176000-01)	misc.UDP glucosyl and glucoronyl transferases		10	0.341668	0.750479	0.528586	0.935915	-0.666822	-1.00146	-0.177248	-0.412718	-0.334396	0.0661691	-0.515261	-0.0599831	-0.0934237	-0.1818	-0.0611458	-0.558462
OS01G0176050	None	Hypothetical protein. (Os01t0176050-00)	.			-1.26108	-1.26888	-1.27079	-1.14579	-1.23762	-1.33238	-1.43073	-1.24714	-1.56318	-1.6328	-1.68537	-1.54687	-1.70358	-1.63858	-1.70326	-1.5998
OS01G0176100	LOC_Os01g08100.1	UDP-glucuronosyl/UDP-glucosyltransferase family protein. (Os01t0176100-00)	misc.UDP glucosyl and glucoronyl transferases	6	6	-0.0759622	0.723831	0.367141	-0.868861	0.958629	0.758629	0.891883	1.37812	0.667269	1.27238	0.792561	0.687961	-0.621664	-0.602864	-1.0733	-0.0810705
OS01G0176150	None	Hypothetical protein. (Os01t0176150-00)	.			-1.26108	-1.26888	-1.27079	-1.14579	-1.23762	-1.33238	-1.43073	-1.24714	-1.56318	-1.6328	-1.68537	-1.54687	-1.70358	-1.63858	-1.70326	-1.5998
OS01G0176200	LOC_Os01g08110.1	UDP-glucuronosyl/UDP-glucosyltransferase family protein. (Os01t0176200-01);UDP-glucuronosyl/UDP-glucosyltransferase family protein. (Os01t0176200-02)	misc.UDP glucosyl and glucoronyl transferases		5	2.12152	2.78911	2.28786	2.5801	2.91465	3.00868	2.2556	3.36025	1.90221	1.85441	1.64448	1.75124	1.20784	1.11992	1.07873	1.59113
OS01G0176300	LOC_Os01g08120.1	Pentatricopeptide repeat domain containing protein. (Os01t0176300-00)	RNA.regulation of transcription.MYB domain transcription factor family		5	2.38299	1.89372	2.76845	2.13295	1.56698	1.90338	1.52655	1.47259	1.71366	1.446	1.46499	1.69804	1.97905	1.4847	1.95899	1.92556
OS01G0176400	LOC_Os01g08140.1	Similar to Photoreceptor-interacting protein-like. (Os01t0176400-01)	signalling.light		5	0.50957	0.517107	0.889512	0.468035	1.61144	1.16862	2.11911	0.821539	2.1897	2.89363	2.40053	2.3004	3.59703	3.6005	3.81969	3.33628
OS01G0176500	LOC_Os01g08150.1	Conserved hypothetical protein. (Os01t0176500-01);Hypothetical conserved gene. (Os01t0176500-02)	unknown		7	-1.07854	-1.19973	-1.27079	-1.14579	-0.363775	-0.384554	2.13778	0.179629	4.61449	4.85088	4.83128	4.59382	4.69946	4.64679	4.70382	4.88011
OS01G0176700	LOC_Os01g08160.1	Myb-like DNA-binding domain, SHAQKYF class domain containing protein. (Os01t0176700-01)	RNA.regulation of transcription.G2-like transcription factor family, GARP		6	0.0883666	0.130462	0.50718	0.648541	0.84387	1.38201	1.30572	0.967559	1.74762	1.25661	1.3669	1.5723	0.928947	1.28191	1.07622	1.03813
OS01G0176751	None	Hypothetical protein. (Os01t0176751-00)	.			-1.26108	-1.26888	-1.27079	-1.14579	-1.23762	-1.33238	-1.43073	-1.24714	-1.56318	-1.6328	-1.68537	-1.54687	-1.70358	-1.63858	-1.70326	-1.5998
OS01G0176800	LOC_Os01g08170.1	Protein of unknown function DUF2921 domain containing protein. (Os01t0176800-01)	unknown		6	1.34983	1.87673	0.996602	0.62765	1.42561	0.726171	0.908672	1.25411	1.17364	0.45291	0.44046	0.657683	-0.147819	-0.156528	-0.774959	0.137278
OS01G0176900	LOC_Os01g08180.1	BZR1, transcriptional repressor domain containing protein. (Os01t0176900-00)	hormone metabolism.brassinosteroid.signal transduction.BZR			-1.26108	-1.26888	-1.27079	-1.14579	-1.23762	-1.33238	-1.43073	-1.24714	-1.56318	-1.6328	-1.68537	-1.54687	-1.70358	-1.63858	-1.64237	-1.53654
OS01G0177100	LOC_Os01g08190.1,LOC_Os01g08190.2,LOC_Os01g08190.3,LOC_Os01g08190.5	Similar to STYLOSA protein. (Os01t0177100-01);Similar to STYLOSA protein. (Os01t0177100-02)	development.unspecified		2	4.99451	4.93037	4.98373	4.82048	5.59472	5.81916	5.23107	5.79041	4.81905	4.58703	4.62101	4.90655	3.60914	3.76827	3.94846	4.09224
OS01G0177200	LOC_Os01g08200.1	Similar to Ubiquitin-specific protease 14. (Os01t0177200-01)	protein.degradation.ubiquitin.ubiquitin protease			6.20684	6.20249	6.44836	5.92488	5.93771	5.95869	6.22883	5.97176	6.37194	6.5148	6.63104	6.43418	6.56475	6.55324	6.66788	6.54108
OS01G0177400	LOC_Os01g08220.1	GA 3 beta-hydroxylase2, GA metabolism (Os01t0177400-01)	secondary metabolism.flavonoids.flavonols	5	6	1.8083	2.79906	1.3348	1.34882	3.97105	4.02805	3.48436	3.86846	2.59575	2.38722	2.57297	2.72307	-0.110585	-0.154136	-0.215528	0.425717
OS01G0177500	None	Hypothetical protein. (Os01t0177500-00)	.			-1.26108	-1.26888	-1.27079	-1.14579	-1.23762	-1.33238	-1.43073	-1.24714	-1.56318	-1.6328	-1.68537	-1.54687	-1.70358	-1.63858	-1.70326	-1.5998
OS01G0177900	LOC_Os01g08260.1,LOC_Os01g08260.2	ATP-binding cassette transporter, Cuticle formation, Defense response (Os01t0177900-01);Similar to Pleiotropic drug resistance protein 6. (Os01t0177900-02)	transport.ABC transporters and multidrug resistance systems		3	4.21737	4.38512	4.21875	3.42889	4.8174	5.02691	5.77752	4.50416	6.35108	6.8926	6.72116	6.49164	6.5131	6.40705	6.66955	6.41708
OS01G0178000	LOC_Os01g08270.1,LOC_Os01g08270.4	Pyridoxal phosphate-dependent transferase, major region, subdomain 1 domain containing protein. (Os01t0178000-01);Similar to Transaminase/ transferase, transferring nitrogenous groups. (Os01t0178000-02)	amino acid metabolism.synthesis.aromatic aa.phenylalanine and tyrosine			4.31187	4.09979	4.05295	4.32584	4.11479	4.46753	4.40949	4.37664	4.80006	4.7791	4.83061	4.65896	5.39931	5.39951	5.35677	5.17882
OS01G0178100	LOC_Os01g08280.1,LOC_Os01g08280.2	Region of unknown function DUF1767 domain containing protein. (Os01t0178100-01)	unknown			3.69606	3.91842	3.83997	3.34062	3.69699	3.81832	3.8167	4.03259	3.66849	3.62879	3.76066	3.77057	3.67877	3.56659	3.677	3.57522
OS01G0178200	LOC_Os01g08290.1	Similar to integral membrane family protein. (Os01t0178200-00)	unknown			3.24844	3.17186	3.21263	2.97748	2.71554	3.11159	2.93124	3.37885	2.28692	2.67704	2.55449	2.74596	2.79559	2.89656	2.74328	2.93943
OS01G0178300	LOC_Os01g08300.1	Plasma membrane-localized small peptide, Aluminum tolerance (Os01t0178300-01)	unknown		10	-0.438254	-0.63267	-1.07332	-1.14579	-1.10934	-0.875976	-0.242112	-0.0644251	0.533706	0.748749	0.43757	0.860513	1.34417	1.6679	1.63967	1.64515
OS01G0178400	LOC_Os01g08310.1	Similar to Protein phosphatase 2A B'kappa subunit. (Os01t0178400-01)	protein.postranslational modification			3.66966	3.97158	3.69418	3.62572	3.36253	3.43455	3.57814	3.35827	3.58725	3.73201	3.48412	3.56929	3.57148	3.46759	3.5863	3.53145
OS01G0178500	LOC_Os01g08320.1	Similar to Auxin-responsive protein (Aux/IAA) (Fragment). (Os01t0178500-02)	RNA.regulation of transcription.Aux/IAA family			6.35187	6.40469	6.26451	6.43268	6.16959	6.41752	6.04558	6.52567	6.22835	5.89265	5.74384	6.26277	5.38759	5.50038	5.24992	5.43306
OS01G0178600	LOC_Os01g08330.1	Peptidase A1 domain containing protein. (Os01t0178600-00)	protein.degradation.aspartate protease			-1.26108	-1.26888	-1.20562	-1.14579	-1.16921	-1.20892	-1.24612	-1.06284	-1.50154	-1.6328	-1.51784	-1.54687	-1.70358	-1.34971	-1.70326	-1.53965
OS01G0178700	LOC_Os01g08340.1	Similar to Protein binding protein. (Os01t0178700-01)	protein.degradation.ubiquitin.E3.RING		5	0.856645	0.277618	0.280943	0.123335	0.688848	1.22901	1.35567	1.70842	1.77174	2.01483	2.67744	1.95843	2.62725	2.81542	3.02137	2.65334
OS01G0178850	LOC_Os01g08360.1	Similar to predicted protein. (Os01t0178850-00)	unknown	9	10	-1.26108	-1.26888	-1.27079	-1.14579	-1.23762	-1.33238	-1.05005	-1.24714	-1.39537	-0.946524	-0.994362	-0.506872	0.752725	0.503458	0.609515	-0.507843
OS01G0178900	LOC_Os01g08370.1	Similar to Symbiosis-related disease resistance protein (Fragment). (Os01t0178900-01)	unknown		5	2.32535	2.4246	2.0138	1.83883	2.74621	2.74132	2.6099	2.98645	2.68413	2.58824	2.83455	2.50395	2.47761	2.64842	2.90446	2.57842
OS01G0179000	LOC_Os01g08380.1	Transferase family protein. (Os01t0179000-01)	secondary metabolism.phenylpropanoids	8	7	0.630479	0.743494	0.228092	-0.20454	-0.520901	-0.535086	1.50774	-0.985788	3.46542	3.90739	4.29284	3.20352	5.40163	5.4064	5.06689	4.58473
OS01G0179200	LOC_Os01g08400.1	Syntaxin, N-terminal domain containing protein. (Os01t0179200-01)	cell.vesicle transport			5.4556	5.44577	5.50923	5.15943	5.72566	5.67897	5.82319	5.58251	6.0602	5.9768	6.04855	5.75747	5.95853	6.13048	6.06853	5.88995
OS01G0179300	LOC_Os01g08410.1	Similar to BRI1-KD interacting protein 128 (Fragment). (Os01t0179300-01);Non-protein coding transcript. (Os01t0179300-02)	unknown			6.92913	6.92219	7.1236	6.87858	7.28521	7.18373	7.09659	7.19172	7.22976	7.11572	7.11835	7.12618	6.97782	7.01849	7.04377	7.04911
OS01G0179400	LOC_Os01g08420.1	Amyloplast-localized protein containing DUF490, Regulation of starch grain sizes (Os01t0179400-01)	development.unspecified			5.21283	5.04071	5.30543	4.88477	4.96934	5.04042	5.05616	4.89237	5.33563	5.27923	5.33897	5.32962	5.44494	5.52379	5.55793	5.52341
OS01G0179500	LOC_Os01g08430.1	Enhancer of polycomb-like, N-terminal domain containing protein. (Os01t0179500-01)	unknown			5.52527	5.41225	5.61184	5.07151	5.27039	5.43904	5.34491	5.40107	5.66002	5.65115	5.69182	5.85232	5.55658	5.42766	5.62542	5.50064
OS01G0179600	LOC_Os01g08440.1	UDP-glucuronosyl/UDP-glucosyltransferase family protein. (Os01t0179600-01)	misc.UDP glucosyl and glucoronyl transferases		1	6.18889	6.79254	6.74613	6.80721	6.79091	6.96904	6.28931	7.04163	6.51319	5.90134	5.55012	5.7546	4.45156	4.03137	4.148	3.89457
OS01G0179700	LOC_Os01g08450.1	Similar to GTP-binding protein YPTM2. (Os01t0179700-01)	signalling.G-proteins			5.85507	6.14017	5.98451	6.12081	6.33104	6.38756	6.20981	6.37407	6.06371	5.88261	5.88363	5.86827	5.85247	5.88157	5.88237	5.84577
OS01G0179800	LOC_Os01g08460.1	TMS membrane protein/tumour differentially expressed protein family protein. (Os01t0179800-01)	development.unspecified		5	1.74098	1.31768	1.78212	0.687135	1.40054	1.62353	1.57167	1.30264	1.76428	1.88963	1.86943	2.06821	3.80982	3.81968	3.56436	3.32971
OS01G0179901	LOC_Os01g08464.1	Conserved hypothetical protein. (Os01t0179901-01)	unknown	9	9	-0.685648	-0.626688	-1.20345	-1.14579	-1.10772	-1.06714	-1.01422	-1.24714	-0.166122	-1.3552	-0.644098	-0.83764	-1.27708	-1.31388	-0.961192	-1.18649
OS01G0180000	LOC_Os01g08470.1	Pistil-specific extensin-like protein family protein. (Os01t0180000-01)	cell wall.cell wall proteins.LRR			4.529	4.22718	4.27633	4.33696	4.57215	4.45623	4.72815	4.38654	5.08645	5.2712	5.11899	4.99619	4.62017	4.73423	4.99686	4.79457
OS01G0180050	None	Hypothetical protein. (Os01t0180050-00)	.			-1.26108	-1.26888	-1.27079	-1.14579	-1.23762	-1.33238	-1.43073	-1.24714	-1.56318	-1.6328	-1.68537	-1.54687	-1.70358	-1.63858	-1.70326	-1.5998
OS01G0180300	LOC_Os01g08510.1	Lipoprotein, type 6 family protein. (Os01t0180300-01);Hypothetical conserved gene. (Os01t0180300-02)	RNA.regulation of transcription.Orphan family		4	3.00459	2.52666	2.65801	2.12271	2.87572	3.01542	3.46645	2.40346	4.32321	4.82813	4.75727	4.23844	6.50949	6.5829	6.34238	6.50331
OS01G0180400	LOC_Os01g08520.1	Protein of unknown function DUF581 domain containing protein. (Os01t0180400-01)	development.unspecified			2.93664	3.16458	3.3792	3.28698	3.57168	3.91508	3.94573	3.89317	4.07995	4.15705	4.08497	3.99656	3.88473	3.52495	3.93764	3.77741
OS01G0180600	LOC_Os01g08540.1	Similar to MutS homolog 7 (Fragment). (Os01t0180600-01)	DNA.repair		4	2.77031	2.78775	3.10327	3.19314	2.6964	2.76055	3.3348	2.9161	3.94205	3.82488	4.16031	3.76841	4.25835	4.14834	4.42464	4.16985
OS01G0180700	LOC_Os01g08550.1	Hypothetical conserved gene. (Os01t0180700-01)	protein.aa activation			1.82212	1.62921	2.18684	1.64859	2.4048	2.45815	2.52793	2.41064	2.89757	3.08874	3.12354	3.23156	2.76742	2.56221	2.87832	2.79293
OS01G0180800	LOC_Os01g08560.1,LOC_Os01g08560.2	Heat shock protein Hsp70 family protein. (Os01t0180800-01);Similar to heat shock 70 kDa protein 4. (Os01t0180800-02);Similar to heat shock 70 kDa protein 4. (Os01t0180800-03)	stress.abiotic.heat		3	6.41742	6.2762	6.49555	6.57832	5.57242	5.5219	5.57233	5.54247	6.05851	5.88565	5.66965	5.97373	5.03053	5.11117	4.72004	5.17831
OS01G0180850	None	Hypothetical protein. (Os01t0180850-00)	.			-1.26108	-1.26888	-0.966856	-1.14579	-1.23762	-1.33238	-1.26553	-1.24714	-1.56318	-1.6328	-1.37012	-1.54687	-1.70358	-1.63858	-1.70326	-1.53714
OS01G0180900	LOC_Os01g08570.1	2-oxoglutarate and iron-dependent oxygenase, Starch accumulation (Os01t0180900-01)	misc.oxygenases			-1.26108	-1.26888	-1.14066	-1.14579	-1.23762	-1.00146	-1.31529	-0.747907	-1.44507	-1.6328	-1.68537	-1.54687	-1.70358	-1.63858	-1.70326	-1.5998
OS01G0181000	LOC_Os01g08580.1	Frigida-like domain containing protein. (Os01t0181000-00)	cell wall.cell wall proteins.HRGP			4.01296	4.05247	4.21956	3.87345	4.14495	4.35957	4.12811	4.08177	4.35543	4.2828	4.5002	4.35999	4.78507	4.61424	4.63311	4.64508
OS01G0181033	None	Similar to NADH dehydrogenase subunit 1. (Os01t0181033-00)	.			-1.03941	-0.587138	-1.27079	-0.476058	-1.17193	-1.06714	-1.29866	-0.830487	-1.39785	-1.05219	-1.68537	-1.54687	-1.58452	-1.52408	-1.64237	-1.53965
OS01G0181166	None	Hypothetical gene. (Os01t0181166-00)	.			-0.212312	0.158478	-0.111411	-0.36882	0.0172368	0.014063	-0.159501	-0.375372	-0.390552	-0.627029	-0.649502	-0.498815	-0.659212	-0.247477	-0.57977	-0.6373
OS01G0181300	LOC_Os01g08600.1	Hypothetical protein. (Os01t0181300-00)	unknown			1.04789	1.18633	1.41347	1.76504	1.12403	1.53981	1.2113	1.43089	0.896763	1.11475	0.948258	0.887497	1.53159	1.88544	1.18917	1.47651
OS01G0182100	LOC_Os01g08650.1,LOC_Os01g08650.2	Protein of unknown function DUF1618 domain containing protein. (Os01t0182100-01)	unknown		6	1.76418	1.2749	1.88058	1.67603	1.06828	1.37114	0.509968	0.740735	-0.40263	0.772069	0.331795	0.339072	0.701807	1.14906	0.59416	0.38841
OS01G0182200	LOC_Os01g08660.1	Similar to cDNA clone:001-208-D07, full insert sequence. (Os01t0182200-01);Similar to Small basic membrane integral protein ZmSIP1-2. (Os01t0182200-02)	transport.Major Intrinsic Proteins.SIP			5.8886	5.92487	5.92517	5.87078	5.99321	6.1444	6.00955	6.10575	6.15905	6.12464	6.06035	6.13031	5.9616	5.99388	5.84325	5.83639
OS01G0182300	LOC_Os01g08670.1	Lipocalin domain containing protein. (Os01t0182300-01)	unknown		5	2.89749	2.74071	2.79369	2.16647	2.76526	2.38925	2.33454	2.53351	3.16847	2.57857	2.37847	3.0133	1.43305	1.53422	0.851111	0.89784
OS01G0182400	LOC_Os01g08680.1,LOC_Os01g08680.2	Conserved hypothetical protein. (Os01t0182400-01)	RNA.regulation of transcription.MYB domain transcription factor family		5	2.8446	2.71416	3.0754	2.96374	1.99998	1.68272	2.48526	2.26653	3.05118	2.94573	3.03264	2.79271	2.91723	2.67829	2.89415	3.16626
OS01G0182500	LOC_Os01g08690.1	Hypothetical conserved gene. (Os01t0182500-00)	unknown			3.32559	3.30191	3.15145	3.15401	3.1825	3.20323	3.56233	3.1449	3.7729	3.82095	3.84842	3.55493	3.5976	3.73316	3.88407	3.82067
OS01G0182600	LOC_Os01g08700.1,LOC_Os01g08700.2,LOC_Os01g08700.3,LOC_Os01g08700.4,LOC_Os01g08700.5,LOC_Os01g08700.6,LOC_Os01g08700.8	GIGANTEA protein. (Os01t0182600-01);GIGANTEA protein. (Os01t0182600-03)	development.unspecified		1	4.78211	4.76567	4.82159	4.70267	4.80716	4.85844	6.7942	4.70166	8.82347	9.09419	9.53544	8.88905	10.4793	10.6279	10.5974	10.3503
OS01G0182700	LOC_Os01g08710.1,LOC_Os01g08710.2	Similar to WRKY12. (Os01t0182700-01)	RNA.regulation of transcription.WRKY domain transcription factor family		6	-0.190619	0.474193	-0.149499	0.202025	0.838993	0.635521	0.835769	0.236447	0.681407	1.01808	1.10092	0.675529	1.27065	0.860155	1.3297	1.01162
OS01G0182832	LOC_Os01g08750.1,LOC_Os01g08750.2	Hypothetical conserved gene. (Os01t0182832-00)	.	4	4	3.23199	3.05991	3.71255	1.77073	4.20267	4.45559	4.51249	4.17291	4.23273	3.96893	4.62149	4.00779	4.41539	4.37425	4.47752	4.36629
OS01G0182900	LOC_Os01g08750.1,LOC_Os01g08750.2,LOC_Os01g08750.3	Conserved hypothetical protein. (Os01t0182900-01)	unknown			4.10293	4.01015	4.11981	4.22619	4.09479	4.425	4.42681	4.24411	4.52549	4.58898	4.46735	4.42436	4.5385	4.6573	4.6789	4.61023
OS01G0183000	LOC_Os01g08760.1	Similar to GmCK3p (EC 2.7.1.32) (Fragment). (Os01t0183000-01)	lipid metabolism.Phospholipid synthesis.choline kinase			4.14583	4.24153	4.11952	4.27846	4.27139	4.34427	3.81266	4.26718	3.29385	3.36894	3.29536	3.38045	3.15267	3.34544	3.48893	3.35221
OS01G0183100	LOC_Os01g08770.1	Cytochrome cd1-nitrite reductase-like, C-terminal haem d1 domain containing protein. (Os01t0183100-01)	development.unspecified			5.83334	5.71547	6.3501	5.95886	6.09619	6.06682	5.81393	5.95079	5.50863	5.38485	5.4915	5.47702	5.17578	4.9563	5.03382	5.18187
OS01G0183300	LOC_Os01g08780.1	Endonuclease/exonuclease/phosphatase domain containing protein. (Os01t0183300-01)	DNA.synthesis/chromatin structure		10	-0.751482	-0.711152	-0.239958	-0.386057	-1.23762	-1.08126	-0.201788	-1.14235	0.519927	0.683806	0.621321	0.479753	1.41747	1.57644	1.3391	0.902933
OS01G0183400	LOC_Os01g08790.1	Histone-fold domain containing protein. (Os01t0183400-00)	DNA.synthesis/chromatin structure.histone			1.34021	1.16285	1.74834	1.87277	0.846574	0.897939	1.1689	1.54926	0.917211	1.29211	1.33109	1.40007	0.832063	0.511404	0.671836	0.823712
OS01G0183500	LOC_Os01g08800.1	Cytochrome P450 family protein. (Os01t0183500-01)	misc.cytochrome P450			0.21023	1.07278	0.460246	0.554003	-0.475776	0.19409	-0.0214215	0.65999	-0.321847	0.235596	-0.506014	0.392587	-0.493361	0.0401771	0.223309	-0.300473
OS01G0183600	LOC_Os01g08810.1	Cytochrome P450 family protein. (Os01t0183600-01)	misc.cytochrome P450	10	8	-1.26108	-1.26888	-0.961655	-1.14579	-1.23762	-1.33238	-0.110184	-1.24714	0.41611	1.09853	1.28582	1.46177	1.78132	1.96701	1.58263	1.80209
OS01G0183633	LOC_Os01g08814.1,LOC_Os01g08814.2,LOC_Os01g08814.3	Similar to predicted protein. (Os01t0183633-01)	unknown			3.43945	3.42059	3.37491	3.1673	3.83606	3.81063	3.76481	3.61604	4.04196	3.99626	4.0296	3.99297	3.83376	3.94216	3.81986	3.88817
OS01G0183800	LOC_Os01g08830.1,LOC_Os01g08830.2	Cyclin-like F-box domain containing protein. (Os01t0183800-01)	unknown			6.03098	6.12615	5.91338	5.93487	6.16242	6.24753	5.93213	6.01684	6.0729	5.72692	5.83993	5.94401	5.36472	5.31148	5.4129	5.48118
OS01G0183850	None	Conserved hypothetical protein. (Os01t0183850-00)	.		5	1.09434	0.802398	0.515868	0.133094	0.438384	0.487967	1.53515	0.936926	3.04017	2.67977	2.94109	2.42116	2.68798	2.50921	2.40837	2.86062
OS01G0183950	None	Hypothetical protein. (Os01t0183950-00)	.			-1.26108	-1.26888	-1.27079	-1.14579	-1.23762	-1.26635	-1.43073	-1.24714	-1.56318	-1.6328	-1.68537	-1.54687	-1.59185	-1.57773	-1.58162	-1.5998
OS01G0184000	LOC_Os01g08850.1	NUC156 family protein. (Os01t0184000-01);NUC156 family protein. (Os01t0184000-02)	RNA.processing		2	5.16074	4.70212	5.0928	5.05563	4.80559	4.86845	4.27053	4.73528	3.54668	3.64072	3.5538	3.72987	3.41899	3.45896	3.41859	3.37072
OS01G0184050	None	Hypothetical protein. (Os01t0184050-00)	.			-1.26108	-1.26888	-1.27079	-1.14579	-1.23762	-1.33238	-1.43073	-1.24714	-1.56318	-1.6328	-1.68537	-1.54687	-1.70358	-1.63858	-1.70326	-1.5998
OS01G0184100	LOC_Os01g08860.1,LOC_Os01g08860.2	Similar to 17.5 kDa class II heat shock protein. (Os01t0184100-01)	stress.abiotic.heat			-1.26108	-1.26888	-1.27079	-1.14579	-1.23762	-1.33238	-1.43073	-1.24714	-1.56318	-1.6328	-1.68537	-1.54687	-1.70358	-1.63858	-1.70326	-1.5998
OS01G0184200	LOC_Os01g08880.1	Similar to OSIGBa0132G14.1 protein. (Os01t0184200-01)	unknown			-1.26108	-1.19973	-1.27079	-1.14579	-1.23762	-1.33238	-1.29592	-1.24714	-1.56318	-1.6328	-1.34836	-1.54687	-1.70358	-1.63858	-1.44168	-1.53714
OS01G0184500	LOC_Os01g08930.1	DEAD-like helicase, N-terminal domain containing protein. (Os01t0184500-01)	DNA.synthesis/chromatin structure		3	4.26507	4.26774	4.46547	4.21042	4.30392	4.30473	4.45248	4.13387	4.50064	4.57404	4.68938	4.60007	5.51973	5.58696	5.3955	5.5054
OS01G0184700	LOC_Os01g08950.1	Conserved hypothetical protein. (Os01t0184700-01)	unknown		9	0.161243	0.0280975	0.0909898	0.617403	-0.173615	0.300206	-0.169993	0.34293	-0.185204	-0.158107	-1.13359	-0.640596	-0.506234	-0.442845	-0.31633	-0.674031
OS01G0184800	LOC_Os01g08960.1	Thioredoxin fold domain containing protein. (Os01t0184800-01)	unknown		2	3.74013	3.68372	3.87517	3.66365	4.37622	4.24397	4.00709	4.44661	3.70291	3.23793	3.55301	3.65608	3.10313	2.95557	2.97052	3.04723
OS01G0184900	LOC_Os01g08970.1,LOC_Os01g08970.2	Similar to SSRP1 protein. (Os01t0184900-01);Similar to SSRP1 protein. (Os01t0184900-02)	RNA.regulation of transcription.Nucleosome/chromatin assembly factor group			7.40534	7.57033	7.39108	7.15042	7.6022	7.76051	7.23881	7.67536	7.03943	6.86701	6.83508	7.03566	6.71243	6.69643	6.7416	6.79674
OS01G0185000	LOC_Os01g08980.1	Hypothetical conserved gene. (Os01t0185000-00)	unknown			-1.26108	-1.26888	-1.27079	-1.14579	-1.23762	-1.33238	-1.43073	-1.24714	-1.56318	-1.6328	-1.68537	-1.54687	-1.70358	-1.63858	-1.70326	-1.5998
OS01G0185100	LOC_Os01g08990.1	Similar to predicted protein. (Os01t0185100-00)	RNA.regulation of transcription.bZIP transcription factor family			-1.26108	-1.26888	-1.27079	-1.14579	-1.0561	-1.33238	-1.38882	-1.24714	-1.56318	-1.6328	-1.68537	-1.48456	-1.59032	-1.57793	-1.70326	-1.23737
OS01G0185200	LOC_Os01g09000.1	Similar to glutaminyl-tRNA synthetase. (Os01t0185200-01);Similar to glutaminyl-tRNA synthetase. (Os01t0185200-02);Glutaminyl-tRNA synthetase, class Ic domain containing protein. (Os01t0185200-03)	protein.aa activation.glutamine-tRNA ligase			7.19207	7.21174	7.30348	6.97282	7.22459	7.34958	7.36243	7.29797	7.2819	7.30214	7.4002	7.30715	7.21924	7.29119	7.35995	7.193
OS01G0185250	None	Hypothetical gene. (Os01t0185250-01)	.		10	0.0220413	0.218957	-0.502827	-0.343555	0.270089	-0.519814	0.149837	-0.635588	0.403794	0.474619	0.649041	0.0878475	0.54549	0.875623	0.934357	0.167473
OS01G0185300	LOC_Os01g09010.1	Transferase family protein. (Os01t0185300-01);Similar to 3-N-debenzoyl-2-deoxytaxol N-benzoyltransferase. (Os01t0185300-02)	secondary metabolism.phenylpropanoids		3	5.30749	5.55832	5.68127	5.55331	5.55827	5.45929	5.84355	5.64906	6.53451	6.50037	6.55082	6.45686	6.96244	6.95816	6.82261	6.62432
OS01G0185400	LOC_Os01g09020.1	WD40 repeat domain containing protein. (Os01t0185400-01)	unknown			5.7835	5.69909	5.80261	5.28511	5.19962	5.47915	5.45014	5.37038	5.90386	5.83732	5.77561	5.83273	5.33313	5.32536	5.39455	5.40015
OS01G0185500	LOC_Os01g09030.1	Protein of unknown function DUF1637 domain containing protein. (Os01t0185500-00)	amino acid metabolism.synthesis.serine-glycine-cysteine group.cysteine		3	5.54465	5.44562	5.41481	5.37155	5.20694	5.43168	5.89696	5.52768	7.09387	6.79994	6.75217	6.88793	3.63965	3.52326	3.5641	3.5308
OS01G0185900	LOC_Os01g09080.1	Similar to WRKY 1 (Fragment). (Os01t0185900-01)	RNA.regulation of transcription.WRKY domain transcription factor family		5	2.50854	2.4963	2.44458	2.70622	2.43434	1.99791	3.17098	2.67207	4.53827	4.39461	4.73547	4.36271	2.8594	2.40209	2.58589	2.62234
OS01G0186000	LOC_Os01g09100.1	Similar to WRKY transcription factor 10. (Os01t0186000-01)	RNA.regulation of transcription.WRKY domain transcription factor family		10	-1.26108	-1.20166	-1.27079	-1.14579	-1.17193	-1.03325	-0.431717	-1.24714	0.746203	1.18993	0.714412	0.494219	0.294181	0.250181	0.171347	0.466193
OS01G0186200	LOC_Os01g09120.1,LOC_Os01g09120.2	Similar to Phototropin. (Os01t0186200-01);Hypothetical conserved gene. (Os01t0186200-02)	signalling.light			5.16067	5.26151	5.04199	5.10494	4.86769	5.15974	4.83387	5.01985	4.81124	4.66421	4.60034	4.86465	4.66205	4.8478	4.62533	4.58163
OS01G0186400	LOC_Os01g09130.1,LOC_Os01g09140.1	Hypothetical conserved gene. (Os01t0186400-01)	unknown		6	2.26875	2.12369	2.43234	2.61372	2.25525	1.84839	1.32901	2.68472	0.473429	-0.171856	-0.430382	0.600513	-1.27475	-1.63858	-1.58833	-1.53714
OS01G0186600	LOC_Os01g09190.1	Conserved hypothetical protein. (Os01t0186600-01)	unknown			-1.26108	-1.26888	-1.27079	-1.14579	-1.23762	-1.33238	-1.43073	-1.24714	-1.56318	-1.6328	-1.68537	-1.54687	-1.70358	-1.63858	-1.33255	-1.5998
OS01G0186700	LOC_Os01g09200.1	Similar to Protein kinase GhCLK1 (Fragment). (Os01t0186700-01)	protein.postranslational modification			6.55545	6.6549	6.72871	6.53476	6.73885	6.80383	6.76457	6.74374	6.76361	6.64697	6.84718	6.75198	6.48271	6.60159	6.5315	6.56018
OS01G0186900	LOC_Os01g09220.1	Similar to cDNA clone:001-117-G12, full insert sequence. (Os01t0186900-01);Similar to transposon protein CACTA, En/Spm sub-class. (Os01t0186900-02);Similar to cDNA clone:001-117-G12, full insert sequence. (Os01t0186900-03)	unknown		4	2.84383	2.4364	2.44767	2.89062	1.79044	1.42043	2.98859	1.99703	6.0155	5.96478	6.29562	5.6992	7.94885	7.8852	7.84249	7.45352
OS01G0186950	None	Hypothetical protein. (Os01t0186950-00)	.			-1.26108	-1.26888	-1.27079	-1.14579	-1.23762	-1.33238	-1.43073	-1.24714	-1.56318	-1.6328	-1.68537	-1.54687	-1.70358	-1.63858	-1.70326	-1.5998
OS01G0187000	LOC_Os01g09230.1	Conserved hypothetical protein. (Os01t0187000-01)	unknown		6	2.3558	2.08883	2.38005	1.41562	2.2756	2.04921	1.98236	2.39559	2.22223	1.91984	1.89196	1.94903	0.199291	0.19873	0.311353	0.808768
OS01G0187300	None	Hypothetical conserved gene. (Os01t0187300-01)	.	5	6	0.954459	0.561908	0.0958632	-0.275856	4.18167	3.64632	2.84133	3.17031	3.34014	2.49084	2.09289	2.95375	-0.364183	0.0153314	-0.377394	0.110925
OS01G0187350	None	Hypothetical gene. (Os01t0187350-00)	.			-1.26108	-1.26888	-1.27079	-1.14579	-1.23762	-1.33238	-1.43073	-1.24714	-1.56318	-1.6328	-1.68537	-1.54687	-1.70358	-1.63858	-1.70326	-1.5998
OS01G0187400	LOC_Os01g09246.1	Similar to glycine-rich protein. (Os01t0187400-01)	unknown			6.71149	6.82004	6.71356	6.54037	6.86218	7.08805	6.98537	7.05082	7.05478	6.88079	6.986	7.0317	6.79186	6.83878	6.86212	6.9025
OS01G0187500	LOC_Os01g09252.1	WD40 repeat domain containing protein. (Os01t0187500-01)	unknown			3.75886	3.91496	3.66731	3.55069	4.04023	4.32458	4.21306	4.20171	4.06535	4.19481	4.1399	3.92232	3.72409	3.77447	3.59746	3.52602
OS01G0187600	LOC_Os01g09260.1	Similar to Cytokinin dehydrogenase 1. (Os01t0187600-01)	hormone metabolism.cytokinin.synthesis-degradation		9	-1.26108	-1.20166	-1.00816	-1.14579	-1.23762	-1.33238	-1.07206	-1.24714	-0.0532913	-0.932171	-0.788694	-0.936074	-1.19507	-1.29674	-1.21087	-0.798945
OS01G0187900	LOC_Os01g09280.1	Similar to Transcription factor MYBS2. (Os01t0187900-01)	RNA.regulation of transcription.MYB-related transcription factor family			4.50305	4.94739	4.49531	4.88618	5.10574	4.99693	4.90643	5.22235	5.14966	5.03241	5.16826	5.26822	4.52833	4.47011	4.34173	4.70936
OS01G0188100	LOC_Os01g09300.1,LOC_Os01g09300.2,LOC_Os01g09300.3	Isopenicillin N synthase family protein. (Os01t0188100-01)	secondary metabolism.flavonoids.flavonols			5.295	5.47118	5.38593	5.47122	5.55728	5.52518	5.57735	5.75088	5.41565	5.37298	5.60185	5.5461	4.9825	5.00107	4.98293	4.95159
OS01G0188200	LOC_Os01g09310.1	Conserved hypothetical protein. (Os01t0188200-01)	unknown			2.94529	3.13135	3.30641	2.234	3.15739	3.49992	3.46015	3.18191	3.57695	3.76673	3.72075	3.60891	3.78623	3.90853	3.94561	3.82095
OS01G0188400	LOC_Os01g09320.1	NADP-dependent malic enzyme, chloroplast precursor (EC 1.1.1.40) (NADP-ME). (Os01t0188400-01);Similar to Malic enzyme. (Os01t0188400-02)	TCA / org. transformation.other organic acid transformaitons.malic		3	6.66842	6.64538	6.19492	6.09206	5.95458	6.20764	5.52891	6.02421	5.64814	4.97784	4.93734	5.43744	4.90383	5.1204	5.01293	4.98781
OS01G0188525	None	Hypothetical gene. (Os01t0188525-00)	.			-1.26108	-1.07613	-1.27079	-1.14579	-1.23762	-1.1565	-1.43073	-1.24714	-1.56318	-1.51907	-1.68537	-1.54687	-1.59185	-1.36541	-1.58833	-1.5998
OS01G0188900	LOC_Os01g09370.1	Similar to Ankyrin-like protein-like protein. (Os01t0188900-01)	cell.organisation			5.43268	5.52047	5.49646	5.54914	5.34459	5.7562	5.69362	5.5977	5.98856	5.85756	5.85406	5.95811	5.84523	5.87038	6.08112	5.94068
OS01G0189100	LOC_Os01g09384.1	Ankyrin domain containing protein. (Os01t0189100-01)	cell.organisation		9	-1.12654	-0.717127	-0.794141	-1.14579	-0.666533	-0.76437	-0.749504	-0.446945	-1.08604	-0.736102	-1.00556	-1.36513	-1.03773	-1.00365	-1.25107	-0.980259
OS01G0189700	LOC_Os01g09410.1	Similar to cDNA clone:001-031-C06, full insert sequence. (Os01t0189700-01);Ankyrin repeat domain containing protein. (Os01t0189700-02);Ankyrin repeat-containing domain domain containing protein. (Os01t0189700-03);Hypothetical protein. (Os01t0189700-04)	unknown			-1.26108	-1.26888	-1.27079	-1.14579	-1.23762	-1.33238	-1.43073	-1.24714	-1.56318	-1.6328	-1.68537	-1.54687	-1.70358	-1.63858	-1.70326	-1.5998
OS01G0189800	LOC_Os01g09420.1	Protein of unknown function DUF1618 domain containing protein. (Os01t0189800-01)	unknown			3.40864	3.17684	3.38925	3.46689	3.30339	3.31797	2.8605	3.35278	3.15668	3.0473	2.85521	3.19925	2.85116	2.58836	2.53286	2.83691
OS01G0190000	LOC_Os01g09430.1	Similar to oxidoreductase. (Os01t0190000-01)	unknown		7	-1.26108	-0.783755	-0.901133	-0.569063	-0.937139	-1.0683	0.878717	-0.516909	2.29714	3.04192	2.91577	2.70499	5.15327	5.07232	4.94611	5.0534
OS01G0190300	LOC_Os01g09450.1,LOC_Os01g09450.2	Similar to Auxin-responsive protein IAA26 (Indoleacetic acid-induced protein 26) (Phytochrome-associated protein 1). (Os01t0190300-01)	RNA.regulation of transcription.Aux/IAA family		7	-0.0622887	0.0795717	0.115569	0.77394	-0.0907021	-0.0172661	1.80342	0.0316675	4.30652	4.92849	4.67048	4.47217	4.10675	4.00607	4.19196	4.28781
OS01G0190400	LOC_Os01g09460.1	Similar to Hexokinase. (Os01t0190400-01);Similar to Hexokinase. (Os01t0190400-02)	major CHO metabolism.degradation.sucrose.hexokinase	1	1	8.45159	8.49603	8.54356	8.67049	7.99191	7.99148	7.64524	8.15867	7.25124	6.9546	7.16765	7.41027	4.71026	4.4454	4.34316	5.38248
OS01G0190500	LOC_Os01g09470.1	IQ calmodulin-binding region domain containing protein. (Os01t0190500-01)	signalling.calcium			1.82059	1.5742	1.30614	1.31145	1.98557	1.75513	2.05366	1.79345	2.12824	1.88213	2.13634	2.0607	2.29232	2.18059	2.53536	2.18988
OS01G0191000	LOC_Os01g09500.1	Similar to H0717B12.1 protein. (Os01t0191000-00)	unknown			0.612606	0.911975	1.389	1.28471	1.47273	1.57374	1.07633	1.18173	1.10479	0.748668	0.637415	0.662147	0.762257	0.107299	0.314303	0.198911
OS01G0191100	LOC_Os01g09510.1,LOC_Os01g09510.4	Similar to Acidic ribosomal protein P2a-4 (Fragment). (Os01t0191100-01)	protein.synthesis.ribosomal protein.eukaryotic.60S subunit.unknown			8.21432	8.18713	8.69429	8.62719	8.5257	8.46336	8.11932	8.33035	7.72288	7.81669	7.58247	7.68013	7.55633	7.43007	7.3728	7.64965
OS01G0191150	None	Similar to profilin-5. (Os01t0191150-00)	.			-1.26108	-1.26888	-1.27079	-1.14579	-1.23762	-1.33238	-1.43073	-1.24714	-1.56318	-1.6328	-1.68537	-1.54687	-1.70358	-1.63858	-1.70326	-1.5998
OS01G0191200	LOC_Os01g09540.1	Similar to Acid phosphatase. (Os01t0191200-01);Similar to Acid phosphatase. (Os01t0191200-02)	misc.acid and other phosphatases	10	8	-1.26108	-1.26888	-1.14824	-1.14579	-1.23762	-1.33238	-0.295164	-1.24714	-0.405592	0.767763	1.15354	0.887142	5.31265	5.48031	5.15304	5.11263
OS01G0191300	LOC_Os01g09550.1,LOC_Os01g09550.2,LOC_Os01g09550.3,LOC_Os01g09550.4	Similar to NAC-type transcription factor. (Os01t0191300-01);Similar to NAC-type transcription factor. (Os01t0191300-02);Similar to NAC-type transcription factor. (Os01t0191300-03)	development.unspecified	4	4	2.2154	2.08248	2.2595	2.59086	2.04895	2.56592	3.18047	3.10485	3.51134	3.9036	3.78997	3.81673	4.46063	4.58504	4.46181	4.34788
OS01G0191400	None	Hypothetical protein. (Os01t0191400-01)	.		9	-0.682578	-0.193124	0.372557	-0.613342	0.488244	0.0963718	0.144025	0.723901	0.0461732	-0.215712	-0.644098	-0.0525358	-0.704341	-1.26826	-1.10149	-0.905573
OS01G0191500	LOC_Os01g09560.1	Similar to Mitochondrial processing peptidase. (Os01t0191500-01)	protein.targeting.mitochondria			7.77601	7.84556	7.83728	7.92266	7.96834	8.04329	8.06879	8.07972	8.16264	8.15168	8.17894	8.08131	7.64163	7.6632	7.52377	7.65586
OS01G0191700	LOC_Os01g09570.1	Similar to Pyrophosphate-fructose-6-phosphate 1-phosphotransferase-like protein (Pyrophosphate-dependent phosphofructo-1-kinase-like protein). (Os01t0191700-01)	glycolysis.plastid branch.phosphofructokinase (PFK)			5.87417	6.03933	6.03445	5.98339	6.42578	6.43955	6.46765	6.35206	6.24956	6.24614	6.43446	6.35437	6.88851	6.95924	6.93004	6.70457
OS01G0191800	LOC_Os01g09580.1,LOC_Os01g09580.2	Similar to Aurora kinase. (Os01t0191800-01);Similar to Aurora kinase. (Os01t0191800-02)	protein.postranslational modification	8	7	-1.26108	-0.471149	-0.731981	-1.14579	0.405072	0.53962	2.98047	1.10315	4.83725	5.15098	5.10925	4.82335	4.86957	4.74921	4.86834	4.90301
OS01G0191900	LOC_Os01g09590.1	Similar to Blind. (Os01t0191900-01)	RNA.regulation of transcription.MYB domain transcription factor family		8	-1.06634	-0.948473	-1.02184	-0.868861	-0.57456	-0.783108	-0.268357	-0.811387	1.36439	1.00692	1.12281	1.32212	1.64767	1.5629	1.76466	1.282
OS01G0192000	LOC_Os01g09620.1,LOC_Os01g09620.2	CCCH-type zinc finger protein, Negative regulator for leaf senescence (Os01t0192000-01);Similar to C3H transcription factor. (Os01t0192000-02)	RNA.regulation of transcription.C3H zinc finger family			6.88291	6.89674	7.01157	7.03756	6.71206	6.407	6.52146	6.60026	6.03349	6.26636	6.33283	6.30731	5.31191	5.83961	5.99807	5.75946
OS01G0192101	None	Hypothetical protein. (Os01t0192101-00)	.			-1.26108	-1.26888	-1.27079	-1.14579	-1.23762	-1.33238	-1.43073	-1.24714	-1.56318	-1.6328	-1.68537	-1.54687	-1.70358	-1.63858	-1.70326	-1.5998
OS01G0192300	LOC_Os01g09640.1	Similar to I-box binding factor (Fragment). (Os01t0192300-01);Hypothetical conserved gene. (Os01t0192300-02)	RNA.regulation of transcription.MYB-related transcription factor family	4	4	2.01163	2.63488	2.10018	3.10003	3.05683	3.23897	3.29183	3.64064	3.51876	3.40333	3.61857	3.63116	4.42443	4.719	4.60712	4.40571
OS01G0192401	None	Hypothetical gene. (Os01t0192401-00)	.			-1.26108	-1.26888	-1.27079	-1.14579	-1.23762	-1.33238	-1.43073	-1.24714	-1.56318	-1.6328	-1.68537	-1.54687	-1.70358	-1.63858	-1.70326	-1.5998
OS01G0192500	LOC_Os01g09660.1	Similar to H0525G02.3 protein. (Os01t0192500-00)	unknown			-0.399257	-0.42469	-0.412971	-0.613342	-0.389661	0.0310619	-0.468007	-0.0132929	-0.502078	-0.394312	-0.649502	-0.962465	-1.26381	-1.14668	-1.41675	-0.773493
OS01G0192550	LOC_Os01g09665.1	Conserved hypothetical protein. (Os01t0192550-01)	unknown			-0.111154	0.2315	0.0402039	-0.669245	-0.325314	-0.434906	-0.693207	-0.130928	-0.788831	-0.924466	-0.502156	-0.184718	-0.310928	-0.718108	-0.677668	-0.927732
OS01G0192600	LOC_Os01g09670.1	Ndr family protein. (Os01t0192600-01)	transport.hormones.auxin			5.12492	5.21417	5.20099	4.50375	5.38176	5.18995	5.30833	4.97747	5.23514	5.23524	5.24652	5.08756	4.80666	4.80942	4.75352	4.75084
OS01G0192900	LOC_Os01g09700.1	1-aminocyclopropane-1-carboxylate synthase family protein. (Os01t0192900-00)	hormone metabolism.ethylene.synthesis-degradation.1-aminocyclopropane-1-carboxylate synthase	9	9	-1.01716	-1.26888	-1.09698	-1.14579	-0.924628	-1.10496	-1.09849	-0.598083	-0.97455	-1.51907	-0.854784	-1.31771	0.318642	-0.0576638	-0.990473	-0.328996
OS01G0193250	None	Hypothetical gene. (Os01t0193250-00)	.			-1.26108	-1.1427	-1.27079	-1.14579	-1.23762	-1.33238	-1.23949	-1.05087	-1.56318	-1.6328	-1.20727	-1.48456	-1.38699	-1.57793	-1.58859	-1.53965
OS01G0193400	LOC_Os01g09730.1,LOC_Os01g09730.2	TNFR/CD27/30/40/95 cysteine-rich region domain containing protein. (Os01t0193400-01);TNFR/CD27/30/40/95 cysteine-rich region domain containing protein. (Os01t0193400-02);TNFR/CD27/30/40/95 cysteine-rich region domain containing protein. (Os01t0193400-03);Hypothetical gene. (Os01t0193400-04)	unknown		9	-0.608142	-0.862192	-0.737152	-1.04122	-0.700482	-0.928256	-1.22629	-0.0139147	-1.02167	-1.03624	-1.27201	-1.33531	-0.662707	-0.56064	-1.05275	-0.804618
OS01G0193500	LOC_Os01g09740.1	Conserved hypothetical protein. (Os01t0193500-00)	protein.degradation.ubiquitin.E3.SCF.FBOX			-1.26108	-1.26888	-1.27079	-1.14579	-1.23762	-1.33238	-1.43073	-1.24714	-1.56318	-1.6328	-1.68537	-1.54687	-1.70358	-1.63858	-1.70326	-1.5998
OS01G0193600	LOC_Os01g09750.1,LOC_Os01g09750.2	Methyltransferase small domain containing protein. (Os01t0193600-01)	misc.misc2			1.50143	1.24301	1.38214	1.26487	0.801594	1.37261	1.25264	1.0067	1.32967	1.63358	1.31919	1.42041	2.02372	1.36593	1.36884	1.53517
OS01G0193700	None	Hypothetical protein. (Os01t0193700-00)	.			-1.26108	-1.26888	-1.27079	-1.14579	-1.23762	-1.33238	-1.43073	-1.24714	-1.56318	-1.6328	-1.68537	-1.54687	-1.70358	-1.63858	-1.70326	-1.5998
OS01G0193900	LOC_Os01g09760.1	Homeodomain-like domain containing protein. (Os01t0193900-01);Hypothetical conserved gene. (Os01t0193900-02)	RNA.regulation of transcription.MYB domain transcription factor family			4.73844	4.6678	4.83436	4.33452	5.05007	5.09977	4.93293	5.28691	4.62541	4.47786	4.65299	4.61339	4.45221	4.44821	4.5844	4.57228
OS01G0194000	LOC_Os01g09770.1	Conserved hypothetical protein. (Os01t0194000-01);Hypothetical conserved gene. (Os01t0194000-02)	unknown		7	0.997434	1.03799	0.648271	1.42376	0.748254	1.00723	2.61197	0.607683	4.166	4.5289	4.80288	4.0283	5.98834	6.04106	6.01786	5.71333
OS01G0194200	LOC_Os01g09790.1	IQ calmodulin-binding region domain containing protein. (Os01t0194200-01)	signalling.calcium		5	0.935192	1.39331	1.33606	1.31853	1.54768	1.55491	2.59464	1.10118	3.81055	3.85256	3.67532	3.73906	3.631	3.31599	3.50689	3.54592
OS01G0194300	LOC_Os01g09800.1	Ankyrin-repeat protein, Herbivore-induced defense response, Blast disease resistance (Os01t0194300-01)	cell.organisation		4	2.90572	2.89826	2.31715	1.99174	2.80821	2.73549	3.27062	2.46194	4.77906	4.69061	4.50112	4.52785	5.03741	5.08522	5.07745	4.64155
OS01G0194600	LOC_Os01g09830.1	Thioredoxin fold domain containing protein. (Os01t0194600-02)	redox.glutaredoxins	2	2	4.69077	4.92918	4.74653	4.5328	4.57999	5.08946	4.46225	4.428	4.64536	3.72054	3.66019	4.29764	2.97976	3.00864	3.18627	2.39803
OS01G0195000	LOC_Os01g09850.1,LOC_Os01g09850.2,LOC_Os01g09850.3	Zinc finger, C2H2-type domain containing protein. (Os01t0195000-01)	RNA.regulation of transcription.C2H2 zinc finger family		4	3.41007	2.89532	3.51896	2.9046	3.62553	3.42839	4.35103	3.46914	4.80827	4.54091	4.6546	4.60563	4.10225	3.71458	3.80616	3.98233
OS01G0195200	LOC_Os01g09860.1	Similar to Serine/threonine-protein kinase PBS1 (EC 2.7.1.37) (AvrPphB susceptible protein 1). (Os01t0195200-01)	protein.postranslational modification.kinase.receptor like cytoplasmatic kinase VII			5.07091	5.57155	5.33433	5.00189	5.39322	5.61424	5.99986	5.30314	6.14087	6.47586	6.39397	6.20767	6.13063	6.05925	6.18428	6.08507
OS01G0195300	LOC_Os01g09870.1	Hypothetical conserved gene. (Os01t0195300-00)	unknown		8	-1.13204	-1.07807	-1.09698	-0.873216	-1.10934	-1.33238	-0.316244	-1.24714	0.852429	1.69436	1.10084	1.21808	2.17515	2.20616	2.36721	2.57608
OS01G0195400	LOC_Os01g09880.1	Harpin-induced 1 domain containing protein. (Os01t0195400-00)	unknown		3	3.4875	3.98303	3.86756	3.36772	4.70877	4.85477	5.29372	4.46201	5.35232	5.91728	5.90574	5.48568	6.90044	6.88636	6.72917	6.40854
OS01G0195500	LOC_Os01g09890.1	Translation initiation factor SUI1 domain containing protein. (Os01t0195500-01)	protein.synthesis.initiation			5.94245	5.87927	5.97565	5.75793	5.96673	6.07969	5.93937	5.90367	6.02284	6.00518	5.90049	6.06996	5.86074	5.85961	5.80391	5.85312
OS01G0195700	LOC_Os01g09900.1	Hypothetical conserved gene. (Os01t0195700-00)	.			-1.26108	-1.26888	-1.27079	-1.14579	-1.23762	-1.33238	-1.43073	-1.24714	-1.56318	-1.6328	-1.68537	-1.54687	-1.70358	-1.63858	-1.70326	-1.5998
OS01G0195801	LOC_Os01g09900.1	Hypothetical conserved gene. (Os01t0195801-00)	RNA.regulation of transcription.bHLH,Basic Helix-Loop-Helix family			-1.26108	-1.26888	-1.27079	-1.14579	-1.17193	-1.33238	-1.33527	-1.24714	-1.56318	-1.57258	-1.44672	-1.54687	-1.70358	-1.63858	-1.70326	-1.5998
OS01G0196133	LOC_Os01g09980.1	Similar to H0315A08.1 protein. (Os01t0196133-00)	unknown			-1.26108	-1.26888	-1.27079	-1.14579	-1.23762	-1.33238	-1.43073	-1.24714	-1.56318	-1.6328	-1.68537	-1.54687	-1.70358	-1.63858	-1.70326	-1.43057
OS01G0196300	LOC_Os01g09990.1,LOC_Os01g09990.2	Basic helix-loop-helix (bHLH) transcription factor, Diterpenoid phytoalexin factor, Biosynthesis of diterpenoid phytoalexins, Stress response (Os01t0196300-01)	RNA.regulation of transcription.bHLH,Basic Helix-Loop-Helix family	6	6	0.664808	1.12591	-0.262271	-0.346598	1.72315	2.58942	1.0178	2.12799	0.74685	0.418582	-0.0650853	0.994615	-0.95669	-0.548692	-1.09395	-0.681189
OS01G0196500	LOC_Os01g10010.1,LOC_Os01g10010.2	Prenylated rab acceptor PRA1 family protein. (Os01t0196500-01)	signalling.G-proteins			4.69606	4.6825	4.72037	4.84258	4.43127	4.49346	4.47132	4.5278	4.43583	4.55928	4.49303	4.46462	4.33172	4.09025	4.26854	4.03478
OS01G0196600	LOC_Os01g10020.1	Similar to 260 kDa major acidic fibroblast growth factor-stimulated phosphoprotein (Fragment). (Os01t0196600-01)	nucleotide metabolism.phosphotransfer and pyrophosphatases.misc			6.10422	6.21468	6.34051	6.17324	6.23119	6.27583	6.1327	6.1516	6.09467	5.91756	6.07976	5.96949	5.63089	5.51376	5.63464	5.51532
OS01G0196800	LOC_Os01g10030.1	Hypothetical protein. (Os01t0196800-01)	unknown		9	-0.806237	-0.346735	-0.533991	-0.729846	0.0406986	0.430251	0.0531218	0.348201	-0.399714	-0.173569	0.240473	-0.955298	-1.2032	-0.770192	-0.722927	-1.35427
OS01G0197100	LOC_Os01g10040.1,LOC_Os01g10040.2	Cytochrome P450, Brassinosteroids biosynthesis, Regulation of plant architecture (Os01t0197100-01);Cytochrome P450 (Splicing variant) (Os01t0197100-02)	misc.cytochrome P450	6	6	2.20618	1.40186	1.67034	1.15463	1.34004	1.62179	1.41563	1.71953	1.10667	1.08722	1.00316	1.3273	0.355019	-0.299857	0.199278	-0.0519571
OS01G0197150	None	Hypothetical protein. (Os01t0197150-00)	.			-1.26108	-1.26888	-0.916847	-1.14579	-1.23762	-1.33238	-1.43073	-1.24714	-1.56318	-1.57258	-1.68537	-1.54687	-1.70358	-1.63858	-1.70326	-1.5998
OS01G0197200	LOC_Os01g10050.1,LOC_Os01g10050.2	Similar to predicted protein. (Os01t0197200-01)	RNA.processing.RNA helicase			5.12565	5.16524	5.25999	5.15721	4.91488	5.07346	5.06548	4.9427	5.10738	4.88568	5.05686	4.96765	4.85406	4.86535	4.74566	4.9152
OS01G0197350	LOC_Os01g10070.1	Hypothetical genes. (Os01t0197350-00)	unknown			1.20928	1.06322	1.05293	0.663808	1.18527	1.27378	1.40532	1.42671	1.65655	1.53659	1.74304	1.3548	2.0454	1.89677	1.93629	2.1882
OS01G0197400	LOC_Os01g10080.2	Conserved hypothetical protein. (Os01t0197400-01)	unknown			4.0547	4.00088	3.91411	3.93017	3.58535	3.50402	3.31898	3.51747	3.67409	3.30632	3.36131	3.32202	3.37397	3.32656	3.35239	3.5259
OS01G0197450	LOC_Os01g10090.1	Pentatricopeptide repeat domain containing protein. (Os01t0197450-00)	RNA.regulation of transcription.MYB domain transcription factor family			0.518485	0.573588	0.817938	0.916726	-0.000743288	0.599423	0.592309	0.893109	0.779647	0.294441	0.694154	0.347344	0.487481	-0.114338	0.177767	0.126
OS01G0197500	LOC_Os01g10100.1,LOC_Os01g10100.2	Similar to predicted protein. (Os01t0197500-00)	unknown			2.09676	2.13235	2.13419	2.49874	1.85213	2.02563	1.70082	1.98871	1.9654	2.01471	1.72859	1.82553	1.72516	1.67668	1.65654	1.65893
OS01G0197700	LOC_Os01g10110.1	Similar to Cytokinin dehydrogenase 2. (Os01t0197700-01)	hormone metabolism.cytokinin.synthesis-degradation			-1.26108	-0.999743	-1.27079	-1.14579	-1.23762	-1.33238	-1.06961	-1.24714	-1.35033	-1.01597	-0.782579	-1.2574	-1.42764	-1.40922	-1.52758	-1.31286
OS01G0197900	LOC_Os01g10130.1	RNA-dependent RNA polymerase, eukaryotic-type domain containing protein. (Os01t0197900-01)	RNA.transcription			1.27581	1.13885	0.913782	0.860943	0.668748	0.285296	0.764476	0.569368	0.506529	0.510219	0.653271	0.000714015	0.122596	0.369568	0.926476	0.587596
OS01G0198000	LOC_Os01g10140.2,LOC_Os01g10140.3	RNA-dependent RNA polymerase, eukaryotic-type domain containing protein. (Os01t0198000-01)	RNA.transcription		8	0.351957	0.316022	0.292884	-0.211437	0.180815	0.527048	1.56611	0.723171	1.86574	1.9862	2.24426	2.42355	2.36801	2.566	2.44345	2.22464
OS01G0198100	None	RNA-dependent RNA polymerase, eukaryotic-type domain containing protein. (Os01t0198100-01)	.		8	-0.104557	-0.59703	-0.591002	-0.571287	0.0821372	-0.374737	0.819724	0.152591	1.43075	1.47794	1.80969	1.43444	1.72644	1.53323	2.00742	1.93312
OS01G0198200	LOC_Os01g10150.1,LOC_Os01g10150.2	Similar to Casein kinase-like protein. (Os01t0198200-01);Similar to predicted protein. (Os01t0198200-02);Similar to predicted protein. (Os01t0198200-03)	protein.postranslational modification			4.99703	5.10927	4.89824	5.03635	4.61786	5.04206	4.84144	4.94749	5.36799	5.16742	5.10502	5.28736	4.8543	4.85733	4.92289	4.91774
OS01G0198250	None	Hypothetical gene. (Os01t0198250-00)	.			-1.26108	-1.26888	-1.27079	-1.14579	-1.23762	-1.33238	-1.43073	-1.24714	-1.56318	-1.6328	-1.68537	-1.54687	-1.70358	-1.63858	-1.54533	-1.5998
OS01G0198500	LOC_Os01g10180.1	Conserved hypothetical protein. (Os01t0198500-01)	unknown	4	5	1.67884	1.91497	1.48127	3.62934	2.97979	3.13483	3.28132	3.64002	4.00839	3.47229	3.49329	3.82243	3.42642	3.39994	3.16183	3.34733
OS01G0198702	LOC_Os01g10195.1	Conserved hypothetical protein. (Os01t0198702-01)	unknown		6	0.673672	0.252602	0.608164	1.06539	0.751072	0.737777	0.343218	0.35933	0.897914	0.348351	0.746449	0.359492	-0.168544	-0.54916	-0.417919	-0.383763
OS01G0198900	LOC_Os01g10210.1	Polyketide cyclase/dehydrase domain containing protein. (Os01t0198900-01);Polyketide cyclase/dehydrase domain containing protein. (Os01t0198900-02)	unknown		4	2.63431	3.00674	2.07958	2.27822	3.26293	3.40779	4.23701	3.96256	3.96929	4.47813	4.66334	4.33912	4.02315	4.06018	3.73589	3.99234
OS01G0199300	LOC_Os01g10230.1	Similar to lachrymatory factor synthase. (Os01t0199300-00)	unknown			-0.986642	-1.26888	-1.27079	-1.14579	-1.23762	-1.13967	-1.39367	-1.24714	-1.56318	-1.57146	-1.59274	-1.54687	-1.38318	-1.30794	-1.20768	-1.19887
OS01G0199400	LOC_Os01g10250.1,LOC_Os01g10250.2,LOC_Os01g10250.3	Alpha/beta hydrolase family protein. (Os01t0199400-01);Similar to predicted protein. (Os01t0199400-02)	lipid metabolism.lipid degradation.lipases		4	3.14243	3.3174	3.65292	3.89936	3.09104	3.33749	3.56784	3.23368	4.1847	3.97319	4.12274	4.12784	4.09503	4.22898	4.07981	3.98249
OS01G0199700	LOC_Os01g10260.1	Protein of unknown function DUF1677, plant domain containing protein. (Os01t0199700-00)	unknown			-1.13758	-1.13251	-0.868968	-0.620487	-0.871448	-1.33238	-0.985374	-1.24714	-1.44507	-1.26258	-1.07029	-1.42565	-1.5319	-1.34545	-0.9714	-1.32682
OS01G0199900	LOC_Os01g10280.1,LOC_Os01g10280.2,LOC_Os01g10280.3,LOC_Os01g10280.4	Similar to Phosphoribosylaminoimidazole carboxylase catalytic subunit (EC 4.1.1.21) (AIR carboxylase) (AIRC). (Os01t0199900-01)	nucleotide metabolism.synthesis.purine.AIR carboxylase			4.22943	4.12493	4.43044	4.03643	4.23922	4.31224	4.48806	4.48242	4.38919	4.42339	4.6134	4.39248	5.08436	5.04636	4.95439	4.9679
OS01G0199950	None	Hypothetical gene. (Os01t0199950-00)	.			-1.26108	-1.26888	-1.27079	-1.14579	-1.23762	-1.33238	-1.43073	-1.24714	-1.56318	-1.6328	-1.68537	-1.54687	-1.70358	-1.63858	-1.70326	-1.53714
OS01G0200000	LOC_Os01g10290.1,LOC_Os01g10290.2	Similar to autophagocytosis protein AUT1-like [Oryza sativa (japonica cultivar-group)]. (Os01t0200000-01)	protein.degradation.autophagy			2.42525	2.42736	2.70632	2.52992	2.66096	2.88242	3.19389	2.79559	3.04249	3.61715	3.49697	3.4916	3.70865	3.82674	3.69767	3.67401
OS01G0200150	None	Hypothetical gene. (Os01t0200150-00)	.			-1.26108	-1.26888	-1.27079	-1.14579	-1.23762	-1.33238	-1.43073	-1.24714	-1.56318	-1.6328	-1.68537	-1.54687	-1.70358	-1.63858	-1.70326	-1.5998
OS01G0200200	LOC_Os01g10310.1	Protein of unknown function DUF1677, plant domain containing protein. (Os01t0200200-00)	unknown		9	-1.26108	-1.26888	-1.27079	-1.14579	-1.23762	-1.33238	-0.957683	-1.24714	-0.461094	-0.492098	-0.502759	-0.847496	-1.09797	-1.63858	-1.36648	-1.27336
OS01G0200300	LOC_Os01g10320.1	Similar to Homeobox-leucine zipper protein HOX29. (Os01t0200300-01)	RNA.regulation of transcription.HB,Homeobox transcription factor family			-1.26108	-1.26888	-1.20345	-1.14579	-1.23762	-1.33238	-1.35823	-1.24714	-1.19844	-1.40335	-1.50412	-1.54687	-1.04673	-0.801044	-0.811188	-1.30437
OS01G0200350	None	Hypothetical protein. (Os01t0200350-00)	.	9	10	-0.764968	-0.776909	-0.611011	-0.949905	-0.70404	-0.365121	-0.206892	-1.05087	-0.559377	0.533858	0.434316	-0.408879	0.881035	0.693615	1.21635	0.490013
OS01G0200400	LOC_Os01g10340.1	Thioredoxin domain 2 containing protein. (Os01t0200400-01)	unknown		4	2.96131	3.35288	2.84855	2.72219	3.98492	4.14087	4.14283	3.94547	4.04478	4.20285	4.12604	3.89233	4.35738	4.34016	4.50376	4.23335
OS01G0200500	LOC_Os01g10350.1	MPPN family protein. (Os01t0200500-01)	unknown			4.87343	4.85655	5.04473	4.98642	4.60165	4.63496	4.653	4.71073	4.86009	4.83173	4.78113	4.68828	4.55974	4.54173	4.40473	4.53977
OS01G0200600	LOC_Os01g10370.1	Similar to Avr9/Cf-9 rapidly elicited protein 111A. (Os01t0200600-01)	RNA.regulation of transcription.AP2/EREBP, APETALA2/Ethylene-responsive element binding protein family		6	2.20182	1.81469	1.7572	1.85698	0.841181	1.01017	0.566415	0.488846	0.298356	0.504486	0.111634	-0.431118	-1.33594	-1.29674	-1.41851	-0.58222
OS01G0200700	LOC_Os01g10400.1,LOC_Os01g10400.2	Similar to Metallothionein-like protein type 3 (MT-3) (MWMT3). (Os01t0200700-01)	unknown		1	11.5575	11.754	11.3893	11.7512	11.6646	11.8982	11.7692	11.9236	11.9748	12.0644	11.8993	12.183	11.0912	11.0698	10.5903	11.2855
OS01G0201000	LOC_Os01g10430.1,LOC_Os01g10430.2	Similar to protein kinase family protein. (Os01t0201000-01)	protein.postranslational modification			4.59386	4.50872	4.43564	4.50796	4.19245	4.45441	4.59512	4.3508	4.91086	5.11125	4.98832	4.83072	5.13905	5.00565	5.18979	5.02488
OS01G0201100	LOC_Os01g10440.1	Similar to xylosyltransferase oxt. (Os01t0201100-01)	misc.UDP glucosyl and glucoronyl transferases	10	8	-1.26108	-1.13251	-1.14439	-0.868861	-1.10934	-1.20892	-0.0032526	-1.24714	0.480816	0.733901	1.78557	0.381681	2.63145	2.5838	2.5802	1.90046
OS01G0201200	LOC_Os01g10450.1,LOC_Os01g10450.2	Similar to Protein kinase. (Os01t0201200-01)	protein.postranslational modification			3.49805	3.94022	3.67184	3.63823	4.03834	4.40349	4.26803	4.56665	4.16558	4.3537	4.5133	4.48394	4.32608	4.29053	4.42726	4.34808
OS01G0201250	None	Similar to DNA-binding WRKY. (Os01t0201250-00)	.		5	1.7501	1.40723	1.77332	1.21094	1.60361	1.42512	2.20915	1.11253	3.7083	3.49723	3.49355	3.35362	2.62493	2.59329	2.69809	2.60752
OS01G0201275	LOC_Os01g10460.1	Conserved hypothetical protein. (Os01t0201275-00)	.			-1.26108	-1.26888	-1.27079	-1.14579	-1.23762	-1.33238	-1.36372	-1.24714	-1.56318	-1.57146	-1.51784	-1.42941	-1.70358	-1.47517	-1.70326	-1.48064
OS01G0201400	LOC_Os01g10470.1	Rapid ALkalinization Factor family protein. (Os01t0201400-01)	unknown	9	9	0.601506	-0.248534	0.861639	0.826749	-0.937139	-1.33238	-1.18094	-1.06284	-1.18726	-1.51907	-1.68537	-1.54687	-1.54443	-1.47121	-1.70326	-1.43201
OS01G0201500	LOC_Os01g10480.1	Similar to early nodulin 20. (Os01t0201500-00)	misc.plastocyanin-like		9	-1.086	-1.26888	-1.06883	-0.949905	-1.23762	-0.982717	-1.15951	-1.06284	-1.23606	-0.834665	-1.00733	-0.940014	-0.093342	-0.566362	-0.452768	-0.713515
OS01G0201600	LOC_Os01g10490.1	Virulence factor, pectin lyase fold family protein. (Os01t0201600-01);Non-protein coding transcript. (Os01t0201600-02)	unknown	3	1	5.47322	5.74188	5.33471	4.65413	6.58268	6.64491	6.67495	6.06516	6.8123	7.13485	6.7941	6.672	7.36749	6.99543	7.13292	6.85756
OS01G0201700	LOC_Os01g10504.1,LOC_Os01g10504.2,LOC_Os01g10504.3	Similar to M23 protein (Fragment). (Os01t0201700-01);Transcription factor, Floral organ development, Lodicule development, Stamen specification, Floral meristem determinacy, Male reproductive development (Os01t0201700-02)	RNA.regulation of transcription.MADS box transcription factor family		10	-1.26108	-1.1427	-1.27079	-1.14579	-0.964587	-1.2083	-0.774519	-1.24714	-0.636638	0.288303	-0.149623	-0.341393	1.8724	1.78964	1.77924	1.64575
OS01G0201800	LOC_Os01g10520.1	Hypothetical conserved gene. (Os01t0201800-00)	unknown		2	4.78351	4.7886	4.65179	4.33934	5.08193	5.32356	5.1241	5.33431	5.05074	4.88303	4.98263	5.1103	3.849	3.81251	3.70189	3.90799
OS01G0201850	None	Hypothetical conserved gene. (Os01t0201850-01)	.		6	0.910288	0.948241	1.19869	0.156671	1.0251	1.48399	1.55369	1.32504	1.04237	1.35569	1.28255	1.30138	0.683191	-0.263367	-0.0490823	0.150096
OS01G0201900	LOC_Os01g10530.1,LOC_Os01g10530.2,LOC_Os01g10530.3	Conserved hypothetical protein. (Os01t0201900-01)	unknown			5.52186	5.5312	5.7369	5.15232	6.10866	6.25347	6.04645	6.1995	5.89075	5.61438	5.93141	5.96056	5.13303	5.2297	5.12517	5.12602
OS01G0202500	LOC_Os01g10580.1	Similar to B-box zinc finger family protein. (Os01t0202500-01)	RNA.regulation of transcription.C2C2(Zn) CO-like, Constans-like zinc finger family			6.2874	5.99585	5.92368	6.16686	5.74168	5.80937	5.82867	5.9094	6.39562	6.26905	6.39132	6.47128	5.93404	5.96331	5.84229	5.67611
OS01G0202601	None	Conserved hypothetical protein. (Os01t0202601-00)	.		6	0.344804	0.542468	0.429659	0.679068	0.974591	0.527001	0.814086	0.760906	0.384118	-0.149844	0.71564	0.537437	-0.736787	-1.25409	-1.23434	-0.85317
OS01G0202700	LOC_Os01g10590.1	Similar to Flowering locus T3. (Os01t0202700-00)	development.unspecified		9	-0.483556	-0.247929	0.0719515	0.0961828	0.602283	0.993367	0.589952	1.29269	0.184373	-0.359649	0.31204	-0.150652	-1.15267	-1.51708	-1.2554	-1.12082
OS01G0202800	LOC_Os01g10600.1	Similar to NOD26-like membrane integral protein ZmNIP1-1. (Os01t0202800-00)	transport.Major Intrinsic Proteins.NIP		5	2.05373	2.43984	2.39306	2.2448	2.05304	2.69344	2.12464	2.2287	1.86087	1.78412	1.61184	2.04988	1.36424	1.19226	1.3899	1.07258
OS01G0203000	LOC_Os01g10610.1	BZR1, transcriptional repressor family protein. (Os01t0203000-01)	hormone metabolism.brassinosteroid.signal transduction.BZR			6.24154	6.14417	6.01453	5.89369	6.41334	6.32478	6.47107	6.05991	6.68305	6.71206	6.74654	6.71735	6.77693	6.78874	6.78189	6.70554
OS01G0203300	LOC_Os01g10630.1,LOC_Os01g10630.2	Conserved hypothetical protein. (Os01t0203300-01)	unknown			2.66399	2.71669	2.84864	2.53833	2.31776	2.67596	2.5496	2.24244	2.12279	2.54533	2.43634	2.31096	2.24538	1.70213	2.05261	1.83712
OS01G0203400	LOC_Os01g10640.1	Hypothetical protein. (Os01t0203400-01)	unknown		10	-1.19315	-1.04705	-1.14439	-1.14579	-0.979434	-1.33238	-0.853914	-0.747907	-0.650505	-1.08636	-0.745278	-0.7492	0.949488	0.85685	0.897305	-0.25879
OS01G0203800	LOC_Os01g10680.1,LOC_Os01g10680.2	Protein of unknown function DUF641, plant domain containing protein. (Os01t0203800-01);Protein of unknown function DUF641, plant domain containing protein. (Os01t0203800-02)	development.unspecified		10	-1.26108	-0.979832	-0.845646	-1.14579	-1.04574	-1.14288	-0.45115	-0.635388	-0.648945	0.245356	-0.136004	-0.0402926	0.708514	0.782023	0.781196	0.51172
OS01G0203900	None	Hypothetical protein. (Os01t0203900-00)	.			-1.26108	-1.26888	-1.27079	-1.14579	-1.10934	-1.33238	-0.998436	-1.24714	-1.39537	-1.07478	-0.604642	-0.823843	-0.963236	-0.44806	-0.419552	-0.540686
OS01G0204000	LOC_Os01g10690.1	DNA polymerase subunit Cdc27 domain containing protein. (Os01t0204000-01);Hypothetical conserved gene. (Os01t0204000-02)	unknown		4	2.55847	2.67136	2.80209	2.80742	2.45049	2.40193	3.45048	2.49573	4.16454	4.23959	4.555	4.39141	4.30331	4.22615	4.37304	4.21803
OS01G0205100	LOC_Os01g10790.1	WD40 repeat-like domain containing protein. (Os01t0205100-01)	signalling.G-proteins			4.11696	4.1342	4.09304	3.99894	4.22664	4.44489	4.20631	4.29658	4.32296	3.9713	4.15566	4.19427	3.92899	3.86991	3.9843	4.06953
OS01G0205200	LOC_Os01g10800.1	Pentatricopeptide repeat domain containing protein. (Os01t0205200-01)	RNA.regulation of transcription.MYB domain transcription factor family	4	4	1.82576	2.00532	2.53193	1.55133	1.14098	1.26359	2.2265	1.15707	2.64482	3.19523	3.45873	2.9673	4.66185	4.65433	4.34935	4.63801
OS01G0205300	LOC_Os01g10810.1	Similar to rho termination factor, N-terminal domain containing protein. (Os01t0205300-00)	unknown	10	8	-1.26108	-1.26888	-1.27079	-1.14579	-1.23762	-1.33238	-0.748348	-1.24714	-1.11816	0.396536	0.0205791	0.0253906	2.68957	2.6938	2.38575	2.63362
OS01G0205500	LOC_Os01g10820.1	Similar to 60S ribosomal protein L11-2 (L16). Splice isoform 2. (Os01t0205500-01)	protein.synthesis.ribosomal protein.eukaryotic.60S subunit.L11			7.33639	7.25699	7.72198	7.36047	7.51366	7.44319	7.24469	7.37281	6.78121	6.86447	6.83889	6.64319	7.04586	6.83904	6.76474	6.95842
OS01G0205600	LOC_Os01g10830.1	Crotonase, core domain containing protein. (Os01t0205600-01)	lipid metabolism.lipid degradation.beta-oxidation.enoyl CoA hydratase		6	0.194301	0.491092	0.333813	0.915075	0.850116	0.990674	1.17397	1.01371	2.36025	2.10328	1.85203	1.789	1.62803	2.00182	2.08831	1.72012
OS01G0205700	LOC_Os01g10840.1	Similar to Shaggy-like kinase (Fragment). (Os01t0205700-01)	protein.postranslational modification			6.54354	6.53062	6.3454	6.29187	6.71656	6.76519	6.56504	6.77286	6.24474	6.27711	6.291	6.22238	5.98877	5.91492	6.07647	6.00365
OS01G0205900	LOC_Os01g10850.1	Similar to Class III peroxidase GvPx2b (Fragment). (Os01t0205900-01);Similar to Class III peroxidase GvPx2b (Fragment). (Os01t0205900-02)	misc.peroxidases		3	3.01006	3.41948	3.62174	3.24781	5.80773	5.86775	5.69301	5.63792	5.42334	5.16412	4.90961	5.0834	4.27862	4.23418	4.43688	4.36817
OS01G0206200	LOC_Os01g10860.1	Conserved hypothetical protein. (Os01t0206200-01)	unknown			4.21193	4.175	4.44976	4.25119	4.11928	3.96446	3.89872	4.14447	4.0539	3.93865	3.89044	3.99336	3.75101	3.78787	3.84614	3.8262
OS01G0206300	LOC_Os01g10870.1	Similar to CBL-interacting protein kinase 18. (Os01t0206300-00)	protein.postranslational modification			-1.26108	-1.07207	-1.27079	-1.14579	-1.23762	-0.982717	-1.23949	-1.24714	-0.956476	-0.976489	-1.20727	-1.30819	-1.15266	-1.36561	-1.53154	-1.19924
OS01G0206600	LOC_Os01g10880.1	Conserved hypothetical protein. (Os01t0206600-01)	unknown		2	4.35586	4.52249	4.24644	4.42775	4.70906	4.73281	3.94125	4.64483	3.84804	3.39522	3.04892	3.59137	2.84232	2.77616	2.86775	3.01494
OS01G0206650	None	Hypothetical protein. (Os01t0206650-00)	.		9	-0.807216	-0.034154	-0.769656	-0.669245	-0.251329	-0.929907	-0.760681	-0.896738	-1.50051	-1.02709	-0.462028	-0.362132	-1.17524	-1.29831	-0.864752	-1.5998
OS01G0206700	LOC_Os01g10890.1	Similar to Serine/threonine protein kinase (CBL-interacting protein kinase 20). (Os01t0206700-01);Similar to cDNA clone:J013031K24, full insert sequence. (Os01t0206700-02);Similar to Serine/threonine protein kinase (CBL-interacting protein kinase 20). (Os01t0206700-03)	protein.postranslational modification			-1.26108	-1.26888	-1.14439	-1.14579	-1.23762	-1.33238	-1.43073	-1.24714	-1.39265	-1.6328	-1.68537	-1.54687	-1.70358	-1.63858	-1.64252	-1.48171
OS01G0206800	LOC_Os01g10900.1,LOC_Os01g10900.2	Protein kinase, core domain containing protein. (Os01t0206800-01)	signalling.receptor kinases.misc			-1.19538	-0.828607	-1.04439	-1.14579	-0.866091	-0.669298	-1.00198	-0.689563	-0.806453	-1.51907	-1.44672	-1.21785	-0.787193	-0.94457	-0.776644	-0.834456
OS01G0207001	None	Hypothetical protein. (Os01t0207001-00)	.			-1.26108	-1.26888	-1.27079	-1.14579	-1.23762	-1.33238	-1.43073	-1.24714	-1.56318	-1.6328	-1.68537	-1.54687	-1.70358	-1.63858	-1.70326	-1.5998
OS01G0207200	LOC_Os01g10930.1	Similar to Peptide-N4-(N-acetyl-beta-glucosaminyl)asparagine amidase A (EC 3.5.1.52) (PNGase A) (Glycopeptide N-glycosidase) (N-glycanase) [Contains: Peptide-N4-(N-acetyl-beta-glucosaminyl)asparagine amidase A light chain (PNGase A small chain) (PNGase A subunit B); Peptide-N4- (N-acetyl-beta-glucosaminyl)asparagine amidase A heavy chain (PNGase A large chain) (PNGase A subunit A)]. (Os01t0207200…	unknown			3.71314	3.70115	3.82039	3.79236	4.11726	4.15812	3.92234	3.87685	3.49489	3.5161	3.62943	3.6878	3.17217	2.91089	3.07325	3.27412
OS01G0207300	LOC_Os01g10940.1	Similar to S-adenosylmethionine synthetase 1 (EC 2.5.1.6) (Methionine adenosyltransferase 1) (AdoMet synthetase 1). Splice isoform 2. (Os01t0207300-00)	amino acid metabolism.synthesis.aspartate family.methionine	6	6	1.36821	1.29229	0.817543	0.002223	2.43655	2.03091	1.42326	1.89577	0.812698	0.534542	0.0172219	0.680795	0.283498	0.425158	0.2424	0.0972485
OS01G0207400	LOC_Os01g10950.1	Similar to peptide-N4-asparagine amidase A. (Os01t0207400-01)	unknown		3	4.09494	3.78143	3.53549	3.19246	4.56489	4.46051	4.70694	4.43561	5.05703	5.32265	5.3316	5.30569	5.45911	5.60799	5.54859	5.51048
OS01G0207500	None	Hypothetical protein. (Os01t0207500-01)	.			-1.26108	-1.26888	-1.27079	-1.14579	-1.23762	-1.33238	-1.43073	-1.24714	-1.50051	-1.57258	-1.68537	-1.54687	-1.70358	-1.63858	-1.70326	-1.48064
OS01G0207600	LOC_Os01g10960.1	Similar to peptide-N4-asparagine amidase A. (Os01t0207600-00)	unknown			-1.26108	-1.26888	-1.27079	-1.14579	-1.23762	-1.33238	-1.43073	-1.24714	-1.56318	-1.6328	-1.68537	-1.54687	-1.70358	-1.63858	-1.70326	-1.5998
OS01G0207700	LOC_Os01g10970.1	Drug/metabolite transporter domain containing protein. (Os01t0207700-00)	development.unspecified		9	-1.19225	-1.02103	-1.02663	-1.14579	-1.09989	-0.707017	-1.22836	-1.05087	-1.56318	-1.6328	-1.38198	-1.54687	-1.70358	-1.57773	-1.70326	-1.5998
OS01G0207900	LOC_Os01g10980.1	Similar to nodulin-like protein. (Os01t0207900-00)	development.unspecified		6	4.39006	4.55338	3.98782	3.68381	3.3101	3.35429	2.65178	2.53811	1.00701	1.24096	1.74163	1.04226	0.784271	0.435651	0.210151	0.671062
OS01G0208000	LOC_Os01g10990.1	Protein of unknown function DUF6, transmembrane domain containing protein. (Os01t0208000-01)	development.unspecified			0.459911	0.845739	-0.00767556	0.608288	-0.209069	-0.083222	-0.168057	-0.121813	-0.60615	-0.634156	-0.840276	-0.54985	-0.95669	-0.433504	-0.759713	-0.0800349
OS01G0208400	LOC_Os01g11010.1	Similar to peptide-N4-asparagine amidase A. (Os01t0208400-01)	unknown		7	-1.26108	-1.26888	-1.27079	-1.14579	-1.10352	-1.1565	0.834252	-0.598083	2.9703	3.68403	3.97708	3.127	3.6926	3.99927	3.66098	3.49928
OS01G0208600	LOC_Os01g11040.1	SCAR-like protein 2, Component of the suppressor of cAMP receptor/Wiskott-Aldrich syndrome protein family verprolin-homologous (SCAR/WAVE) complex, Actin organization, Panicle development, Regulation of water loss (Os01t0208600-01);Actin-binding WH2 domain containing protein. (Os01t0208600-02);Actin-binding WH2 domain containing protein. (Os01t0208600-03)	cell.organisation			6.46994	6.53336	6.48512	5.97095	6.80298	6.8198	6.88209	6.70433	6.84411	6.93412	7.01128	6.91432	7.42197	7.51938	7.5124	7.26669
OS01G0208700	LOC_Os01g11054.1,LOC_Os01g11054.2,LOC_Os01g11054.3,LOC_Os01g11054.4	Similar to Phosphoenolpyruvate carboxylase (Fragment). (Os01t0208700-01)	unknown	5	5	1.72491	1.97024	1.08613	2.28475	0.855243	1.51074	1.49805	1.30825	1.9397	2.24008	1.97407	1.86012	4.14562	4.17612	4.05822	4.24082
OS01G0208800	None	Similar to Phosphoenolpyruvate carboxylase (Fragment). (Os01t0208800-01)	.			-1.26108	-1.26888	-1.27079	-1.14579	-1.23762	-1.33238	-1.43073	-1.24714	-1.56318	-1.6328	-1.68537	-1.54687	-1.70358	-1.57773	-1.64252	-1.5998
OS01G0209000	LOC_Os01g11070.1	Alg9-like mannosyltransferase family protein. (Os01t0209000-01);Alg9-like mannosyltransferase family protein. (Os01t0209000-02)	protein.postranslational modification			6.1606	6.14686	6.26468	6.1626	5.97358	6.03583	6.06655	6.21739	6.00956	6.15104	6.10928	6.11034	6.14026	6.03203	6.08453	6.05264
OS01G0209150	None	Hypothetical gene. (Os01t0209150-01)	.			-1.13758	-1.26888	-1.27079	-1.14579	-1.23762	-1.33238	-1.43073	-1.24714	-1.56318	-1.6328	-1.68537	-1.54687	-1.70358	-1.63858	-1.70326	-1.5998
OS01G0209200	LOC_Os01g11110.2	Similar to 14-3-3 protein 7. (Os01t0209200-01)	signalling.14-3-3 proteins			4.29892	4.05556	4.38449	4.32301	3.95338	4.14103	3.82301	3.77974	4.02922	3.70266	3.72942	3.79947	3.90855	3.75117	3.95613	3.81212
OS01G0209400	LOC_Os01g11120.1	Nucleotide-binding, alpha-beta plait domain containing protein. (Os01t0209400-01)	RNA.RNA binding			4.84166	4.9756	4.86122	4.78926	4.57257	4.78227	4.79266	4.77624	5.03491	5.17322	5.09927	5.06056	5.19055	5.19541	5.14815	5.17739
OS01G0209500	LOC_Os01g11130.1	Zinc finger, RING-type domain containing protein. (Os01t0209500-01)	RNA.regulation of transcription.putative transcription regulator		9	0.430095	0.436871	-0.264638	0.341074	-0.594735	-0.580039	-0.85152	-0.160686	0.227744	-0.510924	-0.743018	-0.018653	-0.73167	-1.03441	-0.840945	-0.945768
OS01G0209566	None	Hypothetical protein. (Os01t0209566-00)	.			-1.26108	-1.26888	-1.27079	-1.14579	-1.23762	-1.33238	-1.43073	-1.24714	-1.56318	-1.6328	-1.68537	-1.54687	-1.70358	-1.63858	-1.70326	-1.5998
OS01G0209700	LOC_Os01g11150.1	Similar to GA 2-oxidase 5. (Os01t0209700-01)	hormone metabolism.gibberelin.synthesis-degradation.GA2 oxidase		8	0.403806	-0.000499997	-0.237765	0.0113882	-0.961593	-0.544441	1.30994	-0.985788	3.8368	3.68602	3.99208	3.40694	2.53575	2.71535	2.75347	2.28483
OS01G0209750	None	Hypothetical protein. (Os01t0209750-00)	.	9	10	-1.26108	-1.26888	-1.27079	-1.14579	-1.23762	-1.33238	-0.109595	-1.24714	-0.368032	0.401799	0.838336	0.732499	-0.700317	0.135295	-0.203493	-0.632538
OS01G0209800	LOC_Os01g11160.1	Similar to Cationic amino acid transporter (Fragment). (Os01t0209800-01);Similar to Cationic amino acid transporter (Fragment). (Os01t0209800-02)	transport.amino acids		10	-0.326627	-0.357061	-0.383297	-0.513064	-0.296471	-0.0817666	0.128303	-0.690162	0.0234951	1.02199	1.01968	1.16946	0.897734	0.712987	0.565289	0.672069
OS01G0209901	None	Hypothetical protein. (Os01t0209901-00)	.			-1.26108	-1.26888	-1.27079	-1.14579	-1.23762	-1.33238	-1.43073	-1.24714	-1.56318	-1.6328	-1.68537	-1.54687	-1.70358	-1.63858	-1.70326	-1.5998
OS01G0210200	LOC_Os01g11200.1	Similar to Myb-like DNA-binding domain containing protein, expressed. (Os01t0210200-00)	unknown			-1.26108	-1.26888	-1.27079	-1.14579	-1.23762	-1.33238	-1.43073	-1.24714	-1.56318	-1.6328	-1.68537	-1.54687	-1.70358	-1.52372	-1.70326	-1.53714
OS01G0210300	LOC_Os01g11210.1	Conserved hypothetical protein. (Os01t0210300-01)	unknown		8	-0.232381	-0.223607	-0.111419	-0.46771	0.850172	0.685569	0.926779	0.654545	1.8603	1.57191	1.97702	1.89482	1.77978	2.02542	1.57755	1.70865
OS01G0210400	LOC_Os01g11220.1	Protein of unknown function DUF616 domain containing protein. (Os01t0210400-00)	development.unspecified		9	0.494173	1.05075	0.0205063	0.264567	0.921239	1.12122	0.127944	0.578674	-0.907405	-0.66655	-0.609749	-1.12632	-0.625236	-0.711029	-0.731946	-0.5544
OS01G0210500	LOC_Os01g11230.1,LOC_Os01g11230.2	Similar to SOUL-like protein. (Os01t0210500-01)	tetrapyrrole synthesis.unspecified		3	4.42626	4.27386	4.37208	4.56618	2.97308	3.41645	4.00374	3.08619	5.15054	5.03279	5.262	4.90012	4.97049	4.975	4.86932	5.13582
OS01G0210550	None	Hypothetical gene. (Os01t0210550-00)	.			-1.26108	-1.13928	-1.00842	-1.14579	-1.23762	-1.10975	-1.39528	-1.24714	-1.56318	-1.40959	-1.59675	-1.48464	-1.34619	-1.63858	-1.31799	-1.39435
OS01G0210600	LOC_Os01g11240.1	Protein of unknown function DUF538 family protein. (Os01t0210600-02)	unknown		1	9.04461	9.03907	8.96931	8.74131	8.96225	8.89294	8.23686	8.57807	7.43436	7.14315	7.15343	7.12652	6.37883	6.23205	6.15442	6.1073
OS01G0210700	LOC_Os01g11250.1	Similar to Potassium channel (Fragment). (Os01t0210700-01);Inward rectifying shaker-like potassium channel (Os01t0210700-02)	transport.potassium			-1.26108	-1.09366	-1.0918	-0.79601	-1.16921	-1.26635	-1.05794	-0.896738	-1.22892	-1.10949	-1.04199	-0.879897	-1.29277	-1.0604	-1.0281	-1.22026
OS01G0210750	None	Hypothetical protein. (Os01t0210750-00)	.			-1.03941	-0.913244	-0.713063	-1.14579	-1.16921	-1.33238	-0.682349	-1.24714	-1.03347	-1.01048	-0.370973	-0.288653	-0.784458	-0.919187	-1.08922	-0.0332843
OS01G0210800	LOC_Os01g11260.1	Conserved hypothetical protein. (Os01t0210800-01)	protein.glycosylation			3.68061	3.49679	3.83364	3.54914	3.60162	3.48435	3.73212	3.6104	3.29388	3.28753	3.53832	3.45802	3.32892	3.25076	3.25346	3.24342
OS01G0210900	LOC_Os01g11270.1	Cytochrome P450 family protein. (Os01t0210900-01)	misc.cytochrome P450			-0.506891	-0.836993	-0.901133	-1.04306	-1.03931	-0.715566	-0.809909	-0.747907	-1.081	-1.20259	-1.17507	-1.42955	-1.70358	-1.46307	-1.70326	-1.48171
OS01G0211000	LOC_Os01g11280.1	Cytochrome P450 family protein. (Os01t0211000-00)	misc.cytochrome P450			-1.26108	-1.02103	-1.27079	-1.14579	-1.23762	-1.33238	-1.08626	-1.24714	-0.610602	-1.07306	-0.824201	-1.36724	-0.583013	-1.41056	-1.38113	-0.963926
OS01G0211200	LOC_Os01g11300.1	Cytochrome P450 family protein. (Os01t0211200-00)	misc.cytochrome P450	5	5	3.01753	3.39005	2.92709	1.81841	2.58177	3.09105	2.71904	2.95295	2.73984	2.01667	2.53312	2.35379	0.882143	0.483397	0.576772	0.711863
OS01G0211600	LOC_Os01g11340.1	Cytochrome P450 family protein. (Os01t0211600-01)	misc.cytochrome P450		3	6.10967	6.21294	5.95092	5.73564	5.76835	5.92715	5.90888	5.63694	6.38676	6.02848	5.98469	5.96501	5.18879	5.03614	4.98334	5.08709
OS01G0211800	LOC_Os01g11350.1	Similar to VirE2-interacting protein VIP1. (Os01t0211800-01)	RNA.regulation of transcription.bZIP transcription factor family		2	5.23809	5.04143	5.18257	5.1447	5.1616	5.21024	4.97577	4.91607	4.41581	4.28977	4.32727	4.17872	4.40978	4.33643	4.54397	4.38393
OS01G0212000	None	Hypothetical protein. (Os01t0212000-01)	.			1.99054	2.10725	2.16242	2.21672	2.39871	2.60852	2.47819	2.02919	2.51749	2.81143	2.58139	2.38587	2.67172	2.41553	2.79356	2.50412
OS01G0212100	LOC_Os01g11370.1	DEAD-like helicase, N-terminal domain containing protein. (Os01t0212100-01);Similar to P20Sh148J07 (Fragment). (Os01t0212100-02)	RNA.processing.RNA helicase			5.3609	5.20265	5.2776	5.27268	5.21503	5.2141	5.31154	5.1807	5.43898	5.43418	5.54655	5.3818	5.18607	5.20951	5.44762	5.34922
OS01G0212400	LOC_Os01g11414.1,LOC_Os01g11414.2	EF-Hand type domain containing protein. (Os01t0212400-01)	signalling.calcium		1	5.36934	5.51573	5.53208	5.30249	6.4154	6.46021	6.85122	6.31415	6.7336	6.90195	7.12061	6.70259	7.04284	7.20774	7.17104	6.92746
OS01G0212500	LOC_Os01g11430.1	Conserved hypothetical protein. (Os01t0212500-01)	unknown			-1.26108	-1.26888	-1.27079	-1.14579	-1.0561	-1.33238	-1.00797	-1.24714	-0.986196	-0.594189	-0.628466	-1.10407	-0.359816	-0.0944366	-0.69734	-0.221969
OS01G0212700	LOC_Os01g11460.1	Similar to RING-H2 finger protein ATL2K. (Os01t0212700-01)	protein.degradation.ubiquitin.E3.RING		2	5.61159	5.77794	5.72856	5.82854	5.67657	5.77357	5.57431	5.91254	5.3177	5.16701	5.36238	5.3281	3.81718	3.74133	3.71308	4.29089
OS01G0212900	None	Hypothetical conserved gene. (Os01t0212900-00)	.	2	2	5.30228	5.08269	4.93081	4.82799	5.24542	5.20198	4.08179	5.1803	2.90935	1.9941	2.21713	2.97819	0.702226	1.06435	0.973855	1.35559
OS01G0213100	LOC_Os01g11490.1,LOC_Os01g11500.1	Similar to Zinc finger, C3HC4 type family protein. (Os01t0213100-00)	protein.degradation.ubiquitin.E3.RING		9	-0.17301	0.602553	-0.282974	-0.42504	0.732299	0.803832	0.598641	0.740157	-0.112616	-0.682224	-0.172781	-0.684032	-1.42179	-1.3078	-1.17761	-1.22657
OS01G0213300	LOC_Os01g11510.1	Transcription factor, MADS-box domain containing protein. (Os01t0213300-00)	RNA.regulation of transcription.MADS box transcription factor family			-1.26108	-1.26888	-1.27079	-1.14579	-1.23762	-1.33238	-1.43073	-1.24714	-1.56318	-1.6328	-1.68537	-1.54687	-1.70358	-1.63858	-1.70326	-1.5998
OS01G0213350	None	Hypothetical gene. (Os01t0213350-01)	.			-1.26108	-1.26888	-1.27079	-1.14579	-1.23762	-1.33238	-1.43073	-1.24714	-1.56318	-1.6328	-1.68537	-1.54687	-1.70358	-1.63858	-1.70326	-1.5998
OS01G0213400	LOC_Os01g11520.1	Zinc finger, RING/FYVE/PHD-type domain containing protein. (Os01t0213400-01)	unknown		8	-1.13204	-0.644572	-1.20134	-1.14579	-1.11414	-0.985268	-0.0114069	-0.284805	0.411326	1.07844	1.48778	0.946388	3.22819	3.22122	2.95963	2.52316
OS01G0213800	LOC_Os01g11550.1	Similar to Transcription factor PCF5. (Os01t0213800-01)	RNA.regulation of transcription.TCP transcription factor family			-1.26108	-1.26888	-1.27079	-1.14579	-1.23762	-1.33238	-1.43073	-1.24714	-1.56318	-1.6328	-1.68537	-1.54687	-1.70358	-1.63858	-1.70326	-1.5998
OS01G0214001	None	Hypothetical protein. (Os01t0214001-00)	.			-1.26108	-1.02443	-1.27079	-1.14579	-1.23762	-1.33238	-1.09464	-1.24714	-1.19451	-1.2856	-0.949937	-1.27285	-1.1758	-1.39069	-1.27282	-1.18755
OS01G0214200	LOC_Os01g11570.1	Esterase, SGNH hydrolase-type, subgroup domain containing protein. (Os01t0214200-01)	misc.GDSL-motif lipase		3	4.42903	4.54533	4.29262	4.31336	5.92892	5.96358	5.94694	5.67275	6.78578	6.59624	6.53401	6.57431	6.33129	6.29535	6.38829	6.25213
OS01G0214300	LOC_Os01g11580.1,LOC_Os01g11580.2	Conserved hypothetical protein. (Os01t0214300-01)	RNA.regulation of transcription.Global transcription factor group			4.33658	4.177	4.04228	4.17047	3.91266	3.97205	4.06162	3.98633	4.23855	4.40844	4.29721	4.34399	4.26982	4.26045	4.3674	4.3304
OS01G0214400	LOC_Os01g11590.2	Similar to predicted protein. (Os01t0214400-01)	unknown		4	2.78794	2.80341	3.03615	3.16274	3.01623	3.22522	3.57413	3.09518	3.63625	4.13778	4.23918	3.71361	5.33948	5.49113	5.51365	5.26493
OS01G0214500	LOC_Os01g11600.1	Conserved hypothetical protein. (Os01t0214500-01)	unknown		7	0.834567	0.411203	0.565753	1.13609	1.352	0.852797	1.3683	1.3394	1.2242	1.42927	1.45938	1.39444	4.5394	5.03266	4.77354	4.3596
OS01G0214600	LOC_Os01g11620.1,LOC_Os01g11620.2	Lipase, GDSL domain containing protein. (Os01t0214600-01)	misc.GDSL-motif lipase		3	3.8942	3.59547	3.13022	3.13994	4.90006	4.5149	4.96407	3.92489	4.85224	5.56619	5.7585	5.39609	6.20905	5.87848	6.04761	5.9168
OS01G0214800	LOC_Os01g11650.1,LOC_Os01g11650.2	Lipase, GDSL domain containing protein. (Os01t0214800-01);Similar to Esterase. (Os01t0214800-02);Similar to Esterase. (Os01t0214800-03)	misc.GDSL-motif lipase		5	1.24774	1.74218	1.59474	1.49846	2.00471	2.2659	2.96992	2.36723	4.11075	4.17355	4.0934	4.11941	3.47526	3.47265	3.567	3.10396
OS01G0214901	None	Hypothetical protein. (Os01t0214901-00)	.			-1.26108	-1.26888	-1.27079	-1.14579	-1.23762	-1.33238	-1.43073	-1.24714	-1.56318	-1.6328	-1.68537	-1.54687	-1.70358	-1.63858	-1.70326	-1.5998
OS01G0215000	LOC_Os01g11660.1	Lipase, GDSL domain containing protein. (Os01t0215000-01)	misc.GDSL-motif lipase	5	6	0.7475	0.543022	0.755397	0.258497	1.17721	1.20285	1.42125	1.30086	0.81513	1.40607	2.33155	1.7786	0.854503	0.990452	1.16109	1.36423
OS01G0215100	LOC_Os01g11670.1	Similar to scpl50 (serine carboxypeptidase-like 50); serine-type carboxypeptidase. (Os01t0215100-00)	protein.degradation.serine protease			-1.26108	-1.26888	-1.27079	-1.14579	-1.23762	-1.33238	-1.05918	-1.24714	-1.30915	-1.3552	-0.756496	-1.33508	-1.32986	-1.5208	-0.909981	-1.11827
OS01G0215500	LOC_Os01g11700.1,LOC_Os01g11700.2	Similar to esterase. (Os01t0215500-01)	misc.GDSL-motif lipase		8	-1.26108	-1.26888	-1.27079	-1.04122	-1.23762	-1.15734	0.750597	-1.24714	2.80082	2.70983	3.76794	3.04085	1.1384	0.707681	0.959833	0.831409
OS01G0215700	LOC_Os01g11710.1	Esterase, SGNH hydrolase-type domain containing protein. (Os01t0215700-01);Esterase, SGNH hydrolase-type domain containing protein. (Os01t0215700-02)	misc.GDSL-motif lipase		5	1.04184	1.34506	1.30819	0.803534	1.92856	1.48921	2.13871	1.76866	2.65834	2.76397	2.63244	2.72459	3.03703	2.85992	2.93229	2.60687
OS01G0215725	None	Hypothetical protein. (Os01t0215725-00)	.			-1.26108	-1.26888	-1.27079	-1.14579	-1.23762	-1.33238	-1.43073	-1.24714	-1.56318	-1.6328	-1.68537	-1.48464	-1.52902	-1.52372	-1.70326	-1.43057
OS01G0215750	None	Hypothetical gene. (Os01t0215750-01)	.			-0.888254	-1.26888	-1.27079	-0.79601	-1.23762	-1.10496	-1.23949	-0.969694	-1.56318	-1.40335	-1.20727	-1.48456	-1.52816	-1.30829	-0.826918	-1.34379
OS01G0216000	LOC_Os01g11730.1	Lipase, GDSL domain containing protein. (Os01t0216000-01)	misc.GDSL-motif lipase		7	-1.26108	-1.26888	-1.27079	-1.14579	-1.23762	-1.33238	1.17004	-1.14235	4.98349	4.88096	4.81655	4.47016	3.84663	3.71941	3.84547	3.68254
OS01G0216150	None	Hypothetical protein. (Os01t0216150-00)	.			-1.26108	-1.26888	-1.27079	-1.14579	-1.23762	-1.33238	-1.43073	-1.24714	-1.56318	-1.6328	-1.68537	-1.54687	-1.70358	-1.63858	-1.70326	-1.5998
OS01G0216300	LOC_Os01g11740.1	Lipase, GDSL domain containing protein. (Os01t0216300-01)	misc.GDSL-motif lipase			-1.26108	-1.26888	-1.27079	-1.14579	-1.23762	-1.33238	-1.43073	-1.24714	-1.56318	-1.6328	-1.68537	-1.54687	-1.70358	-1.63858	-1.70326	-1.5998
OS01G0216350	None	Hypothetical protein. (Os01t0216350-00)	.			-1.26108	-1.26888	-1.27079	-1.14579	-1.23762	-1.33238	-1.43073	-1.24714	-1.56318	-1.6328	-1.68537	-1.54687	-1.70358	-1.63858	-1.70326	-1.5998
OS01G0216400	LOC_Os01g11750.1	Lipase, GDSL domain containing protein. (Os01t0216400-00)	misc.GDSL-motif lipase	10	8	-1.086	-1.26888	-1.20345	-1.14579	-1.23762	-1.33238	0.0668354	-1.24714	0.178118	1.59042	2.05854	1.52388	2.13982	2.21131	2.83184	1.7002
OS01G0216500	LOC_Os01g11760.1	Lipase, GDSL domain containing protein. (Os01t0216500-00)	misc.GDSL-motif lipase			-1.26108	-1.26888	-1.27079	-1.14579	-1.23762	-1.33238	-1.29821	-1.24714	-1.44507	-1.44851	-1.35409	-1.36718	-1.70358	-1.51544	-1.64252	-1.37186
OS01G0216600	None	Hypothetical protein. (Os01t0216600-00)	.			-1.26108	-1.26888	-1.27079	-1.14579	-1.23762	-1.33238	-1.43073	-1.24714	-1.56318	-1.6328	-1.68537	-1.54687	-1.70358	-1.63858	-1.70326	-1.5998
OS01G0216900	LOC_Os01g11790.1	Lipase, GDSL domain containing protein. (Os01t0216900-00)	misc.GDSL-motif lipase			-1.26108	-1.26888	-1.27079	-1.14579	-1.23762	-1.15254	-1.36084	-1.24714	-1.0494	-1.23209	-1.51066	-1.04575	-1.52334	-1.5208	-1.58859	-1.36255
OS01G0217000	LOC_Os01g11810.1,LOC_Os01g11810.2	Protein of unknown function DUF231, plant domain containing protein. (Os01t0217000-01);Similar to Alpha galactosidase. (Os01t0217000-02)	development.unspecified		8	-0.0035468	0.42399	0.640349	0.424292	0.711064	1.12628	1.38446	0.7845	2.05832	2.38176	2.40047	2.15181	2.39755	2.35953	2.54432	2.47509
OS01G0217050	None	Hypothetical protein. (Os01t0217050-00)	.			-1.26108	-1.26888	-1.27079	-1.14579	-1.23762	-1.33238	-1.43073	-1.24714	-1.56318	-1.6328	-1.68537	-1.54687	-1.70358	-1.63858	-1.70326	-1.5998
OS01G0217100	LOC_Os01g11820.1	Conserved hypothetical protein. (Os01t0217100-01)	unknown		9	-0.823039	-0.32234	-0.725281	0.0469963	-0.882068	-0.575634	-0.719156	-0.871675	-0.414672	-0.202835	-0.299972	-0.0339454	-0.911636	-1.23279	-1.01004	-0.972219
OS01G0217400	LOC_Os01g11850.1	Conserved hypothetical protein. (Os01t0217400-00)	unknown			-1.26108	-1.26888	-1.27079	-1.14579	-1.23762	-1.33238	-1.43073	-1.24714	-1.56318	-1.6328	-1.68537	-1.54687	-1.70358	-1.63858	-1.70326	-1.5998
OS01G0217500	LOC_Os01g11860.1	ThiJ/PfpI domain containing protein. (Os01t0217500-01)	Co-factor and vitamine metabolism.thiamine		6	2.44099	2.18024	1.42664	1.25201	2.35987	2.62803	1.62658	1.80056	1.21436	0.548633	0.474048	0.130245	0.473061	0.208032	-0.0480939	-0.538161
OS01G0217800	LOC_Os01g11880.1	ThiJ/PfpI domain containing protein. (Os01t0217800-01)	Co-factor and vitamine metabolism.thiamine			4.13535	3.69215	3.54947	3.53795	3.97639	3.94899	4.08179	3.90371	4.21892	4.18325	4.5663	4.44794	4.35135	4.486	4.47622	4.31716
OS01G0217900	#N/A	#N/A	.	4	2	3.66721	3.8213	4.33763	1.79137	4.4675	4.47513	4.45578	4.53388	3.98075	3.8	4.27885	3.92188	4.32412	4.36903	4.41601	4.24584
OS01G0218032	LOC_Os01g11900.1	Putative DNA demethylase, Endosperm development (Os01t0218032-01)	DNA.repair			5.40325	5.41166	5.39836	5.67354	5.07074	5.28939	5.09298	5.16382	5.18052	5.36103	5.15586	5.09943	4.99966	5.08109	5.10405	4.89722
OS01G0218100	LOC_Os01g11910.1	Helix-loop-helix DNA-binding domain containing protein. (Os01t0218100-01)	RNA.regulation of transcription.bHLH,Basic Helix-Loop-Helix family		5	1.21184	0.767952	0.806432	1.3512	1.1757	1.7797	2.20837	1.46953	2.72358	3.1934	3.61567	3.15264	1.62601	1.40229	1.54563	1.95519
OS01G0218200	LOC_Os01g11920.1	Thioredoxin domain 2 containing protein. (Os01t0218200-00)	redox.thioredoxin			-1.26108	-1.19973	-1.134	-0.949905	-0.786529	-1.08964	-1.2062	-0.643215	-1.24994	-1.46821	-1.68537	-1.16834	-1.64448	-1.46323	-1.64237	-1.43808
OS01G0218350	None	Hypothetical protein. (Os01t0218350-00)	.			-1.26108	-1.26888	-1.27079	-1.14579	-1.23762	-1.33238	-1.43073	-1.24714	-1.56318	-1.6328	-1.68537	-1.42941	-1.70358	-1.63858	-1.70326	-1.5998
OS01G0218500	LOC_Os01g11940.1	Similar to ZCN14 protein. (Os01t0218500-01);Similar to SP3D. (Os01t0218500-02);Similar to ZCN14 protein. (Os01t0218500-03);Non-protein coding transcript. (Os01t0218500-04)	development.unspecified			-1.26108	-1.00779	-1.27079	-1.14579	-0.961593	-1.26469	-1.34972	-1.24714	-1.39785	-1.57146	-1.68537	-1.33508	-1.58812	-1.63858	-1.70326	-1.5998
OS01G0218700	LOC_Os01g11946.1,LOC_Os01g11946.2	ABC transporter integral membrane type 1 domain containing protein. (Os01t0218700-01);Similar to peroxisomal membrane ABC transporter family, PMP family. (Os01t0218700-02)	transport.ABC transporters and multidrug resistance systems		3	4.79665	4.54224	4.62857	4.19638	4.06946	4.44523	4.38755	4.13254	4.57133	4.95084	4.94601	4.62446	5.69298	5.85888	5.80682	5.60198
OS01G0218800	LOC_Os01g11952.1	Similar to Trithorax 5 (Fragment). (Os01t0218800-01);Similar to SET domain protein. (Os01t0218800-02)	RNA.regulation of transcription.SET-domain transcriptional regulator family			4.1504	4.21235	3.97904	3.66531	4.25485	3.95753	4.54679	3.81348	4.78105	4.79306	4.98627	4.74642	5.23123	5.15734	5.36129	5.15952
OS01G0218900	LOC_Os01g11960.1,LOC_Os01g11960.2	Zinc finger, PHD-type domain containing protein. (Os01t0218900-01)	RNA.regulation of transcription.SET-domain transcriptional regulator family			3.40522	3.20188	3.24022	3.24982	3.40734	3.2877	3.45325	3.45928	3.54216	3.70604	3.56471	3.56697	4.03205	4.00374	4.05948	3.9651
OS01G0219000	LOC_Os01g11970.1	Conserved hypothetical protein. (Os01t0219000-00)	unknown			3.75077	3.32192	3.52661	3.41297	3.09302	3.27097	2.99636	3.04958	3.00455	3.01846	2.89574	2.92472	3.13781	3.09778	3.03207	3.05039
OS01G0219100	LOC_Os01g11980.1	SFT2-like family protein. (Os01t0219100-01)	unknown		5	2.15993	1.73448	1.87356	1.90809	1.41977	1.88973	1.85558	2.04508	2.45745	2.30814	2.19772	2.19725	2.63321	2.65889	2.84501	2.29403
OS01G0219200	LOC_Os01g11990.1	F-box domain, Skp2-like domain containing protein. (Os01t0219200-01)	unknown			-0.0168077	0.176666	0.0161917	0.347267	-0.127259	-0.16293	0.2122	0.0654279	0.501036	0.0295347	0.241582	-0.0145513	0.173532	-0.329228	-0.186002	-0.606776
OS01G0219300	LOC_Os01g12000.1	Conserved hypothetical protein. (Os01t0219300-01)	unknown		5	3.11254	3.36813	2.88446	3.3854	3.0308	3.38597	3.07433	2.83729	2.83827	2.97968	3.22965	2.8179	1.67271	2.0923	2.21559	2.23468
OS01G0219500	LOC_Os01g12020.1	Plant lipid transfer protein/Par allergen family protein. (Os01t0219500-01)	unknown			-0.691966	-1.20312	-1.09698	-1.14579	-1.23762	-1.33238	-1.43073	-1.24714	-1.56318	-1.46821	-1.68537	-1.54687	-1.70358	-1.63858	-1.38218	-1.53714
OS01G0219600	LOC_Os01g12030.1	Similar to Endo-beta-1,4-glucanase precursor (EC 3.2.1.4). (Os01t0219600-00)	misc.gluco-, galacto- and mannosidases.endoglucanase			-1.26108	-1.26888	-1.27079	-1.14579	-1.23762	-1.33238	-1.43073	-1.24714	-1.56318	-1.6328	-1.68537	-1.54687	-1.70358	-1.63858	-1.70326	-1.5998
OS01G0220100	LOC_Os01g12070.1	Similar to Cellulase. (Os01t0220100-01)	misc.gluco-, galacto- and mannosidases.endoglucanase			-1.26108	-1.26888	-1.27079	-1.14579	-1.23762	-1.33238	-1.11532	-1.24714	-1.39537	-1.19321	-0.896861	-0.836489	-1.10158	-1.63858	-1.12388	-1.22526
OS01G0220150	None	Hypothetical protein. (Os01t0220150-00)	.			-1.26108	-1.26888	-1.27079	-1.14579	-1.23762	-1.33238	-1.43073	-1.24714	-1.56318	-1.6328	-1.68537	-1.54687	-1.70358	-1.63858	-1.70326	-1.5998
OS01G0220200	LOC_Os01g12080.1,LOC_Os01g12080.3	Similar to Uncharacterized plant-specific domain TIGR01589 family protein. (Os01t0220200-01)	unknown		4	2.67004	2.87077	2.94979	2.84671	2.53027	2.90834	3.3359	2.80634	4.51414	4.59512	4.77061	4.48653	4.84643	5.11325	4.96598	4.77385
OS01G0220300	LOC_Os01g12090.1	Translation elongation factor EF1B/ribosomal protein S6 domain containing protein. (Os01t0220300-01)	protein.synthesis.ribosomal protein.prokaryotic.unknown organellar.30S subunit.S6			4.26304	4.21786	4.70235	4.5712	4.88445	4.78495	4.5297	4.66208	4.42466	4.26592	4.26751	4.12968	4.10657	3.73389	3.80382	3.89941
OS01G0220400	LOC_Os01g12100.1	Hypothetical protein. (Os01t0220400-01)	unknown			3.08524	3.10021	2.80544	2.92841	2.83954	2.46694	2.74875	2.77306	3.35238	3.34911	3.17117	3.5011	3.54797	3.47481	3.27751	3.36633
OS01G0220500	LOC_Os01g12110.1,LOC_Os01g12110.2	Similar to predicted protein. (Os01t0220500-00)	unknown	9	10	-1.19538	-0.850237	-0.288087	0.426808	-0.898896	-0.713755	0.131778	0.666991	1.53475	0.955243	0.85141	1.56938	-0.297036	-0.521993	-0.380495	0.328991
OS01G0220700	LOC_Os01g12130.1	Similar to predicted protein. (Os01t0220700-00)	development.unspecified			-1.26108	-1.26888	-1.27079	-1.14579	-1.23762	-1.33238	-1.30937	-1.24714	-1.50051	-1.57146	-1.38198	-1.31771	-1.41644	-1.39069	-1.42517	-1.41798
OS01G0220801	None	Hypothetical protein. (Os01t0220801-00)	.			-1.26108	-1.26888	-1.27079	-1.14579	-1.23762	-1.33238	-1.43073	-1.24714	-1.56318	-1.6328	-1.68537	-1.54687	-1.70358	-1.63858	-1.70326	-1.5998
OS01G0220900	LOC_Os01g12150.1	Hypothetical conserved gene. (Os01t0220900-01)	unknown		2	4.34389	4.15168	4.09997	3.98795	3.45159	3.62415	3.39342	3.65749	3.63833	3.52844	3.29536	3.54724	1.62996	1.88253	1.67103	1.92097
OS01G0221000	None	Hypothetical protein. (Os01t0221000-00)	.		5	2.6859	2.88059	2.52967	3.31969	3.22802	3.50046	2.33071	3.66502	1.72196	1.83742	1.27008	1.97815	2.21955	2.42103	2.27026	2.09144
OS01G0221100	LOC_Os01g12160.1,LOC_Os01g12160.2	GH3 auxin-responsive promoter family protein. (Os01t0221100-01);GH3 auxin-responsive promoter family protein. (Os01t0221100-02)	hormone metabolism.auxin.induced-regulated-responsive-activated		2	3.71832	4.05148	3.63997	4.0942	4.26381	4.5987	3.44397	4.7775	2.73185	2.4243	2.49499	3.07443	3.26288	3.41359	3.24684	3.21125
OS01G0221300	LOC_Os01g12180.1	Conserved hypothetical protein. (Os01t0221300-01)	unknown			3.55011	3.38028	3.50197	3.32459	3.33002	3.58711	3.20584	3.28924	3.36144	3.30899	3.21693	3.43996	2.6182	2.5055	2.67898	2.71993
OS01G0221400	LOC_Os01g12190.1	Conserved hypothetical protein. (Os01t0221400-00)	unknown		8	-0.167374	-0.425641	-0.651785	-0.326077	0.895241	1.51387	0.733904	1.06934	1.56906	1.3324	0.897443	1.64978	3.13635	3.14665	3.20624	2.76448
OS01G0221500	LOC_Os01g12200.1	Protein of unknown function DUF2358 domain containing protein. (Os01t0221500-01)	unknown		4	3.40055	3.53584	3.39362	3.39164	3.17087	3.1516	3.64751	3.06089	3.92057	4.17488	4.23109	4.05317	4.94375	5.02158	4.95626	4.86877
OS01G0221600	LOC_Os01g12210.1	Malate transporter, aliminium toerance domain containing protein. (Os01t0221600-00)	unknown		10	0.545773	0.02579	-0.234579	-0.324714	0.844428	0.724739	0.120496	0.0974776	-1.28869	-1.119	-0.983955	-0.6996	0.997743	1.16314	0.489421	1.06763
OS01G0221700	LOC_Os01g12220.1	Similar to GDT1-like protein 1, chloroplastic. (Os01t0221700-00)	unknown		7	-0.920939	-1.26888	-1.27079	-1.04122	-1.16829	-1.09082	0.620144	-0.811387	1.86956	2.67463	2.82305	2.154	4.34615	4.42107	4.29969	4.52719
OS01G0221900	LOC_Os01g12230.1	Similar to peptidase C45, acyl-coenzyme A/6-aminopenicillanic acid acyl-transferase. (Os01t0221900-01)	unknown	10	8	-1.26108	-1.1427	-1.27079	-1.14579	-0.806215	-0.995984	0.0192332	-0.830487	0.19429	0.858403	1.29151	0.242799	2.21429	1.99408	1.9304	1.97444
OS01G0222001	None	Hypothetical conserved gene. (Os01t0222001-01)	.		6	0.909612	0.660121	0.361438	0.0643207	0.926559	1.25271	1.25077	0.912741	1.80912	2.00227	1.99712	2.04444	0.503109	0.914179	0.571196	1.0141
OS01G0222300	LOC_Os01g12250.1	Conserved hypothetical protein. (Os01t0222300-01)	unknown		8	-0.40941	-0.268709	-0.424457	-1.04306	0.468076	0.192815	0.936915	-0.365771	1.44852	2.01817	1.98871	1.73963	1.68919	1.07855	1.95577	1.70126
OS01G0222500	LOC_Os01g12260.1	Similar to Vacuolar ATP synthase subunit E (EC 3.6.3.14) (V-ATPase E subunit) (Vacuolar proton pump E subunit). (Os01t0222500-01)	transport.p- and v-ATPases.H+-transporting two-sector ATPase		4	2.70447	3.11675	2.87507	2.71495	3.73278	4.08846	4.09025	3.94695	3.92953	4.14135	4.01892	3.7459	3.97185	3.93926	3.80931	4.00288
OS01G0222600	LOC_Os01g12270.1	Conserved hypothetical protein. (Os01t0222600-01)	unknown		7	-0.0583586	0.759954	0.146768	0.665557	2.04478	2.25775	3.04739	2.51645	4.40113	4.97615	4.69142	4.6568	5.21601	5.48248	4.99326	5.10143
OS01G0222700	LOC_Os01g12280.1	Protein of unknown function DUF659 domain containing protein. (Os01t0222700-01);Protein of unknown function DUF659 domain containing protein. (Os01t0222700-02)	RNA.regulation of transcription.putative transcription regulator		2	4.48393	4.35788	4.98648	4.68004	3.48161	3.30891	3.80343	3.62785	4.84682	4.85483	4.73758	5.00789	4.50365	4.59191	4.56418	4.71177
OS01G0222800	LOC_Os01g12290.1	Similar to OSIGBa0145C12.7 protein. (Os01t0222800-00)	protein.postranslational modification			-1.26108	-1.26888	-1.27079	-1.14579	-1.23762	-1.02195	-1.43073	-1.14235	-1.56318	-1.6328	-1.68537	-1.54687	-1.54234	-1.63858	-1.70326	-1.53714
OS01G0222900	None	Curculin-like (mannose-binding) lectin domain containing protein. (Os01t0222900-01)	.		9	-1.26108	-0.792508	-0.878699	-1.14579	-0.834684	-1.26469	-1.20035	-1.06284	-0.867677	-1.51707	-1.37012	-1.42941	-1.64448	-1.36067	-1.58859	-1.30776
OS01G0223000	LOC_Os01g12304.1	Lipase, GDSL domain containing protein. (Os01t0223000-01)	misc.GDSL-motif lipase		4	2.3417	2.39296	2.06997	2.14047	2.19859	2.4162	3.0342	2.08143	3.43507	3.54754	3.78226	3.28012	3.96694	4.18333	4.06519	4.05494
OS01G0223200	LOC_Os01g12320.1,LOC_Os01g12320.2,LOC_Os01g12320.3	Lipase, GDSL domain containing protein. (Os01t0223200-01)	misc.GDSL-motif lipase		9	-1.26108	-1.20312	-1.27079	-1.14579	-0.994154	-1.33238	-0.968506	-1.24714	-1.27506	-0.378489	-0.529817	-1.02223	-0.619956	0.209452	-0.783337	-0.40919
OS01G0223300	LOC_Os01g12330.1	Protein of unknown function DUF1677, Oryza sativa domain containing protein. (Os01t0223300-01)	unknown		8	0.6106	0.121323	0.467212	0.380011	-0.486544	0.153776	0.553394	0.61635	0.371611	1.08722	1.04593	0.903191	1.77898	1.83729	2.14317	1.75879
OS01G0223500	LOC_Os01g12381.1	Similar to Esterase. (Os01t0223500-00)	misc.GDSL-motif lipase		8	0.115099	-0.24077	-0.511411	-1.04122	-0.415805	-0.0831073	0.388921	-1.24714	1.78253	1.49792	1.87208	1.71944	1.72489	1.81228	1.98066	1.56027
OS01G0223600	LOC_Os01g12390.1	Similar to Pto kinase interactor 1-like protein. (Os01t0223600-01)	signalling.receptor kinases.leucine rich repeat III		3	4.08916	4.19125	4.12831	3.85681	3.75734	3.65904	4.36671	3.1159	5.20604	5.44307	5.48307	5.08479	5.71197	5.52055	5.6157	5.55504
OS01G0223700	LOC_Os01g12400.2	Bulb-type lectin domain domain containing protein. (Os01t0223700-01)	protein.postranslational modification.kinase.receptor like cytoplasmatic kinase VII			4.19941	4.31775	4.08464	3.9976	4.10447	4.34888	4.12259	4.06006	4.06476	3.71747	3.94263	3.88701	3.69408	3.81894	3.73509	3.85113
OS01G0223800	LOC_Os01g12410.1	Hypothetical conserved gene. (Os01t0223800-00)	signalling.receptor kinases.S-locus glycoprotein like		5	2.62751	2.48443	2.22954	1.61631	1.26451	1.99132	1.92698	1.18091	1.85402	2.23417	2.5473	2.16464	1.45785	1.54064	1.16102	1.65348
OS01G0223900	LOC_Os01g12420.1	Serine/threonine protein kinase-related domain containing protein. (Os01t0223900-01)	protein.postranslational modification.kinase.receptor like cytoplasmatic kinase VII		8	1.254	1.11291	0.913782	0.285171	-0.00644888	-0.0304026	1.12584	0.389986	2.00147	2.58319	2.45753	2.20367	2.95803	2.82822	3.20681	2.88981
OS01G0224000	LOC_Os01g12430.1	Serine/threonine protein kinase-related domain containing protein. (Os01t0224000-00)	signalling.receptor kinases.S-locus glycoprotein like		2	5.35549	5.30035	5.34923	5.05456	4.3692	4.9145	3.79513	4.94128	3.65268	3.49967	2.90023	3.75666	2.63285	2.68095	2.48285	2.95794
OS01G0224100	LOC_Os01g12440.1	Similar to DNA binding protein-like protein. (Os01t0224100-01);Similar to DNA binding protein-like protein. (Os01t0224100-02)	RNA.regulation of transcription.AP2/EREBP, APETALA2/Ethylene-responsive element binding protein family			5.10008	4.48965	4.99395	4.6335	4.60474	4.09288	4.37222	4.28105	4.37663	4.30141	4.23711	4.23633	3.5848	3.48708	3.85971	3.50257
OS01G0224166	None	Hypothetical gene. (Os01t0224166-00)	.			-0.810057	-0.66762	-0.405886	-1.14579	-1.10934	-1.2083	-0.910482	-1.24714	-0.598932	-1.31014	-1.43697	-1.25655	-1.16717	-1.34674	-1.52973	-1.09282
OS01G0224200	LOC_Os01g12460.1	Hypothetical conserved gene. (Os01t0224200-00)	unknown		8	0.420248	0.853535	1.22159	0.468035	-0.321576	0.110146	0.397746	-0.319407	1.39151	1.77129	1.21726	1.41195	1.16113	1.34705	1.62117	1.71365
OS01G0224300	LOC_Os01g12464.1	CHCH domain containing protein. (Os01t0224300-01)	unknown	2	2	7.69116	7.57322	7.90989	7.80611	6.62251	6.67521	5.44146	6.7776	4.75083	4.18991	3.63846	4.64446	2.70268	2.51914	2.2581	3.05416
OS01G0224400	LOC_Os01g12470.1	Similar to Mitochondrial carrier protein. (Os01t0224400-01)	transport.metabolite transporters at the mitochondrial membrane		8	-0.720702	-0.253665	-0.212827	-0.79601	-0.985517	-0.395539	0.185406	-0.969694	1.87167	2.19228	2.15245	1.69695	3.11685	3.16099	3.13977	3.02995
OS01G0224500	LOC_Os01g12480.1	Conserved hypothetical protein. (Os01t0224500-01)	unknown			4.79693	4.73934	4.97516	4.7395	4.98113	4.82123	4.72979	4.89804	4.42711	4.36061	4.37079	4.16474	4.33321	4.20438	4.32542	4.25784
OS01G0224700	LOC_Os01g12490.1	Flavin monooxygenase-like enzyme, Auxin biosynthesis (Os01t0224700-01)	misc.oxidases - copper, flavone etc.		9	-0.606428	-1.20312	-1.20345	-1.04122	-0.791993	-0.348888	-0.492319	-0.109925	-0.85255	-1.1411	-0.42533	-0.64528	-0.107744	-0.190417	-0.139904	-0.322392
OS01G0225000	LOC_Os01g12520.1	Mitochondrial carrier protein domain containing protein. (Os01t0225000-00)	transport.metabolite transporters at the mitochondrial membrane			1.3756	1.32683	1.12859	0.772097	0.902085	0.812097	0.427477	0.66571	0.985421	0.233527	0.126228	0.481422	0.80827	0.569632	0.820944	0.782956
OS01G0225100	LOC_Os01g12530.1,LOC_Os01g12530.2,LOC_Os01g12530.3,LOC_Os01g12530.4,LOC_Os01g12530.5,LOC_Os01g12530.6	Conserved hypothetical protein. (Os01t0225100-01)	DNA.synthesis/chromatin structure			6.01004	5.69451	5.85	5.48338	5.9868	5.66232	5.57731	5.56281	5.15259	5.15775	5.17866	5.21441	5.39986	5.46171	5.47708	5.30901
OS01G0225200	LOC_Os01g12540.1,LOC_Os01g12540.2	Similar to predicted protein. (Os01t0225200-01)	signalling.G-proteins			4.66423	4.66945	4.83552	4.46019	5.04781	4.97442	4.76631	5.14461	4.35682	4.40802	4.62212	4.54217	4.43391	4.3585	4.50258	4.5169
OS01G0225300	LOC_Os01g12550.1	Conserved hypothetical protein. (Os01t0225300-01)	protein.targeting.chloroplast			3.04475	3.21697	3.00545	2.86959	3.27058	3.18589	3.42368	3.00825	3.82734	3.7849	3.85357	3.73918	4.12972	4.20814	4.25899	4.07325
OS01G0225400	LOC_Os01g12560.1	Pyruvate/Phosphoenolpyruvate kinase, catalytic core domain containing protein. (Os01t0225400-01)	Co-factor and vitamine metabolism.pantothenate.3-methyl-2-oxobutanoate hydroxymethyltransferase (KPHMT,PANB)	4	5	3.4573	3.0788	2.89183	2.32449	2.54515	2.88507	2.3732	2.79395	2.43083	2.78891	2.56467	2.67926	3.89375	3.8721	3.83324	3.96422
OS01G0225500	LOC_Os01g12570.1	Similar to 3-methyl-2-oxobutanoate hydroxymethyltransferase. (Os01t0225500-00)	Co-factor and vitamine metabolism.pantothenate.3-methyl-2-oxobutanoate hydroxymethyltransferase (KPHMT,PANB)			-1.26108	-1.26888	-1.20562	-1.14579	-1.1026	-1.33238	-1.43073	-1.14912	-1.56318	-1.51907	-1.68537	-1.54687	-1.64239	-1.27291	-1.31425	-1.42049
OS01G0225550	None	Hypothetical gene. (Os01t0225550-01)	.			-1.26108	-1.26888	-1.27079	-1.14579	-1.16921	-1.33238	-1.31678	-1.24714	-1.56318	-0.905137	-1.59675	-1.22121	-1.50126	-1.47566	-1.64237	-1.00219
OS01G0225600	LOC_Os01g12580.1	Similar to Dehydrin. (Os01t0225600-00)	development.late embryogenesis abundant			-1.26108	-1.26888	-1.27079	-1.14579	-1.23762	-1.33238	-1.43073	-1.24714	-1.56318	-1.6328	-1.68537	-1.42941	-1.70358	-1.63858	-1.70326	-1.5998
OS01G0225700	None	Hypothetical gene. (Os01t0225700-01)	.			-1.12654	-1.26888	-1.00816	-1.14579	-0.926195	-1.33238	-1.28432	-1.24714	-1.24751	-0.954829	-1.59675	-1.54687	-1.52334	-1.57609	-1.64237	-1.43201
OS01G0226200	LOC_Os01g12640.1,LOC_Os01g12640.2	Conserved hypothetical protein. (Os01t0226200-00)	unknown		4	1.25329	1.4716	1.38331	1.96036	1.25187	1.27644	2.69612	1.61598	4.16507	4.61603	4.76299	4.12155	5.10166	5.30517	5.27168	4.79714
OS01G0226300	LOC_Os01g12650.1	Reticulon family protein. (Os01t0226300-01)	stress.biotic		3	4.65147	5.19132	4.89279	4.72038	6.37948	6.32016	6.58812	6.01421	6.49405	6.68721	6.70107	6.45832	6.82218	6.71338	6.75802	6.63062
OS01G0226400	LOC_Os01g12660.1	ATPase, AAA-type, core domain containing protein. (Os01t0226400-01)	protein.degradation.AAA type		9	1.10706	1.10836	0.436006	1.03825	0.452843	0.894356	-0.0347442	0.769295	-0.75403	-0.99593	-1.68537	-0.681452	-1.46165	-1.34729	-1.36574	-1.22657
OS01G0226450	None	Hypothetical protein. (Os01t0226450-00)	.			-1.12654	-1.26888	-0.981213	-1.14579	-1.23762	-1.2083	-1.43073	-1.24714	-1.31261	-1.6328	-1.68537	-1.54687	-1.64448	-1.63858	-1.70326	-1.48171
OS01G0226500	LOC_Os01g12670.1,LOC_Os01g12670.2,LOC_Os01g12670.4,LOC_Os01g12670.5	Conserved hypothetical protein. (Os01t0226500-01);Similar to predicted protein. (Os01t0226500-02)	unknown			5.63548	5.59943	5.61508	5.61637	5.49123	5.6084	5.21258	5.63442	5.03881	4.75224	4.69261	5.08855	4.3497	4.36614	4.43457	4.55082
OS01G0226600	LOC_Os01g12680.1,LOC_Os01g12680.2,LOC_Os01g12680.3,LOC_Os01g12680.4	Similar to C4-dicarboxylate transporter/malic acid transport protein. (Os01t0226600-01);Similar to C4-dicarboxylate transporter/malic acid transport protein. (Os01t0226600-02)	transport.metabolite transporters at the mitochondrial membrane		10	-0.0919295	-0.543047	-1.04439	-0.949905	-1.10934	-1.33238	-1.25395	-1.05087	-0.843068	-0.904692	-1.50412	-0.605915	-0.0821177	0.646012	0.153321	-0.235358
OS01G0226666	None	Hypothetical protein. (Os01t0226666-00)	.		8	0.422894	0.487896	0.288403	-0.346598	-0.00900874	-0.54605	1.207	0.481098	2.56512	2.65362	2.7127	2.27002	2.51736	2.24086	2.44211	2.22445
OS01G0226700	LOC_Os01g12690.1	Protein of unknown function DUF623, plant domain containing protein. (Os01t0226700-01)	unknown	9	9	-0.986642	-1.20312	-1.27079	-0.393686	-1.23762	-1.33238	-1.1456	-1.24714	-1.44507	-0.225404	-1.07029	-0.759931	-0.399761	-0.534878	-0.921849	-1.00798
OS01G0227100	LOC_Os01g12710.1,LOC_Os01g12710.2	Chlorophyll b reductase, Leaf senescence (Os01t0227100-01);Similar to oxidoreductase. (Os01t0227100-02)	misc.short chain dehydrogenase/reductase (SDR)		7	-0.300439	-0.159428	-0.555437	-0.355778	0.278913	0.70047	1.66298	0.0316063	3.47237	4.24313	4.19198	3.38234	6.79351	7.00953	6.84687	6.579
OS01G0227200	LOC_Os01g12720.1	Similar to Somatic embryogenesis receptor kinase-like protein. (Os01t0227200-01)	protein.postranslational modification.kinase.receptor like cytoplasmatic kinase VII		5	0.859456	1.22704	1.70301	1.18684	2.6549	2.46943	2.70471	2.32868	3.24603	3.56485	3.54101	3.13872	3.14828	3.29021	3.39613	2.88773
OS01G0227250	None	Hypothetical gene. (Os01t0227250-00)	.			-1.26108	-1.26888	-1.27079	-1.14579	-1.23762	-1.33238	-1.39163	-1.24714	-1.50154	-1.6328	-1.68537	-1.31209	-1.70358	-1.57609	-1.70326	-1.5998
OS01G0227300	LOC_Os01g12730.1,LOC_Os01g12730.2	Similar to RAB7D. (Os01t0227300-01)	signalling.G-proteins			5.84471	5.81237	5.93702	5.79676	5.85243	5.81845	5.57867	5.86655	5.35568	5.19453	5.26873	5.29859	5.58084	5.62641	5.56834	5.40621
OS01G0227350	None	Hypothetical protein. (Os01t0227350-00)	.		9	-0.723046	-1.02103	-1.14066	-0.73584	-1.17193	-1.33238	-1.1989	-0.599138	-1.56318	-1.51907	-1.10581	-1.32892	-0.433747	-0.460678	-0.798662	-0.791556
OS01G0227400	LOC_Os01g12740.1	Similar to Cytochrome P450 71A1 (EC 1.14.-.-) (CYPLXXIA1) (ARP-2). (Os01t0227400-01)	misc.cytochrome P450		9	-1.26108	-1.26888	-1.27079	-1.14579	-1.10934	-1.33238	-1.26918	-0.452809	-1.56318	-1.57258	-1.2815	-1.26262	-0.802552	-0.741868	-0.911593	-0.783634
OS01G0227500	LOC_Os01g12750.1	Cytochrome P450 family protein. (Os01t0227500-01)	misc.cytochrome P450		10	-0.910365	-0.734375	-1.02235	-0.873216	-1.10934	-0.889507	-0.49352	-0.830487	-0.481249	-0.457993	0.0549528	-0.0500541	1.17548	0.608233	0.499871	0.280263
OS01G0227700	LOC_Os01g12760.1	Cytochrome P450 family protein. (Os01t0227700-01)	misc.cytochrome P450		9	-1.26108	-1.20166	-0.773828	-1.14579	-1.00817	-1.33238	-0.640594	-1.24714	-0.645618	-0.18082	0.185189	-0.899216	-0.322038	-0.524713	-1.01489	-0.647906
OS01G0227800	LOC_Os01g12770.1	Similar to cDNA, clone: J075083L18, full insert sequence. (Os01t0227800-01)	misc.cytochrome P450		8	-1.26108	-1.26888	-1.27079	-1.14579	-1.23762	-1.33238	0.348444	-1.24714	2.38728	2.41627	2.66482	1.77974	3.1187	3.40888	3.30753	3.37074
OS01G0228300	LOC_Os01g12800.1	Mpv17/PMP22 family protein. (Os01t0228300-01)	protein.targeting.peroxisomes			4.36203	4.51355	4.42556	4.10648	4.3833	4.31775	4.31939	4.40879	4.34303	4.34868	4.32696	4.42493	4.49976	4.45122	4.45099	4.35488
OS01G0228400	LOC_Os01g12810.1,LOC_Os01g12810.2,LOC_Os01g12810.3,LOC_Os01g12810.4,LOC_Os01g12810.5	Pentatricopeptide repeat domain containing protein. (Os01t0228400-01)	unknown		9	-0.746459	-0.770186	-0.175391	-0.868861	-1.10772	-1.26635	-0.876133	-0.830487	-0.15838	-0.156162	-0.495126	-0.978648	-0.606452	-0.490168	-0.53863	-0.349421
OS01G0228450	None	Hypothetical protein. (Os01t0228450-00)	.			-1.26108	-1.26888	-1.27079	-1.14579	-1.23762	-1.33238	-1.43073	-1.24714	-1.56318	-1.6328	-1.68537	-1.54687	-1.70358	-1.63858	-1.70326	-1.5998
OS01G0228500	LOC_Os01g12820.1	Harpin-induced 1 domain containing protein. (Os01t0228500-01)	unknown	2	6	3.52292	3.46391	4.02598	4.09923	2.43813	2.48818	1.71022	2.90343	2.0855	1.6504	0.768551	1.30157	-0.576088	-0.207812	-0.892965	0.559875
OS01G0228600	LOC_Os01g12830.1,LOC_Os01g12830.2	Cytosolic hydroxypyruvate reductase, NADPH-dependent HPR, Photorespiratory metabolism (Os01t0228600-01);Cytosolic hydroxypyruvate reductase, NADPH-dependent HPR, Photorespiratory metabolism (Os01t0228600-02);Similar to 2-hydroxyacid dehydrogenase (AGR_L_379p). (Os01t0228600-03)	PS.photorespiration.hydroxypyruvate reductase		3	4.85456	4.81542	4.88805	4.95563	4.79418	4.86274	5.12965	4.74237	5.86105	5.9601	5.77202	5.77631	6.51688	6.633	6.32023	6.43067
OS01G0228800	LOC_Os01g12840.1	Conserved hypothetical protein. (Os01t0228800-01);Similar to cDNA clone:J013042E14, full insert sequence. (Os01t0228800-02)	unknown			3.06493	3.29133	3.12954	2.78862	3.47087	3.40198	3.87808	3.66736	4.04592	4.32361	4.46361	4.08901	4.69917	4.78965	4.89597	4.43367
OS01G0228901	None	Hypothetical gene. (Os01t0228901-01)	.		7	0.64673	-0.154954	0.88453	0.278132	1.1922	1.05682	2.09924	0.922777	4.06801	4.21117	4.20688	3.96922	3.98167	3.80885	4.04506	3.97377
OS01G0229000	LOC_Os01g12860.1	Similar to Transcription factor myb. (Os01t0229000-00)	RNA.regulation of transcription.MYB domain transcription factor family			-1.26108	-1.26888	-1.27079	-1.14579	-1.23762	-1.33238	-1.43073	-1.24714	-1.56318	-1.6328	-1.68537	-1.54687	-1.70358	-1.63858	-1.70326	-1.5998
OS01G0229100	LOC_Os01g12870.1	Similar to Eukaryotic translation initiation factor 3 subunit 6-interacting protein. (Os01t0229100-01);Protein-tyrosine phosphatase, active site domain containing protein. (Os01t0229100-02)	unknown			7.25488	7.1989	7.51892	7.22269	6.6053	6.64754	6.56612	6.65541	6.63207	6.37445	6.36345	6.55251	6.00528	5.94937	6.0117	6.10132
OS01G0229200	LOC_Os01g12880.1	VHS domain containing protein. (Os01t0229200-01);Hypothetical conserved gene. (Os01t0229200-02);Hypothetical conserved gene. (Os01t0229200-03);Hypothetical conserved gene. (Os01t0229200-04)	cell.vesicle transport		1	7.22294	7.05809	7.1054	6.85784	6.97406	6.92976	7.1291	6.83813	7.68879	7.43039	7.5025	7.56026	6.5846	6.5482	6.61736	6.66622
OS01G0229250	None	Hypothetical gene. (Os01t0229250-00)	.			-1.26108	-0.965516	-1.0918	-1.14579	-1.23762	-1.33238	-1.32175	-1.24714	-1.56318	-1.6328	-1.51066	-1.54687	-1.70358	-1.63858	-1.70326	-1.5998
OS01G0229300	LOC_Os01g12890.1	EMBRYONIC FLOWER1 (EMF1)-like protein, Transcriptional regulator, Palea development, Regulation of floral organ identity (Os01t0229300-01)	unknown	4	2	3.70691	3.91389	3.75583	2.74458	3.96567	3.87656	3.84694	4.12392	3.72164	3.74579	3.95889	3.9532	3.64966	3.66567	3.62412	3.7722
OS01G0229400	LOC_Os01g12900.1,LOC_Os01g12900.2,LOC_Os01g12900.3	Similar to Rac-like GTP-binding protein 1. (Os01t0229400-01);Small GTP-binding protein, GTPase, Regulation of cell death, Disease resistance, Immune responses (Os01t0229400-02)	signalling.G-proteins			4.2508	4.198	4.32739	4.18034	3.62651	3.70547	4.05812	3.67533	3.73328	3.88923	3.99852	3.6754	3.87276	3.97505	3.84378	3.98735
OS01G0229500	LOC_Os01g12910.1	Thioesterase superfamily domain containing protein. (Os01t0229500-01)	unknown		2	3.9871	3.93853	3.54862	3.70454	3.99432	4.29332	3.28944	4.39835	2.72847	2.5882	2.06323	2.57815	1.81168	1.82048	1.71512	2.04006
OS01G0229600	LOC_Os01g12920.1	Conserved hypothetical protein. (Os01t0229600-01)	lipid metabolism.lipid degradation.beta-oxidation.acyl-CoA thioesterase		6	1.14517	2.00644	1.41727	1.48216	0.95881	1.16649	1.09934	0.672805	1.48046	1.32801	0.787245	1.36211	0.244201	0.372782	0.222727	0.813984
OS01G0229700	LOC_Os01g12930.1	WD40 repeat domain containing protein. (Os01t0229700-00)	unknown		9	-0.397771	-0.18824	-0.212298	-0.513064	0.319598	0.189449	-0.448814	-0.0906098	-1.05922	-0.883254	-0.920676	-0.713562	-0.942956	-0.640839	-1.31425	-0.950256
OS01G0229800	LOC_Os01g12940.1	Similar to Vegetative storage protein PNI288. (Os01t0229800-00)	unknown			-1.26108	-1.26888	-1.27079	-1.14579	-1.23762	-1.33238	-1.43073	-1.24714	-1.56318	-1.6328	-1.68537	-1.54687	-0.979354	-1.1988	-1.10451	-1.25673
OS01G0229900	LOC_Os01g12950.1,LOC_Os01g12950.2,LOC_Os01g12950.3,LOC_Os01g12950.4	Similar to Ubiquitin-conjugating enzyme family protein, expressed. (Os01t0229900-01);Similar to Shaggy-related protein kinase dzeta (EC 2.7.1.-) (ASK-dzeta). (Os01t0229900-02);Hypothetical conserved gene. (Os01t0229900-03)	protein.degradation.ubiquitin.E2			4.06849	4.1814	4.04182	3.92034	3.70104	4.17374	3.78374	3.92798	4.06921	3.97518	4.02873	4.08273	3.6305	3.65282	3.75162	3.72273
OS01G0230200	LOC_Os01g13000.1	Basic helix-loop-helix dimerisation region bHLH domain containing protein. (Os01t0230200-01)	hormone metabolism.ethylene.induced-regulated-responsive-activated	5	8	0.794885	0.642522	0.0881646	0.526754	1.17213	0.764118	1.40767	0.760906	1.29984	2.27843	2.3522	1.91239	2.47342	2.57037	2.38253	2.33474
OS01G0230700	LOC_Os01g13020.1	Hypothetical conserved gene. (Os01t0230700-01)	unknown			-1.26108	-1.26888	-1.27079	-1.14579	-1.23762	-1.33238	-1.43073	-1.24714	-1.56318	-1.6328	-1.68537	-1.54687	-1.70358	-1.63858	-1.70326	-1.53714
OS01G0230800	LOC_Os01g13024.1	Conserved hypothetical protein. (Os01t0230800-01)	unknown			-0.148963	-0.555079	-0.422129	-0.45148	-0.947573	-0.927163	-0.621169	-0.0409983	-0.529849	-0.496104	-0.271917	-0.266155	-1.24964	-0.565441	-0.954868	-0.88992
OS01G0231000	LOC_Os01g13030.1,LOC_Os01g13030.2	Similar to Auxin-responsive protein (Aux/IAA) (Fragment). (Os01t0231000-01);Similar to Auxin-responsive protein (Aux/IAA) (Fragment). (Os01t0231000-02);Similar to Auxin-responsive protein (Aux/IAA) (Fragment). (Os01t0231000-03)	RNA.regulation of transcription.Aux/IAA family		1	6.55322	6.57323	6.59248	6.26638	6.81828	6.83259	7.30155	6.78955	7.7958	7.92873	7.91001	7.73022	8.07554	8.12932	8.08365	7.83648
OS01G0231500	LOC_Os01g13060.1,LOC_Os01g13060.2,LOC_Os01g13060.3	Similar to Casein kinase I (Fragment). (Os01t0231500-01);Similar to casein kinase I isoform delta-like. (Os01t0231500-02)	protein.postranslational modification			4.32794	4.55211	4.31006	4.2736	4.69858	4.81525	5.04443	4.91999	5.43674	5.43103	5.5797	5.40816	5.40799	5.76034	5.4567	5.28965
OS01G0231600	LOC_Os01g13070.1	Pleckstrin homology-type domain containing protein. (Os01t0231600-00)	unknown			-0.70571	-0.27259	-0.35167	-0.28017	-0.98586	-1.02195	-0.229693	-0.544108	-0.337788	-0.467198	-0.178959	-0.303493	-0.804936	-0.591061	-0.456802	-0.704843
OS01G0231700	LOC_Os01g13080.1	Similar to 60S acidic ribosomal protein P2-B (CaRP2B). (Os01t0231700-01)	protein.synthesis.ribosomal protein.eukaryotic.60S subunit.P3			6.38024	6.35335	6.77854	6.59154	5.74216	5.86565	5.76558	5.66846	5.84541	5.93035	5.70376	5.68493	5.99481	5.83891	5.6452	5.85623
OS01G0231800	LOC_Os01g13090.1,LOC_Os01g13090.2,LOC_Os01g13090.3,LOC_Os01g13090.4	Similar to cDNA clone:J033025F17, full insert sequence. (Os01t0231800-01)	unknown		4	3.65099	3.55232	3.7176	3.28386	3.70978	3.80609	4.61473	4.03408	5.35402	5.38222	5.44295	5.45027	4.53686	4.52726	4.19642	4.58188
OS01G0231900	LOC_Os01g13100.1,LOC_Os01g13100.2,LOC_Os01g13100.3	K Homology, type 1, subgroup domain containing protein. (Os01t0231900-01)	unknown			5.5062	5.35148	5.5305	5.26679	4.96178	5.11375	5.34123	4.97161	5.49256	5.58263	5.66078	5.47433	5.91672	6.06421	6.00454	6.01215
OS01G0231950	None	Hypothetical gene. (Os01t0231950-00)	.			-1.26108	-1.26888	-1.27079	-1.14579	-1.23762	-1.33238	-1.43073	-1.24714	-1.56318	-1.6328	-1.68537	-1.54687	-1.70358	-1.63858	-1.70326	-1.5998
OS01G0232000	LOC_Os01g13120.1	Major intrinsic protein family protein. (Os01t0232000-00)	transport.Major Intrinsic Proteins.TIP		8	-1.26108	-1.26888	-1.27079	-1.14579	-1.23762	-0.940109	-0.0219255	-1.24714	0.78365	1.42178	1.14843	1.04393	2.12299	1.98954	1.73576	1.73118
OS01G0232100	LOC_Os01g13130.1	Similar to Tonoplast membrane integral protein ZmTIP4-3. (Os01t0232100-01)	transport.Major Intrinsic Proteins.TIP	9	10	-1.26108	-1.26888	-1.27079	-1.14579	-1.23762	-1.33238	-1.12171	-1.24714	-0.827593	-1.34685	-0.912832	-1.21785	1.30339	1.24055	1.13057	0.21434
OS01G0232200	LOC_Os01g13140.1	WD40 repeat domain containing protein. (Os01t0232200-00)	DNA.synthesis/chromatin structure		8	-1.26108	-1.26888	-1.27079	-1.14579	-1.23762	-1.33238	-0.478918	-1.24714	-0.0323859	0.252263	0.694154	-0.569119	2.67037	2.27104	2.73943	2.09319
OS01G0232300	LOC_Os01g13150.1	Similar to TRZ3 (TRNASE Z 3); 3'-tRNA processing endoribonuclease/ catalytic. (Os01t0232300-01)	unknown			5.63396	5.56782	5.67623	5.16809	5.50087	5.62118	5.59498	5.45182	5.74718	5.67352	5.86842	5.66281	6.1526	6.12397	6.13972	6.12753
OS01G0232400	LOC_Os01g13160.1	Similar to VHS1 protein (Fragment). (Os01t0232400-01);Similar to VHS1 protein (Fragment). (Os01t0232400-02)	unknown			6.54108	6.58803	6.59692	6.58371	6.14965	6.23583	6.22845	6.13378	6.42701	6.30037	6.30104	6.30377	6.15574	6.1643	6.07142	6.07846
OS01G0232450	None	Conserved hypothetical protein. (Os01t0232450-01)	.			-1.26108	-1.26888	-1.09698	-1.14579	-1.06256	-1.33238	-1.39367	-0.969694	-1.44691	-1.51907	-1.59274	-1.48456	-1.59032	-1.63858	-1.70326	-1.5998
OS01G0232500	LOC_Os01g13170.1	Ubiquitin-conjugating enzyme/RWD-like domain containing protein. (Os01t0232500-01);Similar to PFU3/UBC26 (UBIQUITIN-CONJUGATING ENZYME 26); ubiquitin-protein ligase. (Os01t0232500-02)	protein.degradation.ubiquitin.E2			5.26504	5.26313	5.02638	5.05375	4.98691	5.12516	4.68613	5.107	4.95054	4.51316	4.40405	4.74662	4.59219	4.66201	4.61434	4.55163
OS01G0232550	None	Hypothetical conserved gene. (Os01t0232550-00)	.			-1.26108	-1.13928	-1.14066	-1.14579	-1.23762	-1.13932	-1.28423	-1.24714	-1.56318	-1.40959	-1.51784	-1.42941	-1.59185	-1.63858	-1.70326	-1.53714
OS01G0232700	LOC_Os01g13190.1	Similar to Histidinol dehydrogenase, chloroplast precursor (EC 1.1.1.23) (HDH). Splice isoform 2. (Os01t0232700-01);Similar to Histidinol dehydrogenase. (Os01t0232700-02)	amino acid metabolism.synthesis.histidine			6.28116	6.2169	6.48923	6.37711	5.82826	6.01891	6.04886	6.0559	6.2174	6.27222	6.26019	6.13355	6.62592	6.6933	6.49269	6.74443
OS01G0232800	LOC_Os01g13200.1	Similar to KOB1. (Os01t0232800-01)	hormone metabolism.abscisic acid.signal transduction			7.35865	7.39607	7.42113	7.41554	7.68108	7.84182	7.62908	7.76477	7.72081	7.56757	7.5672	7.70671	7.12726	7.08819	7.10359	7.16847
OS01G0233000	LOC_Os01g13210.1,LOC_Os01g13210.2	DREPP plasma membrane polypeptide family protein. (Os01t0233000-01)	stress.abiotic.drought/salt	7	3	0.429981	0.141335	0.553855	1.04676	4.29109	5.42547	6.02153	4.33143	7.04809	7.31799	7.21028	6.94686	8.10899	8.16266	7.99827	7.6435
OS01G0233100	LOC_Os01g13229.1	Similar to Cyclin-A1-2. (Os01t0233100-00)	cell.cycle		8	-0.699967	-0.112339	-0.323267	-0.105116	0.112266	-0.0519552	0.796995	-0.0725853	2.31744	2.1037	2.28797	2.14553	1.9057	2.05616	2.18698	1.90367
OS01G0233400	LOC_Os01g13250.1	Histone H4 acetyltransferase, NuA4 complex, Eaf6 domain containing protein. (Os01t0233400-00)	unknown			2.07964	1.83912	2.21926	2.14519	2.02483	2.02152	1.78806	2.32277	1.81523	1.82309	1.81084	1.67661	2.17009	2.10994	2.0639	1.74106
OS01G0233500	LOC_Os01g13260.1	Cyclin. (Os01t0233500-01)	cell.cycle		5	1.44234	0.63838	0.591887	1.08935	0.693397	1.42051	2.20006	1.04895	3.72537	3.70749	3.88624	3.61796	3.65425	3.55652	3.71575	3.73291
OS01G0233800	LOC_Os01g13270.1,LOC_Os01g13270.2	Similar to Viroid symptom modulation protein. (Os01t0233800-01)	protein.postranslational modification		9	-1.26108	-1.26888	-0.900225	-0.476058	-1.16829	-1.20535	-0.685135	-0.689563	-0.163276	-0.819897	-0.469845	-0.365021	-0.74302	-1.06599	-0.469187	-0.856299
OS01G0233850	None	Hypothetical gene. (Os01t0233850-00)	.			-1.26108	-1.26888	-1.27079	-1.14579	-1.23762	-1.33238	-1.43073	-1.24714	-1.56318	-1.6328	-1.68537	-1.54687	-1.70358	-1.63858	-1.70326	-1.5998
OS01G0233900	LOC_Os01g13280.1	Similar to cDNA clone:J013003E06, full insert sequence. (Os01t0233900-01)	protein.degradation.ubiquitin.E2		5	2.91575	3.13972	3.39616	3.66755	3.14257	3.47281	3.37152	3.65279	3.79116	3.40319	3.48388	3.68811	2.51661	2.45957	2.49577	2.87101
OS01G0234001	LOC_Os01g13285.1	Hypothetical conserved gene. (Os01t0234001-01)	unknown		9	-1.19538	-1.09366	-1.09698	-1.14579	-1.10934	-0.725355	-1.1843	-0.880998	-1.23021	-1.6328	-1.35409	-1.48464	-1.07717	-0.981086	-1.09706	-0.997321
OS01G0234100	LOC_Os01g13300.1	Transcriptional factor B3 family protein. (Os01t0234100-01)	RNA.regulation of transcription.C2C2(Zn) GATA transcription factor family		10	-1.26108	-1.26888	-1.27079	-1.14579	-1.23762	-1.10496	-0.563064	-1.24714	-0.00191141	0.210074	0.483787	0.482172	1.71472	1.42192	1.30128	1.415
OS01G0234200	LOC_Os01g13310.1	Similar to DNA topoisomerase 2. (Os01t0234200-00)	DNA.synthesis/chromatin structure		9	-1.19538	-1.13928	-0.733996	-1.14579	-0.565083	-0.93488	-0.835444	-0.212837	-1.56318	-1.31567	-1.34836	-0.642953	-1.43961	-1.57773	-1.58833	-1.5998
OS01G0234300	LOC_Os01g13320.1	Similar to Pectinesterase. (Os01t0234300-00)	.	2	2	4.76958	4.64479	4.5867	3.68828	6.12594	5.90461	4.06174	5.55318	1.07754	0.973181	0.966878	1.0084	0.603344	0.914537	0.298373	0.510487
OS01G0234433	None	Hypothetical protein. (Os01t0234433-00)	.			-1.26108	-1.26888	-1.27079	-1.14579	-1.23762	-1.33238	-1.43073	-1.24714	-1.56318	-1.6328	-1.68537	-1.54687	-1.70358	-1.63858	-1.70326	-1.5998
OS01G0234499	LOC_Os01g13320.1	Similar to Pectinesterase. (Os01t0234499-00)	cell wall.pectin*esterases.PME			-1.26108	-1.1427	-1.0809	-1.14579	-1.10934	-1.33238	-1.28522	-1.05087	-1.56318	-1.6328	-1.51784	-1.54687	-1.70358	-1.63858	-1.70326	-1.5998
OS01G0234700	LOC_Os01g13340.1	Harpin-induced 1 domain containing protein. (Os01t0234700-01)	unknown		5	1.67388	1.03815	1.31274	1.21924	0.357148	0.85482	1.50943	0.888158	2.12485	2.54306	2.5112	2.43348	2.62499	2.57401	2.29469	2.46323
OS01G0234800	LOC_Os01g13350.1,LOC_Os01g13350.2	Similar to 25.3 kDa vesicle transport protein. (Os01t0234800-01);Non-protein coding transcript. (Os01t0234800-02)	protein.targeting.secretory pathway.unspecified			4.23295	4.4218	4.09889	4.1496	4.2372	4.39284	4.17684	4.43501	4.34776	4.05464	3.90375	4.00832	3.74133	3.81317	3.75731	3.75476
OS01G0234850	LOC_Os01g13360.1,LOC_Os01g13360.2	Hypothetical conserved gene. (Os01t0234850-01)	protein.degradation.ubiquitin		9	-0.957917	-0.53114	-0.533991	-0.868861	-1.16921	-0.839033	-1.06108	-1.05087	-1.34703	-1.18059	-1.68537	-1.54687	-1.27883	-1.63858	-1.64237	-1.5998
OS01G0234900	LOC_Os01g13370.1	Similar to Ubiquitin ligase SINAT5 (EC 6.3.2.-) (Seven in absentia homolog 5). Splice isoform 2. (Os01t0234900-01)	development.unspecified			5.31782	5.39357	4.82146	5.24	5.24782	5.42356	5.39981	5.30073	5.88481	5.7931	5.77008	5.78654	6.18874	6.29756	6.2422	5.99826
OS01G0235100	LOC_Os01g13390.1	Similar to predicted protein. (Os01t0235100-01)	unknown		7	-0.866091	-1.26888	-1.03835	-1.14579	-1.23762	-1.06167	0.852965	-1.24714	3.51316	4.36807	4.02386	3.69635	4.78309	4.82496	4.54069	4.80191
OS01G0235200	LOC_Os01g13404.1,LOC_Os01g13404.2,LOC_Os01g13404.3	Conserved hypothetical protein. (Os01t0235200-01);Conserved hypothetical protein. (Os01t0235200-02)	unknown		5	2.34438	1.64598	2.33573	1.91206	2.22821	2.71323	2.93505	2.64975	2.6856	3.20362	3.51572	3.00169	3.67286	3.62812	3.68363	3.56211
OS01G0235300	LOC_Os01g13420.1	SOUL haem-binding protein domain containing protein. (Os01t0235300-01);SOUL haem-binding protein domain containing protein. (Os01t0235300-02)	tetrapyrrole synthesis.unspecified		2	4.86116	5.2132	4.66534	4.90119	5.09956	5.17819	5.04601	5.34242	5.62111	5.33318	5.13237	5.5249	4.33537	4.06757	4.07736	4.38721
OS01G0235325	None	Hypothetical protein. (Os01t0235325-00)	.			-1.26108	-1.26888	-1.27079	-1.14579	-1.23762	-1.33238	-1.36084	-1.05087	-1.56318	-1.6328	-1.51066	-1.54687	-1.49871	-1.63858	-1.70326	-1.5998
OS01G0235350	None	Conserved hypothetical protein. (Os01t0235350-00)	.	5	6	0.390264	0.936354	-0.306707	-0.326077	1.46103	1.71045	1.44832	0.393009	1.92683	1.34312	1.33295	1.88809	1.23458	1.27574	1.52054	1.35312
OS01G0235400	LOC_Os01g13430.1	Similar to predicted protein. (Os01t0235400-01);Similar to Importin-alpha re-exporter (Cellular apoptosis susceptibility protein homolog). (Os01t0235400-02)	protein.targeting.nucleus			6.72541	6.66359	6.90321	6.25756	6.79936	6.7546	6.70002	6.62664	6.39634	6.4406	6.59854	6.3265	6.2689	6.12467	6.23631	6.27984
OS01G0235500	LOC_Os01g13440.1	Conserved hypothetical protein. (Os01t0235500-01)	unknown			-1.26108	-1.26888	-1.27079	-1.14579	-1.23762	-1.33238	-1.43073	-1.24714	-1.56318	-1.6328	-1.68537	-1.54687	-1.70358	-1.57773	-1.64237	-1.5998
OS01G0235632	None	Hypothetical protein. (Os01t0235632-00)	.			-1.26108	-1.26888	-1.27079	-1.14579	-1.23762	-1.33238	-1.43073	-1.24714	-1.56318	-1.6328	-1.68537	-1.54687	-1.70358	-1.63858	-1.70326	-1.5998
OS01G0235700	LOC_Os01g13460.1	Similar to BHLH transcription factor (Fragment). (Os01t0235700-01);Similar to BHLH transcription factor (Fragment). (Os01t0235700-02)	RNA.regulation of transcription.bHLH,Basic Helix-Loop-Helix family			-1.26108	-1.26888	-1.27079	-1.14579	-1.23762	-1.33238	-1.43073	-1.24714	-1.56318	-1.6328	-1.68537	-1.54687	-1.70358	-1.63858	-1.70326	-1.5998
OS01G0235800	LOC_Os01g13470.1	K Homology domain containing protein. (Os01t0235800-01)	RNA.RNA binding			5.66653	5.63906	5.77107	5.57449	5.27277	5.32557	5.35317	5.27074	5.47282	5.27141	5.4027	5.47958	5.42319	5.29944	5.35493	5.39791
OS01G0235850	None	Hypothetical protein. (Os01t0235850-00)	.			-1.26108	-1.26888	-1.27079	-1.14579	-1.23762	-1.33238	-1.43073	-1.24714	-1.56318	-1.6328	-1.68537	-1.54687	-1.70358	-1.63858	-1.70326	-1.5998
OS01G0235900	LOC_Os01g13480.1	Thioredoxin fold domain containing protein. (Os01t0235900-00)	redox.glutaredoxins			-1.26108	-1.02451	-1.27079	-0.79601	-1.23762	-1.33238	-1.43073	-1.24714	-1.56318	-1.6328	-1.68537	-1.54687	-1.70358	-1.63858	-1.64237	-1.48171
OS01G0236000	LOC_Os01g13490.1	Conserved hypothetical protein. (Os01t0236000-01)	unknown			2.72879	2.96243	3.12327	3.05057	3.00006	3.26202	3.0076	2.9572	3.34339	2.99644	3.19283	3.15088	3.21509	3.03492	3.11831	3.07119
OS01G0236300	LOC_Os01g13520.1,LOC_Os01g13520.2	Similar to Auxin response factor 18. (Os01t0236300-01);Similar to Auxin response factor 18. (Os01t0236300-02)	RNA.regulation of transcription.ARF, Auxin Response Factor family	3	2	3.8886	4.46725	3.91309	3.31962	5.22022	5.44918	4.93788	5.2033	3.78294	3.69605	4.0644	4.33233	3.73115	3.49133	3.79606	3.68104
OS01G0236400	LOC_Os01g13530.1	Similar to protein ABIL1. (Os01t0236400-01)	cell.organisation			4.19205	4.05324	3.82624	4.10538	4.14658	4.16806	4.11818	4.23827	3.99436	3.9865	3.90523	4.07647	3.62486	3.72761	3.86581	3.98713
OS01G0236700	LOC_Os01g13540.1	Octicosapeptide/Phox/Bem1p domain containing protein. (Os01t0236700-01);Hypothetical conserved gene. (Os01t0236700-02)	RNA.regulation of transcription.NIN-like bZIP-related family		3	4.98864	4.91156	5.1119	4.46621	4.90602	5.02369	5.30138	4.89949	5.48724	5.60369	5.74364	5.35322	6.48527	6.69986	6.66372	6.36965
OS01G0236800	LOC_Os01g13550.1	Similar to predicted protein. (Os01t0236800-01)	major CHO metabolism.degradation.starch.starch cleavage.beta amylase			3.79203	4.08434	3.85865	4.17356	3.72069	3.74873	3.71212	3.71936	3.80971	3.85092	3.80534	3.99811	4.23007	4.23582	4.28406	4.29008
OS01G0236900	None	Hypothetical protein. (Os01t0236900-00)	.			-0.126034	-0.555824	-0.294263	-0.677328	-0.560432	-0.549959	-0.512093	-0.155155	-0.313298	-0.577819	-0.341835	-0.404341	-0.929608	-0.609093	-0.825259	-0.68601
OS01G0237000	LOC_Os01g13560.1	Uncharacterised protein family UPF0497, trans-membrane plant subgroup domain containing protein. (Os01t0237000-01)	unknown			-1.26108	-1.19973	-1.134	-1.14579	-1.23762	-1.2083	-1.15432	-1.24714	-1.02033	-1.21528	-0.994362	-0.86458	-1.05532	-1.35204	-1.64252	-1.48619
OS01G0237100	LOC_Os01g13570.1,LOC_Os01g13570.2	Phosphoglycerate mutase domain containing protein. (Os01t0237100-01)	glycolysis.unclear/dually targeted.phosphoglycerate mutase	8	7	-0.113986	-0.766228	-0.107681	-0.203389	-0.765133	-0.285572	0.907886	-0.402867	2.18505	2.9117	3.09033	1.98333	5.77997	5.90643	5.67761	5.81706
OS01G0237200	None	Conserved hypothetical protein. (Os01t0237200-00)	.			-1.19538	-1.20166	-0.954039	-1.14579	-1.23762	-1.26635	-1.10193	-1.24714	-1.12171	-1.45435	-1.12407	-0.958909	-0.884119	-0.985219	-0.947506	-0.796784
OS01G0237366	LOC_Os01g13600.1	NAD(P)-binding domain containing protein. (Os01t0237366-00)	secondary metabolism.flavonoids.isoflavones.isoflavone reductase			-1.26108	-1.26888	-1.27079	-1.14579	-1.23762	-1.33238	-1.43073	-1.24714	-1.56318	-1.6328	-1.68537	-1.54687	-1.70358	-1.63858	-1.70326	-1.5998
OS01G0237400	None	Hypothetical conserved gene. (Os01t0237400-00)	.			-1.26108	-1.26888	-1.27079	-1.14579	-1.23762	-1.33238	-1.43073	-1.24714	-1.56318	-1.6328	-1.68537	-1.54687	-1.70358	-1.63858	-1.70326	-1.5998
OS01G0237500	LOC_Os01g13610.1	NmrA-like family protein. (Os01t0237500-01)	.			-1.26108	-0.999743	-1.27079	-1.14579	-1.23762	-1.33238	-1.2207	-1.24714	-1.50051	-1.00942	-1.51066	-0.949746	-1.49509	-1.35204	-1.64237	-1.42353
OS01G0237750	LOC_Os01g13610.1	Hypothetical conserved gene. (Os01t0237750-00)	secondary metabolism.flavonoids.isoflavones.isoflavone reductase			-1.26108	-1.26888	-1.27079	-1.14579	-1.23762	-1.33238	-1.43073	-1.24714	-1.31261	-1.57258	-1.68537	-1.19184	-1.70358	-1.57773	-1.70326	-1.48619
OS01G0238200	LOC_Os01g13660.1,LOC_Os01g13660.2	Conserved hypothetical protein. (Os01t0238200-01);Conserved hypothetical protein. (Os01t0238200-02)	unknown			4.82251	4.63713	4.69135	4.47484	4.96377	4.91109	4.83853	4.7102	4.83009	4.66604	4.64154	4.71224	4.30403	4.45133	4.48871	4.33574
OS01G0238287	None	Hypothetical protein. (Os01t0238287-00)	.			-1.26108	-1.26888	-1.27079	-1.14579	-1.23762	-1.33238	-1.43073	-1.24714	-1.56318	-1.6328	-1.68537	-1.54687	-1.70358	-1.63858	-1.70326	-1.5998
OS01G0238375	None	Hypothetical protein. (Os01t0238375-01)	.			-1.26108	-1.26888	-1.27079	-1.14579	-1.23762	-1.33238	-1.43073	-1.24714	-1.56318	-1.6328	-1.68537	-1.54687	-1.59185	-1.52408	-1.58162	-1.41798
OS01G0238500	LOC_Os01g13690.1,LOC_Os01g13690.2	Similar to Branched-chain-amino-acid aminotransferase-like protein 3, chloroplast precursor. (Os01t0238500-01);Similar to Branched-chain-amino-acid aminotransferase-like protein 3, chloroplast precursor. (Os01t0238500-02)	misc.aminotransferases.aminotransferase class IV family protein		7	-0.946537	-1.0131	-1.14824	-1.14579	-0.994154	-1.14261	-0.0553682	-1.24714	0.657989	1.4472	1.3595	1.34879	5.73064	5.8344	5.60564	6.1386
OS01G0238600	LOC_Os01g13700.1	Nucleic acid-binding, OB-fold domain containing protein. (Os01t0238600-01)	RNA.regulation of transcription.unclassified			5.26496	5.30531	5.54087	5.40842	5.24537	5.33986	5.36287	5.38375	5.21758	5.30268	5.39199	5.23665	5.39577	5.34962	5.26808	5.29409
OS01G0238700	LOC_Os01g13710.1	Oligopeptide transporter OPT superfamily protein. (Os01t0238700-01)	transport.peptides and oligopeptides		9	-0.860166	-0.851719	-0.733996	-0.677328	-0.430529	0.140735	-0.413549	-0.348849	-0.847649	-1.46821	-1.25255	-1.42941	-1.36387	-1.5208	-1.49563	-1.111
OS01G0238800	LOC_Os01g13720.1,LOC_Os01g13720.2,LOC_Os01g13720.3,LOC_Os01g13720.4	Hypothetical conserved gene. (Os01t0238800-01);Similar to NFD6 (NUCLEAR FUSION DEFECTIVE 6). (Os01t0238800-02)	unknown			2.58354	2.69534	2.69714	2.30683	2.3497	2.40312	2.17177	1.80531	2.34167	2.59347	2.41769	2.21686	2.3239	2.09687	2.27955	2.26545
OS01G0238850	None	Hypothetical gene. (Os01t0238850-00)	.			-0.799662	-0.778518	-0.551004	-1.14579	-0.887737	-1.03031	-0.909592	-1.24714	-1.56318	-1.13779	-1.22033	-0.734697	-1.49871	-1.42626	-1.47922	-1.37042
OS01G0238900	LOC_Os01g13730.1	Similar to Protein SOF1. (Os01t0238900-01)	RNA.processing		1	7.38117	7.62515	7.43118	7.29714	7.24935	7.42364	6.99245	7.54613	6.65314	6.34037	6.43058	6.49216	6.03379	5.96104	6.07329	6.12721
OS01G0239000	LOC_Os01g13740.1,LOC_Os01g13740.2	Hypothetical conserved gene. (Os01t0239000-01);Similar to Phosphate starvation regulator protein (Regulatory protein of P- starvation acclimation response Psr1). (Os01t0239000-02)	RNA.regulation of transcription.G2-like transcription factor family, GARP	8	7	1.65547	1.41776	1.34592	-0.153956	1.50049	1.63312	3.22633	1.04895	4.43701	5.07443	5.19264	4.62845	6.22546	6.37186	6.22796	6.07528
OS01G0239100	LOC_Os01g13760.1	Heat shock protein DnaJ family protein. (Os01t0239100-01);Heat shock protein DnaJ family protein. (Os01t0239100-02)	stress.abiotic.heat		2	4.26171	3.88323	4.01236	4.06437	2.8768	3.36642	3.21718	3.13917	4.03161	3.82918	3.49708	3.90208	3.11818	3.05252	2.99532	3.14052
OS01G0239150	None	Hypothetical protein. (Os01t0239150-00)	.			-1.26108	-1.26888	-1.27079	-1.14579	-1.23762	-1.33238	-1.43073	-1.24714	-1.56318	-1.6328	-1.68537	-1.54687	-1.70358	-1.63858	-1.70326	-1.5998
OS01G0239200	LOC_Os01g13770.1,LOC_Os01g13770.2,LOC_Os01g13770.3	Similar to Phophate translocator (Fragment). (Os01t0239200-01)	transport.metabolite transporters at the envelope membrane		4	2.12266	1.74051	2.3752	2.46201	1.71273	1.82853	3.27011	1.68521	4.31842	5.04572	5.48511	4.69613	6.35	6.51261	6.05032	6.08833
OS01G0239300	LOC_Os01g13780.1	Conserved hypothetical protein. (Os01t0239300-01)	unknown			-1.26108	-1.26888	-1.27079	-1.14579	-1.23762	-1.33238	-1.43073	-1.24714	-1.56318	-1.6328	-1.68537	-1.42955	-1.25678	-1.26371	-1.18124	-1.22526
OS01G0239700	LOC_Os01g13800.1	Similar to Leucine-rich receptor-like protein kinase. (Os01t0239700-01);Similar to Leucine-rich receptor-like protein kinase. (Os01t0239700-02);Similar to predicted protein. (Os01t0239700-03)	signalling.receptor kinases.leucine rich repeat XI			7.76462	7.78417	7.65106	7.48614	7.45616	7.65105	7.41914	7.65145	7.50565	7.26721	7.3113	7.50963	7.11861	7.09752	7.0472	6.98371
OS01G0240600	LOC_Os01g13860.1	Hypothetical conserved gene. (Os01t0240600-01)	unknown			-1.13204	-1.26888	-1.27079	-1.04122	-1.23762	-1.33238	-1.38882	-1.06284	-1.50154	-1.6328	-1.68537	-1.33508	-1.33843	-1.07794	-1.36574	-1.47699
OS01G0240700	LOC_Os01g13870.1	Hypothetical conserved gene. (Os01t0240700-00)	unknown			-1.26108	-1.26888	-1.27079	-1.14579	-1.23762	-1.33238	-1.43073	-1.24714	-1.44507	-1.6328	-1.68537	-1.54687	-1.70358	-1.63858	-1.70326	-1.5998
OS01G0240725	None	Hypothetical protein. (Os01t0240725-00)	.			-1.26108	-1.26888	-1.27079	-1.14579	-1.23762	-1.33238	-1.43073	-1.24714	-1.56318	-1.6328	-1.68537	-1.54687	-1.70358	-1.63858	-1.70326	-1.5998
OS01G0241000	LOC_Os01g13930.1	Conserved hypothetical protein. (Os01t0241000-01)	unknown		5	1.58114	1.38629	1.1227	0.72938	1.64663	1.52018	2.02267	1.23208	2.81637	2.66942	2.81141	2.65518	3.17321	3.46436	3.43711	3.03109
OS01G0241100	LOC_Os01g13940.1	Conserved hypothetical protein. (Os01t0241100-01)	unknown			3.83634	3.76755	4.09261	4.02282	3.45973	3.21207	3.40612	3.55224	3.30831	3.20732	3.33473	3.03076	3.5364	3.46909	3.43777	3.41537
OS01G0241400	LOC_Os01g13950.1	Thioredoxin fold domain containing protein. (Os01t0241400-01)	redox.glutaredoxins		9	-1.26108	-1.26888	-1.14439	-1.14579	-1.23762	-1.33238	-1.07399	-1.24714	-1.35033	-0.974961	-0.891274	-1.31209	0.175945	0.214353	-0.184793	-0.272227
OS01G0242200	LOC_Os01g14010.1	Zinc finger, C2H2-type domain containing protein. (Os01t0242200-01)	RNA.regulation of transcription.C2H2 zinc finger family			1.09707	1.22926	1.63093	1.21493	1.3554	1.60457	1.19956	1.43599	1.69394	1.36424	1.19313	1.41324	0.833676	0.815557	0.805791	0.623652
OS01G0242300	LOC_Os01g14020.1,LOC_Os01g14020.2	Optic atrophy 3 family protein. (Os01t0242300-01)	unknown			1.79169	1.5566	1.67547	1.42881	2.41826	2.55305	2.84309	2.29591	3.26476	3.16073	3.25419	2.96862	3.67865	3.62882	3.42528	3.55511
OS01G0242400	LOC_Os01g14030.1	Lateral organ boundaries, LOB domain containing protein. (Os01t0242400-01)	unknown		9	-1.13758	-1.26888	-0.966856	-1.14579	-1.23762	-0.87105	-1.22335	-1.24714	-1.44507	-1.6328	-1.68537	-0.914655	-1.59185	-1.63858	-1.49607	-1.53714
OS01G0242500	LOC_Os01g14040.1	D-tyrosyl-tRNA(Tyr) deacylase family protein. (Os01t0242500-01)	RNA.regulation of transcription.Orphan family			3.87608	3.64175	3.84867	3.94754	4.01374	3.95903	3.90601	3.97574	3.66205	3.5944	3.7594	3.45529	3.5468	3.63954	3.52552	3.4339
OS01G0242600	LOC_Os01g14050.1,LOC_Os01g14050.2	C2 calcium-dependent membrane targeting domain containing protein. (Os01t0242600-01);C2 calcium-dependent membrane targeting domain containing protein. (Os01t0242600-02)	signalling.calcium		3	4.02237	4.11699	3.81539	3.42762	4.66353	5.1066	5.09314	4.65042	5.19754	5.45481	5.70131	5.4615	5.81932	5.93503	6.01145	5.70573
OS01G0242800	None	Hypothetical protein. (Os01t0242800-00)	.			-1.26108	-1.26888	-1.27079	-1.14579	-1.23762	-1.33238	-1.39528	-1.24714	-1.56318	-1.57146	-1.59675	-1.38013	-1.70358	-1.31885	-1.46304	-1.5998
OS01G0242900	LOC_Os01g14070.1	Similar to 60S ribosomal protein L18A. (Os01t0242900-01);Conserved hypothetical protein. (Os01t0242900-02)	unknown			4.64701	4.70549	4.67609	4.81711	4.24585	4.42911	4.47836	4.35643	5.10195	4.97795	4.86142	4.86879	4.74149	4.73685	4.68231	4.66596
OS01G0243000	LOC_Os01g14080.1	Similar to triacylglycerol lipase. (Os01t0243000-01)	lipid metabolism.lipid degradation.lipases.triacylglycerol lipase		5	1.30306	1.6634	0.755401	0.718214	1.57531	1.08408	1.52744	1.11889	1.89491	1.64066	2.28201	1.78094	3.1524	3.29636	3.25595	2.56719
OS01G0243100	LOC_Os01g14090.1	Similar to Kinesin. (Os01t0243100-01)	cell.organisation	8	7	0.14002	0.554372	0.370812	-0.46771	-0.481325	-0.806379	2.0593	-0.248738	4.42375	4.3817	4.53308	4.51995	4.23995	4.08786	4.37931	4.36406
OS01G0243200	LOC_Os01g14100.1,LOC_Os01g14100.2,LOC_Os01g14100.3	Similar to integral membrane transporter family protein. (Os01t0243200-01);Biopterin transport-related protein BT1 family protein. (Os01t0243200-02)	transport.misc		4	2.24085	1.68662	2.01399	2.35263	1.91011	2.37373	2.52528	2.02339	2.92864	3.63842	3.65423	3.20343	4.55172	4.64	4.64039	4.29319
OS01G0243300	None	Hypothetical protein. (Os01t0243300-01)	.		9	-1.26108	-1.26888	-1.27079	-1.14579	-1.23762	-1.33238	-1.28561	-1.24714	-1.44691	-1.51457	-1.32258	-1.42941	-0.391666	-0.582148	-0.538586	-0.940793
OS01G0243400	LOC_Os01g14110.1	Hypothetical conserved gene. (Os01t0243400-01)	unknown			3.45573	3.47504	3.41494	3.13697	3.51022	3.87039	3.80435	3.65338	4.099	4.10131	3.74135	3.80865	4.32242	4.55477	4.37922	4.11833
OS01G0243600	LOC_Os01g14130.1	Conserved hypothetical protein. (Os01t0243600-00)	unknown		6	0.528748	0.728984	0.426619	0.92501	0.390844	0.56091	0.680953	1.03356	1.56899	1.28988	1.21235	1.73947	1.62704	1.27404	1.85572	1.72357
OS01G0243700	LOC_Os01g14140.1,LOC_Os01g14140.2	Similar to Beta-1,3-glucanase-like protein. (Os01t0243700-01);Similar to Beta-1,3-glucanase-like protein. (Os01t0243700-02)	misc.beta 1,3 glucan hydrolases		3	5.44449	5.75764	5.45018	5.74377	5.86554	6.13046	5.87946	5.94746	5.73391	5.54878	5.33692	5.39858	4.47801	4.43096	4.31815	4.42067
OS01G0243800	None	Hypothetical conserved gene. (Os01t0243800-01)	.		6	1.48309	1.44986	1.17664	1.44432	1.92969	2.07099	1.94761	1.45006	2.45925	1.77857	2.11074	1.71674	1.44682	0.499763	0.976923	0.920841
OS01G0243901	None	Hypothetical protein. (Os01t0243901-00)	.			-1.26108	-1.26888	-1.27079	-1.14579	-1.23762	-1.33238	-1.43073	-1.24714	-1.56318	-1.6328	-1.68537	-1.54687	-1.70358	-1.63858	-1.70326	-1.5998
OS01G0244000	LOC_Os01g14180.1	Domain of unknown function DUF1618 domain containing protein. (Os01t0244000-00)	unknown			-1.26108	-1.26888	-1.27079	-1.14579	-1.23762	-1.33238	-1.43073	-1.24714	-1.56318	-1.6328	-1.68537	-1.54687	-1.58812	-1.63858	-1.70326	-1.5998
OS01G0244150	None	Similar to J075123K08, full insert sequence. (Os01t0244150-00)	.			-1.26108	-1.26888	-1.27079	-1.14579	-1.23762	-1.33238	-1.43073	-1.24714	-1.56318	-1.6328	-1.68537	-1.54687	-1.70358	-1.63858	-1.70326	-1.5998
OS01G0244400	LOC_Os01g14220.1	Protein of unknown function DUF1618 domain containing protein. (Os01t0244400-01)	unknown			-0.778178	-0.804391	-0.810953	-0.848578	-0.804375	-1.03304	-0.752817	-1.24714	-1.26702	-1.15174	-1.00733	-1.42955	-1.52913	-1.63858	-1.70326	-1.5998
OS01G0245000	LOC_Os01g14280.1	Conserved hypothetical protein. (Os01t0245000-00)	unknown			-1.26108	-1.26888	-1.27079	-1.14579	-1.23762	-1.33238	-1.43073	-1.24714	-1.56318	-1.6328	-1.68537	-1.54687	-1.70358	-1.63858	-1.70326	-1.5998
OS01G0245532	LOC_Os01g14320.1	Similar to J075123K08, full insert sequence. (Os01t0245532-00)	unknown			-1.26108	-1.26888	-1.27079	-1.14579	-1.23762	-1.33238	-1.43073	-1.24714	-1.56318	-1.6328	-1.68537	-1.54687	-1.70358	-1.63858	-1.70326	-1.5998
OS01G0245600	LOC_Os01g14330.1	Conserved hypothetical protein. (Os01t0245600-00)	unknown			-0.989589	-1.26888	-1.0918	-1.14579	-1.23762	-1.33238	-1.43073	-1.24714	-1.35335	-1.6328	-1.68537	-1.54687	-1.70358	-1.52408	-1.70326	-1.53965
OS01G0245700	None	Domain of unknown function DUF1618 domain containing protein. (Os01t0245700-00)	.			-1.08068	-1.26888	-1.20134	-1.14579	-1.23762	-1.33238	-1.43073	-1.24714	-1.56318	-1.6328	-1.68537	-1.54687	-1.64239	-1.63858	-1.70326	-1.5998
OS01G0245901	LOC_Os01g14340.1	Domain of unknown function DUF1618 domain containing protein. (Os01t0245901-00)	unknown			-1.19315	-1.26888	-1.27079	-1.14579	-1.23762	-1.33238	-1.43073	-1.24714	-1.56318	-1.6328	-1.68537	-1.54687	-1.64239	-1.63858	-1.70326	-1.5998
OS01G0246100	LOC_Os01g14370.1,LOC_Os01g14370.2	Zinc finger, RING/FYVE/PHD-type domain containing protein. (Os01t0246100-01)	RNA.regulation of transcription.Histone acetyltransferases			5.88624	5.77573	5.99404	5.43537	5.85066	5.86595	5.93959	5.83271	5.89417	5.9481	6.14977	5.9427	6.16524	6.22651	6.30979	6.13191
OS01G0246200	LOC_Os01g14380.1	Similar to TCP-domain protein. (Os01t0246200-00)	unknown			-1.26108	-1.26888	-1.27079	-1.14579	-1.23762	-1.33238	-1.43073	-1.24714	-1.56318	-1.57258	-1.68537	-1.54687	-1.64448	-1.63858	-1.70326	-1.5998
OS01G0246400	LOC_Os01g14410.1	Similar to Low molecular mass early light-inducible protein HV90, chloroplast precursor (ELIP). (Os01t0246400-01)	signalling.light		7	-1.01716	-1.26888	-0.706887	-0.613342	-0.148437	-0.219143	2.30379	-1.24714	4.6635	5.23634	5.99235	4.62173	2.68964	2.81384	3.27161	2.60556
OS01G0246500	LOC_Os01g14420.1	Similar to Minus dominance protein. (Os01t0246500-01)	unknown			3.55596	3.55987	3.59998	3.90793	3.04962	3.39393	3.25037	3.08429	3.57466	3.61114	3.57638	3.57914	3.60765	3.63702	3.64811	3.7717
OS01G0246601	LOC_Os01g14430.1	Protein of unknown function DUF296 domain containing protein. (Os01t0246601-00)	unknown	9	10	-1.26108	-1.26888	-1.27079	-1.14579	-1.23762	-1.33238	-0.887603	-1.24714	-1.23524	-0.239762	-0.32756	-0.898274	-0.411426	-0.124206	0.0204734	-0.511302
OS01G0246700	LOC_Os01g14440.1	Similar to WRKY transcription factor 1. (Os01t0246700-01)	RNA.regulation of transcription.WRKY domain transcription factor family		3	5.68066	5.77694	5.61644	5.53797	5.35432	5.44717	5.95688	5.53978	6.51366	6.46035	6.89309	6.3545	7.17022	7.29038	7.2797	6.60605
OS01G0247500	LOC_Os01g14510.1	Protein kinase, core domain containing protein. (Os01t0247500-01)	protein.postranslational modification.kinase.receptor like cytoplasmatic kinase VII		10	-1.26108	-1.26888	-1.27079	-1.14579	-1.10772	-1.33238	-1.1252	-1.24714	-1.2033	-0.970951	-1.0193	-1.31209	0.0824498	0.42099	0.429652	0.0447184
OS01G0247550	None	Hypothetical protein. (Os01t0247550-00)	.			-1.26108	-1.26888	-1.27079	-1.14579	-1.23762	-1.33238	-1.43073	-1.24714	-1.56318	-1.6328	-1.68537	-1.54687	-1.70358	-1.63858	-1.70326	-1.5998
OS01G0247600	LOC_Os01g14514.1,LOC_Os01g14514.2	Conserved hypothetical protein. (Os01t0247600-01)	unknown			-1.26108	-1.26888	-1.27079	-1.14579	-1.23762	-1.33238	-1.43073	-1.24714	-1.56318	-1.6328	-1.68537	-1.54687	-1.70358	-1.63858	-1.70326	-1.5998
OS01G0247700	LOC_Os01g14520.1	Similar to inner membrane transport protein. (Os01t0247700-01)	transport.metabolite transporters at the mitochondrial membrane	9	10	-0.95504	-0.835921	-0.870588	-1.04122	-0.878266	-1.15254	-0.721348	-0.969694	0.0431706	0.131591	-0.108166	-0.0466427	-0.25968	0.216125	-0.365153	0.933838
OS01G0247900	LOC_Os01g14530.1	AWPM-19-like family protein. (Os01t0247900-01)	transport.misc	5	5	1.2734	0.766969	1.03801	0.0555364	1.22679	0.522005	1.57018	0.977613	2.82047	2.57458	2.4404	2.62317	2.36023	2.41076	2.50512	2.40488
OS01G0248000	LOC_Os01g14540.1	Stigma-specific protein Stig1 family protein. (Os01t0248000-01)	unknown	9	9	-1.07854	-1.19973	-1.134	-0.949905	0.0578004	-0.728748	-0.211183	-0.789518	0.097325	-1.30402	-1.26945	-1.15711	-1.22333	-1.52372	-1.54011	-1.13864
OS01G0248300	LOC_Os01g14550.1	Similar to Pathogen-related protein. (Os01t0248300-00)	stress.biotic			-1.26108	-1.26888	-1.27079	-1.14579	-1.23762	-1.33238	-1.15951	-1.24714	-0.915785	-0.822604	-1.00733	-1.31771	-0.599874	-0.591269	-0.6313	-0.713515
OS01G0248350	None	Hypothetical protein. (Os01t0248350-00)	.			-1.26108	-1.26888	-1.27079	-1.14579	-1.23762	-1.33238	-1.43073	-1.24714	-1.56318	-1.6328	-1.68537	-1.54687	-1.70358	-1.63858	-1.70326	-1.5998
OS01G0248400	LOC_Os01g14580.1	Similar to Isocitrate dehydrogenase (Fragment). (Os01t0248400-01)	TCA / org. transformation.TCA.IDH		3	5.11923	5.2242	5.26435	5.04086	5.93386	5.95307	5.37623	6.00604	4.71693	4.88106	4.84179	4.72123	4.96449	5.0358	5.04054	4.91108
OS01G0248500	LOC_Os01g14590.1	Similar to Pathogen-related protein. (Os01t0248500-01)	stress.biotic		10	-0.819417	-0.351139	-0.820544	-0.386057	-0.916535	-1.02908	-0.747949	-0.789518	-0.512349	-0.597997	-0.267009	-0.141574	2.08757	2.06641	2.19727	1.81744
OS01G0248600	LOC_Os01g14610.1,LOC_Os01g14610.2	GINS complex, Psf2 component family protein. (Os01t0248600-01)	DNA.synthesis/chromatin structure		3	5.86471	5.67901	6.05912	5.62521	5.96799	5.96039	5.44044	5.92438	5.11913	4.87571	4.77512	4.98053	4.68205	4.72092	4.85861	4.72946
OS01G0248701	LOC_Os01g14630.1	Terpenoid synthase domain containing protein. (Os01t0248701-00)	secondary metabolism.isoprenoids.non-mevalonate pathway.geranylgeranyl pyrophosphate synthase		8	-1.26108	-1.19973	-1.27079	-1.14579	-1.23762	-1.33238	-0.52436	-1.24714	-0.303858	-0.198861	0.38183	-0.898274	3.58131	3.70085	4.30007	2.63896
OS01G0248800	LOC_Os01g14640.1	Conserved hypothetical protein. (Os01t0248800-01)	unknown			-1.26108	-1.26888	-1.27079	-1.14579	-1.16921	-1.33238	-1.04434	-1.24714	-0.458879	-0.862131	-0.824179	-0.879054	-0.290508	0.0805453	0.00497225	-0.375427
OS01G0248850	None	Hypothetical gene. (Os01t0248850-00)	.			-1.19225	-1.26888	-1.27079	-1.14579	-1.23762	-1.33238	-1.39528	-1.24714	-1.17922	-1.45774	-1.59675	-1.14841	-0.933066	-0.985219	-0.953223	-0.81261
OS01G0248900	LOC_Os01g14650.1	Alpha-expansin, Mediation of the cell extension and growth, Root system architecture (Os01t0248900-01)	cell wall.modification		10	-1.26108	-1.19973	-1.14439	-1.14579	-1.23762	-1.15254	-0.403103	-1.24714	0.933969	0.333656	0.694154	0.944605	0.297667	0.113583	-0.131364	-0.51908
OS01G0249050	None	Hypothetical protein. (Os01t0249050-00)	.			-1.26108	-1.26888	-1.27079	-1.14579	-1.23762	-1.33238	-1.33137	-1.24714	-1.56318	-1.6328	-1.43697	-1.54687	-1.64239	-1.57773	-1.70326	-1.38522
OS01G0249100	LOC_Os01g14660.1	Similar to Expansin-A9. (Os01t0249100-00)	cell wall.modification			-1.26108	-1.26888	-1.27079	-1.14579	-1.23762	-1.33238	-1.43073	-1.24714	-1.56318	-1.6328	-1.68537	-1.54687	-1.25802	-1.57793	-1.58833	-1.25626
OS01G0249200	LOC_Os01g14670.1	Similar to Nectarin 1 precursor (EC 1.15.1.1) (Superoxide dismutase [Mn]). (Os01t0249200-01)	stress.abiotic.unspecified	7	7	-0.956951	-0.556193	-0.811961	0.159819	1.62899	1.75299	3.36349	1.5859	5.86545	6.46473	6.38182	5.91613	7.63935	7.64219	7.39151	7.24922
OS01G0249300	LOC_Os01g14690.1,LOC_Os01g14690.4	Lg106-like family protein. (Os01t0249300-01);Lg106-like family protein. (Os01t0249300-02)	unknown			6.12924	6.22487	6.27314	6.2259	6.47783	6.54794	6.72641	6.54947	6.74692	6.66773	6.82809	6.56193	6.80325	6.82044	6.7678	6.65867
OS01G0249700	LOC_Os01g14700.1	Heavy metal-associated domain, HMA domain containing protein. (Os01t0249700-00)	unknown		9	-0.187451	-0.50534	0.577239	0.383831	-0.786534	-0.493325	-1.00376	-1.24714	-0.834454	-1.16463	-0.968306	-0.898228	-1.29277	-0.778	-1.70326	-1.03451
OS01G0249800	None	Heavy metal-associated domain, HMA domain containing protein. (Os01t0249800-00)	.		8	-1.07854	-1.13928	-0.86663	-1.14579	-1.16921	-0.882327	0.207695	-1.24714	1.95606	1.77665	2.22688	1.72051	1.00767	0.736915	0.749876	0.801757
OS01G0249900	LOC_Os01g14720.1	Protein of unknown function DUF573 family protein. (Os01t0249900-01)	unknown	9	9	-0.297118	-0.221697	-0.675914	0.648541	-0.614161	-0.116529	-0.509702	-0.830487	-0.178893	-0.323285	-0.628466	-0.705606	-0.482226	-0.766531	-0.238996	-0.363901
OS01G0250200	LOC_Os01g14760.1	Conserved hypothetical protein. (Os01t0250200-00)	unknown			-1.26108	-1.26888	-1.27079	-1.14579	-1.16921	-1.33238	-1.43073	-1.24714	-1.56318	-1.6328	-1.68537	-1.37994	-1.70358	-1.63858	-1.70326	-1.5998
OS01G0250600	LOC_Os01g14790.1	Conserved hypothetical protein. (Os01t0250600-01)	unknown			5.6529	5.52001	5.9084	5.74867	5.67539	5.62367	5.26692	5.67106	4.86353	4.7305	4.80397	4.9463	4.46391	4.44039	4.37243	4.66052
OS01G0250900	LOC_Os01g14810.1,LOC_Os01g14810.2,LOC_Os01g14810.3	HAD superfamily (subfamily IG) hydrolase, 5'-Nucleotidase protein. (Os01t0250900-01)	unknown		3	3.95496	3.92513	3.78845	3.31028	4.15263	4.0772	4.54148	3.883	5.10256	5.39236	5.30218	5.05421	6.36857	6.40487	6.30285	6.20607
OS01G0251000	LOC_Os01g14820.1	Protein of unknown function DUF3769 domain containing protein. (Os01t0251000-01)	unknown			5.38739	5.30867	5.22619	5.51202	5.34948	5.83113	5.27881	5.44074	5.2978	5.29988	5.1091	5.22199	5.16194	5.2548	5.27307	5.11005
OS01G0251100	LOC_Os01g14830.1	Similar to 50S ribosomal protein L3-2, chloroplast precursor. (Os01t0251100-01);Similar to 50S ribosomal protein L3-2, chloroplast precursor. (Os01t0251100-02)	protein.synthesis.ribosomal protein.prokaryotic.chloroplast.50S subunit.L3			5.35268	5.22304	5.69286	5.48147	5.55043	5.44274	5.21292	5.25718	5.11327	4.982	4.97585	5.04687	4.66516	4.56165	4.60726	4.5618
OS01G0251200	LOC_Os01g14840.1	Zinc finger, C2H2-like domain containing protein. (Os01t0251200-01);Hypothetical conserved gene. (Os01t0251200-02)	protein.degradation.ubiquitin.E3.RING		3	5.19325	5.15769	5.23383	4.48899	4.56239	4.40936	4.9588	4.30788	5.58147	5.49721	5.66389	5.37199	5.08227	5.04328	4.78506	5.09895
OS01G0251400	LOC_Os01g14850.1	Conserved hypothetical protein. (Os01t0251400-01)	unknown	1	1	5.5795	6.59272	6.03184	5.14265	8.22862	8.70345	8.44517	7.96727	8.06605	8.4772	8.23053	8.07193	8.14104	8.02082	8.13979	7.80992
OS01G0252100	LOC_Os01g14860.1,LOC_Os01g14860.2,LOC_Os01g14860.3,LOC_Os01g14860.4	Similar to Glycogen synthase kinase-3 homolog MsK-3 (EC 2.7.1.-). (Os01t0252100-01);Similar to Glycogen synthase kinase-3 homolog MsK-3 (EC 2.7.1.-). (Os01t0252100-02);Similar to Glycogen synthase kinase-3 homolog MsK-3 (EC 2.7.1.-). (Os01t0252100-03)	protein.postranslational modification			6.2778	6.36359	6.42981	6.14733	6.67886	6.62993	6.5684	6.64383	6.35725	6.52868	6.51952	6.46662	6.26133	6.31412	6.35782	6.22091
OS01G0252150	None	Hypothetical protein. (Os01t0252150-00)	.			-1.26108	-1.26888	-1.27079	-1.14579	-1.23762	-1.33238	-1.43073	-1.24714	-1.56318	-1.6328	-1.68537	-1.54687	-1.70358	-1.57609	-1.70326	-1.5998
OS01G0252200	LOC_Os01g14870.1	Zinc finger, CCCH-type domain containing protein. (Os01t0252200-01)	unknown			3.80339	3.23949	3.39011	3.39597	3.30668	3.38702	3.53797	3.38539	3.87609	4.07597	3.6904	3.81763	3.78699	3.58225	3.71387	3.66367
OS01G0252300	LOC_Os01g14880.1	Conserved hypothetical protein. (Os01t0252300-01)	unknown		9	-1.13204	-1.26888	-1.27079	-0.868861	-1.23762	-1.33238	-1.26436	-1.24714	-1.56318	-1.26199	-1.26945	-1.07639	-0.683341	0.0657279	-0.827065	-0.85985
OS01G0252400	None	Hypothetical gene. (Os01t0252400-01)	.		9	-1.26108	-1.26888	-1.27079	-1.14579	-1.23762	-1.33238	-1.18951	-1.24714	-1.50051	-1.41974	-1.08232	-1.48464	-1.15442	-0.49818	-1.43039	-0.87848
OS01G0252600	LOC_Os01g14890.1	Similar to predicted protein. (Os01t0252600-00)	unknown		8	-0.65722	-1.01984	-1.20562	-1.14579	-1.23762	-1.20535	-0.637449	-0.508463	-0.52151	0.296072	-0.309747	-0.267122	2.90449	2.92634	2.81472	2.96107
OS01G0252900	LOC_Os01g14920.1	Zinc finger, CCHC-type domain containing protein. (Os01t0252900-01)	RNA.regulation of transcription.Zn-finger(CCHC)			4.53244	4.48674	4.64276	4.07058	4.17187	4.16413	4.20577	4.04808	4.54338	4.36203	4.1661	4.43752	3.95623	4.09302	4.09158	4.16069
OS01G0253000	LOC_Os01g14926.1	Similar to LpimPth3. (Os01t0253000-01)	protein.postranslational modification.kinase.receptor like cytoplasmatic kinase VII			-0.921825	-1.20312	-1.0809	-0.46449	-0.590065	-1.2083	-1.03999	-0.690162	-0.862977	-1.15533	-1.30894	-1.12739	-1.54443	-1.52408	-1.64466	-1.23618
OS01G0253050	None	Conserved hypothetical protein. (Os01t0253050-00)	.		9	-0.582434	-0.0457595	-0.429286	0.35837	-0.711357	-0.869359	-0.544575	-1.14235	-0.888691	-1.06226	-0.649502	-0.699699	-1.4764	-1.57609	-1.58162	-1.37186
OS01G0253100	LOC_Os01g14932.1,LOC_Os01g14932.2,LOC_Os01g14932.3	Similar to Avr9/Cf-9 induced kinase 1. (Os01t0253100-01);Hypothetical conserved gene. (Os01t0253100-02)	protein.postranslational modification.kinase.receptor like cytoplasmatic kinase VII			6.05954	6.19853	6.15959	6.10216	6.31248	6.41041	6.39125	6.2998	6.46777	6.46165	6.54879	6.52907	6.46188	6.52997	6.48573	6.43806
OS01G0253200	LOC_Os01g14940.1	Similar to pectinesterase inhibitor domain containing protein. (Os01t0253200-00)	unknown			-1.26108	-1.26888	-1.27079	-1.14579	-1.23762	-1.33238	-1.43073	-1.24714	-1.56318	-1.6328	-1.68537	-1.38013	-1.70358	-1.63858	-1.70326	-1.5998
OS01G0253300	LOC_Os01g14950.1	Importin alpha-1a subunit. (Os01t0253300-01);Importin alpha-1a subunit. (Os01t0253300-02)	protein.targeting.nucleus			9.69678	9.67109	9.73095	9.62081	9.54402	9.63405	9.30271	9.51324	9.24819	8.84667	8.94565	9.15294	8.26282	8.27163	8.35581	8.42407
OS01G0253400	LOC_Os01g14960.1	Protein of unknown function DUF1218 family protein. (Os01t0253400-01)	unknown		8	-0.617118	-0.200964	0.359362	-0.79601	0.174061	0.765061	0.692101	0.444942	0.987597	1.5096	1.35891	0.941659	1.43731	1.58268	1.18527	1.28496
OS01G0253500	LOC_Os01g14970.1	Conserved hypothetical protein. (Os01t0253500-01)	unknown			0.397905	0.201952	0.594375	0.735874	0.621463	-0.331838	0.259723	0.688306	0.641933	0.602824	0.785269	0.543058	0.533692	0.960286	0.421443	0.814577
OS01G0253600	LOC_Os01g14980.1,LOC_Os01g14980.2	Replication factor A protein 3 domain containing protein. (Os01t0253600-01)	unknown			4.51299	4.54095	4.55023	4.37274	4.14345	4.13356	4.16015	3.98721	3.95888	3.97281	3.86453	3.9433	4.47462	4.40398	4.37477	4.35845
OS01G0253800	LOC_Os01g14990.1	Conserved hypothetical protein. (Os01t0253800-00)	unknown		9	-1.26108	-1.26888	-1.27079	-1.14579	-1.23762	-1.33238	-1.26918	-1.24714	-1.33519	-1.06613	-1.2815	-1.31782	-0.313614	-0.259867	-0.316871	-0.627928
OS01G0253900	LOC_Os01g15000.1	Similar to triacylglycerol lipase. (Os01t0253900-01);Lipase, class 3 family protein. (Os01t0253900-02)	lipid metabolism.lipid degradation.lipases.triacylglycerol lipase		7	1.7385	2.30587	1.72414	1.69526	0.587826	1.07976	1.70112	0.0799242	3.16017	3.44471	3.26225	2.53852	6.16938	6.40009	5.74571	5.69976
OS01G0254000	LOC_Os01g15010.1	Similar to NTGB2 (Fragment). (Os01t0254000-01)	signalling.G-proteins			7.50438	7.52555	7.53984	7.55329	7.20914	7.28485	6.90258	7.38148	7.12761	6.77838	6.52617	6.99243	6.21509	6.1893	5.92761	6.23158
OS01G0254100	LOC_Os01g15020.1,LOC_Os01g15020.2	Similar to CTV.2. (Os01t0254100-01);Similar to Lissencephaly type-1-like homology motif; CTLH, C-terminal to LisH motif; Nitrous oxide reductase, N-terminal; WD40-like; Quinonprotein alcohol dehydrogenase-like. (Os01t0254100-02)	development.unspecified			7.73341	7.78564	7.8018	7.05669	7.63899	7.64786	7.85784	7.62074	8.01918	7.98063	8.04106	8.02995	7.63082	7.72776	7.68408	7.60193
OS01G0254200	LOC_Os01g15029.1	Conserved hypothetical protein. (Os01t0254200-01)	unknown			5.83461	5.82235	5.89845	5.62559	6.18903	6.05052	6.02448	5.88076	6.17123	6.00114	5.96499	6.06816	5.93568	5.91017	5.86048	5.88608
OS01G0254300	LOC_Os01g15039.1	Pectinesterase (EC 3.1.1.11) (Fragment). (Os01t0254300-00)	cell wall.pectin*esterases.PME		5	2.61775	2.60841	2.84942	2.60651	4.15679	4.21438	3.12235	4.20964	2.03956	1.65096	1.26675	1.73398	0.978856	0.876104	0.829227	1.0916
OS01G0254350	None	Hypothetical gene. (Os01t0254350-00)	.			-1.26108	-1.26888	-1.27079	-1.14579	-1.23762	-1.33238	-1.43073	-1.24714	-1.56318	-1.6328	-1.68537	-1.54687	-1.70358	-1.63858	-1.70326	-1.5998
OS01G0254400	LOC_Os01g15060.1	Hypothetical conserved gene. (Os01t0254400-00)	unknown			-1.26108	-1.26888	-1.27079	-1.14579	-1.23762	-1.33238	-1.36084	-1.24714	-1.50154	-1.57258	-1.51066	-1.54687	-1.70358	-1.63858	-1.64252	-1.53714
OS01G0254800	None	Hypothetical conserved gene. (Os01t0254800-01)	.			3.3826	3.30017	3.09698	2.47526	3.39077	3.36316	3.44216	3.27834	3.2092	3.32458	3.4307	3.18837	3.48748	3.49	3.51216	3.38744
OS01G0254850	LOC_Os01g15100.1	Hypothetical conserved gene. (Os01t0254850-00)	unknown		10	-1.26108	-1.26888	-1.27079	-1.14579	-1.23762	-1.33238	-1.26366	-1.24714	-1.44691	-1.57258	-1.2677	-1.42955	0.611545	0.123513	0.478963	0.354148
OS01G0254900	LOC_Os01g15110.1	Similar to Syntaxin 22 (AtSYP22) (AtVAM3). (Os01t0254900-01)	cell.vesicle transport			6.49908	6.68777	6.47843	6.47496	6.40737	6.65542	6.18045	6.68035	6.01095	5.84238	5.8697	6.11872	6.15144	6.24341	6.15194	6.10094
OS01G0254950	None	Hypothetical gene. (Os01t0254950-01)	.			-0.506331	-0.894784	-0.476458	-0.73584	-0.793041	-1.33238	-1.43073	-1.24714	-1.44507	-1.51707	-1.68537	-1.37994	-0.87659	-1.52408	-1.00154	-1.3458
OS01G0255000	LOC_Os01g15120.1	Similar to Soluble epoxide hydrolase. (Os01t0255000-01)	misc.misc2		4	3.00543	2.5791	3.16041	2.85268	2.42581	2.80107	2.74912	3.33672	3.08495	3.2198	2.95472	3.16635	5.31466	5.36353	5.19334	5.17209
OS01G0255100	LOC_Os01g15130.1	Similar to Soluble epoxide hydrolase. (Os01t0255100-01)	misc.misc2		9	-0.235736	-0.00464487	-0.233814	-0.46771	-0.221107	0.53201	-0.449068	-0.321694	-0.36027	-1.14019	-0.467631	-0.360572	-0.79419	-0.602487	-0.640556	-0.439662
OS01G0255700	LOC_Os01g15210.1,LOC_Os01g15220.1	Conserved hypothetical protein. (Os01t0255700-00)	unknown	9		-0.816533	-0.605199	-1.06883	-0.801263	-0.824023	-0.944211	-0.861958	-0.689563	-0.323779	-0.973128	-1.00733	-1.42941	-0.429037	-0.553444	-0.2992	-0.682502
OS01G0256300	LOC_Os01g15250.1	Conserved hypothetical protein. (Os01t0256300-00)	unknown		9	-1.26108	-1.26888	-1.13828	-1.14579	-1.23762	-1.15734	-1.43073	-1.24714	-1.19844	-1.45685	-1.68537	-1.37994	-0.479147	-0.0798106	-0.47415	-0.582758
OS01G0256400	LOC_Os01g15260.1	Similar to Dynein light chain 1 protein DLC-1 (Fragment). (Os01t0256400-01)	cell.organisation			6.26175	6.05295	6.46002	6.47927	5.87287	6.14241	5.75401	6.04856	5.72088	5.71554	5.49148	5.61323	5.30642	5.19961	5.30142	5.21313
OS01G0256500	LOC_Os01g15270.1	Similar to ZnI. (Os01t0256500-02)	unknown	1	1	13.1023	13.2962	12.3922	13.0662	13.1544	13.6757	12.4383	13.3692	12.3579	11.5528	11.578	12.3745	9.78525	9.7505	10.3061	11.0234
OS01G0256600	LOC_Os01g15290.1,LOC_Os01g15290.2	Ribosomal protein L18/L5 domain containing protein. (Os01t0256600-01)	protein.synthesis.ribosomal protein.prokaryotic.unknown organellar.50S subunit.L18			6.0996	5.98234	5.88269	6.02709	5.4981	5.62714	5.45138	5.62373	5.52876	5.41419	5.28181	5.47122	4.66755	4.65642	4.71125	4.92154
OS01G0256800	LOC_Os01g15300.1,LOC_Os01g15300.2	Similar to zinc finger helicase family protein. (Os01t0256800-01);Hypothetical conserved gene. (Os01t0256800-02)	DNA.synthesis/chromatin structure		7	-0.0192204	0.175282	0.0341766	-0.513064	1.16123	1.16671	1.93754	1.04382	2.46918	2.79256	3.03416	2.86845	4.01983	4.07547	4.11272	3.80743
OS01G0256900	LOC_Os01g15310.1	Similar to SmX6 protein. (Os01t0256900-01)	RNA.processing			5.14996	5.2187	5.37746	5.11552	5.12932	5.18919	5.09752	4.92827	5.14792	5.11226	5.1222	4.9946	5.23145	5.16404	5.15996	5.13161
OS01G0257100	LOC_Os01g15320.1	Rapid ALkalinization Factor family protein. (Os01t0257100-01)	unknown		7	-0.602963	-0.124403	-0.582008	-1.14579	-0.638349	-0.86118	1.09135	-1.24714	3.78146	4.20232	4.16958	3.91538	4.35471	4.24753	4.20349	3.77568
OS01G0257300	LOC_Os01g15340.1	Similar to FPF1. (Os01t0257300-01)	unknown		10	-0.271243	0.0194494	-0.516116	-0.868861	-0.0850692	0.619623	-0.203741	0.866064	0.971362	0.114234	-0.349068	1.16733	-0.380424	-0.183409	-0.177071	0.425845
OS01G0257400	LOC_Os01g15350.1	Zinc finger, CCCH-type domain containing protein. (Os01t0257400-01)	RNA.regulation of transcription.C3H zinc finger family		3	5.28558	5.24498	5.2551	5.25364	5.54563	5.46739	5.90138	5.49455	6.38932	6.41303	6.524	6.34171	6.17622	6.32895	6.34733	6.21961
OS01G0257900	None	Hypothetical protein. (Os01t0257900-01)	.	6	6	1.44199	1.89692	1.21182	-0.385316	1.98618	1.38463	1.41422	-0.438852	0.961526	0.89883	1.59946	-0.849526	0.983304	1.40258	0.73365	-0.641415
OS01G0258000	LOC_Os01g15390.1	Conserved hypothetical protein. (Os01t0258000-01)	unknown			-1.26108	-1.26888	-1.27079	-1.14579	-1.23762	-1.33238	-1.43073	-1.24714	-1.56318	-1.6328	-1.68537	-1.54687	-1.70358	-1.63858	-1.70326	-1.5998
OS01G0258100	LOC_Os01g15399.1,LOC_Os01g15399.2	Hypothetical conserved gene. (Os01t0258100-01);Hypothetical conserved gene. (Os01t0258100-02)	unknown		9	-0.514531	-0.481128	-0.455441	-0.458729	0.383846	0.429694	-0.764739	-0.689563	-0.707681	-1.6328	-1.51066	-1.0415	-1.47486	-1.57793	-1.70326	-1.53714
OS01G0258600	LOC_Os01g15448.1	Similar to predicted protein. (Os01t0258600-00)	unknown			4.25623	4.22588	4.21294	4.08699	3.91813	4.02565	3.79857	4.04848	3.92058	3.8025	3.70115	3.80054	3.63405	3.68874	3.71375	3.87787
OS01G0258700	LOC_Os01g15460.1,LOC_Os01g15460.2,LOC_Os01g15460.3	Zinc finger, CCCH-type domain containing protein. (Os01t0258700-01);Similar to zinc finger CCCH type domain-containing protein ZFN-like 1. (Os01t0258700-03)	RNA.regulation of transcription.C3H zinc finger family		1	7.49059	7.61616	7.44796	7.58114	7.72323	7.82799	7.48552	7.72638	7.39658	7.05606	7.08109	7.35629	6.3814	6.31865	6.39597	6.55403
OS01G0259200	LOC_Os01g15470.1,LOC_Os01g15470.2,LOC_Os01g15470.3	Similar to serine/threonine protein kinase PBS1. (Os01t0259200-01);Similar to Protein kinase. (Os01t0259200-02)	protein.postranslational modification.kinase.receptor like cytoplasmatic kinase VII			4.8497	4.98006	4.68692	4.94928	5.13819	5.29106	4.99365	5.3304	5.06877	4.89278	4.92004	5.19295	4.6324	4.62971	4.63788	4.87013
OS01G0259400	LOC_Os01g15480.1	Armadillo-type fold domain containing protein. (Os01t0259400-01)	protein.postranslational modification		4	1.36508	1.14904	0.940853	1.36532	1.74606	1.89821	3.28533	1.0649	5.16689	5.20067	5.28915	5.1416	5.12939	4.89807	5.00805	5.08044
OS01G0259600	LOC_Os01g15490.1,LOC_Os01g15490.2,LOC_Os01g15490.3	Similar to phosphoadenosine phosphosulfate (PAPS) reductase family protein. (Os01t0259600-01)	Co-factor and vitamine metabolism			4.80398	4.6082	4.84307	4.54213	4.43615	4.52813	4.61167	4.28783	5.00687	4.98633	5.03726	4.95358	5.76987	5.92372	5.82922	5.74656
OS01G0259900	LOC_Os01g15520.1	Conserved hypothetical protein. (Os01t0259900-00)	unknown			5.06974	4.74772	5.35696	4.98604	5.45679	5.40899	5.23423	5.2658	4.95805	4.78556	4.81784	4.72987	4.33595	4.14577	4.19705	4.33614
OS01G0260000	LOC_Os01g15530.1	Protein prenyltransferase domain containing protein. (Os01t0260000-01)	RNA.processing		6	1.34766	1.60933	2.11556	1.81283	0.647152	0.535549	1.05411	1.29269	1.22127	0.579333	1.05245	0.58103	1.35757	1.21505	1.05266	1.40977
OS01G0260100	LOC_Os01g15540.1	Similar to Kinesin heavy chain (Fragment). (Os01t0260100-01)	cell.organisation	4	5	1.33597	0.9005	1.83188	0.788884	3.64857	4.02161	4.0967	3.00015	3.60637	3.74091	3.91215	3.67792	2.59791	2.5878	2.57263	2.73925
OS01G0260500	LOC_Os01g15560.1,LOC_Os01g15570.1,LOC_Os01g15580.1	Hypothetical conserved gene. (Os01t0260500-01)	unknown		5	1.3376	2.08544	1.82591	1.2963	2.57317	2.7056	2.7636	2.37552	2.37876	2.61807	2.85451	2.62728	2.84851	3.07423	2.93595	2.73625
OS01G0260700	LOC_Os01g15600.1	Similar to PUR ALPHA-1. (Os01t0260700-01)	RNA.regulation of transcription.unclassified			6.68894	6.64933	6.87554	6.79922	6.29548	6.31016	6.36637	6.26946	6.39016	6.39647	6.46496	6.38737	6.35948	6.31173	6.31459	6.3345
OS01G0260800	LOC_Os01g15610.1	Conserved hypothetical protein. (Os01t0260800-01)	unknown		4	2.41487	2.53909	2.46371	2.17041	3.23656	3.38999	4.18698	3.3199	5.12322	5.32902	5.33393	5.30079	4.65334	4.71653	4.4267	4.44085
OS01G0260950	None	Conserved hypothetical protein. (Os01t0260950-00)	.			-1.26108	-1.26888	-1.27079	-1.14579	-1.23762	-1.33238	-1.43073	-1.24714	-1.56318	-1.6328	-1.68537	-1.54687	-1.70358	-1.63858	-1.70326	-1.5998
OS01G0261000	None	Hypothetical gene. (Os01t0261000-01)	.			-1.26108	-1.26888	-1.27079	-1.14579	-1.23762	-1.33238	-1.43073	-1.24714	-1.56318	-1.6328	-1.68537	-1.54687	-1.70358	-1.63858	-1.70326	-1.5998
OS01G0261100	LOC_Os01g15630.1,LOC_Os01g15630.2	Zinc finger, RING-type domain containing protein. (Os01t0261100-01)	protein.degradation.ubiquitin.E3.RING			5.50264	5.5879	5.52808	5.29002	5.5974	5.63569	5.88207	5.66876	5.97148	6.19207	6.28241	6.0787	6.44137	6.51779	6.58397	6.37828
OS01G0261200	LOC_Os01g15640.1	No apical meristem (NAM) protein domain containing protein. (Os01t0261200-01);Similar to NAC domain-containing protein 74. (Os01t0261200-02)	development.unspecified		1	6.02737	6.385	5.89529	6.04323	6.51432	6.42854	6.49368	6.52816	6.82938	6.83434	6.98473	6.83567	8.01051	8.17935	8.09424	7.74073
OS01G0261500	LOC_Os01g15660.1,LOC_Os01g15660.2,LOC_Os01g15660.3	Similar to Nucleoside-diphosphate-sugar epimerase. (Os01t0261500-01);NAD(P)-binding domain containing protein. (Os01t0261500-02);Similar to Nucleoside-diphosphate-sugar epimerase. (Os01t0261500-03)	unknown			3.53351	3.50835	3.59008	3.81299	4.18465	4.23321	3.92261	4.24521	3.63775	3.52197	3.44903	3.79503	3.06578	3.02394	3.3984	3.29661
OS01G0261600	None	Similar to agmatine coumaroyltransferase. (Os01t0261600-00)	.			-1.26108	-1.26888	-1.27079	-1.14579	-1.23762	-1.33238	-1.43073	-1.24714	-1.56318	-1.6328	-1.68537	-1.48464	-1.70358	-1.63858	-1.70326	-1.5998
OS01G0261700	LOC_Os01g15680.1,LOC_Os01g15680.2	Similar to Agmatine coumaroyltransferase. (Os01t0261700-01)	unknown			-1.26108	-1.26888	-1.20134	-1.14579	-1.23762	-1.33238	-1.43073	-1.24714	-1.56318	-1.6328	-1.68537	-1.54687	-1.70358	-1.63858	-1.70326	-1.5998
OS01G0262000	LOC_Os01g15709.1	Similar to agmatine coumaroyltransferase. (Os01t0262000-00)	secondary metabolism.phenylpropanoids			-1.26108	-1.26888	-1.27079	-1.14579	-0.973515	-1.33238	-1.43073	-1.24714	-1.56318	-1.6328	-1.68537	-1.54687	-1.64239	-1.63858	-1.70326	-1.53965
OS01G0262401	None	Hypothetical genes. (Os01t0262401-00)	.			-0.809448	-1.26888	-0.529978	-0.521063	-0.855632	-1.33238	-1.39528	-1.24714	-1.24022	-1.6328	-1.59675	-1.54687	-1.64448	-1.57793	-1.50243	-1.5998
OS01G0262500	LOC_Os01g15770.1	TRAM/LAG1/CLN8 homology domain domain containing protein. (Os01t0262500-01)	unknown	8	7	-0.359504	0.580391	0.402982	-0.0925149	0.0894021	0.87566	2.19889	0.237397	2.74413	3.78586	3.76602	3.30109	5.45117	5.53273	5.20107	5.11929
OS01G0262600	LOC_Os01g15780.1,LOC_Os01g15780.2	Glycosyltransferase, Pollen wall formation (Os01t0262600-01)	misc.UDP glucosyl and glucoronyl transferases		2	5.04838	5.01576	5.21552	4.73393	4.88719	5.19506	4.61685	4.8295	4.20563	4.14795	4.04168	4.13339	3.9543	3.86044	3.9872	3.92454
OS01G0262700	LOC_Os01g15790.1,LOC_Os01g15790.2,LOC_Os01g15790.3,LOC_Os01g15790.4	Similar to predicted protein. (Os01t0262700-01);Hypothetical conserved gene. (Os01t0262700-02)	unknown			5.35301	5.33426	5.15157	4.77577	5.06961	5.28362	4.92523	5.10124	5.11015	4.72568	4.83825	4.91452	4.22579	4.22841	4.43636	4.2889
OS01G0263000	LOC_Os01g15810.1	Similar to Peroxidase. (Os01t0263000-00)	misc.peroxidases		10	-1.26108	-1.26888	-1.27079	-1.14579	-1.23762	-1.33238	0.270489	-1.24714	3.04759	2.13686	2.56767	2.71807	0.149814	-0.142583	-0.329126	-0.0534184
OS01G0263300	LOC_Os01g15830.1	Similar to Peroxidase 72 precursor (EC 1.11.1.7) (Atperox P72) (PRXR8) (ATP6a). (Os01t0263300-01)	misc.peroxidases		3	2.36255	2.13778	2.44321	1.93839	3.07214	2.71036	5.03428	3.10352	7.14032	7.16781	7.30228	7.06413	7.34954	7.28077	7.11391	6.90491
OS01G0263400	LOC_Os01g15840.1	Pentatricopeptide repeat domain containing protein. (Os01t0263400-00)	development.unspecified			2.35095	2.10912	2.60634	2.0883	1.99211	1.93074	2.38654	2.3453	2.34014	1.78227	2.26622	2.26878	2.56013	2.33855	2.31123	2.35399
OS01G0263500	LOC_Os01g15850.1	Similar to predicted protein. (Os01t0263500-01)	unknown			3.99677	3.95983	4.08151	3.84606	3.68082	3.63387	3.69672	3.9261	3.51398	3.90378	3.75096	3.86373	4.10261	4.25546	4.17813	4.09048
OS01G0263600	LOC_Os01g15860.1	U5 snRNP-associated 102 kDa protein (U5-102 kDa protein). (Os01t0263600-01);Similar to U5 snRNP-associated 102 kDa protein (U5-102 kDa protein). (Os01t0263600-02)	RNA.processing.splicing		4	2.67483	3.10009	3.2866	2.62195	2.54035	2.57983	3.16083	2.7229	3.6435	3.62906	3.63283	3.31134	3.8423	4.02906	4.08483	3.76097
OS01G0263900	None	Hypothetical protein. (Os01t0263900-00)	.			-1.26108	-1.26888	-1.27079	-1.14579	-1.23762	-1.33238	-1.43073	-1.24714	-1.56318	-1.6328	-1.68537	-1.54687	-1.70358	-1.63858	-1.70326	-1.5998
OS01G0264000	LOC_Os01g15900.1	Dof transcription factor, Promotion of nutrient ion uptake and accumulation (Os01t0264000-01)	RNA.regulation of transcription.C2C2(Zn) DOF zinc finger family		6	0.960405	1.2224	0.592679	1.30286	1.54341	2.0449	0.770939	1.74915	0.220882	0.209052	-0.133356	-0.0668312	-0.833028	-0.669867	-0.505321	0.0140162
OS01G0264100	LOC_Os01g15910.1	Similar to UDP-glucose pyrophosphorylase. (Os01t0264100-00)	unknown			-0.538751	-0.434294	0.286275	-1.04122	-0.796767	-0.652624	-0.741852	-0.377703	-0.33943	-0.687014	-1.07644	-0.811756	-0.636945	-1.01185	-0.771566	-0.685533
OS01G0264400	LOC_Os01g15970.1	Conserved hypothetical protein. (Os01t0264400-01)	unknown		5	1.85033	1.52702	2.29453	1.59155	2.27531	2.82278	3.13741	2.63522	3.80129	3.50937	3.65352	3.95511	3.17906	3.22632	3.26917	3.12608
OS01G0264500	LOC_Os01g15979.1	Similar to T11I18.15 protein. (Os01t0264500-01)	unknown		2	6.1606	6.01264	5.98679	5.85357	6.4723	6.6382	5.97669	6.40942	5.71768	5.28376	5.20956	5.44067	3.76087	3.8607	3.87987	3.80596
OS01G0264600	LOC_Os01g15990.1	Conserved hypothetical protein. (Os01t0264600-00)	unknown		5	4.07359	4.00362	4.11085	3.34458	4.22348	4.26278	3.43938	3.25305	2.83683	2.12918	2.52641	2.20869	-0.723529	-0.44058	-0.320906	-0.897064
OS01G0264700	LOC_Os01g16000.1,LOC_Os01g16000.2	Cellular retinaldehyde binding/alpha-tocopherol transport family protein. (Os01t0264700-01)	transport.misc			5.48397	5.69114	5.59101	5.43864	5.27049	5.29041	5.57001	5.41995	5.84169	5.82261	5.89407	5.79423	6.03172	6.12029	6.0495	5.9334
OS01G0265000	LOC_Os01g16020.1	Aromatic-ring hydroxylase-like domain containing protein. (Os01t0265000-00)	secondary metabolism.isoprenoids.non-mevalonate pathway			3.79584	4.01691	3.83131	3.74473	3.99542	4.06542	3.75142	3.73263	3.17585	3.31747	3.40732	3.08448	3.05328	2.69927	3.00749	3.05141
OS01G0265100	LOC_Os01g16030.1,LOC_Os01g16030.2,LOC_Os01g16030.3,LOC_Os01g16030.4	Similar to ADP-ribosylation factor. (Os01t0265100-01)	protein.targeting.secretory pathway.unspecified		7	-1.06634	-1.07694	-0.149453	-0.949905	-0.173346	0.00173898	1.45575	-0.443953	3.43298	4.3928	4.39676	4.22096	5.38327	5.48184	5.2935	5.22717
OS01G0265200	LOC_Os01g16040.1	Mitochondrial carrier protein, Early leaf development (Os01t0265200-01)	transport.metabolite transporters at the mitochondrial membrane		3	5.06274	4.92994	5.04317	4.52583	4.25003	4.31523	4.76511	4.20319	5.05474	5.26548	5.52178	5.02143	6.07226	6.10492	6.01114	5.94199
OS01G0265400	LOC_Os01g16060.1	Conserved hypothetical protein. (Os01t0265400-01);Conserved hypothetical protein. (Os01t0265400-02)	unknown		4	3.16106	3.17131	3.28	2.59305	3.5462	3.94449	4.18106	3.69375	4.21846	4.14609	4.26823	4.06961	4.44981	4.50157	4.53656	4.30833
OS01G0265700	LOC_Os01g16080.1	Conserved hypothetical protein. (Os01t0265700-01)	unknown			3.2556	3.50543	3.69799	3.21502	2.88712	3.09266	2.99474	2.90883	3.16978	2.86448	2.89609	3.08188	3.41121	3.39009	3.15473	3.09475
OS01G0265800	LOC_Os01g16090.1	RNA-binding region RNP-1 (RNA recognition motif) domain containing protein. (Os01t0265800-01);RNA-binding region RNP-1 (RNA recognition motif) domain containing protein. (Os01t0265800-02)	RNA.RNA binding		1	6.77863	6.72581	7.04087	6.89351	5.88428	6.10517	6.0903	6.04562	6.38341	6.34908	6.23905	6.36372	6.36498	6.28554	6.20684	6.24219
OS01G0265900	LOC_Os01g16100.1	Similar to translin family protein. (Os01t0265900-00)	unknown			3.79201	3.51061	4.0152	4.09437	3.3078	3.36073	3.47247	3.54271	3.45439	3.52979	3.56666	3.46398	3.75182	3.76524	3.73985	3.97865
OS01G0266000	LOC_Os01g16110.1,LOC_Os01g16110.2	RNA-binding protein Lupus La domain containing protein. (Os01t0266000-01)	unknown			7.54322	7.50434	7.94073	7.34533	7.64195	7.62527	7.45287	7.6067	7.14491	7.02682	7.12501	7.21427	6.70333	6.73421	6.73668	6.81269
OS01G0266100	LOC_Os01g16120.1	Similar to RING finger family protein. (Os01t0266100-01)	unknown		8	-1.00854	-1.09018	-0.961673	-0.949905	-1.11414	-1.33238	-0.119612	-1.05087	0.668705	1.45486	1.59242	0.967789	3.41872	3.73906	3.44148	2.89917
OS01G0266200	LOC_Os01g16124.1	Conserved hypothetical protein. (Os01t0266200-01)	unknown		9	0.385497	0.370137	0.182725	-0.0568295	-0.531205	-0.402641	-0.296778	0.0316675	-0.305528	-0.958644	-0.495126	-0.199143	-1.29933	-1.46015	-1.168	-0.989759
OS01G0266400	LOC_Os01g16140.1	Conserved hypothetical protein. (Os01t0266400-01)	unknown	3	1	7.74276	7.33699	7.43144	7.72399	6.89687	6.82339	5.69424	6.96009	5.66484	4.77018	4.16933	5.5373	3.51885	3.80229	3.19042	3.8211
OS01G0266500	LOC_Os01g16146.1	Phenazine biosynthesis PhzC/PhzF protein family protein. (Os01t0266500-01)	unknown		4	2.85545	2.20173	2.49384	2.63957	3.09223	3.61474	3.2327	3.58053	4.23795	3.64955	3.56928	3.72589	3.51706	3.53906	3.43816	3.38534
OS01G0266600	LOC_Os01g16152.1	Thioredoxin fold domain containing protein. (Os01t0266600-01);Thioredoxin fold domain containing protein. (Os01t0266600-02)	redox.peroxiredoxin		7	-0.0856852	0.284036	-0.400725	-0.513064	1.07199	1.02403	2.35897	0.586747	3.68023	4.24697	4.23696	3.78344	5.70186	5.73555	5.52928	5.63165
OS01G0266800	LOC_Os01g16170.1,LOC_Os01g16170.2,LOC_Os01g16170.3,LOC_Os01g16170.4,LOC_Os01g16170.5	Cystinosin/ERS1p repeat containing protein. (Os01t0266800-01)	unknown		4	3.75754	3.64912	3.84236	4.25168	3.28348	3.46118	3.61635	2.98153	4.52326	4.58291	3.83846	4.5496	4.05144	4.28425	4.05814	4.17769
OS01G0267100	LOC_Os01g16180.1,LOC_Os01g16180.2,LOC_Os01g16180.3,LOC_Os01g16180.4	MT-A70 family protein. (Os01t0267100-01)	RNA.regulation of transcription.putative transcription regulator			7.23022	7.09515	7.40886	6.88636	6.97312	7.07369	6.88946	6.98515	6.89351	6.73765	6.72452	6.87622	6.38656	6.41723	6.49456	6.49493
OS01G0267200	LOC_Os01g16190.1	Similar to 26S proteasome non-ATPase regulatory subunit 14 (26S proteasome regulatory subunit rpn11). (Os01t0267200-01)	protein.degradation.ubiquitin.proteasom			7.16396	7.21911	7.3401	7.27932	7.59523	7.70224	7.41694	7.51597	7.39302	7.24173	7.17181	7.24046	6.99357	6.96878	6.94049	6.95281
OS01G0267300	LOC_Os01g16200.1	Hypothetical conserved gene. (Os01t0267300-00)	protein.degradation.serine protease		10	-1.26108	-0.311018	-1.06883	-0.729846	-0.720203	-0.390205	-0.562133	-0.969694	-0.642909	-0.820996	-0.420051	-1.03776	0.934163	1.07806	1.10869	0.749436
OS01G0267400	LOC_Os01g16210.1	Similar to cell number regulator 5. (Os01t0267400-01)	unknown			4.24792	4.58826	4.52962	4.24048	4.37892	4.32272	4.2181	4.26152	4.33282	4.41786	4.24204	4.2415	4.53947	4.56568	4.60309	4.40771
OS01G0267600	LOC_Os01g16220.1	Sad1/UNC-like, C-terminal domain containing protein. (Os01t0267600-01)	unknown			2.91777	3.1065	3.10405	2.7797	3.00926	2.99198	3.3431	3.31	3.27832	3.37839	3.52143	3.31857	3.78064	3.65545	3.7535	3.80771
OS01G0267800	LOC_Os01g16230.1	Serine/threonine protein kinase domain containing protein. (Os01t0267800-00)	protein.postranslational modification.kinase.receptor like cytoplasmatic kinase VII		10	-0.703514	-0.28998	-0.270393	-0.729846	-0.69159	-0.00655063	-0.165876	-0.273511	0.051709	0.466005	0.520149	0.610687	0.209369	0.357215	0.183643	-0.137891
OS01G0267900	LOC_Os01g16240.1	Similar to Calmodulin NtCaM3 (Calmodulin NtCaM4) (Calmodulin NtCaM5) (Calmodulin NtCaM6) (Calmodulin NtCaM7) (Calmodulin NtCaM8) (Calmodulin NtCaM11) (Calmodulin NtCaM12). (Os01t0267900-01)	signalling.calcium			7.08808	7.07178	6.87186	6.61555	7.30035	7.31902	7.18978	7.18409	6.97562	6.79364	6.82016	6.88284	6.93624	6.97121	7.00647	6.87698
OS01G0268000	LOC_Os01g16250.1	Hypothetical protein. (Os01t0268000-01)	unknown			-1.19225	-1.13928	-0.966856	-0.569063	-1.23762	-1.33238	-1.05076	-0.852697	-1.28539	-1.6328	-1.22995	-1.54687	-1.52816	-1.57773	-1.70326	-1.53965
OS01G0268100	LOC_Os01g16260.1,LOC_Os01g16260.2,LOC_Os01g16260.3	Similar to Major facilitator superfamily antiporter. (Os01t0268100-01)	transport.ABC transporters and multidrug resistance systems			5.37286	5.69881	5.43001	5.82029	5.17214	5.52152	5.04022	5.68715	5.17382	5.14528	4.82577	5.21257	4.27082	4.51132	4.15392	4.36322
OS01G0268300	LOC_Os01g16290.1,LOC_Os01g16290.2	Similar to DNA gyrase B subunit. (Os01t0268300-01);Similar to DNA gyrase subunit B, chloroplastic/mitochondrial. (Os01t0268300-02)	DNA.synthesis/chromatin structure			6.06398	5.96394	6.42483	6.11382	5.61176	5.64276	5.6962	5.88095	5.81046	5.79404	5.83069	5.64107	6.41916	6.42817	6.43887	6.35839
OS01G0268600	LOC_Os01g16310.1	Glycoside hydrolase, family 31 protein. (Os01t0268600-01)	unknown		5	2.09824	2.20453	1.25617	1.55046	2.58962	3.05384	2.31852	3.03809	2.05265	1.98838	1.73377	1.78852	4.537	4.76875	4.53923	3.97675
OS01G0268700	LOC_Os01g16320.1	Protein of unknown function DUF617, plant domain containing protein. (Os01t0268700-00)	unknown			-1.13204	-1.26888	-1.27079	-1.14579	-1.23762	-1.33238	-1.43073	-1.24714	-1.50154	-1.6328	-1.68537	-1.54687	-1.70358	-1.63858	-1.70326	-1.5998
OS01G0268733	None	Hypothetical gene. (Os01t0268733-00)	.			-1.26108	-1.26888	-1.27079	-1.14579	-1.23762	-1.33238	-1.43073	-1.24714	-1.56318	-1.6328	-1.68537	-1.54687	-1.70358	-1.63858	-1.70326	-1.5998
OS01G0268800	LOC_Os01g16330.1	Ubiquitin-associated/translation elongation factor EF1B, N-terminal, eukaryote domain containing protein. (Os01t0268800-01);Ubiquitin-associated/translation elongation factor EF1B, N-terminal, eukaryote domain containing protein. (Os01t0268800-02)	protein.degradation.ubiquitin			5.0055	5.14031	5.1041	5.20735	5.03422	4.94406	4.96373	5.02154	5.09892	4.87523	5.1016	5.09387	5.02848	5.0838	4.94335	5.01666
OS01G0268900	LOC_Os01g16340.1	Conserved hypothetical protein. (Os01t0268900-01)	unknown		5	3.10116	3.06923	2.89417	3.15665	2.15905	2.52745	2.40348	2.54097	2.51873	2.54419	2.43849	2.44059	3.45547	3.52557	3.47054	3.43912
OS01G0269000	LOC_Os01g16350.1,LOC_Os01g16350.2	Similar to Hydroxymethylglutaryl-CoA lyase. (Os01t0269000-01)	amino acid metabolism.degradation.branched-chain group.leucine		3	6.10771	6.24455	6.1641	6.16561	5.12364	5.23511	5.5277	5.33006	6.60623	6.19958	6.18439	6.38314	5.24997	5.32427	5.1483	5.61711
OS01G0269100	LOC_Os01g16354.1	Similar to Rab proteins geranylgeranyltransferase component A 2 (Rab escort protein 2) (REP-2) (Choroideraemia-like protein). (Os01t0269100-01)	signalling.G-proteins			5.29196	5.39531	5.3511	5.25611	5.35213	5.47019	5.40062	5.58291	5.24535	5.26003	5.37765	5.28107	5.00087	4.88049	5.0003	5.00844
OS01G0269500	LOC_Os01g16370.1,LOC_Os01g16370.2	Conserved hypothetical protein. (Os01t0269500-01)	stress.biotic.PR-proteins	6	6	0.0249162	-0.266936	-0.256339	0.111666	1.09765	1.51475	0.542155	1.26228	1.27787	1.09207	0.124423	1.42322	0.195119	-0.662821	-0.787425	0.750827
OS01G0269550	None	Hypothetical protein. (Os01t0269550-01)	.		9	-1.26108	-1.26888	-1.27079	-1.14579	-0.886077	-1.2083	-1.21717	-1.05087	-1.23606	-0.871122	-1.15148	-0.482678	-1.19098	-1.46015	-1.70326	-1.53654
OS01G0269800	LOC_Os01g16400.1	NB-ARC domain containing protein. (Os01t0269800-00)	stress.biotic.PR-proteins	10	10	-1.26108	-1.04705	-1.27079	-1.14579	-1.23762	-0.985268	-0.444984	-1.24714	-0.248863	1.09768	0.778988	0.179545	1.38786	1.35508	0.828929	1.04231
OS01G0269900	LOC_Os01g16414.1,LOC_Os01g16414.2,LOC_Os01g16414.3,LOC_Os01g16414.4	Actin/actin-like family protein. (Os01t0269900-01)	cell.organisation	5		2.42959	2.30986	2.73538	1.69759	2.3546	2.35409	2.36524	2.69557	2.22318	1.85794	2.57596	2.03336	2.26624	2.36596	2.3569	2.22785
OS01G0269950	None	Hypothetical protein. (Os01t0269950-00)	.			-1.26108	-1.26888	-1.27079	-1.14579	-1.23762	-1.33238	-1.43073	-1.24714	-1.56318	-1.6328	-1.68537	-1.54687	-1.70358	-1.63858	-1.70326	-1.43808
OS01G0270100	LOC_Os01g16430.1	Similar to Cysteine protease inhibitor. (Os01t0270100-01);Similar to cDNA clone:001-200-C04, full insert sequence. (Os01t0270100-02)	protein.degradation.cysteine protease			5.91412	5.88733	5.65954	6.22144	5.77877	6.02422	5.89759	6.13716	6.07777	5.90971	5.8143	6.00134	5.66592	5.72319	5.60779	5.86129
OS01G0270300	LOC_Os01g16450.1	Similar to Cationic peroxidase isozyme 40K precursor. (Os01t0270300-01);Similar to Cationic peroxidase isozyme 40K precursor. (Os01t0270300-02)	misc.peroxidases		3	5.25045	5.21176	5.29644	5.36591	5.46159	5.79285	5.37465	5.49307	5.43689	5.13921	5.03346	5.12819	4.51171	4.58295	4.52461	4.59036
OS01G0270501	None	Hypothetical protein. (Os01t0270501-00)	.			-0.713245	-1.14528	-1.27079	-1.04122	-1.23762	-1.33238	-1.39367	-1.24714	-1.44691	-1.50984	-1.59274	-1.54687	-1.70358	-1.47566	-1.70326	-1.5998
OS01G0270700	LOC_Os01g16470.1	Phosphatidylinositol 3-/4-kinase, catalytic domain containing protein. (Os01t0270700-00)	protein.degradation.ubiquitin			-1.26108	-1.26888	-1.27079	-1.14579	-1.23762	-1.33238	-1.43073	-1.24714	-1.56318	-1.6328	-1.68537	-1.54687	-1.70358	-1.63858	-1.70326	-1.5998
OS01G0271000	LOC_Os01g16510.1	Conserved hypothetical protein. (Os01t0271000-01)	protein.targeting.mitochondria			4.5649	4.46273	4.72386	4.6949	4.40909	4.49376	4.48983	4.61959	5.01072	4.75926	4.67864	4.85497	4.23941	4.22559	4.11974	4.15737
OS01G0271200	LOC_Os01g16520.1	Similar to Glutamyl-tRNA synthetase. (Os01t0271200-01)	protein.aa activation.glutamate-tRNA ligase		3	6.1703	6.31645	6.34084	6.09694	6.63033	6.73527	5.93146	6.99239	5.34429	4.81066	4.88025	5.34292	4.55657	4.54294	4.46396	5.05043
OS01G0271400	LOC_Os01g16530.1	Peptidase S14, ClpP family protein. (Os01t0271400-00)	protein.degradation.serine protease		3	4.30527	4.27641	4.38135	4.54664	4.04117	4.2131	4.46602	4.20844	5.00071	5.12156	5.23513	4.97283	5.93368	5.93557	5.78223	5.96152
OS01G0271500	LOC_Os01g16540.1	Similar to RUB-activating enzyme (Ubiquitin activating enzyme E1-like protein). (Os01t0271500-01)	protein.degradation.ubiquitin.E1			6.58635	6.71834	6.6572	6.65604	6.83316	6.80165	6.68944	6.82331	6.59737	6.38935	6.40913	6.45692	6.26159	6.24219	6.10563	6.27481
OS01G0271700	LOC_Os01g16550.1	Conserved hypothetical protein. (Os01t0271700-01)	unknown			5.05646	5.04041	5.52443	5.07355	5.34937	5.2715	4.95042	4.96172	4.68268	4.60456	4.4607	4.46577	4.24241	4.10512	3.95537	4.35163
OS01G0272600	LOC_Os01g16600.1	Similar to Root determined nodulation 1. (Os01t0272600-01)	unknown		6	0.756834	1.1282	1.05114	1.02382	1.1257	1.29629	0.931039	1.71004	0.973778	0.898431	0.763929	0.600297	-0.18918	0.418899	-0.0647154	0.489578
OS01G0272650	None	Hypothetical protein. (Os01t0272650-00)	.			-1.26108	-1.26888	-1.27079	-1.14579	-1.23762	-1.33238	-1.43073	-1.24714	-1.56318	-1.6328	-1.68537	-1.54687	-1.70358	-1.63858	-1.70326	-1.5998
OS01G0272700	LOC_Os01g16610.1	Hypothetical conserved gene. (Os01t0272700-00)	misc.plastocyanin-like		9	-1.06634	-1.26888	-1.27079	-1.14579	-0.947573	-0.696342	-1.43073	-1.24714	-1.56318	-1.6328	-1.68537	-1.54687	-1.18278	-1.1611	-1.70326	-1.48171
OS01G0272800	LOC_Os01g16620.4,LOC_Os01g16620.5	Conserved hypothetical protein. (Os01t0272800-01)	unknown			-1.26108	-1.26888	-1.27079	-1.14579	-1.23762	-1.33238	-1.43073	-1.24714	-1.56318	-1.51707	-1.68537	-1.54687	-1.53936	-1.35671	-1.70326	-1.5998
OS01G0272850	None	Hypothetical protein. (Os01t0272850-00)	.	5	8	1.01173	0.25134	0.358927	0.602004	0.288003	0.67162	0.807286	0.621806	1.81351	0.93511	2.04912	1.00133	3.76323	3.56585	3.42773	3.20913
OS01G0272901	LOC_Os01g16630.1	Conserved hypothetical protein. (Os01t0272901-00)	unknown			-1.26108	-1.26888	-1.27079	-1.14579	-1.23762	-1.33238	-1.43073	-1.24714	-1.56318	-1.6328	-1.68537	-1.54687	-1.70358	-1.63858	-1.70326	-1.5998
OS01G0273000	LOC_Os01g16640.1	Similar to 26 proteasome complex subunit DSS1 (Deleted in split hand/split foot protein 1) (Split hand/foot deleted protein 1). (Os01t0273000-01)	unknown			4.55309	4.15382	4.68119	4.63888	4.52373	4.46249	4.63937	4.21231	4.73916	5.00885	4.73207	4.83164	4.82899	4.66791	4.73844	4.78317
OS01G0273100	LOC_Os01g16650.1	Similar to Ubiquitin conjugating protein-like (Ubiquitin-conjugating enzyme) (Ubiquitinating enzyme). (Os01t0273100-01)	protein.degradation.ubiquitin.E2	8	7	-1.13758	-1.13928	-1.27079	-1.14579	-0.392112	-0.205238	2.48061	0.0345296	5.42837	5.27509	5.04059	4.99505	4.86254	4.61172	4.75554	4.8377
OS01G0273150	None	Hypothetical gene. (Os01t0273150-00)	.			-0.156396	-0.359146	-0.234615	-0.384753	0.187504	-0.145931	0.244234	0.164169	-0.335834	-0.652343	0.139599	-0.898228	-0.366398	-0.487531	-0.333087	-0.222216
OS01G0273200	LOC_Os01g16660.1	Conserved hypothetical protein. (Os01t0273200-00)	signalling.light		9	-1.26108	-0.878377	-1.14824	-0.319764	-0.817495	-0.618967	-1.02775	-0.689563	-1.44507	-1.40335	-1.2677	-1.07452	-1.52913	-1.31176	-1.45573	-1.29161
OS01G0273300	LOC_Os01g16670.1	BSD domain containing protein. (Os01t0273300-01)	unknown			5.23281	5.09105	5.17504	4.59443	5.26665	5.25946	5.19796	5.15114	5.35107	5.16088	5.10528	5.10318	5.06787	5.02591	5.09882	5.05434
OS01G0273500	None	Heat shock protein DnaJ, N-terminal domain containing protein. (Os01t0273500-01)	.			4.36475	4.6275	4.36607	4.08287	4.92911	5.22179	4.90532	5.07446	4.74056	4.69213	4.64938	4.74109	4.15277	4.16286	4.20674	4.17367
OS01G0273800	LOC_Os01g16714.1	FAD-dependent pyridine nucleotide-disulphide oxidoreductase domain containing protein. (Os01t0273800-01)	misc.oxidases - copper, flavone etc.	10	8	0.724284	-0.295105	0.0141113	-0.868861	-0.0753225	-0.425449	0.556047	0.242553	1.46944	1.40956	1.31629	1.46611	3.03569	3.28305	2.85098	2.49062
OS01G0273850	None	Hypothetical gene. (Os01t0273850-00)	.			-1.26108	-1.26888	-1.27079	-1.14579	-1.23762	-1.33238	-1.43073	-1.24714	-1.56318	-1.6328	-1.68537	-1.54687	-1.70358	-1.63858	-1.70326	-1.5998
OS01G0273900	LOC_Os01g16730.1	Conserved hypothetical protein. (Os01t0273900-00)	unknown			-1.26108	-1.26888	-1.27079	-1.14579	-1.23762	-1.33238	-1.43073	-1.24714	-1.56318	-1.6328	-1.68537	-1.54687	-1.70358	-1.63858	-1.70326	-1.5998
OS01G0274100	LOC_Os01g16750.1	Similar to disulfide oxidoreductase/ monooxygenase/ oxidoreductase. (Os01t0274100-00)	misc.oxidases - copper, flavone etc.			-1.13363	-1.02103	-1.20134	-1.14579	-0.976412	-1.33238	-1.05814	-1.24714	-1.56318	-1.6328	-1.38198	-1.31782	-1.4261	-1.42626	-1.53	-1.37482
OS01G0274201	None	Hypothetical gene. (Os01t0274201-00)	.			-1.26108	-1.26888	-1.27079	-1.14579	-1.23762	-1.33238	-1.43073	-1.24714	-1.56318	-1.6328	-1.68537	-1.54687	-1.70358	-1.63858	-1.70326	-1.5998
OS01G0274300	None	Hypothetical protein. (Os01t0274300-01)	.			-0.0275593	-0.696265	-0.786588	-0.31036	-0.635156	-0.981458	-0.939599	-0.311615	-1.093	-1.32572	-1.59675	-0.96693	-1.52902	-1.34529	-1.64237	-1.39435
OS01G0274500	LOC_Os01g16770.1	Similar to Expansin-A11. (Os01t0274500-00)	cell wall.modification	6	6	0.364349	0.208304	-0.0270344	0.0341699	0.992489	0.853201	1.23863	0.828624	1.4062	0.163316	0.727986	1.14469	0.571202	-0.512529	-0.555174	0.718706
OS01G0274601	None	Hypothetical gene. (Os01t0274601-01)	.			-0.645377	-0.272353	-0.974944	-0.801263	-0.557083	-1.0683	-0.348948	-0.443953	-0.064199	-0.451367	-0.341835	-0.592072	-0.666549	-0.90467	-0.542812	-0.898038
OS01G0274800	LOC_Os01g16810.1	R2R3-type MYB transcription factor, Sugar partitioning into anther (Os01t0274800-01)	RNA.regulation of transcription.MYB domain transcription factor family		5	2.31713	1.99578	2.89817	3.00359	2.17718	1.80585	2.29058	2.42847	2.49235	2.14292	2.31074	2.34296	0.726226	0.913186	0.536236	0.783236
OS01G0274901	None	Hypothetical conserved gene. (Os01t0274901-01)	.		9	-1.19225	-1.13397	-1.27079	-1.14579	-1.23762	-0.743701	-1.21743	-0.713848	-1.44691	-1.57146	-1.68537	-1.31771	-1.54443	-1.57773	-1.64237	-1.53714
OS01G0275200	LOC_Os01g16850.1	Similar to Protein argonaute 15. (Os01t0275200-00)	development.unspecified			-1.26108	-1.26888	-1.27079	-1.14579	-1.23762	-1.06714	-1.20296	-0.689563	-1.56318	-1.57258	-1.68537	-1.1505	-1.70358	-1.63858	-1.64237	-1.48171
OS01G0275300	None	Conserved hypothetical protein. (Os01t0275300-01)	.			3.15618	3.26441	2.65946	2.95278	3.073	3.52001	3.15342	3.10191	2.95272	3.31217	3.00013	2.99771	3.62365	3.6528	3.50903	3.47683
OS01G0275500	LOC_Os01g16860.1	Similar to Protein argonaute 15. (Os01t0275500-00)	RNA.regulation of transcription.Argonaute		9	-1.07854	-1.0373	-0.966856	-1.14579	-0.476827	-0.0527863	-0.697082	-0.361329	-1.24751	-1.45633	-1.68537	-1.33508	-1.70358	-1.63858	-1.64237	-1.5998
OS01G0275600	LOC_Os01g16870.1,LOC_Os01g16870.2,LOC_Os01g16870.3,LOC_Os01g16870.4	Similar to Argonaute 4 protein. (Os01t0275600-01);Similar to Protein argonaute 4A. (Os01t0275600-02)	RNA.regulation of transcription.Argonaute			6.25685	6.23724	6.47535	6.2836	6.44349	6.47688	6.40207	6.32378	6.24473	6.47818	6.55719	6.39204	7.03885	7.05336	7.08306	7.02957
OS01G0275800	None	Hypothetical gene. (Os01t0275800-01)	.	6		1.4773	0.852978	1.15612	0.244695	1.41346	0.857889	0.858066	0.233404	0.732064	0.545974	0.71942	0.270826	0.935064	0.990026	0.748508	0.729368
OS01G0275900	None	Hypothetical conserved gene. (Os01t0275900-00)	.		8	-0.372471	0.316347	0.21451	-0.259913	0.349974	-0.14353	1.36945	0.487758	1.81114	2.21106	2.72575	2.54165	3.68128	3.76492	3.63617	3.48875
OS01G0275950	None	Hypothetical conserved gene. (Os01t0275950-00)	.		8	0.753722	0.398297	0.575166	-0.669245	0.749283	-0.370381	0.97189	0.582685	0.614677	0.769578	1.35891	0.911464	1.95723	2.17057	1.94171	1.73336
OS01G0276000	LOC_Os01g16890.1,LOC_Os01g16890.2,LOC_Os01g16890.3	Similar to 60S ribosomal protein L30. (Os01t0276000-01)	protein.synthesis.ribosomal protein.eukaryotic.60S subunit.L30			7.71897	7.79082	8.0747	8.09404	8.03439	8.00468	8.02625	7.91141	7.91436	7.99255	7.89953	7.83938	7.77423	7.60969	7.57747	7.81274
OS01G0276100	LOC_Os01g16900.1,LOC_Os01g16900.2,LOC_Os01g16900.3	Similar to 3-isopropylmalate dehydrogenase, chloroplast precursor (EC 1.1.1.85) (Beta-IPM dehydrogenase) (IMDH) (3-IPM-DH). (Os01t0276100-01)	TCA / org. transformation.other organic acid transformaitons.IDH			7.00842	6.96109	7.18344	7.17062	6.90513	7.03412	7.09169	7.01254	7.59951	7.41727	7.39574	7.36798	6.60547	6.55485	6.48297	6.60874
OS01G0276200	LOC_Os01g16910.1	Similar to Mitochondrial import receptor subunit TOM40. (Os01t0276200-00)	protein.targeting.mitochondria			5.78854	5.75235	6.1381	5.85612	5.59006	5.36154	5.35556	5.62053	5.05531	4.93113	5.02417	4.83392	4.94357	4.78022	4.76708	4.86129
OS01G0276300	LOC_Os01g16920.1	Similar to Group 3 late embryogenesis abundant protein (Fragment). (Os01t0276300-01)	unknown		9	0.131494	0.388633	-0.332994	0.358319	-0.637796	-0.6871	-0.7094	-0.452498	-0.969523	-1.40335	-1.50412	-0.858087	-1.5319	-1.57793	-1.53154	-1.02119
OS01G0276400	LOC_Os01g16930.1	Similar to presenilin. (Os01t0276400-01)	signalling.misc			3.95024	3.87044	4.01302	4.20204	3.69371	3.91291	3.80275	3.73163	4.31558	4.07823	4.36755	4.13717	4.8546	4.90948	4.8779	4.50045
OS01G0276500	LOC_Os01g16940.1	Similar to Histidine biosynthesis bifunctional protein hisIE, chloroplast precursor [Includes: Phosphoribosyl-AMP cyclohydrolase (EC 3.5.4.19) (PRA-CH); Phosphoribosyl-ATP pyrophosphatase (EC 3.6.1.31) (PRA-PH)]. (Os01t0276500-01);Similar to Histidine biosynthesis bifunctional protein hisIE, chloroplast precursor [Includes: Phosphoribosyl-AMP cyclohydrolase (EC 3.5.4.19) (PRA-CH); Phosphoribosyl-…	amino acid metabolism.synthesis.histidine.bifunctional phosphoribosyl-ATP diphosphatase and phosphoribosyl-AMP cyclohydrolase			5.76906	5.57948	5.83139	5.57596	5.54659	5.64861	5.72105	5.62748	5.91507	5.73346	5.85174	5.71101	5.30725	5.24135	5.18893	5.49701
OS01G0276600	LOC_Os01g16950.1	Zinc finger, RING/FYVE/PHD-type domain containing protein. (Os01t0276600-01)	protein.degradation.ubiquitin.E3.RING			4.98361	5.09546	4.76516	5.18349	5.14273	5.26636	4.86977	5.16716	4.96547	4.64137	4.55858	4.72302	4.03361	3.90438	4.11611	4.05276
OS01G0276700	LOC_Os01g16960.1,LOC_Os01g16960.2	Similar to Pyruvate kinase, cytosolic isozyme (EC 2.7.1.40) (PK). (Os01t0276700-01);Similar to Pyruvate kinase, cytosolic isozyme (EC 2.7.1.40) (PK). (Os01t0276700-02);Similar to Pyruvate kinase. (Os01t0276700-03);Similar to Pyruvate kinase. (Os01t0276700-04)	lipid metabolism.FA synthesis and FA elongation.pyruvate kinase	1	1	10.4274	10.2402	10.8616	10.4194	10.3879	10.4032	9.39359	10.3227	8.86917	8.042	7.83872	8.77778	6.42239	6.49432	6.18083	7.15087
OS01G0276800	LOC_Os01g16970.1,LOC_Os01g16970.2,LOC_Os01g16970.3	Mannose-6-phosphate receptor, binding domain containing protein. (Os01t0276800-01);Similar to predicted protein. (Os01t0276800-02);Hypothetical conserved gene. (Os01t0276800-03);Similar to predicted protein. (Os01t0276800-04);Similar to predicted protein. (Os01t0276800-05)	signalling.calcium			7.33766	7.38076	7.44556	6.99105	7.42096	7.48454	7.48871	7.36527	7.52068	7.6022	7.57181	7.60427	7.58969	7.5449	7.65919	7.66546
OS01G0276900	LOC_Os01g16980.1	Conserved hypothetical protein. (Os01t0276900-01)	unknown		8	-1.26108	-1.26888	-1.27079	-1.14579	-1.23762	-1.33238	-0.0561722	-1.24714	1.4993	1.56437	1.75102	1.1826	2.4602	2.67141	2.40733	2.27636
OS01G0277100	LOC_Os01g16990.1	Hypothetical protein. (Os01t0277100-01)	unknown			-0.484503	-1.08559	-0.82427	-1.04122	-1.0561	-0.783407	-0.902798	-0.86657	-1.39785	-0.9724	-1.11163	-0.923478	-0.982031	-0.603307	-1.34439	-0.971122
OS01G0277500	LOC_Os01g17000.1	Zinc finger, Dof-type domain containing protein. (Os01t0277500-01)	RNA.regulation of transcription.C2C2(Zn) DOF zinc finger family			2.97376	3.03076	2.94793	3.07867	3.16094	3.00317	2.97511	3.01826	2.96533	3.33863	3.27293	3.61834	3.40166	3.20418	3.61441	3.61227
OS01G0277600	LOC_Os01g17010.1	Similar to aminophospholipid ATPase. (Os01t0277600-00)	transport.p- and v-ATPases			4.80282	5.05169	5.09328	4.47136	4.73571	4.87183	5.11704	5.01939	5.47676	5.27349	5.47955	5.43808	5.44881	5.4633	5.33165	5.33393
OS01G0277700	LOC_Os01g17020.1	Similar to Glycosyl hydrolases family 17 protein. (Os01t0277700-01)	unknown			5.77897	5.67527	5.57868	5.70799	5.40386	5.48972	5.37488	5.42558	5.44619	5.32435	5.26337	5.33719	4.79732	4.74356	4.75205	4.76575
OS01G0278000	LOC_Os01g17050.1	VQ domain containing protein. (Os01t0278000-00)	unknown		3	4.70885	5.05244	4.98874	4.93119	2.80966	2.78249	4.48041	2.86084	7.22402	7.19038	7.34281	6.9784	6.49549	6.30545	6.23342	6.4256
OS01G0278050	None	Hypothetical conserved gene. (Os01t0278050-00)	.		5	2.5743	2.42966	2.6017	2.5347	0.413668	1.13406	1.71036	0.740735	3.05102	3.19925	3.18886	2.92477	4.02732	3.97945	4.07379	3.69722
OS01G0278100	None	Conserved hypothetical protein. (Os01t0278100-01)	.			-1.26108	-1.26888	-1.27079	-1.14579	-1.23762	-1.33238	-1.43073	-1.24714	-1.50051	-1.6328	-1.68537	-1.54687	-1.64362	-1.63858	-1.70326	-1.48171
OS01G0278200	LOC_Os01g17060.1,LOC_Os01g17060.2	Similar to Ran-binding protein 17. (Os01t0278200-01)	unknown		6	1.15105	1.43456	1.34106	0.788884	0.25368	0.712948	0.645853	0.366577	1.37925	0.995615	0.485686	1.21227	0.611767	0.234251	0.613619	0.648124
OS01G0278600	LOC_Os01g17070.1,LOC_Os01g17070.2	PDZ/DHR/GLGF domain containing protein. (Os01t0278600-01);PDZ/DHR/GLGF domain containing protein. (Os01t0278600-02)	protein.degradation.serine protease		5	2.23147	2.42054	2.24329	2.4038	2.2052	2.41996	2.6114	2.07538	2.79685	2.79099	3.02316	2.71177	3.66815	4.03809	4.04164	3.75169
OS01G0278900	LOC_Os01g17150.1	Similar to 50S ribosomal protein L40. (Os01t0278900-01)	unknown		4	1.22947	1.03797	1.57829	1.53238	1.22358	1.28866	3.63975	0.832238	6.34676	6.99915	6.94174	6.52546	8.05615	8.1347	7.94688	8.199
OS01G0278950	LOC_Os01g17160.1	Similar to predicted protein. (Os01t0278950-00)	.		10	-0.334928	-0.437716	-0.423826	-0.949905	0.601878	0.850204	0.621365	0.0522137	0.465752	0.326671	0.109112	0.162838	0.333557	0.304305	0.267987	0.249972
OS01G0278975	None	Hypothetical protein. (Os01t0278975-00)	.			-1.26108	-1.26888	-1.27079	-1.14579	-1.23762	-1.33238	-1.43073	-1.24714	-1.56318	-1.6328	-1.68537	-1.54687	-1.70358	-1.63858	-1.70326	-1.5998
OS01G0279000	LOC_Os01g17160.1	Zinc finger, DHHC-type domain containing protein. (Os01t0279000-01)	RNA.regulation of transcription.unclassified		10	0.570657	0.377314	0.497449	0.327067	-0.390611	0.0855304	0.0179313	-0.413533	-0.162796	0.337871	-0.352274	0.209007	-0.212705	-0.57322	-0.642017	-0.596953
OS01G0279100	LOC_Os01g17170.1,LOC_Os01g17170.2	Subunit of magnesium-protoporphyrin IX monomethyl ester cyclase (EC:1.14.13.81), Core component of FLU-YGL8-LCAA-POR complex, Chlorophyll biosynthesis, Chloroplast development (Os01t0279100-01);Similar to Magnesium-protoporphyrin ix monomethyl ester cyclase (Fragment). (Os01t0279100-02)	tetrapyrrole synthesis.magnesium-protoporphyrin IX monomethyl ester (oxidative) cyclase		3	4.38197	4.01892	4.39506	4.54	4.3487	4.73398	6.57589	4.03369	8.41458	9.16421	9.24721	8.88672	8.75027	8.87807	8.42968	9.12266
OS01G0279200	LOC_Os01g17180.1	Similar to COP9 signalosome complex subunit 2. (Os01t0279200-01);Similar to COP9 signalosome complex subunit 2 (Signalosome subunit 2) (FUSCA protein 12) (FUSCA12). (Os01t0279200-02);Similar to COP9 signalosome complex subunit 2. (Os01t0279200-03)	signalling.light.COP9 signalosome			6.07808	6.182	6.44266	6.30847	5.88697	5.83474	5.96835	5.82867	5.97279	6.03521	6.122	6.03749	6.12059	6.06741	6.11311	6.09174
OS01G0279300	LOC_Os01g17190.1	Similar to Calmodulin 1 (Fragment). (Os01t0279300-01)	signalling.calcium			7.41252	7.52533	7.58804	7.63861	8.03981	8.08617	7.7387	8.01368	7.46731	7.31204	7.16104	7.35191	6.83704	6.82256	6.72235	6.69235
OS01G0279400	LOC_Os01g17214.1	Major facilitator superfamily antiporter. (Os01t0279400-01)	transport.ABC transporters and multidrug resistance systems		8	-1.13204	-1.13928	-0.954286	-1.14579	-1.23762	-0.753896	-0.522458	-1.24714	-0.112448	0.00899845	0.32461	0.167606	2.38762	2.31396	2.18203	2.19919
OS01G0279500	None	Hypothetical gene. (Os01t0279500-01)	.			-1.26108	-1.08559	-1.27079	-1.14579	-1.23762	-1.33238	-1.43073	-1.24714	-1.56318	-1.57258	-1.68537	-1.54687	-1.70358	-1.46307	-1.58859	-1.53965
OS01G0279700	LOC_Os01g17240.1	Major facilitator superfamily protein. (Os01t0279700-01);Major facilitator superfamily protein. (Os01t0279700-02);Non-protein coding transcript. (Os01t0279700-03)	transport.phosphate		4	1.89283	2.13038	2.37602	2.64878	1.8204	2.06943	3.05975	2.1834	3.77963	4.45472	4.64712	3.95732	6.11727	6.35612	6.18757	5.98892
OS01G0279800	LOC_Os01g17250.1	Similar to LRR protein. (Os01t0279800-01);Similar to BRASSINOSTEROID INSENSITIVE 1-associated receptor kinase 1. (Os01t0279800-02)	signalling.receptor kinases.leucine rich repeat XI			6.40558	6.45337	6.63026	6.67316	6.2466	6.28135	6.19203	6.18771	6.29205	6.06899	6.12115	6.1641	5.79809	5.71457	5.72628	5.77404
OS01G0279900	LOC_Os01g17260.1,LOC_Os01g17260.2	Similar to Transcription factor TGA6 (AtbZIP45). Splice isoform 2. (Os01t0279900-01)	RNA.regulation of transcription.bZIP transcription factor family			5.00491	5.00778	5.13905	5.01901	5.19429	5.36783	5.19157	5.44151	4.67208	4.75983	4.81597	4.67392	4.71977	4.73152	4.74204	4.86272
OS01G0280000	LOC_Os01g17279.1	Similar to Histone mRNA exonuclease 1. (Os01t0280000-01);Similar to Histone mRNA exonuclease 1. (Os01t0280000-02)	DNA.unspecified			5.36622	5.28974	5.19713	5.04302	5.51438	5.56979	5.31311	5.46102	5.2767	4.95404	5.20395	5.04913	5.03057	5.14011	5.13342	4.95451
OS01G0280200	LOC_Os01g17300.1	IQ motif, EF-hand binding site domain containing protein. (Os01t0280200-01)	unknown			-1.26108	-1.26888	-1.27079	-1.14579	-1.23762	-1.33238	-1.39528	-1.24714	-1.56318	-1.6328	-1.59675	-1.54687	-1.58812	-1.52372	-1.58859	-1.5998
OS01G0280400	LOC_Os01g17320.1	DNA-binding protein. (Os01t0280400-00)	RNA.regulation of transcription.putative transcription regulator			5.69154	5.54121	5.98705	5.58425	5.46983	5.43704	5.23031	5.30994	5.00668	5.03618	5.01516	5.05477	5.40919	5.4025	5.31225	5.26398
OS01G0280500	LOC_Os01g17330.1,LOC_Os01g17330.2	Similar to Eukaryotic translation initiation factor 6 (eIF-6) (B4 integrin interactor) (CAB) (p27(BBP)) (B(2)GCN homolog). (Os01t0280500-01)	protein.synthesis.initiation		9	-0.0583093	-0.214669	-0.493907	-0.868861	0.105016	0.772769	0.232456	0.860135	-0.764186	-0.967124	-0.63714	-0.0862599	-0.541892	-0.708065	-0.623731	0.267627
OS01G0280600	None	Conserved hypothetical protein. (Os01t0280600-01)	.			-1.26108	-1.26888	-1.27079	-1.14579	-1.23762	-1.33238	-1.33527	-1.24714	-1.56318	-1.6328	-1.44672	-1.48456	-1.48447	-1.63858	-1.70326	-1.5998
OS01G0281000	LOC_Os01g17390.1	Cyclin-like F-box domain containing protein. (Os01t0281000-01)	protein.degradation.ubiquitin.E3.SCF.FBOX			6.38529	6.18767	6.11268	5.80173	5.69759	5.59073	5.55338	5.45907	5.91969	5.4375	5.60945	5.86259	5.19265	5.2258	5.22218	5.17994
OS01G0281050	None	Hypothetical protein. (Os01t0281050-00)	.			-1.26108	-1.26888	-1.27079	-1.14579	-1.23762	-1.33238	-1.43073	-1.24714	-1.56318	-1.6328	-1.68537	-1.54687	-1.70358	-1.63858	-1.70326	-1.5998
OS01G0281100	LOC_Os01g17396.1,LOC_Os01g17396.2	Conserved hypothetical protein. (Os01t0281100-01)	unknown		10	-0.9449	-0.417616	-0.245487	-0.868861	0.207537	-0.536619	0.149651	-0.599138	1.03549	1.4913	0.931201	1.45747	0.605403	1.12495	0.570329	0.974568
OS01G0281200	LOC_Os01g17402.1,LOC_Os01g17402.2	Similar to Type B-like cyclin (Fragment). (Os01t0281200-01)	cell.cycle		10	-1.26108	-1.26888	-1.27079	-1.14579	-1.23762	-1.02928	-0.992113	-1.24714	-0.488151	-0.0745916	-0.686579	-0.548681	-0.148907	-0.293482	-0.208359	-0.531458
OS01G0281250	None	Hypothetical protein. (Os01t0281250-00)	.			-1.26108	-1.26888	-1.27079	-1.14579	-1.23762	-1.33238	-1.43073	-1.24714	-1.56318	-1.6328	-1.68537	-1.54687	-1.70358	-1.63858	-1.70326	-1.5998
OS01G0281301	LOC_Os01g17420.1	Protein of unknown function DUF1645 domain containing protein. (Os01t0281301-00)	unknown	9	9	-0.719576	0.399762	0.294626	0.870348	-0.937139	-0.742079	-0.998396	0.424637	-0.677753	-1.2476	-1.50412	-0.789375	-1.04829	-1.23243	-1.47922	-1.53714
OS01G0281400	LOC_Os01g17430.1	Coatomer, beta subunit domain containing protein. (Os01t0281400-00)	cell.vesicle transport			8.99943	8.86059	9.07649	8.63659	8.79493	8.75486	8.73036	8.65741	8.86751	8.64944	8.75657	8.82071	8.36763	8.35539	8.36707	8.38004
OS01G0281600	LOC_Os01g17470.1,LOC_Os01g17470.2	Cupredoxin domain containing protein. (Os01t0281600-01)	misc.plastocyanin-like		4	0.907832	1.77715	1.32551	1.40059	2.74569	3.27086	3.52715	2.54162	4.02139	4.53185	4.8047	4.28797	4.86531	4.79619	4.82313	4.69566
OS01G0282251	None	Similar to CAA30375.1 protein. (Os01t0282251-01)	.			-0.847015	-1.26888	-1.27079	-0.669245	-1.23762	-1.2083	-0.829966	-1.24714	-1.06295	-1.09461	-0.830182	-1.15898	-1.37812	-1.36918	-0.96266	-1.10107
OS01G0282800	LOC_Os01g18050.1	Similar to Tubulin beta-5 chain (Beta-5 tubulin). (Os01t0282800-02)	cell.organisation			4.82678	4.85017	4.63005	4.16977	4.91069	4.86628	5.15388	4.38504	5.17149	5.06841	5.08844	4.93703	5.38625	5.28171	5.21896	5.14216
OS01G0282866	None	Hypothetical protein. (Os01t0282866-00)	.			-1.26108	-1.26888	-1.27079	-1.14579	-1.23762	-1.33238	-1.43073	-1.24714	-1.56318	-1.6328	-1.68537	-1.54687	-1.70358	-1.63858	-1.70326	-1.5998
OS01G0283000	LOC_Os01g18060.1	Conserved hypothetical protein. (Os01t0283000-01);Conserved hypothetical protein. (Os01t0283000-02)	misc.UDP glucosyl and glucoronyl transferases			3.98304	4.09651	4.07825	3.67736	3.7813	3.9116	3.59329	3.90991	3.41116	3.51704	3.58305	3.44479	3.45016	3.52784	3.50197	3.5376
OS01G0283100	LOC_Os01g18070.1	Similar to Ferripyochelin-binding protein-like. (Os01t0283100-01);Similar to Ferripyochelin-binding protein-like. (Os01t0283100-02)	mitochondrial electron transport / ATP synthesis.NADH-DH.complex I.carbonic anhydrase			7.2243	7.31056	7.19852	7.2659	7.06972	7.17777	7.26826	7.13909	7.46375	7.29438	7.38512	7.29225	6.96287	6.8707	6.89707	6.96506
OS01G0283300	LOC_Os01g18080.1	Conserved hypothetical protein. (Os01t0283300-01);Conserved hypothetical protein. (Os01t0283300-02)	unknown		4	2.18941	1.91329	1.59619	1.92527	2.96322	3.08857	3.69341	3.14368	4.28314	4.94309	5.06957	4.88143	6.56109	6.78986	6.46824	6.37658
OS01G0283400	LOC_Os01g18090.1	Conserved hypothetical protein. (Os01t0283400-01)	unknown			-0.989589	-1.02103	-0.708645	-1.14579	-1.23762	-1.00226	-1.31313	-1.24714	-0.760724	-0.702808	-1.68537	-0.80329	-1.2945	-1.14652	-1.42664	-1.3681
OS01G0283500	LOC_Os01g18100.1	Similar to predicted protein. (Os01t0283500-01);Peptidase S54, rhomboid domain containing protein. (Os01t0283500-02)	RNA.regulation of transcription.unclassified		2	4.03996	3.96428	4.39058	4.46103	2.9125	3.117	3.33987	3.1218	4.37337	4.08264	3.88226	4.14812	3.77158	3.6637	3.64371	3.83444
OS01G0283600	LOC_Os01g18110.1	Similar to Cinnamoyl CoA reductase. (Os01t0283600-00)	misc.alcohol dehydrogenases		10	-0.970571	-1.26888	-1.27079	-1.14579	-1.23762	-1.33238	-1.23591	-1.24714	-1.56318	-1.21823	-1.19832	-1.08962	0.189501	-0.00678783	0.246401	0.439234
OS01G0283700	LOC_Os01g18120.1	Similar to Cinnamoyl-CoA reductase (EC 1.2.1.44). (Os01t0283700-01)	misc.alcohol dehydrogenases			-1.26108	-1.26888	-1.27079	-1.14579	-1.23762	-1.33238	-1.43073	-1.24714	-1.56318	-1.6328	-1.68537	-1.54687	-1.2123	-1.46307	-1.32107	-1.53965
OS01G0284300	LOC_Os01g18150.1	Protein kinase, catalytic domain domain containing protein. (Os01t0284300-00)	signalling.MAP kinases			-1.26108	-1.26888	-1.27079	-1.14579	-1.23762	-1.33238	-1.43073	-1.24714	-1.56318	-1.6328	-1.68537	-1.48456	-1.70358	-1.47566	-1.64237	-1.5998
OS01G0284500	LOC_Os01g18170.1	Similar to Nectarin 1 precursor (EC 1.15.1.1) (Superoxide dismutase [Mn]). (Os01t0284500-01)	stress.abiotic.unspecified		4	3.76773	4.10515	3.7184	3.42144	3.24123	3.12664	3.9864	2.80123	4.45282	4.79082	4.71542	4.51784	4.34547	4.00622	4.19026	4.16571
OS01G0284700	LOC_Os01g18210.1	Similar to Peptidyl-prolyl cis-trans isomerase. (Os01t0284700-01)	cell.cycle.peptidylprolyl isomerase		4	3.25917	2.71377	3.133	2.64477	2.84809	3.09287	3.76865	2.69817	4.60746	5.07244	4.93729	4.64684	5.72711	5.7446	5.47543	5.87352
OS01G0284900	LOC_Os01g18220.1	Conserved hypothetical protein. (Os01t0284900-01)	unknown		10	-1.07854	-1.26888	-1.27079	-1.14579	-0.973515	-1.26469	-0.524454	-1.24714	0.196605	0.806145	0.291729	0.0838734	0.876766	0.748775	1.32962	0.400869
OS01G0285200	None	Conserved hypothetical protein. (Os01t0285200-01)	.		6	1.05978	0.794122	0.369289	0.282379	1.5413	0.731991	1.2704	0.849019	0.699209	0.911308	0.853805	1.45226	0.592198	0.486806	1.24293	0.677019
OS01G0285300	LOC_Os01g18240.1	Myb transcription factor domain containing protein. (Os01t0285300-01)	RNA.regulation of transcription.MYB domain transcription factor family		4	2.21389	2.02844	2.23009	1.54289	2.66033	2.27305	3.70965	2.07791	5.07296	5.22098	5.46131	5.10464	4.90831	5.32235	4.88034	4.8391
OS01G0286000	LOC_Os01g18280.1	Snf7 family protein. (Os01t0286000-01)	RNA.regulation of transcription.SNF7			4.17903	4.17018	4.28532	4.34007	3.67377	4.04906	3.60656	3.75884	3.83481	3.68691	3.48057	3.49788	3.4462	3.34282	3.45045	3.41664
OS01G0286100	None	Phytochrome-interacting factor-like protein, Basic helix-loop-helix factor, Repression of seedling growth in the dark (Os01t0286100-01)	.		2	5.74036	5.71474	5.7055	5.60411	5.77551	5.80266	5.23117	5.80436	4.60037	4.61273	4.40716	4.72469	4.78253	4.86715	4.92147	4.83001
OS01G0286200	None	Hypothetical protein. (Os01t0286200-01)	.		10	-0.517423	-0.578766	-0.567044	-0.20454	-0.791993	-0.460481	-0.758845	-0.969694	0.418073	-0.430415	-0.208182	-0.417335	-0.446693	-0.464682	-0.4667	-0.654948
OS01G0286500	LOC_Os01g18310.1	Conserved hypothetical protein. (Os01t0286500-00)	unknown			0.345472	-0.174065	0.0522714	-0.42504	-0.503872	0.279766	-0.365271	-0.321694	-0.269197	-0.434307	-0.306029	-0.697273	-0.484581	-0.903694	-0.634065	-0.648459
OS01G0286550	None	Hypothetical gene. (Os01t0286550-00)	.			-1.26108	-1.26888	-1.27079	-1.14579	-1.23762	-1.33238	-1.43073	-1.24714	-1.56318	-1.6328	-1.68537	-1.48464	-1.70358	-1.63858	-1.70326	-1.5998
OS01G0286600	LOC_Os01g18320.1	Similar to Plastidal protoporphyrinogen oxidase. (Os01t0286600-01)	tetrapyrrole synthesis.protoporphyrin IX oxidase		3	4.7823	4.62802	4.84764	4.86931	4.52639	4.60585	4.94599	4.65006	4.93233	5.49066	5.47307	5.16681	6.12521	6.18982	6.0105	6.13968
OS01G0286900	LOC_Os01g18360.1,LOC_Os01g18360.2	Similar to Auxin-responsive protein IAA31 (Indoleacetic acid-induced protein 31). (Os01t0286900-01)	hormone metabolism.auxin.induced-regulated-responsive-activated		10	0.576331	0.755896	0.813616	-0.45148	-0.130428	-0.853322	0.447037	-0.101673	0.352751	0.309872	0.422308	0.44858	0.580777	-0.11953	0.046442	0.314195
OS01G0287400	None	Similar to Hydrophobic protein LTI6A (Low temperature-induced protein 6A). (Os01t0287400-01)	.		9	-0.996938	-1.1427	-1.27079	-1.14579	-0.934497	-1.33238	-1.39528	-1.24714	-1.05133	-0.906215	-1.59675	-0.898228	-0.313653	-0.112833	0.0972815	-0.0545323
OS01G0287600	LOC_Os01g18400.1	Similar to Chitinase 10. (Os01t0287600-01)	stress.biotic		10	-1.26108	-1.26888	-1.27079	-1.14579	-1.0561	-1.33238	-0.766527	-0.719907	-0.54684	-0.520162	-0.641046	-1.23183	0.459622	0.46401	0.0717217	0.0193976
OS01G0287700	LOC_Os01g18410.1	Hypothetical conserved gene. (Os01t0287700-01)	unknown			3.71752	4.00379	3.54287	3.92996	4.13885	4.31777	4.25839	4.04316	4.40427	4.28884	4.22581	4.34107	3.51536	3.63086	3.66897	3.57575
OS01G0287900	None	Hypothetical protein. (Os01t0287900-00)	.			-1.26108	-1.26888	-1.27079	-1.14579	-1.23762	-1.33238	-1.43073	-1.24714	-1.56318	-1.46821	-1.68537	-1.54687	-1.70358	-1.63858	-1.70326	-1.5998
OS01G0288200	LOC_Os01g18450.1	Conserved hypothetical protein. (Os01t0288200-01)	unknown		5	-0.542093	-0.0960423	-0.740271	-1.14579	2.01511	2.40336	2.20353	1.59693	2.61183	2.58079	2.43855	2.04409	2.01136	2.30815	2.17276	1.93553
OS01G0288700	None	Hypothetical gene. (Os01t0288700-01)	.			-1.01716	-1.26888	-1.07494	-1.14579	-0.934497	-1.14288	-1.43073	-1.24714	-1.50051	-1.57258	-1.68537	-1.33531	-1.70358	-1.57793	-1.70326	-1.38522
OS01G0288800	LOC_Os01g18490.1	Conserved hypothetical protein. (Os01t0288800-01)	unknown			-1.26108	-1.26888	-1.27079	-1.14579	-1.23762	-1.33238	-1.43073	-1.24714	-1.56318	-1.6328	-1.68537	-1.54687	-1.64239	-1.52408	-1.70326	-1.48619
OS01G0289100	LOC_Os01g18530.1	Conserved hypothetical protein. (Os01t0289100-00)	unknown			-1.26108	-1.26888	-1.27079	-1.14579	-1.11414	-1.33238	-1.43073	-1.24714	-1.56318	-1.57146	-1.68537	-0.905625	-1.30634	-1.42626	-1.47922	-1.48171
OS01G0289600	LOC_Os01g18584.1	Similar to WRKY transcription factor 28. (Os01t0289600-00)	RNA.regulation of transcription.WRKY domain transcription factor family		8	0.105298	0.0905108	-0.132532	-0.729846	-0.48014	-0.0376061	0.195621	-0.389978	1.03773	0.706693	1.20055	0.914385	1.42003	1.51546	1.25049	1.5067
OS01G0289732	None	Similar to WRKY transcription factor 6-like (WRKY transcription factor 9). (Os01t0289732-01)	.			-1.26108	-1.26888	-1.27079	-1.14579	-1.23762	-1.33238	-1.43073	-1.24714	-1.56318	-1.6328	-1.68537	-1.54687	-1.70358	-1.52372	-1.70326	-1.5998
OS01G0289900	LOC_Os01g18620.1	Transferase domain containing protein. (Os01t0289900-00)	unknown			-1.26108	-1.26888	-1.27079	-1.14579	-1.23762	-1.33238	-1.43073	-1.24714	-1.56318	-1.6328	-1.68537	-1.54687	-1.70358	-1.63858	-1.70326	-1.5998
OS01G0289950	None	Conserved hypothetical protein. (Os01t0289950-01)	.			-1.26108	-1.19973	-1.27079	-1.14579	-1.23762	-1.0683	-1.35823	-0.969694	-1.56318	-1.57258	-1.50412	-1.16834	-1.70358	-1.63858	-1.70326	-1.42293
OS01G0290000	LOC_Os01g18630.1,LOC_Os01g18630.2	Similar to Cyprosin precursor (EC 3.4.23.-) (Fragment). (Os01t0290000-01);Similar to Cyprosin precursor (EC 3.4.23.-) (Fragment). (Os01t0290000-02);Similar to Cyprosin precursor (EC 3.4.23.-) (Fragment). (Os01t0290000-03);Similar to retrotransposon protein SINE subclass. (Os01t0290000-04)	protein.degradation.aspartate protease			5.63835	5.54557	5.50587	5.16113	6.00182	6.15385	6.52966	5.93327	6.71649	6.80214	7.11871	6.88414	7.59171	7.69135	7.54693	7.50447
OS01G0290100	LOC_Os01g18640.1,LOC_Os01g18640.2	Pyridoxal phosphate-dependent transferase, major region, subdomain 1 domain containing protein. (Os01t0290100-01)	RNA.regulation of transcription.unclassified			7.34512	7.2295	7.28457	7.15732	6.95041	7.08319	6.99123	7.01245	7.10531	7.0261	7.06411	7.03392	6.57503	6.57973	6.52739	6.69037
OS01G0290600	LOC_Os01g18660.1	Similar to isopenicillin N epimerase. (Os01t0290600-00)	RNA.regulation of transcription.unclassified		4	1.85509	2.27576	2.01626	2.02916	2.89755	3.53704	3.82113	2.90236	4.64557	4.82305	4.99413	4.62306	4.01025	3.95005	3.92407	3.96083
OS01G0290700	LOC_Os01g18670.1	Similar to CjMDR1. (Os01t0290700-01)	transport.ABC transporters and multidrug resistance systems		3	4.41883	4.44541	4.14175	4.25681	4.49943	4.80994	5.07163	4.5319	5.8518	6.06197	6.01239	5.90803	5.17449	5.23306	5.15109	5.22957
OS01G0290800	None	Hypothetical protein. (Os01t0290800-01)	.		3	5.29233	5.53191	5.24556	4.86558	5.72924	5.83712	6.34586	5.87609	6.94761	6.97122	7.24611	6.97742	6.32327	6.42443	6.43949	6.3761
OS01G0291500	LOC_Os01g18744.1	Transferase family protein. (Os01t0291500-01);Transferase family protein. (Os01t0291500-02)	secondary metabolism.phenylpropanoids		8	-1.03941	-1.26888	-1.20345	-1.14579	-0.877263	-0.628088	1.6038	-0.575252	4.05279	3.84217	4.09032	4.13621	1.75451	1.59674	2.08715	1.80588
OS01G0291733	None	Hypothetical protein. (Os01t0291733-00)	.			-1.26108	-1.26888	-1.27079	-1.14579	-1.23762	-1.33238	-1.43073	-1.24714	-1.56318	-1.6328	-1.68537	-1.54687	-1.70358	-1.63858	-1.70326	-1.5998
OS01G0292200	LOC_Os01g18800.1,LOC_Os01g18800.2,LOC_Os01g18800.3,LOC_Os01g18800.4,LOC_Os01g18800.5	Serine/threonine protein kinase domain containing protein. (Os01t0292200-01);Similar to CBL-interacting protein kinase 1. (Os01t0292200-02);Similar to CBL-interacting protein kinase 1. (Os01t0292200-03)	protein.postranslational modification		3	4.62298	4.92969	5.11267	4.83023	4.5788	4.82188	5.45157	4.35187	6.16339	6.26689	6.33946	6.03384	6.61397	6.62075	6.41234	6.48681
OS01G0292700	LOC_Os01g18840.1	Conserved hypothetical protein. (Os01t0292700-00)	unknown	6	9	-0.562202	1.00212	-0.28428	0.585907	1.29165	1.75615	0.0871937	1.43886	-0.515889	-0.672782	-1.03272	-0.316175	-1.26773	-0.170577	-0.48005	0.0787631
OS01G0292900	LOC_Os01g18850.1,LOC_Os01g18850.2,LOC_Os01g18850.3,LOC_Os01g18850.4	Similar to Squamosa-promoter binding-like protein 2. (Os01t0292900-01);Similar to Squamosa-promoter binding-like protein 2. (Os01t0292900-02)	development.squamosa promoter binding like (SPL)			5.84502	5.99131	5.83284	5.72049	5.99117	6.1535	5.93846	6.04686	5.95487	5.89758	5.91557	5.95515	6.30833	6.42403	6.39388	6.29164
OS01G0293000	LOC_Os01g18860.1,LOC_Os01g18860.2	Similar to S-adenosylmethionine synthetase 1 (EC 2.5.1.6) (Methionine adenosyltransferase 1) (AdoMet synthetase 1) (Fragment). (Os01t0293000-01)	amino acid metabolism.synthesis.aspartate family.methionine		1	6.83699	6.79535	7.06521	6.95654	6.80378	6.88522	7.02244	6.87667	6.9429	6.79254	7.18558	6.81432	5.51518	5.41301	5.36975	5.58659
OS01G0293100	LOC_Os01g18870.1	bHLH transcription factor, Control of anther cell differentiation, Pollen development (Os01t0293100-01)	RNA.regulation of transcription.bHLH,Basic Helix-Loop-Helix family			-1.26108	-1.26888	-1.27079	-1.14579	-1.23762	-1.33238	-1.36372	-1.24714	-1.56318	-1.50984	-1.51784	-1.33508	-1.70358	-1.47517	-1.58833	-1.53654
OS01G0293200	LOC_Os01g18880.1,LOC_Os01g18880.2	Similar to predicted protein. (Os01t0293200-01)	unknown			5.47715	5.25804	5.54748	5.05488	5.04079	4.97628	4.85728	4.88235	4.79724	4.47437	4.61896	4.64595	3.87012	3.65789	3.86375	3.98522
OS01G0293501	None	Hypothetical protein. (Os01t0293501-00)	.			-1.26108	-1.26888	-1.14439	-1.14579	-1.23762	-1.33238	-1.43073	-1.24714	-1.56318	-1.6328	-1.68537	-1.54687	-1.70358	-1.63858	-1.70326	-1.5998
OS01G0293800	None	Hypothetical protein. (Os01t0293800-00)	.			-1.26108	-1.26888	-1.27079	-1.14579	-1.23762	-1.33238	-1.43073	-1.24714	-1.56318	-1.6328	-1.68537	-1.54687	-1.70358	-1.63858	-1.70326	-1.5998
OS01G0293900	LOC_Os01g18930.1	Similar to peroxidase 1. (Os01t0293900-00)	misc.peroxidases			-1.26108	-1.26888	-1.27079	-1.14579	-1.23762	-1.33238	-1.43073	-1.24714	-1.56318	-1.6328	-1.68537	-1.54687	-1.70358	-1.63858	-1.70326	-1.5998
OS01G0294500	LOC_Os01g18970.1	Similar to Class III peroxidase 9. (Os01t0294500-00)	misc.peroxidases	9	10	-0.610535	-1.20166	-0.410142	-1.14579	-1.11414	-0.927163	-0.214098	-0.794353	1.05418	-0.412273	0.904428	0.822196	0.440087	-0.468826	0.248349	-0.294225
OS01G0294700	LOC_Os01g19020.1	Haem peroxidase, plant/fungal/bacterial family protein. (Os01t0294700-01)	misc.peroxidases	3	3	2.68046	3.90361	4.05933	3.23163	3.65241	4.1204	5.6788	3.96093	8.39275	7.83156	7.94315	7.82708	7.94795	8.00185	7.91009	7.76782
OS01G0295600	LOC_Os01g19120.1	Hypothetical conserved gene. (Os01t0295600-01)	unknown		9	-0.323557	-0.656831	-0.409092	-0.523434	-0.27115	0.179155	-0.402099	0.682008	-1.22892	-0.982269	-0.794377	-1.08951	-0.981337	-0.815475	-1.0288	-0.478252
OS01G0295700	LOC_Os01g19130.1	Similar to Protein phosphatase-2C. (Os01t0295700-01)	protein.postranslational modification			5.62406	5.53708	5.71479	5.49296	5.4389	5.64544	5.58633	5.88914	5.54772	5.5322	5.70883	5.56907	6.35622	6.50927	6.51474	6.17668
OS01G0295900	LOC_Os01g19140.1,LOC_Os01g19140.2	Similar to cDNA clone:J023064I01, full insert sequence. (Os01t0295900-01)	protein.degradation		5	2.87378	2.85248	3.05651	3.09762	2.41096	2.886	2.27067	3.10256	2.22153	2.57514	2.71195	2.59187	3.37882	3.18943	3.32834	3.32591
OS01G0296000	LOC_Os01g19160.1,LOC_Os01g19160.2	Protein kinase, core domain containing protein. (Os01t0296000-01)	signalling.receptor kinases.misc		5	2.34791	2.73731	2.68554	2.28574	2.69029	2.97614	2.22799	2.2931	1.78351	2.01691	1.7684	2.17054	1.60123	0.984882	1.80276	1.5617
OS01G0296100	LOC_Os01g19150.1,LOC_Os01g19150.2,LOC_Os01g19150.3,LOC_Os01g19150.4,LOC_Os01g19150.5	Similar to Shaggy-related protein kinase alpha (EC 2.7.1.-) (ASK-alpha). (Os01t0296100-01);Similar to Glycogen synthase kinase. (Os01t0296100-02);Similar to Glycogen synthase kinase. (Os01t0296100-03)	protein.postranslational modification			6.4993	6.41217	6.68295	6.68914	6.74419	6.80929	6.60679	6.66313	6.52744	6.28275	6.42205	6.37043	6.19284	6.28001	6.34461	6.21084
OS01G0296166	None	Hypothetical protein. (Os01t0296166-00)	.		10	-1.26108	-1.26888	-1.27079	-1.14579	-1.23762	-1.2083	-0.0817826	-0.969694	-0.264599	0.766706	0.886283	-0.0342489	0.763317	1.17068	0.674073	0.96302
OS01G0296200	LOC_Os01g19170.1	Similar to polygalacturonase. (Os01t0296200-00)	cell wall.degradation.pectate lyases and polygalacturonases			-1.26108	-1.26888	-1.27079	-1.14579	-1.23762	-1.33238	-1.43073	-1.24714	-1.56318	-1.6328	-1.68537	-1.54687	-1.70358	-1.52408	-1.70326	-1.5998
OS01G0296450	None	Hypothetical protein. (Os01t0296450-00)	.		2	4.59644	4.56356	4.85075	4.10081	4.96385	4.87802	4.31822	4.48636	3.34193	3.47498	3.40764	3.13496	3.328	3.33371	3.18216	3.10806
OS01G0296700	LOC_Os01g19220.1	Glycoside hydrolase, family 3, N-terminal domain containing protein. (Os01t0296700-01)	cell wall.degradation.cellulases and beta -1,4-glucanases		5	2.61585	2.94429	2.93334	2.5923	2.90874	2.83321	2.33049	2.80286	1.71547	1.9694	1.31902	1.78391	1.43781	1.40637	1.32235	1.37297
OS01G0296900	LOC_Os01g19240.1	Hypothetical conserved gene. (Os01t0296900-01)	development.unspecified			-1.26108	-1.26888	-1.27079	-1.14579	-1.23762	-1.33238	-1.43073	-1.24714	-1.56318	-1.6328	-1.68537	-1.54687	-1.70358	-1.63858	-1.70326	-1.5998
OS01G0297200	LOC_Os01g19260.1	ATPase, AAA-type, core domain containing protein. (Os01t0297200-01)	protein.degradation.AAA type	5	6	0.358622	0.916443	1.63747	1.3288	0.365872	0.480522	1.43686	0.576895	1.98875	1.70458	2.27231	2.04859	1.32539	1.01565	1.0713	1.41976
OS01G0297700	LOC_Os01g19290.1	Protein of unknown function DUF6, transmembrane domain containing protein. (Os01t0297700-01)	development.unspecified	2	6	2.9431	3.5541	3.37772	3.91139	2.56234	2.93555	2.45701	2.31623	2.85763	3.07841	2.36423	2.04385	-0.716957	-0.588311	-1.04719	0.17225
OS01G0297950	None	Hypothetical protein. (Os01t0297950-00)	.			-1.07854	-1.09366	-1.0755	-0.537204	-1.16829	-1.33238	-1.39367	-1.24714	-1.50051	-1.46821	-1.59274	-1.42955	-1.70358	-1.63858	-1.70326	-1.5998
OS01G0298301	None	Hypothetical conserved gene. (Os01t0298301-01)	.		8	-1.19225	-1.26888	-1.02663	-0.319764	-1.16921	-1.20535	-0.0324574	-1.14235	0.345341	0.621573	0.829227	0.454601	2.2503	2.32157	2.58169	2.11857
OS01G0298400	LOC_Os01g19330.1	Myb transcription factor domain containing protein. (Os01t0298400-01)	RNA.regulation of transcription.MYB domain transcription factor family		8	-1.19225	-1.01911	-0.702761	-0.73584	-1.16921	-1.2083	0.00894248	-1.14912	1.69673	1.58923	1.9138	1.82587	4.06737	4.17624	3.81253	3.90398
OS01G0298500	None	Conserved hypothetical protein. (Os01t0298500-00)	.			2.64726	2.47269	2.78947	2.45324	2.77308	2.5492	2.36265	2.78235	2.97885	2.76673	2.64125	2.37024	2.63328	2.66382	2.89794	2.53456
OS01G0299100	LOC_Os01g19370.1	Conserved hypothetical protein. (Os01t0299100-00)	unknown	9	9	-1.26108	-1.14528	-1.27079	-1.14579	-1.23762	-0.944211	-0.955156	-1.24714	-1.44691	-0.67125	-0.594184	-0.0859365	-0.281292	-0.492435	-0.452379	-0.0823335
OS01G0299150	LOC_Os01g19380.1	Pentatricopeptide repeat domain containing protein. (Os01t0299150-00)	.		9	-0.554942	-0.703435	-0.886699	-1.14579	-0.601036	-0.595099	-0.651779	-0.638733	-1.50051	-0.897369	-0.809145	-0.959908	-1.21623	-0.827063	-0.586352	-0.961471
OS01G0299200	LOC_Os01g19380.1	Pentatricopeptide repeat domain containing protein. (Os01t0299200-00)	protein.postranslational modification		6	0.572938	0.935081	1.38625	0.862318	0.528605	0.960804	0.279623	1.18732	0.467652	-0.491269	0.139599	-0.303493	0.337251	0.136646	0.372525	0.413393
OS01G0299300	LOC_Os01g19390.1	Hypothetical conserved gene. (Os01t0299300-00)	lipid metabolism.Phospholipid synthesis		8	0.591141	0.259815	0.393495	0.76802	0.33263	-0.242223	0.644827	0.702335	0.748715	1.597	1.72553	1.32157	2.89721	3.03765	2.68251	2.83155
OS01G0299400	LOC_Os01g19400.1	Sterile alpha motif homology domain containing protein. (Os01t0299400-01)	unknown			5.15835	5.12433	5.19864	5.3631	4.89847	5.00427	4.7649	5.01555	4.61148	4.46506	4.37932	4.65235	4.44674	4.39192	4.34523	4.40514
OS01G0299500	LOC_Os01g19410.1,LOC_Os01g19410.2,LOC_Os01g19410.3	Conserved hypothetical protein. (Os01t0299500-01)	unknown			4.44719	4.57486	4.56207	4.30953	4.54218	4.75999	4.6662	4.5647	4.48284	4.48574	4.5745	4.43931	4.34665	4.34295	4.50885	4.32308
OS01G0299700	LOC_Os01g19420.1	3'-5' exonuclease domain containing protein. (Os01t0299700-01)	unknown			-1.26108	-1.26888	-1.27079	-1.14579	-1.23762	-1.33238	-1.43073	-1.24714	-1.56318	-1.6328	-1.68537	-1.54687	-1.70358	-1.63858	-1.70326	-1.5998
OS01G0299801	None	Conserved hypothetical protein. (Os01t0299801-00)	.			-1.26108	-1.26888	-1.27079	-1.14579	-1.23762	-1.33238	-1.43073	-1.24714	-1.56318	-1.6328	-1.68537	-1.54687	-1.70358	-1.63858	-1.70326	-1.5998
OS01G0300000	LOC_Os01g19430.1	3'-5' exonuclease domain containing protein. (Os01t0300000-01)	DNA.unspecified	9	9	-1.26108	-1.26888	-1.27079	-1.14579	-1.23762	-1.33238	-1.43073	-1.24714	-1.56318	-1.47093	-1.68537	-1.54687	-0.0762142	0.159293	0.585634	-0.606433
OS01G0300200	LOC_Os01g19450.1,LOC_Os01g19450.2	Similar to ATP-citrate lyase subunit B. (Os01t0300200-01);Similar to ATP-citrate lyase subunit B. (Os01t0300200-02);Similar to ACLB-1 (ATP-citrate lyase B-1). (Os01t0300200-03)	TCA / org. transformation.other organic acid transformaitons.atp-citrate lyase		1	9.29067	9.51285	9.35689	9.2417	9.65406	9.77712	9.27364	9.68688	8.46904	8.36187	8.46274	8.41279	8.53383	8.59604	8.46161	8.45648
OS01G0300400	LOC_Os01g19460.1	Hypothetical conserved gene. (Os01t0300400-01)	DNA.unspecified		8	-0.338415	-0.232471	0.402839	0.418971	0.255598	1.17622	1.20427	0.754121	1.70063	1.40719	2.05776	1.67179	1.67542	1.87469	1.59972	1.77259
OS01G0300600	LOC_Os01g19470.1	Similar to carbohydrate binding. (Os01t0300600-01)	unknown			7.18317	7.27725	7.34784	7.33654	7.03421	7.10606	6.79938	7.05277	6.50548	6.45242	6.45665	6.4777	6.31262	6.27122	6.29734	6.43566
OS01G0300900	LOC_Os01g19480.1	Galactose oxidase/kelch, beta-propeller domain containing protein. (Os01t0300900-01);Hypothetical conserved gene. (Os01t0300900-02)	lipid metabolism.FA synthesis and FA elongation.acyl-CoA binding protein			5.71363	5.55078	5.67652	5.32577	4.73575	4.62039	4.89515	4.54823	4.99749	4.91094	4.95698	5.02194	4.35429	4.08036	4.24667	4.1595
OS01G0301000	LOC_Os01g19490.1	Pentatricopeptide repeat domain containing protein. (Os01t0301000-01)	RNA.regulation of transcription.putative transcription regulator		2	5.47932	5.50657	5.74854	5.24465	5.27546	5.40332	4.67305	5.26669	4.33764	3.93403	3.83803	4.36702	3.76647	3.77464	3.88077	3.81931
OS01G0301100	None	Conserved hypothetical protein. (Os01t0301100-01)	.		9	-0.109004	0.0135798	-0.111583	-0.46771	-0.0945245	0.207451	-0.46797	0.125914	0.301446	0.0354654	-0.529817	0.239634	-1.32273	-0.819598	-1.26001	-0.99686
OS01G0301300	None	Hypothetical protein. (Os01t0301300-01)	.		6	2.18434	2.03529	2.0937	2.15739	1.60907	2.05015	1.66224	2.12022	1.43186	0.884658	1.21054	1.60666	0.514548	0.829512	0.629492	0.900392
OS01G0301500	LOC_Os01g19529.1	Pentatricopeptide repeat domain containing protein. (Os01t0301500-01)	RNA.regulation of transcription.putative transcription regulator			-0.768836	-1.26888	-1.27079	-1.14579	-0.845232	-1.33238	-1.11278	-1.24714	-1.50051	-1.51907	-1.35409	-1.37994	-1.22957	-1.57773	-1.15461	-1.32372
OS01G0301700	LOC_Os01g19548.1,LOC_Os01g19548.2	Tetratricopeptide-like helical domain containing protein. (Os01t0301700-01);Hypothetical conserved gene. (Os01t0301700-02)	RNA.regulation of transcription.putative transcription regulator			3.14032	3.00983	3.14415	2.75935	3.19764	2.98843	2.91347	3.22333	2.6167	2.55566	2.56345	2.53987	2.66938	2.58928	2.84294	2.70606
OS01G0301900	LOC_Os01g19610.1	Protein of unknown function DUF247, plant domain containing protein. (Os01t0301900-00)	unknown		10	-1.26108	-1.26888	-1.27079	-1.14579	-1.23762	-1.33238	-0.978976	-1.24714	-1.2791	-0.794599	-0.555991	-0.56061	2.41527	2.36471	1.92406	2.04735
OS01G0302000	None	Hypothetical conserved gene. (Os01t0302000-00)	.		10	-1.26108	-1.26888	-1.27079	-1.14579	-1.23762	-1.33238	-1.18327	-1.24714	-1.39537	-0.899407	-1.06673	-0.744514	2.58295	2.72651	2.58081	2.30638
OS01G0302100	LOC_Os01g19630.1,LOC_Os01g19630.2,LOC_Os01g19630.3,LOC_Os01g19630.4	Conserved hypothetical protein. (Os01t0302100-01)	unknown		10	-0.889016	-1.04284	-1.05066	-1.14579	-1.16921	-1.33238	-0.766997	-1.24714	-1.14871	-0.239766	-0.303452	-0.631096	1.54008	1.27315	2.01374	1.18831
OS01G0302250	None	Conserved hypothetical protein. (Os01t0302250-01)	.		10	-0.30859	-0.210687	-0.345835	0.002223	-0.577448	0.0808695	0.200062	-0.365771	0.517539	0.530273	0.593986	0.442163	0.122936	0.480078	0.265829	0.610041
OS01G0302500	LOC_Os01g19694.1	Knotted1-type homeobox protein OSH6. (Os01t0302500-01)	RNA.regulation of transcription.HB,Homeobox transcription factor family		2	5.04953	5.14765	4.91988	5.21006	5.05763	5.1139	4.73684	5.29167	4.49492	4.40052	4.20091	4.50033	2.54205	2.54092	2.49953	2.88249
OS01G0302800	None	Conserved hypothetical protein. (Os01t0302800-01)	.			3.69939	3.45408	3.53288	3.65229	3.24708	2.75895	2.70539	3.0501	2.91183	2.92569	2.45334	2.56567	3.22369	2.85595	3.0676	2.87406
OS01G0302900	None	Conserved hypothetical protein. (Os01t0302900-01)	.			-1.0304	-1.08559	-1.05066	-1.14579	-1.16829	-1.33238	-1.11796	-1.24714	-1.50051	-0.965541	-1.09299	-1.36724	-1.0503	-1.46015	-1.09534	-1.10445
OS01G0303000	LOC_Os01g19740.1	Similar to CP12 (Fragment). (Os01t0303000-02)	PS.calvin cycle	7	7	-0.18546	-0.729097	-0.346546	-0.868861	-1.10352	-1.1565	2.21719	-1.24714	5.64374	6.62832	6.92875	6.12282	9.40247	9.33667	9.09963	9.04077
OS01G0303100	LOC_Os01g19750.1	Similar to Chitinase precursor (EC 3.2.1.17). (Os01t0303100-01)	stress.biotic			-1.26108	-1.26888	-1.27079	-1.14579	-1.23762	-1.33238	-1.43073	-1.24714	-1.27975	-1.6328	-1.68537	-1.54687	-1.70358	-1.38515	-1.70326	-1.5998
OS01G0303200	LOC_Os01g19760.1	Conserved hypothetical protein. (Os01t0303200-01)	unknown			5.60142	5.7613	5.81695	5.28248	6.02943	6.18279	5.84658	5.86854	5.42519	5.51325	5.54907	5.38295	5.42809	5.36277	5.51943	5.41729
OS01G0303300	LOC_Os01g19770.1	Similar to Stress-inducible membrane pore protein. (Os01t0303300-01)	protein.targeting.mitochondria		9	-0.757979	-0.256149	-0.845646	-0.768643	-0.942478	-0.674561	-0.993348	-0.916177	-1.50154	-1.6328	-1.68537	-1.42955	-1.70358	-1.63858	-1.70326	-1.5998
OS01G0303401	None	Hypothetical gene. (Os01t0303401-00)	.			-1.26108	-1.26888	-1.27079	-1.14579	-1.23762	-1.33238	-1.43073	-1.24714	-1.56318	-1.6328	-1.68537	-1.54687	-1.70358	-1.63858	-1.70326	-1.5998
OS01G0303600	LOC_Os01g19800.1	Zinc finger, RING/FYVE/PHD-type domain containing protein. (Os01t0303600-01)	protein.degradation.ubiquitin.E3.RING			4.07768	4.16302	4.23168	4.13731	4.13892	4.22162	4.17727	4.07022	4.32447	4.1231	4.1796	3.97883	4.79755	5.13699	4.85837	4.51981
OS01G0303800	LOC_Os01g19820.1,LOC_Os01g19820.2,LOC_Os01g19820.3,LOC_Os01g19820.4	UspA domain containing protein. (Os01t0303800-01);UspA domain containing protein. (Os01t0303800-02)	hormone metabolism.ethylene.induced-regulated-responsive-activated		1	7.10936	7.40161	6.77469	7.12377	7.38722	7.50256	6.52171	7.27856	5.56863	5.13404	5.01383	5.42787	5.13106	5.60435	5.39178	4.96678
OS01G0304000	LOC_Os01g19840.1	Similar to Ribosomal protein L29. (Os01t0304000-01)	protein.synthesis.ribosomal protein.eukaryotic.60S subunit.L29			6.26648	6.21429	6.57662	5.9489	6.52922	6.45811	6.59361	6.30037	6.54119	6.77662	6.72799	6.64666	6.54201	6.32643	6.26354	6.48019
OS01G0304100	LOC_Os01g19850.1	Similar to Cation chloride cotransporter. (Os01t0304100-00)	transport.unspecified anions		10	-1.26108	-0.474573	-0.974944	-0.729846	-0.887697	-0.995633	-0.742458	-0.969694	-0.910318	-0.899407	-0.163415	-0.718413	0.176415	0.306885	0.109857	-0.295214
OS01G0304200	None	Similar to Transcription factor PCF7. (Os01t0304200-00)	.			-1.26108	-1.07613	-1.27079	-1.14579	-1.23762	-1.33238	-1.43073	-1.24714	-1.56318	-1.6328	-1.68537	-1.48464	-1.53067	-1.63858	-1.70326	-1.5998
OS01G0304300	LOC_Os01g19870.1	Similar to predicted protein. (Os01t0304300-01)	development.unspecified			4.28185	4.42537	4.76131	4.10378	4.88435	4.86282	5.06248	4.61765	5.28404	5.3479	5.39794	5.21519	5.05899	5.14685	5.13232	4.91133
OS01G0304400	LOC_Os01g19880.1	Conserved hypothetical protein. (Os01t0304400-00)	unknown		10	-1.26108	-1.26888	-1.27079	-1.14579	-1.23762	-1.33238	-0.797972	-1.14235	-0.472225	-0.134003	-0.103482	-0.870001	0.85602	0.71011	1.04048	0.54754
OS01G0304500	LOC_Os01g19894.1	Hypothetical conserved gene. (Os01t0304500-00)	RNA.regulation of transcription.unclassified			-0.737186	-1.09018	-0.855625	-0.73584	-0.841109	-0.718487	-1.11273	-0.656426	-1.05417	-0.928521	-1.07418	-0.728318	-0.334512	-0.81561	-1.14908	-1.22026
OS01G0305200	LOC_Os01g19940.1	Lg106-like family protein. (Os01t0305200-01)	unknown		4	1.52909	1.45111	1.17538	1.75788	1.1272	2.14248	2.72597	1.80383	3.9065	4.16599	4.31615	4.15292	5.38999	5.49062	5.46171	5.07449
OS01G0305900	LOC_Os01g19970.1	Similar to R2R3 Myb transcription factor MYB-IF35. (Os01t0305900-01)	RNA.regulation of transcription.MYB domain transcription factor family	5	5	2.52093	2.10619	2.79049	1.5835	1.93935	1.55414	1.80734	1.36269	2.08853	2.3022	2.51379	2.20232	3.40175	3.50459	3.52085	3.16343
OS01G0306100	LOC_Os01g19990.1	Plant specific eukaryotic initiation factor 4B family protein. (Os01t0306100-01)	unknown		10	-1.26108	-1.26888	-1.27079	-1.14579	-1.23762	-1.33238	-0.470814	-1.24714	0.691313	1.05031	0.714412	0.639938	1.14587	0.920531	1.13837	0.562135
OS01G0306200	LOC_Os01g20000.1	Protein of unknown function DUF3511 domain containing protein. (Os01t0306200-01)	unknown			-1.26108	-1.26888	-1.01427	-1.14579	-1.23762	-1.26635	-1.43073	-1.24714	-1.33519	-1.6328	-1.68537	-1.54687	-1.70358	-1.63858	-1.41851	-1.5998
OS01G0306400	LOC_Os01g20030.1	Hypothetical conserved gene. (Os01t0306400-01)	unknown	6	6	3.27229	3.20858	4.33237	5.24145	0.8814	1.38627	0.446731	2.42186	1.35766	0.313971	0.4788	1.27227	-0.229064	0.236639	0.110693	-0.433546
OS01G0306800	LOC_Os01g20110.1	Conserved hypothetical protein. (Os01t0306800-01);Hypothetical conserved gene. (Os01t0306800-02)	PS.lightreaction.NADH DH		3	3.00406	2.72255	3.32966	3.28125	3.02797	2.99657	4.33112	2.88262	5.51985	6.22085	6.17853	5.65679	7.20554	7.2472	7.0544	7.21958
OS01G0306900	LOC_Os01g20120.1,LOC_Os01g20120.2,LOC_Os01g20120.3	Protein of unknown function DUF789 family protein. (Os01t0306900-01)	unknown		4	2.47408	2.50862	2.73437	2.70958	3.40268	4.28434	4.32394	3.99707	4.75087	5.02209	5.02935	4.69925	4.81925	4.66697	4.59617	4.56616
OS01G0307500	LOC_Os01g20160.1	Cation transporter family protein. (Os01t0307500-01)	transport.unspecified cations		9	-1.26108	-1.26888	-1.27079	-1.14579	-1.23762	-1.33238	-1.33137	-1.24714	-1.56318	-1.6328	-1.43697	-1.54687	-0.565958	-0.977091	-1.17616	-0.833134
OS01G0307562	None	Similar to JD1. (Os01t0307562-00)	.		6	1.87674	1.73991	2.01832	1.03156	1.24324	1.77309	0.497965	1.60144	0.246159	0.191098	-0.379511	0.613306	0.824648	0.562961	0.864643	0.508321
OS01G0307624	LOC_Os01g20204.1	Conserved hypothetical protein. (Os01t0307624-01)	unknown		10	-1.01716	-0.732597	-1.20134	-1.14579	-1.10772	-0.184196	-0.278281	-0.811387	-0.327878	-0.513355	-0.00404805	0.266006	0.907805	0.935957	0.565796	0.461727
OS01G0307686	LOC_Os01g20206.1	Similar to embryonic abundant protein-like. (Os01t0307686-00)	development.unspecified		10	-0.424733	-0.836993	-0.95718	-0.766128	-0.556052	-0.243594	-0.693203	0.160739	-0.748148	-0.64397	-0.278795	-0.495611	1.10312	0.859622	0.947473	0.612662
OS01G0307750	LOC_Os01g20208.1	Hypothetical gene. (Os01t0307750-00)	unknown			-1.26108	-1.26888	-1.27079	-1.14579	-1.23762	-1.33238	-1.43073	-1.24714	-1.56318	-1.6328	-1.68537	-1.54687	-1.70358	-1.63858	-1.70326	-1.5998
OS01G0308200	None	Hypothetical protein. (Os01t0308200-01);Hypothetical protein. (Os01t0308200-02)	.			-0.866091	-0.75186	-0.790449	-0.868861	-1.16829	-0.72213	-1.23165	-1.24714	-1.44691	-1.18967	-1.51784	-1.05447	-1.48026	-1.31225	-1.70326	-1.5998
OS01G0308300	LOC_Os01g20720.1	NB-ARC domain containing protein. (Os01t0308300-00)	stress.biotic.PR-proteins			-1.26108	-1.26888	-1.27079	-1.14579	-1.23762	-1.33238	-1.43073	-1.24714	-1.56318	-1.6328	-1.68537	-1.54687	-1.70358	-1.63858	-1.70326	-1.5998
OS01G0308600	LOC_Os01g20730.1	Conserved hypothetical protein. (Os01t0308600-00)	unknown			5.35126	5.22068	5.21835	5.23365	4.99976	5.05987	4.71347	4.84319	4.06267	4.35507	4.23831	4.22216	4.54549	4.8446	4.73886	4.30968
OS01G0308700	LOC_Os01g20740.1	Similar to H0315A08.1 protein. (Os01t0308700-00)	unknown			-1.13204	-1.26888	-1.13617	-1.14579	-1.23762	-1.26469	-1.09846	-1.24714	-0.915785	-1.04271	-0.952452	-0.74649	-0.664704	-1.26816	-0.813757	-0.846191
OS01G0309100	LOC_Os01g20780.1	Similar to anther-specific protein SF18. (Os01t0309100-01)	unknown			4.69626	4.65278	4.4226	4.33218	4.54575	4.44636	4.61744	4.10304	5.04462	4.92114	4.79303	4.67543	4.825	4.85848	4.80585	4.64609
OS01G0309451	None	Hypothetical gene. (Os01t0309451-01)	.			-1.26108	-1.26888	-1.27079	-0.868861	-1.23762	-1.33238	-1.43073	-1.24714	-1.56318	-1.6328	-1.68537	-1.54687	-1.70358	-1.63858	-1.70326	-1.5998
OS01G0309800	LOC_Os01g20830.1	Similar to Hydrogenase expression/formation protein hypB. (Os01t0309800-01)	transport.metal	4	4	2.08303	3.08611	2.23834	2.24513	3.9852	4.53602	4.12587	4.13448	4.34911	4.0969	3.89971	4.63278	3.67112	3.69017	2.91816	3.70069
OS01G0309900	LOC_Os01g20840.1	Lipase, class 3 family protein. (Os01t0309900-01)	lipid metabolism.lipid degradation.lipases.triacylglycerol lipase			5.22908	5.38482	5.32642	5.10675	5.2683	5.52015	5.3313	5.20445	5.48653	5.26145	5.20087	5.40028	5.37821	5.53521	5.35942	5.45989
OS01G0309966	None	Hypothetical protein. (Os01t0309966-00)	.			-1.26108	-1.26888	-1.01945	-0.949905	-1.23762	-1.33238	-1.43073	-1.24714	-1.44507	-1.6328	-1.68537	-1.54687	-1.70358	-1.63858	-1.64252	-1.5998
OS01G0310032	LOC_Os01g20850.1	Similar to Cold-regulated protein. (Os01t0310032-00)	unknown		9	-1.26108	-0.906898	-0.420965	-1.14579	-1.05392	-0.432491	-1.03265	-1.24714	-0.988607	-1.51457	-1.59675	-1.37994	-1.58329	-1.5208	-1.30029	-1.53965
OS01G0310100	LOC_Os01g20860.1	Similar to PLDP1 (PHOSPHOLIPASE D P1); phospholipase D. (Os01t0310100-01)	lipid metabolism.lipid degradation.lysophospholipases.phospholipase D			4.04494	4.10328	4.08433	3.78782	4.40707	4.67358	4.65793	4.29245	4.59155	4.73427	4.73192	4.62944	4.30704	4.36215	4.31649	4.39456
OS01G0310500	LOC_Os01g20880.1,LOC_Os01g20890.1	Protein kinase, catalytic domain domain containing protein. (Os01t0310500-01);Conserved hypothetical protein. (Os01t0310500-02)	unknown			5.36737	5.31863	5.2612	4.66321	5.81477	5.84329	5.71001	5.57947	5.23259	5.26628	5.32716	5.19686	4.9833	4.78179	4.98216	4.77782
OS01G0310800	LOC_Os01g20900.1,LOC_Os01g20900.2,LOC_Os01g20900.3,LOC_Os01g20900.4,LOC_Os01g20900.5,LOC_Os01g20900.6,LOC_Os01g20900.7	Similar to Pto kinase interactor 1. (Os01t0310800-01)	protein.postranslational modification.kinase.receptor like cytoplasmatic kinase VII			5.59149	5.58601	5.79762	5.23312	4.88772	4.90884	5.13099	4.80713	4.99042	5.00773	5.30771	5.14169	4.67152	4.72126	4.82034	4.69354
OS01G0311100	LOC_Os01g20910.1	Similar to RING-H2 finger protein ATL2L. (Os01t0311100-00)	unknown		5	1.42802	1.47693	1.43675	1.27652	1.01768	0.863035	1.45203	1.1456	1.68866	1.45573	1.69427	1.69189	2.7978	2.8566	2.71859	2.70191
OS01G0311300	None	Similar to Sorbitol transporter. (Os01t0311300-01)	.		8	0.310005	0.469615	0.482882	-0.36882	0.722607	0.635477	1.38515	0.372992	1.72905	2.39338	1.94342	2.17857	2.74139	3.08997	2.72682	2.66785
OS01G0311400	LOC_Os01g20930.1	Zinc finger, RING/FYVE/PHD-type domain containing protein. (Os01t0311400-00)	unknown		8	-0.325467	-0.61423	-0.539141	-0.191377	-0.491019	-0.644814	-0.484605	-0.00954769	0.20033	0.777912	0.218719	0.090556	1.93179	2.28142	2.0252	1.70542
OS01G0311500	LOC_Os01g20940.1	Similar to PHS1 (PROPYZAMIDE-HYPERSENSITIVE 1); phosphoprotein phosphatase/ protein tyrosine/serine/threonine phosphatase. (Os01t0311500-01);Similar to predicted protein. (Os01t0311500-02)	protein.postranslational modification			5.48705	5.67155	5.48544	5.05042	5.59734	5.74529	5.51635	5.75665	5.41026	5.3112	5.32989	5.38825	5.29285	5.18226	5.43618	5.30611
OS01G0311600	LOC_Os01g20950.1	Sulfotransferase family protein. (Os01t0311600-01)	lipid metabolism.''exotics'' (steroids, squalene etc)		10	-1.26108	-1.26888	-1.20345	-1.14579	-1.11414	-1.14122	-0.0205854	-1.24714	0.894817	1.6849	1.83998	1.21249	0.805542	0.796106	0.861709	0.91257
OS01G0311700	LOC_Os01g20970.1	Pectinesterase inhibitor domain containing protein. (Os01t0311700-01)	misc.invertase/pectin methylesterase inhibitor family protein			-1.26108	-1.26888	-1.27079	-1.14579	-1.23762	-1.33238	-1.22421	-1.24714	-1.39785	-1.51707	-1.16907	-1.22153	-1.3627	-1.2917	-1.18012	-1.13096
[truncated: 34,212 more rows]

## Sheet: (e) Genotype CPM GO
Dataset S1e - GO analysis for the genotype-by-genotype clusters
[truncated: 555 more rows]
