# Supplementary material for: Flood resilience loci SUBMERGENCE 1 and ANAEROBIC GERMINATION 1 interact in seedlings established underwater
Source: Plant Direct. 2020 Jul 21;4(7):e00240. doi: 10.1002/pld3.240 (PMC7403837; doi:10.1002/pld3.240)
Supplement: Supplementary file 11 — Dataset S2 [file PLD3-4-e00240-s011.xlsx]

## Sheet: Description
Dataset S2 - Interaction studies to identify DEGs relative to genotype and submergence days
Tab	Sheet name	Description of sheet
(a)	DEG Tally and Cluster Size	Tally of DEGs and cluster sizes of the genotypic and temporal interactions
(b)	Interaction GEN LFC	Interaction between genotypes for combined submergence days relative to IR64
(c)	Interaction GEN GO	GO analyses of clusters in the interaction between genotypes for combined submergence days relative to IR64
(d)	Interaction DAYGEN LFC	Interaction between genotype × day (at the 2 d comparison) relative to IR64
(e)	Interaction DAYGEN GO	GO analyses of clusters in the genotype × day interaction (at the 2 d comparison) relative to IR64
Abbreviations	Definition
DEG	Differentially Expressed Gene
GEN	Genotype Interaction vs IR64
LFC	Log2 Fold Change
GO	Gene Ontology
DAYGEN	Day vs Genotype Interaction vs IR64
DAY	Day Interaction vs IR64

## Sheet: (a) DEG Tally and Cluster Size
Dataset S2a - Tally of DEGs and cluster sizes of the genotypic and temporal interactions
The number of up- and down-regulated DEGs based on the specified comparisons are listed, followed by the amount of DEGs in each cluster of the corresponding heatmaps.
	Genotype vs IR64 (Figure 4a; Dataset S2b)					Genotype x Day vs IR64 (Figure 4b; Dataset S2d)						Day vs IR64 (Data not shown)					Overlap of DEGs between the Genotype vs. IR64 (G) and Genotype x Day vs. IR64 (GxD) interactions.
		# of up-DEG	# of down-DEG	total # of DEGs				# of up-DEG	# of down-DEG	total # of DEGs			# of up-DEG	# of down-DEG	total # of DEGs
	AG1	118	69	187		Day 4	AG1	2	3	5		Day 4	1168	830	1998
	SUB1	117	163	280			SUB1	11	2	13		Day 8	6084	1683	7767
	AG1 SUB1	77	411	488			AG1 SUB1	6	3	9		Day 14	8001	3919	11920
						Day 8	AG1	80	60	140
							SUB1	135	64	199
							AG1 SUB1	251	173	424
						Day 14	AG1	15	45	60
							SUB1	52	33	85
							AG1 SUB1	99	21	120
																	G	intersection	GxD
																	OS02G0771600	OS11G0116000	OS01G0127700
																	OS10G0412700	OS10G0511600	OS01G0230200
																	OS07G0513400	OS01G0624700	OS01G0243200
																	OS10G0490100	OS06G0230400	OS01G0501800
																	OS01G0865100	OS02G0119000	OS01G0553901
																	OS05G0375400	OS01G0642000	OS01G0562400
																	OS02G0115700	OS12G0275400	OS01G0619900
																	OS10G0501500	OS02G0162766	OS01G0622500
												Cluster ID	# of DEGs				OS01G0907600	OS07G0684000	OS01G0647700
												1	813				OS04G0413500	OS03G0803800	OS01G0675100
												2	990				OS10G0498200	OS03G0861400	OS01G0739500
												3	1602				OS04G0527000	OS12G0570700	OS01G0805300
	Cluster ID	# of DEGs				Cluster ID	# of DEGs					4	819				OS02G0612700	OS10G0467900	OS01G0830100
	1	119				1	156					5	1268				OS04G0526800	OS04G0185600	OS01G0835700
	2	90				2	94					6	1148				OS10G0425400	OS01G0552050	OS01G0860400
	3	142				3	189					7	1906				OS08G0293300	OS10G0102900	OS01G0864500
	4	142				4	158					8	1459				OS08G0442400	OS07G0543300	OS01G0907200
	5	324				5	145					9	1840				OS05G0537400	OS05G0381600	OS01G0924933
												10	1579				OS10G0352000	OS09G0546100	OS02G0140500
																	OS01G0514600	OS02G0131050	OS02G0148700
																	OS06G0191500	OS03G0218300	OS02G0624300
																	OS06G0569500	OS10G0422075	OS02G0633066
																	OS06G0677400	OS04G0432250	OS02G0640500
																	OS10G0509401	OS07G0232800	OS02G0737401
																	OS10G0163310	OS08G0116700	OS03G0180500
																	OS09G0272600	OS06G0493100	OS03G0196400
																	OS12G0109633	OS09G0373800	OS03G0341600
																	OS06G0172800	OS07G0504500	OS03G0351200
																	OS09G0277800	OS02G0156100	OS03G0603600
																	OS12G0211900	OS05G0124000	OS03G0735000
																	OS07G0454400	OS09G0250700	OS03G0765500
																	OS11G0113700	OS10G0531700	OS03G0769600
																	OS04G0581800	OS09G0388850	OS03G0791700
																	OS03G0300400	OS02G0153100	OS03G0821250
																	OS08G0131200	OS06G0707400	OS03G0856500
																	OS10G0415400	OS12G0163700	OS04G0108300
																	OS09G0286600	OS09G0415050	OS04G0136802
																	OS07G0421300	OS05G0283000	OS04G0139201
																	OS03G0277500	OS07G0411200	OS04G0469000
																	OS09G0107900	OS05G0406300	OS04G0532800
																	OS07G0446100	OS03G0816900	OS04G0614600
																	OS04G0482300	OS05G0463500	OS04G0622501
																	OS03G0277600	OS03G0107400	OS04G0668800
																	OS07G0452950	OS05G0289100	OS05G0114000
																	OS01G0660200	OS01G0654100	OS05G0114700
																	OS09G0324000	OS01G0647850	OS05G0245300
																	OS07G0242400	OS05G0101600	OS05G0332801
																	OS12G0506700	OS06G0591200	OS05G0376800
																	OS07G0253100	OS06G0514100	OS05G0495900
																	OS03G0661600	OS05G0124600	OS05G0499800
																	OS07G0264000	OS09G0374900	OS05G0502500
																	OS07G0504601	OS09G0491822	OS05G0518300
																	OS09G0240850	OS01G0695100	OS05G0582800
																	OS05G0130300	OS10G0109300	OS06G0207950
																	OS02G0636600	OS11G0566800	OS06G0494400
																	OS03G0584300	OS06G0147100	OS06G0554800
																	OS12G0555000	OS06G0574700	OS06G0594100
																	OS04G0659300	OS05G0406800	OS06G0647400
																	OS01G0592500	OS05G0331366	OS06G0661766
																	OS04G0348600	OS02G0132100	OS07G0143000
																	OS07G0116900	OS12G0124100	OS07G0152900
																	OS11G0592000	OS03G0388900	OS07G0469200
																	OS01G0928600	OS03G0699700	OS07G0478932
																	OS07G0520600	OS08G0503000	OS07G0479100
																	OS12G0555200	OS03G0299700	OS07G0483500
																	OS07G0519600	OS01G0106700	OS07G0603800
																	OS12G0555500	OS08G0446400	OS07G0625800
																	OS07G0446600	OS01G0126900	OS08G0179900
																	OS07G0216100	OS01G0971000	OS08G0214600
																	OS09G0129450	OS07G0645200	OS08G0379200
																	OS09G0135100	OS04G0550600	OS08G0417000
																	OS07G0446900	OS09G0376000	OS08G0443800
																	OS09G0255200	OS12G0615600	OS08G0465800
																	OS09G0124566	OS02G0640800	OS08G0524200
																	OS09G0129500	OS02G0701600	OS08G0560000
																	OS12G0437800	OS10G0420800	OS08G0560900
																	OS07G0248900	OS06G0504900	OS09G0103300
																	OS09G0120800	OS04G0614650	OS09G0132200
																	OS09G0112100	OS02G0741500	OS09G0264400
																	OS10G0419500	OS04G0495900	OS09G0268800
																	OS07G0256866	OS06G0255200	OS09G0279500
																	OS07G0442000	OS06G0295366	OS09G0347300
																	OS07G0277600	OS07G0669800	OS09G0349650
																	OS07G0520100	OS05G0127200	OS09G0349700
																	OS07G0492500	OS06G0562700	OS09G0365100
																	OS07G0454200	OS03G0181675	OS09G0378700
																	OS07G0492300	OS03G0196250	OS09G0441400
																	OS08G0208400	OS06G0531000	OS09G0469400
																	OS09G0241700	OS06G0645901	OS09G0493600
																	OS07G0407700	OS05G0368100	OS09G0527600
																	OS12G0521300	OS02G0824000	OS10G0388600
																	OS10G0381601	OS09G0240500	OS10G0418100
																	OS07G0521800	OS06G0513781	OS10G0437500
																	OS09G0242300	OS11G0245500	OS10G0460900
																	OS07G0521600	OS10G0506100	OS10G0506800
																	OS06G0514700	OS01G0869800	OS10G0509600
																	OS07G0228400	OS01G0810300	OS10G0517500
																	OS06G0606100	OS09G0252700	OS10G0538200
																	OS09G0272401	OS05G0117798	OS10G0575900
																	OS09G0272000	OS07G0499900	OS11G0115350
																	OS07G0519100	OS01G0670600	OS11G0154500
																	OS07G0228000	OS07G0228300	OS11G0476333
																	OS07G0270800	OS07G0139500	OS11G0705200
																	OS04G0623066	OS11G0581700	OS12G0169400
																	OS11G0435400	OS01G0968300	OS12G0245100
																	OS10G0498100	OS07G0437500	OS12G0420200
																	OS07G0521100	OS03G0221200	SUB1A-01
																	OS07G0518200	OS02G0118800	OS01G0179600
																	OS07G0521300	OS07G0188800	OS01G0194600
																	OS02G0820500	OS07G0684800	OS01G0224300
																	OS09G0272500	OS08G0288400	OS01G0276700
																	OS04G0629600	OS01G0813800	OS01G0311800
																	OS07G0521400	OS07G0452100	OS01G0348800
																	OS09G0265800	OS09G0456100	OS01G0393100
																	OS10G0497432	OS06G0513862	OS01G0508100
																	OS07G0517900	OS02G0528300	OS01G0511000
																	OS09G0275200	OS05G0579200	OS01G0531000
																	OS07G0412100	OS07G0447000	OS01G0542700
																	OS09G0259500	OS10G0363700	OS01G0660400
																	OS05G0130600	OS04G0580700	OS01G0718500
																	OS11G0467632	OS12G0121200	OS01G0763900
																	OS07G0442800	OS01G0634300	OS01G0768300
																	OS01G0623600	OS07G0619600	OS01G0841600
																	OS05G0478700	OS11G0255300	OS01G0875500
																	OS10G0421500	OS05G0560000	OS01G0884800
																	OS07G0407350	OS07G0502200	OS01G0894300
																	OS01G0516625	OS01G0778100	OS01G0937600
																	OS04G0115200	OS07G0692900	OS02G0511600
																	OS09G0484800	OS06G0143100	OS02G0554900
																	OS10G0382400	OS12G0564600	OS02G0581800
																	OS02G0179250	OS04G0623500	OS03G0128932
																	OS09G0272300	OS02G0823100	OS03G0130100
																	OS07G0489300	OS05G0349700	OS03G0188100
																	OS10G0382600	OS01G0309800	OS03G0192500
																	OS05G0197900	OS04G0218600	OS03G0242300
																	OS09G0321500	OS07G0510400	OS03G0299800
																	OS11G0582400	OS12G0594200	OS03G0405500
																	OS11G0678200	OS01G0294700	OS03G0602300
																	OS01G0297200	OS07G0622400	OS03G0699800
																	OS10G0391200	OS10G0565401	OS03G0743800
																	OS07G0677100	OS02G0631601	OS03G0764500
																	OS08G0400200	OS07G0248800	OS03G0800200
																	OS10G0555900	OS12G0614050	OS04G0150500
																	OS09G0103800	OS05G0332300	OS04G0249600
																	OS02G0630300	OS05G0134400	OS04G0404800
																	OS09G0467300	OS08G0103600	OS04G0538900
																	OS10G0489900	OS08G0526300	OS04G0602500
																	OS10G0561800	OS11G0592200	OS04G0618400
																	OS10G0132700	OS01G0713900	OS04G0620600
																	OS09G0270900	OS07G0691300	OS04G0653600
																	OS12G0551900	OS03G0186900	OS04G0674400
																	OS04G0639700	OS03G0306302	OS04G0677600
																	OS11G0216000	OS09G0110300	OS05G0134700
																	OS01G0838350	OS01G0953400	OS05G0135200
																	OS11G0678301	OS12G0628400	OS05G0186300
																	OS02G0142950	OS03G0731100	OS05G0269200
																	OS09G0337300	OS11G0236100	OS06G0249350
																	OS01G0768600	OS03G0134500	OS06G0676700
																	OS12G0544600	OS07G0273700	OS06G0696600
																	OS06G0707700	OS07G0669000	OS06G0705400
																	OS05G0535100	OS07G0446800	OS07G0243200
																	OS10G0495400	OS06G0700601	OS07G0273301
																	OS06G0707350	OS07G0434700	OS07G0445800
																	OS09G0421700	OS01G0914100	OS07G0531500
																	OS03G0842501	OS04G0623800	OS07G0550500
																	OS10G0162500	OS10G0410700	OS07G0556500
																	OS09G0427100	OS04G0116800	OS07G0625500
																	OS04G0169500	OS05G0184901	OS07G0688700
																	OS03G0109900	OS11G0592100	OS08G0136500
																	OS07G0646800	OS05G0506200	OS08G0240500
																	OS10G0491000	OS07G0136800	OS08G0285100
																	OS05G0349500	OS01G0715500	OS08G0400300
																	OS05G0357100	OS04G0553500	OS08G0468100
																	OS08G0210300	OS05G0454200	OS08G0497600
																	OS01G0768333	OS05G0565400	OS08G0502600
																	OS05G0494200	OS05G0372300	OS08G0529100
																	OS03G0559700	OS06G0664300	OS09G0273600
																	OS03G0608700	OS05G0331800	OS09G0345700
																	OS01G0596700	OS10G0198333	OS09G0364800
																	OS01G0850700	OS08G0205800	OS09G0425500
																	OS01G0198500	OS01G0555600	OS09G0427125
																	OS01G0641800	OS06G0726200	OS09G0471000
																	OS09G0459600	OS01G0251400	OS09G0536700
																	OS05G0333600	OS04G0419550	OS09G0562750
																	OS03G0279700	OS07G0492100	OS10G0131100
																	OS08G0545500	OS06G0513050	OS10G0386300
																	OS03G0557900	OS05G0560300	OS10G0454200
																	OS01G0159600	OS06G0215900	OS10G0471100
																	OS05G0534500	OS05G0402851	OS10G0521100
																	OS04G0386700	OS07G0445600	OS10G0551800
																	OS05G0370200	OS09G0571200	OS11G0114900
																	OS05G0327000	OS11G0484300	OS11G0154900
																	OS05G0122700	OS04G0228400	OS11G0603000
																	OS12G0527301	OS02G0719000	OS12G0114500
																	OS01G0923600	OS06G0514800	OS12G0552900
																	OS02G0172800	OS03G0117100	OS12G0640000
																	OS12G0179700	OS03G0708500	OS09G0351800
																	OS06G0247900	OS10G0390600	OS04G0316200
																	OS10G0550900	OS01G0825800	OS04G0322100
																	OS05G0194500	OS09G0565450	OS02G0272300
																	OS11G0146950	OS03G0661300	OS05G0596500
																	OS04G0498900	OS08G0175600	OS12G0442800
																	OS10G0548600	OS02G0154200	OS09G0394600
																	OS02G0534400	OS04G0225700	OS01G0948600
																	OS06G0154400	OS07G0453132	OS12G0566000
																	OS05G0176400	OS03G0116700	OS05G0524400
																	OS12G0571500	OS08G0475100	OS06G0140300
																	OS05G0147550	OS02G0470600	OS07G0683900
																	OS02G0139900	OS01G0533100	OS04G0543700
																	OS01G0846000	OS07G0437000	OS04G0231800
																	OS07G0504200	OS01G0217900	OS11G0118500
																	OS09G0424850	OS02G0202300	OS02G0187600
																	OS08G0263300	OS08G0162600	OS05G0536250
																	OS02G0797100	OS07G0520800	OS10G0370800
																	OS04G0390700	OS09G0248100	OS11G0128700
																	OS07G0228900	OS04G0626500	OS09G0353400
																	OS02G0235701	OS10G0505700	OS02G0236000
																	OS02G0332800	OS03G0556600	OS03G0281100
																	OS04G0219000	OS01G0132000	OS06G0149900
																	OS05G0334750	OS07G0200900	OS02G0135700
																	OS12G0295600	OS09G0119600	OS04G0629300
																	OS03G0679100	OS04G0552000	OS10G0563900
																	OS09G0319701	OS01G0726700	OS12G0570075
																	OS05G0404300	OS12G0611900	OS03G0157900
																	OS07G0602000	OS09G0369400	OS04G0586000
																	OS12G0249900	OS02G0128000	OS09G0306400
																	OS04G0652550	OS06G0513943	OS06G0160700
																	OS02G0552700	OS02G0157000	OS01G0271200
																	OS12G0485600	OS07G0250900	OS06G0704800
																	OS02G0142875	OS05G0475400	OS04G0434600
																	OS03G0852000	OS02G0114033	OS01G0775200
																	OS06G0474866		OS03G0142800
																	OS01G0323100		OS07G0459000
																	OS10G0340800		OS03G0165900
																	OS11G0503400		OS09G0551900
																	OS07G0586700		OS04G0650800
																	OS09G0536400		OS12G0502700
																	OS01G0444100		OS03G0372500
																	OS02G0102800		OS10G0520700
																	OS09G0553250		OS01G0878300
																	OS02G0156200		OS03G0350300
																	OS11G0241700		OS03G0238600
																	OS02G0156300		OS09G0482400
																	OS01G0150700		OS01G0817700
																	OS02G0522100		OS02G0208400
																	OS11G0599200		OS04G0555300
																	OS05G0325400		OS01G0205900
																	OS07G0621400		OS03G0158500
																	OS02G0142060		OS11G0496500
																	OS02G0131600		OS07G0603100
																	OS02G0152200		OS01G0639900
																	OS02G0594300		OS06G0268800
																	OS02G0142100		OS10G0485000
																	OS02G0142800		OS02G0640700
																	OS02G0147600		OS05G0537100
																	OS02G0145000		OS02G0134000
																	OS02G0155600		OS03G0851800
																	OS02G0144200		OS01G0870100
																	OS02G0151800		OS04G0671800
																	OS02G0118950		OS03G0412200
																	OS02G0100050		OS03G0171900
																	OS09G0417600		OS01G0901300
																	OS12G0512000		OS11G0448000
																	OS03G0115800		OS01G0579900
																	OS03G0596600		OS02G0669700
																	OS07G0549300		OS08G0241600
																	OS05G0328000		OS05G0490800
																	OS05G0341300		OS03G0205700
																	OS08G0299400		OS06G0128300
																	OS01G0130500		OS02G0656500
																	OS05G0355300		OS02G0588500
																	OS07G0685000		OS04G0111200
																	OS10G0330000		OS01G0301000
																	OS10G0508700		OS01G0697100
																	OS04G0602600		OS08G0196200
																	OS02G0154100		OS07G0167000
																	OS01G0691400		OS04G0227500
																	OS05G0335500		OS02G0675400
																	OS05G0159300		OS06G0224200
																	OS05G0538250		OS06G0688100
																	OS08G0528500		OS01G0932600
																	OS05G0558400		OS03G0289100
																	OS01G0723400		OS05G0318700
																	OS01G0737500		OS01G0652600
																	OS01G0720500		OS02G0537200
																	OS05G0490400		OS07G0293000
																	OS05G0322900		OS02G0714000
																	OS07G0617100		OS01G0256500
																	OS10G0390701		OS09G0292900
																	OS05G0451900		OS02G0105500
																	OS01G0823400		OS10G0159700
																	OS09G0371100		OS09G0275300
																	OS01G0875300		OS03G0110600
																	OS07G0166700		OS07G0585600
																	OS04G0271700		OS02G0161601
																	OS04G0507700		OS04G0480100
																	OS12G0613250		OS11G0607200
																	OS01G0972300		OS03G0131200
																	OS02G0725000		OS04G0660500
																	OS06G0604200		OS11G0116600
																	OS12G0511600		OS10G0516400
																	OS06G0287000		OS03G0582000
																	OS12G0580400		OS12G0516200
																	OS01G0733500		OS10G0531300
																	OS05G0349400		OS01G0188400
																	OS09G0518200		OS07G0106700
																	OS06G0157000		OS06G0637400
																	OS09G0481600		OS10G0576600
																	OS02G0153900		OS07G0291750
																	OS08G0476300		OS02G0140400
																	OS02G0538550		OS10G0378100
																	OS02G0570400		OS07G0466500
																	OS04G0517100		OS01G0110200
																	OS06G0515400		OS01G0205300
																	OS06G0648500		OS01G0208400
																	OS02G0684100		OS01G0214600
																	OS04G0671200		OS01G0331100
																	OS01G0782300		OS01G0508500
																	OS02G0122500		OS01G0550800
																	OS06G0708200		OS01G0606200
																	OS02G0154600		OS01G0635200
																	OS04G0542900		OS01G0642200
																	OS01G0111100		OS01G0678600
																	OS11G0249000		OS01G0827300
																	OS02G0140200		OS01G0836600
																	OS06G0183700		OS01G0842500
																	OS04G0598800		OS01G0876300
																	OS07G0676900		OS01G0916100
																	OS07G0621201		OS01G0919900
																	OS05G0347400		OS01G0952000
																	OS04G0445000		OS02G0101500
																	OS02G0122600		OS02G0102300
																	OS11G0672300		OS02G0117100
																	OS02G0153450		OS02G0124501
																	OS01G0292700		OS02G0136900
																	OS02G0108302		OS02G0184900
																	OS11G0153500		OS02G0308800
																	OS04G0659000		OS02G0554800
																	OS02G0634700		OS02G0677300
																	OS05G0487300		OS02G0677600
																	OS10G0336600		OS02G0706900
																	OS02G0118850		OS02G0745100
																	OS10G0497366		OS02G0749800
																	OS08G0298800		OS02G0834700
																	OS09G0508951		OS03G0251350
																	OS09G0488700		OS03G0265400
																	OS01G0682001		OS03G0273200
																	OS04G0685151		OS03G0281900
																	OS08G0129600		OS03G0288000
																	OS10G0339290		OS03G0310600
																	OS01G0544450		OS03G0315800
																	OS10G0550066		OS03G0339300
																	OS05G0326675		OS03G0365800
																	OS02G0511900		OS03G0412800
																	OS02G0109501		OS03G0416200
																	OS10G0132300		OS03G0563300
																	OS03G0744675		OS03G0624600
																	OS03G0594700		OS03G0758300
																	OS02G0708500		OS03G0793800
																	OS06G0116500		OS03G0844900
																	OS03G0308900		OS03G0850900
																	OS04G0611600		OS04G0457500
																	OS02G0123300		OS04G0468600
																	OS09G0544400		OS04G0481300
																	OS05G0219800		OS04G0490500
																	OS03G0633800		OS04G0490800
																	OS03G0165025		OS04G0515900
																	OS03G0828800		OS04G0521100
																	OS04G0675101		OS04G0521900
																	OS03G0121901		OS04G0545600
																	OS04G0410400		OS04G0545700
																	OS11G0137100		OS04G0565400
																	OS03G0302900		OS04G0591000
																	OS05G0363566		OS04G0650200
																	OS12G0511400		OS05G0116600
																	OS05G0163250		OS05G0161500
																	OS06G0281400		OS05G0163300
																	OS07G0136866		OS05G0191700
																	OS02G0830801		OS05G0232200
																	OS10G0559700		OS05G0280500
																	OS05G0424700		OS05G0333100
																	OS01G0651932		OS05G0341450
																	OS02G0553802		OS05G0361500
																	OS09G0421200		OS05G0458500
																	OS06G0574450		OS05G0508900
																	OS09G0362900		OS05G0568800
																	OS04G0555600		OS06G0124300
																	OS06G0728902		OS06G0152700
																	OS02G0760400		OS06G0169900
																	OS04G0206100		OS06G0187500
																	OS03G0352450		OS06G0205250
																	OS03G0111200		OS06G0210000
																	OS04G0421850		OS06G0229400
																	OS03G0685700		OS06G0257600
																	OS07G0203275		OS06G0264800
																	OS02G0161251		OS06G0304300
																	OS04G0625350		OS06G0316800
																	OS07G0173300		OS06G0317100
																	OS12G0122400		OS06G0317200
																	OS04G0449450		OS06G0571800
																	OS01G0148000		OS06G0669400
																	OS02G0179950		OS06G0729300
																	OS02G0768750		OS07G0100800
																	OS06G0137166		OS07G0142200
																	OS01G0128700		OS07G0142300
																	OS02G0832400		OS07G0142600
																	OS06G0125600		OS07G0148900
																	OS03G0327900		OS07G0171100
																	OS03G0261950		OS07G0174400
																	OS03G0686300		OS07G0175500
																	OS01G0182832		OS07G0432333
																	OS10G0116000		OS07G0525100
																	OS05G0150600		OS07G0576000
																	OS11G0632200		OS07G0587250
																	OS02G0106966		OS07G0599600
																	OS01G0543100		OS07G0599900
																	OS07G0569600		OS07G0600000
																	OS09G0530500		OS07G0601600
																	OS02G0474700		OS07G0607200
																	OS04G0637000		OS07G0636800
																	OS03G0192800		OS07G0637700
																	OS03G0151300		OS07G0677600
																	OS08G0100150		OS07G0691700
																	OS11G0522900		OS08G0101700
																	OS01G0672201		OS08G0112900
																	OS10G0580550		OS08G0202300
																	OS01G0102900		OS08G0260600
																	OS11G0104866		OS08G0474000
																	OS02G0749100		OS08G0477500
																	OS12G0104766		OS08G0489300
																	OS02G0192300		OS08G0533900
																	OS03G0161100		OS08G0553800
																	OS02G0653400		OS09G0241550
																	OS01G0585600		OS09G0248900
																	OS02G0137450		OS09G0279400
																	OS06G0149166		OS09G0379400
																	OS10G0381800		OS09G0469300
																	OS08G0323800		OS09G0497900
																	OS06G0113150		OS09G0564600
																	OS01G0650800		OS10G0148100
																	OS12G0489100		OS10G0162842
																	OS03G0567600		OS10G0393800
																	OS07G0238800		OS10G0447900
																	OS05G0464001		OS10G0463200
																	OS05G0563100		OS10G0503600
																	OS10G0556700		OS10G0512500
																	OS05G0447580		OS10G0574400
																	OS07G0648266		OS11G0108700
																	OS11G0137300		OS11G0152025
																	OS05G0102600		OS11G0220300
																	OS02G0101750		OS11G0225000
																	OS04G0492500		OS11G0307300
																	OS07G0438500		OS11G0431100
																	OS07G0564750		OS11G0530600
																	OS09G0535900		OS11G0549620
																	OS02G0129000		OS11G0558200
																	OS04G0234600		OS11G0614500
																	OS01G0188200		OS11G0681400
																	OS04G0679200		OS12G0189700
																	OS09G0560000		OS12G0438400
																	OS02G0642600		OS12G0608700
																	OS02G0581400		OS12G0637100
																	OS07G0212400		OS09G0355400
																	OS02G0152800		OS09G0295200
																	OS01G0976100		OS08G0153900
																	OS08G0564300		OS02G0103800
																	OS01G0663300		OS03G0369000
																	OS06G0731600		OS01G0126100
																	OS02G0663300		OS01G0729600
																	OS03G0112101		OS12G0190400
																	OS02G0664100		OS12G0418600
																	OS12G0145500		OS09G0415400
																	OS04G0460600		OS03G0269300
																	OS03G0164400		OS03G0785900
																	OS08G0337001		OS02G0664400
																	OS06G0102800		OS01G0647200
																	OS03G0704100		OS11G0278900
																	OS12G0596501		OS06G0324300
																	OS06G0332700		OS10G0501900
																	OS04G0474500		OS09G0129600
																	OS05G0446000		OS01G0937500
																	OS10G0556600		OS06G0272800
																	OS03G0737200		OS01G0356800
																	OS04G0686200		OS01G0923800
																	OS08G0404350		OS01G0324400
																	OS12G0407900		OS02G0492900
																	OS08G0191400		OS11G0306400
																	OS02G0780800		OS09G0311600
																	OS07G0203800		OS03G0788700
																	OS11G0171700		OS05G0331200
																	OS02G0758100		OS03G0622500
																	OS03G0711250		OS03G0810800
																	OS05G0593550		OS11G0210500
																	OS08G0191433		OS11G0568800
																	OS09G0444500		OS01G0546400
																	OS08G0450700		OS03G0368300
																	OS01G0818700		OS03G0850400
																	OS02G0598300		OS10G0521000
																	OS11G0109950		OS04G0598900
																	OS03G0711525		OS05G0218981
																	OS07G0497100		OS01G0968400
																	OS02G0686300		OS04G0470500
																	OS06G0505302		OS01G0111500
																	OS03G0638000		OS02G0668000
																	OS05G0588225		OS02G0617200
																	OS09G0407950		OS02G0743800
																	OS06G0707800		OS06G0163900
																	OS03G0170701		OS01G0740700
																	OS06G0707733		OS08G0532600
																	OS01G0937400		OS07G0677200
																	OS06G0638000		OS03G0233000
																	OS03G0639200
																	OS07G0603300
																	OS03G0758551
																	OS02G0645100
																	OS04G0182600
																	OS12G0110050
																	OS07G0657500
																	OS02G0666500
																	OS06G0301300
																	OS03G0112600
																	OS05G0100500
																	OS10G0572500
																	OS10G0532100
																	OS02G0736600
																	OS01G0746700
																	OS03G0324600
																	OS02G0749000
																	OS11G0209700
																	OS04G0643550
																	OS11G0655000
																	OS03G0101300
																	OS09G0423902
																	OS05G0119850
																	OS05G0102200
																	OS12G0108600
																	OS12G0291000
																	OS09G0506000
																	OS05G0374500
																	OS11G0587500
																	OS01G0622033
																	OS01G0552000
																	OS04G0302300
																	OS08G0546900
																	OS11G0661300
																	OS11G0102200
																	OS07G0661550
																	OS02G0162733
																	OS09G0121000
																	OS03G0282300
																	OS09G0298500
																	OS03G0165400
																	OS08G0492000
																	OS12G0538800
																	OS05G0371600
																	OS01G0229300
																	OS03G0336400
																	OS01G0236300
																	OS02G0831000
																	OS04G0634700
																	OS04G0675800
																	OS01G0852100
																	OS10G0524000
																	OS11G0621300
																	OS01G0939600
																	OS11G0514800
																	OS06G0646600
																	OS03G0274400
																	OS03G0128200
																	OS01G0662700
																	OS01G0831900
																	OS10G0472900
																	OS12G0581350
																	OS02G0594700
																	OS07G0222000
																	OS01G0392800
																	OS05G0587000
																	OS04G0639100
																	OS10G0553300
																	OS09G0529300
																	OS01G0257900
																	OS09G0347900
																	OS01G0133100
																	OS09G0367900
																	OS09G0413200
																	OS03G0288900

## Sheet: (b) Interaction GEN LFC
Dataset S2b - Interaction between genotypes for combined submergence days relative to IR64
Cluster ID corresponds to one of 5 clusters presented in Dataset S2a.
GO categories of DEGs are listed in Dataset S2c.
			# of DEGs	UP	118	117	77
				DOWN	69	163	411	Log2FC			False Discovery Rate (FDR)
RAP-DB ID	MSU ID	Description	Gene category name	Cluster ID	AG1	SUB1	AG1 SUB1	AG1	SUB1	AG1 SUB1	AG1	SUB1	AG1 SUB1
OS01G0100100	LOC_Os01g01010.1,LOC_Os01g01010.2	RabGAP/TBC domain containing protein. (Os01t0100100-01)	signalling.G-proteins	.				-0.0138023	0.059404	-0.302366	0.996406	0.994758	0.704475
OS01G0100200	LOC_Os01g01019.1	Conserved hypothetical protein. (Os01t0100200-01)	unknown	.				0.12857	-0.00970522	-0.00357535	0.996406	0.994758	0.998979
OS01G0100300	None	Cytochrome P450 domain containing protein. (Os01t0100300-00)	.	.				-0.0077962	-0.00970522	0.132791	0.996406	0.994758	0.704475
OS01G0100400	LOC_Os01g01030.1	Similar to Pectinesterase-like protein. (Os01t0100400-01)	misc.oxidases - copper, flavone etc.	.				-0.478088	-0.360513	0.611208	0.996406	0.986095	0.704475
OS01G0100466	None	Hypothetical protein. (Os01t0100466-00)	.	.				-0.0077962	-0.00970522	0.132791	0.996406	0.994758	0.704475
OS01G0100500	LOC_Os01g01040.1,LOC_Os01g01040.2,LOC_Os01g01040.3,LOC_Os01g01040.4	Immunoglobulin-like domain containing protein. (Os01t0100500-01)	unknown	.				-0.180243	0.0937107	0.00807415	0.996406	0.994758	0.994628
OS01G0100600	LOC_Os01g01050.1,LOC_Os01g01050.2	Single-stranded nucleic acid binding R3H domain containing protein. (Os01t0100600-01)	unknown	.				-0.453122	-0.0179454	0.187804	0.334906	0.994758	0.784328
OS01G0100650	None	Hypothetical gene. (Os01t0100650-00)	.	.				-0.0077962	-0.00970522	0.132791	0.996406	0.994758	0.704475
OS01G0100700	LOC_Os01g01060.1	Similar to 40S ribosomal protein S5-1. (Os01t0100700-01)	protein.synthesis.ribosomal protein.eukaryotic.40S subunit.S5	.				-0.155283	0.474699	-0.12103	0.996406	0.279103	0.890069
OS01G0100800	LOC_Os01g01070.1,LOC_Os01g01070.2,LOC_Os01g01070.3	Protein of unknown function DUF1664 family protein. (Os01t0100800-01)	RNA.regulation of transcription.bZIP transcription factor family	.				-0.0136579	0.250839	-0.326121	0.996406	0.662654	0.704475
OS01G0100900	LOC_Os01g01080.1,LOC_Os01g01080.2,LOC_Os01g01080.3	Sphingosine-1-phosphate lyase, Disease resistance response (Os01t0100900-01)	lipid metabolism.''exotics'' (steroids, squalene etc).sphingolipids	.				-0.00126673	-0.322878	0.220394	0.997823	0.418188	0.704475
OS01G0101150	LOC_Os01g01115.1	Hypothetical conserved gene. (Os01t0101150-00)	RNA.regulation of transcription.MYB domain transcription factor family	.				-0.36618	0.394863	-0.891185	0.996406	0.886299	0.505158
OS01G0101200	LOC_Os01g01120.1	2,3-diketo-5-methylthio-1-phosphopentane phosphatase domain containing protein. (Os01t0101200-01);2,3-diketo-5-methylthio-1-phosphopentane phosphatase domain containing protein. (Os01t0101200-02)	minor CHO metabolism.others	.				-0.0382496	0.118247	-0.127498	0.996406	0.994758	0.912907
OS01G0101300	LOC_Os01g01130.1	Similar to MRNA, partial cds, clone: RAFL22-26-L17. (Fragment). (Os01t0101300-01)	protein.targeting.nucleus	.				-0.523541	-0.190767	0.129235	0.878798	0.994758	0.920955
OS01G0101600	LOC_Os01g01150.1,LOC_Os01g01150.2,LOC_Os01g01150.3	Immunoglobulin-like fold domain containing protein. (Os01t0101600-01);Immunoglobulin-like fold domain containing protein. (Os01t0101600-02);Hypothetical conserved gene. (Os01t0101600-03)	RNA.RNA binding	.				0.0883446	0.209656	-0.758512	0.996406	0.727222	0.0389548
OS01G0101700	LOC_Os01g01160.1	Similar to chaperone protein dnaJ 20. (Os01t0101700-00)	stress.abiotic.heat	.				-0.0226311	0.219882	-0.180533	0.996406	0.994758	0.877101
OS01G0101800	LOC_Os01g01170.1	Conserved hypothetical protein. (Os01t0101800-01)	unknown	.				0.234636	0.0576345	-0.176981	0.996406	0.994758	0.899658
OS01G0101850	None	Hypothetical protein. (Os01t0101850-00)	.	.				-0.0077962	-0.00970522	0.132791	0.996406	0.994758	0.704475
OS01G0101900	LOC_Os01g01180.1	Similar to OSIGBa0075F02.3 protein. (Os01t0101900-00)	unknown	.				0.115798	0.18776	-0.188267	0.996406	0.994758	0.883354
OS01G0102000	LOC_Os01g01190.1	Phosphoesterase family protein. (Os01t0102000-01)	lipid metabolism.lipid degradation.lysophospholipases.phosphoinositide phospholipase C	.				0.150661	0.646201	-0.71719	0.996406	0.289472	0.499012
OS01G0102300	LOC_Os01g01280.1	Thylakoid lumen protein, Photosynthesis and chloroplast development (Os01t0102300-01)	unknown	.				-0.124152	0.0216843	0.3501	0.996406	0.994758	0.792944
OS01G0102400	LOC_Os01g01290.1	Histone-fold domain containing protein. (Os01t0102400-01)	RNA.regulation of transcription.CCAAT box binding factor family, HAP5	.				-0.542007	-0.253677	0.339531	0.996406	0.994758	0.882579
OS01G0102500	LOC_Os01g01295.1	Conserved hypothetical protein. (Os01t0102500-01)	unknown	.				-0.328106	0.258534	-0.472153	0.915712	0.847998	0.633901
OS01G0102600	LOC_Os01g01302.1	Shikimate kinase domain containing protein. (Os01t0102600-01);Similar to shikimate kinase family protein. (Os01t0102600-02)	amino acid metabolism.synthesis.aromatic aa.chorismate.shikimate kinase	.				-0.0463781	0.527323	-0.939665	0.996406	0.39136	0.18696
OS01G0102700	LOC_Os01g01307.1,LOC_Os01g01307.2	Translocon-associated beta family protein. (Os01t0102700-01)	unknown	.				0.0200533	0.214211	-0.185723	0.996406	0.724735	0.732733
OS01G0102800	LOC_Os01g01312.1	Similar to chromatin remodeling complex subunit. (Os01t0102800-01)	RNA.regulation of transcription.Chromatin Remodeling Factors	.				0.105436	0.397632	-0.413838	0.996406	0.334933	0.597621
OS01G0102850	None	Similar to nitrilase 2. (Os01t0102850-00)	.	.				-0.0454845	0.0682037	0.0857409	0.996406	0.994758	0.956656
OS01G0102900	LOC_Os01g01340.1,LOC_Os01g01340.2	Light-regulated protein, Regulation of light-dependent attachment of LEAF-TYPE FERREDOXIN-NADP+ OXIDOREDUCTASE (LFNR) to the thylakoid membrane (Os01t0102900-01)	unknown	5			DOWN	0.32686	0.443599	-1.43907	0.996406	0.645583	0.0407722
OS01G0103000	LOC_Os01g01350.1,LOC_Os01g01350.2	Snf7 family protein. (Os01t0103000-01)	RNA.regulation of transcription.SNF7	.				0.0236401	0.1985	-0.0815728	0.996406	0.887594	0.912466
OS01G0103075	None	Hypothetical protein. (Os01t0103075-00)	.	.				-0.0077962	-0.00970522	0.132791	0.996406	0.994758	0.704475
OS01G0103100	LOC_Os01g01360.1	TGF-beta receptor, type I/II extracellular region family protein. (Os01t0103100-01);Similar to predicted protein. (Os01t0103100-02)	transport.peptides and oligopeptides	.				-0.260339	-0.194908	0.317994	0.996406	0.994758	0.848745
OS01G0103400	None	Hypothetical gene. (Os01t0103400-01)	.	.				-0.137618	0.145042	-0.0985747	0.996406	0.994758	0.908992
OS01G0103600	LOC_Os01g01369.1	Similar to sterol-8,7-isomerase. (Os01t0103600-01);Emopamil-binding family protein. (Os01t0103600-02)	hormone metabolism.brassinosteroid.synthesis-degradation.sterols.HYD1	.				-0.00218338	-0.0446418	0.0261094	0.996406	0.994758	0.964048
OS01G0103650	None	Hypothetical gene. (Os01t0103650-00)	.	.				-0.0077962	-0.00970522	0.132791	0.996406	0.994758	0.704475
OS01G0103700	LOC_Os01g01380.1	Conserved hypothetical protein. (Os01t0103700-01)	unknown	.				-0.168881	0.0113634	-0.459069	0.996406	0.994758	0.614222
OS01G0103800	LOC_Os01g01390.1,LOC_Os01g01390.2,LOC_Os01g01390.3,LOC_Os01g01390.4,LOC_Os01g01390.5	Conserved hypothetical protein. (Os01t0103800-01)	unknown	.				0.00754712	-0.0083543	-0.205889	0.996406	0.994758	0.738411
OS01G0103900	LOC_Os01g01400.1	Polynucleotidyl transferase, Ribonuclease H fold domain containing protein. (Os01t0103900-01)	unknown	.				-0.622841	-0.423172	0.63608	0.694894	0.797155	0.704475
OS01G0104000	LOC_Os01g01410.1,LOC_Os01g01410.2	C-type lectin domain containing protein. (Os01t0104000-01);Similar to predicted protein. (Os01t0104000-02)	protein.postranslational modification.kinase.receptor like cytoplasmatic kinase VII	.				-0.0422334	-0.0186618	-0.212437	0.996406	0.994758	0.704475
OS01G0104100	LOC_Os01g01420.1,LOC_Os01g01420.2,LOC_Os01g01420.3	Similar to protein binding / zinc ion binding. (Os01t0104100-01);Similar to protein binding / zinc ion binding. (Os01t0104100-02)	protein.degradation.ubiquitin.E3.RING	.				0.0846793	-0.0064266	0.00377265	0.996406	0.994758	0.998902
OS01G0104200	LOC_Os01g01430.1	No apical meristem (NAM) protein domain containing protein. (Os01t0104200-00)	development.unspecified	.				-0.0077962	-0.00970522	0.132791	0.996406	0.994758	0.894895
OS01G0104400	LOC_Os01g01450.1,LOC_Os01g01450.2	Ricin B-related lectin domain containing protein. (Os01t0104400-01);Ricin B-related lectin domain containing protein. (Os01t0104400-02);Ricin B-related lectin domain containing protein. (Os01t0104400-03)	unknown	.				0.00395312	0.147312	0.0149383	0.996406	0.849436	0.977011
OS01G0104500	LOC_Os01g01470.1	No apical meristem (NAM) protein domain containing protein. (Os01t0104500-01)	development.unspecified	.				-0.148968	0.215469	-0.864293	0.996406	0.994758	0.704475
OS01G0104600	LOC_Os01g01484.1,LOC_Os01g01484.2,LOC_Os01g01484.4,LOC_Os01g01484.5	Homolog of Arabidopsis DE-ETIOLATED1 (DET1), Modulation of the ABA signaling pathway and ABA biosynthesis, Regulation of chlorophyll content (Os01t0104600-01);Similar to Light-mediated development protein DET1 (Deetiolated1 homolog) (tDET1) (High pigmentation protein 2) (Protein dark green). (Os01t0104600-02)	development.unspecified	.				-0.271898	0.0390107	0.219295	0.959905	0.994758	0.748505
OS01G0104800	LOC_Os01g01510.1,LOC_Os01g01510.2	Sas10/Utp3 family protein. (Os01t0104800-01);Hypothetical conserved gene. (Os01t0104800-02)	unknown	.				-0.051443	0.562125	-0.63243	0.996406	0.160483	0.339226
OS01G0104900	LOC_Os01g01520.1	Transferase family protein. (Os01t0104900-01);Hypothetical conserved gene. (Os01t0104900-02)	secondary metabolism.phenylpropanoids	.				0.0722957	-0.465223	0.39504	0.996406	0.232318	0.665456
OS01G0105300	LOC_Os01g01560.1	Similar to HAT family dimerisation domain containing protein, expressed. (Os01t0105300-01)	DNA.synthesis/chromatin structure.retrotransposon/transposase.hat-like transposase	.				0.0579605	-0.00970522	0.0670346	0.996406	0.994758	0.892729
OS01G0105400	LOC_Os01g01570.1	Similar to Kinesin heavy chain. (Os01t0105400-01)	unknown	.				-0.202695	0.0662555	0.0489732	0.996406	0.994758	0.968629
OS01G0105700	LOC_Os01g01600.1	Basic helix-loop-helix dimerisation region bHLH domain containing protein. (Os01t0105700-01)	hormone metabolism.ethylene.induced-regulated-responsive-activated	.				0.687679	0.240496	-1.57055	0.878798	0.994758	0.201876
OS01G0105800	LOC_Os01g01610.1	Similar to Iron sulfur assembly protein 1. (Os01t0105800-01)	Co-factor and vitamine metabolism.iron-sulphur clusters	.				0.343637	0.652671	-0.266999	0.996406	0.221032	0.785676
OS01G0105900	LOC_Os01g01620.1	Carbohydrate/purine kinase domain containing protein. (Os01t0105900-01)	minor CHO metabolism.others	.				-0.293651	-0.185777	0.196459	0.996406	0.994758	0.906726
OS01G0106200	LOC_Os01g01640.1	Similar to RER1A protein (AtRER1A). (Os01t0106200-01)	protein.targeting.secretory pathway.ER	.				-0.00540568	-0.056457	0.0473419	0.996406	0.994758	0.938951
OS01G0106300	LOC_Os01g01650.1	Similar to Isoflavone reductase homolog IRL (EC 1.3.1.-). (Os01t0106300-01)	secondary metabolism.flavonoids.isoflavones.isoflavone reductase	.				0.118384	0.12042	-0.123514	0.996406	0.994758	0.950764
OS01G0106400	LOC_Os01g01660.1	Similar to Isoflavone reductase homolog IRL (EC 1.3.1.-). (Os01t0106400-01)	secondary metabolism.flavonoids.isoflavones.isoflavone reductase	.				0.444178	0.128286	-0.441691	0.996406	0.994758	0.838779
OS01G0106500	LOC_Os01g01670.1,LOC_Os01g01670.2	Conserved hypothetical protein. (Os01t0106500-01)	unknown	.				-0.172527	-0.0632557	0.124267	0.996406	0.994758	0.880451
OS01G0106600	LOC_Os01g01680.1	Similar to Chitin-binding lectin 1 precursor (PL-I). (Os01t0106600-01)	unknown	.				0.169628	0.108101	-0.140051	0.996406	0.994758	0.914287
OS01G0106700	LOC_Os01g01689.1,LOC_Os01g01689.3	Hypothetical conserved gene. (Os01t0106700-00)	.	5			DOWN	-0.0198737	0.352191	-1.07975	0.996406	0.439587	0.011642
OS01G0106800	LOC_Os01g01700.1	Similar to RING-box protein 1A (Regulator of cullins 1a) (dRbx1). (Os01t0106800-01)	protein.degradation.ubiquitin.E3.SCF.RBX	.				-0.0210292	0.00618549	0.030595	0.996406	0.994758	0.951646
OS01G0106900	LOC_Os01g01710.1,LOC_Os01g01710.2	Similar to 1-deoxy-D-xylulose 5-phosphate reductoisomerase (Fragment). (Os01t0106900-01);Similar to 1-deoxy-D-xylulose 5-phosphate reductoisomerase (Fragment). (Os01t0106900-02)	secondary metabolism.isoprenoids.non-mevalonate pathway.DXR	.				0.223082	0.0312272	-0.304579	0.996406	0.994758	0.721259
OS01G0107000	LOC_Os01g01720.1,LOC_Os01g01720.2	Similar to peroxin Pex14. (Os01t0107000-01);Peroxisome membrane anchor protein Pex14p, N-terminal domain containing protein. (Os01t0107000-02)	protein.targeting.peroxisomes	.				-0.186827	-0.168051	-0.156144	0.996406	0.956083	0.811838
OS01G0107400	LOC_Os01g01740.1	Conserved hypothetical protein. (Os01t0107400-01)	protein.postranslational modification	.				0.152496	-0.187964	0.232108	0.996406	0.994758	0.882566
OS01G0107700	LOC_Os01g01780.1	Similar to LIMONENE cyclase like protein. (Os01t0107700-01)	misc.UDP glucosyl and glucoronyl transferases	.				-0.22077	-0.12069	0.48252	0.996406	0.994758	0.760734
OS01G0107750	None	Hypothetical protein. (Os01t0107750-00)	.	.				-0.0077962	-0.00970522	0.132791	0.996406	0.994758	0.704475
OS01G0107900	LOC_Os01g01790.1,LOC_Os01g01790.2	Protein of unknown function DUF3506 domain containing protein. (Os01t0107900-01);Protein of unknown function DUF3506 domain containing protein. (Os01t0107900-02)	unknown	.				0.435339	0.379974	-0.490035	0.272866	0.289936	0.370152
OS01G0108000	LOC_Os01g01800.1,LOC_Os01g01800.2	Conserved hypothetical protein. (Os01t0108000-01)	unknown	.				0.213532	0.160339	-0.479656	0.943044	0.893571	0.270676
OS01G0108200	LOC_Os01g01830.1	Similar to Prolyl endopeptidase (EC 3.4.21.26) (Post-proline cleaving enzyme) (PE). (Os01t0108200-01)	protein.degradation	.				0.0665614	0.207091	-0.469561	0.996406	0.719384	0.288624
OS01G0108400	LOC_Os01g01840.1	Helix-loop-helix DNA-binding domain containing protein. (Os01t0108400-00)	.	.				-0.0077962	-0.00970522	0.132791	0.996406	0.994758	0.76993
OS01G0108500	LOC_Os01g01840.1	Protein of unknown function DUF3778 domain containing protein. (Os01t0108500-00)	unknown	.				-0.159796	-0.166831	0.168576	0.996406	0.994758	0.897234
OS01G0108600	LOC_Os01g01870.1	Basic helix-loop-helix dimerisation region bHLH domain containing protein. (Os01t0108600-01);Hypothetical conserved gene. (Os01t0108600-02)	unknown	.				0.13214	-0.333981	0.582862	0.996406	0.994758	0.704475
OS01G0108700	LOC_Os01g01880.1	Hypothetical protein. (Os01t0108700-01)	unknown	.				-0.0077962	-0.00970522	0.132791	0.996406	0.994758	0.8525
OS01G0108800	LOC_Os01g01890.1	Protein of unknown function DUF936, plant family protein. (Os01t0108800-01)	unknown	.				-0.0201317	-0.244386	0.0756763	0.996406	0.994758	0.944713
OS01G0109000	None	Similar to Late embryogenesis abundant protein, group 3. (Os01t0109000-01)	.	.				-0.689524	-0.856113	1.24082	0.808283	0.367776	0.333142
OS01G0109201	None	Hypothetical gene. (Os01t0109201-01)	.	.				-0.0077962	-0.00970522	0.132791	0.996406	0.994758	0.877266
OS01G0109300	LOC_Os01g01920.1,LOC_Os01g01920.2	Similar to predicted protein. (Os01t0109300-01)	unknown	.				-0.0077962	-0.00970522	0.132791	0.996406	0.994758	0.704475
OS01G0109366	LOC_Os01g01925.1	Hypothetical conserved gene. (Os01t0109366-00)	unknown	.				-0.0077962	-0.00970522	0.132791	0.996406	0.994758	0.915412
OS01G0109432	None	Hypothetical gene. (Os01t0109432-00)	.	.				-0.838898	0.322827	0.699402	0.491119	0.994758	0.704475
OS01G0109500	LOC_Os01g01940.1	Conserved hypothetical protein. (Os01t0109500-01)	unknown	.				0.0335445	-0.0823772	-0.066183	0.996406	0.994758	0.958087
OS01G0109700	LOC_Os01g01960.1	Similar to Paired amphipathic helix repeat-containing protein / transcription regulator-related. (Os01t0109700-01)	RNA.regulation of transcription.unclassified	.				0.0567088	0.198998	-0.567492	0.996406	0.780253	0.179477
OS01G0109750	LOC_Os01g01970.1,LOC_Os01g01970.2	Paired amphipathic helix domain containing protein. (Os01t0109750-01)	unknown	.				-0.134285	0.211598	0.270908	0.996406	0.994758	0.831445
OS01G0110050	None	Pi homeostasis (Os01t0110050-01)	.	.				-0.0077962	-0.00970522	0.132791	0.996406	0.994758	0.830994
OS01G0110100	LOC_Os01g02000.1	Phosphate (Pi) transporter, Pi homeostasis (Os01t0110100-01)	transport.phosphate	.				-0.0077962	0.17429	0.144684	0.996406	0.994758	0.921454
OS01G0110200	LOC_Os01g02010.1	Conserved hypothetical protein. (Os01t0110200-01)	unknown	.				-0.0077962	-0.00970522	0.132791	0.996406	0.994758	0.895545
OS01G0110400	LOC_Os01g02020.1,LOC_Os01g02020.3	Similar to Acetyl-CoA C-acetyltransferase. (Os01t0110400-01)	secondary metabolism.isoprenoids.mevalonate pathway.acetyl-CoA C-acyltransferase	.				0.204665	0.0941004	0.225155	0.996406	0.994758	0.751381
OS01G0110500	LOC_Os01g02040.1,LOC_Os01g02040.2	Protein kinase, core domain containing protein. (Os01t0110500-01)	protein.postranslational modification.kinase.receptor like cytoplasmatic kinase VII	.				-0.0548626	-0.220839	-0.505377	0.996406	0.975807	0.632549
OS01G0110600	None	Hypothetical protein. (Os01t0110600-00)	.	.				-0.0077962	-0.00970522	0.132791	0.996406	0.994758	0.833396
OS01G0110700	LOC_Os01g02050.1	Similar to Phosphoenolpyruvate carboxylase (EC 4.1.1.31). (Os01t0110700-01);Similar to Phosphoenolpyruvate carboxylase. (Os01t0110700-02)	unknown	.				-0.0931854	-0.156152	0.251639	0.996406	0.994758	0.734755
OS01G0110800	LOC_Os01g02060.1,LOC_Os01g02060.2	Leucine-rich repeat, plant specific containing protein. (Os01t0110800-01)	DNA.unspecified	.				0.28177	-0.248943	-0.394599	0.885966	0.736498	0.6264
OS01G0111000	LOC_Os01g02070.1	Pectinesterase inhibitor domain containing protein. (Os01t0111000-00)	misc.invertase/pectin methylesterase inhibitor family protein	.				-0.0077962	-0.00970522	0.132791	0.996406	0.994758	0.877761
OS01G0111100	LOC_Os01g02080.1	Cyclophilin-like domain containing protein. (Os01t0111100-01)	cell.cycle.peptidylprolyl isomerase	4	UP			1.30414	0.0576345	-1.14191	0.000661072	0.994758	0.0671936
OS01G0111200	LOC_Os01g02090.1,LOC_Os01g02090.2	Like-Sm ribonucleoprotein (LSM)-related domain domain containing protein. (Os01t0111200-01)	unknown	.				-0.0458347	0.0867547	-0.205324	0.996406	0.994758	0.728335
OS01G0111300	None	Conserved hypothetical protein. (Os01t0111300-01)	.	.				-0.06165	-0.0744678	-0.317182	0.996406	0.994758	0.810389
OS01G0111400	LOC_Os01g02100.1,LOC_Os01g02100.2,LOC_Os01g02100.3,LOC_Os01g02100.4	Zinc finger, BED-type predicted domain containing protein. (Os01t0111400-01);Similar to transposon protein. (Os01t0111400-02)	DNA.synthesis/chromatin structure.retrotransposon/transposase.hat-like transposase	.				0.133149	0.222559	-0.0703091	0.996406	0.854035	0.922222
OS01G0111500	LOC_Os01g02110.1	ROOT HAIR DEFECTIVE-SIX LIKE (RSL) class I basic helix-loop-helix protein, bHLH transcription factor, Regulation of root hair development (Os01t0111500-01)	RNA.regulation of transcription.bHLH,Basic Helix-Loop-Helix family	.				1.31409	1.19457	-1.4139	0.106079	0.124453	0.24769
OS01G0111600	LOC_Os01g02120.1	Similar to MOTHER of FT and TF1 protein. (Os01t0111600-01)	development.unspecified	.				0.305876	-0.0647378	-0.0335536	0.996406	0.994758	0.978508
OS01G0111700	LOC_Os01g02130.1	Conserved hypothetical protein. (Os01t0111700-01)	unknown	.				-0.0077962	-0.00970522	0.132791	0.996406	0.994758	0.919466
OS01G0111800	LOC_Os01g02139.1	Conserved hypothetical protein. (Os01t0111800-01);Conserved hypothetical protein. (Os01t0111800-02)	unknown	.				0.31622	0.0286821	-0.0696466	0.996406	0.994758	0.947958
OS01G0111900	LOC_Os01g02150.1	Glutelin family protein. (Os01t0111900-01)	unknown	.				0.525263	-0.0388032	-0.0534955	0.184453	0.994758	0.938037
OS01G0112000	LOC_Os01g02160.1	Conserved hypothetical protein. (Os01t0112000-01)	unknown	.				0.0533836	-0.0635693	0.279838	0.996406	0.994758	0.812689
OS01G0112100	LOC_Os01g02170.1,LOC_Os01g02170.2	Conserved hypothetical protein. (Os01t0112100-01)	unknown	.				-0.48954	0.252706	0.0399805	0.75977	0.994758	0.97061
OS01G0112201	None	Hypothetical protein. (Os01t0112201-01)	.	.				0.295567	-0.00970522	-0.170571	0.996406	0.994758	0.9026
OS01G0112300	LOC_Os01g02180.1,LOC_Os01g02180.2	Hypothetical conserved gene. (Os01t0112300-01)	unknown	.				0.0764484	-0.0280584	-0.119232	0.996406	0.994758	0.872969
OS01G0112400	LOC_Os01g02190.1	Major intrinsic protein family protein. (Os01t0112400-01)	transport.Major Intrinsic Proteins.NIP	.				-0.490381	-0.49229	0.615376	0.996406	0.84723	0.704475
OS01G0112500	LOC_Os01g02200.1	Similar to Plakoglobin/armadillo/beta-catenin-like protein (Fragment). (Os01t0112500-01);Similar to Plakoglobin/armadillo/beta-catenin-like protein (Fragment). (Os01t0112500-02)	protein.degradation.ubiquitin.E3.RING	.				0.0398407	-0.230448	0.00108123	0.996406	0.737347	0.99933
OS01G0112600	None	Conserved hypothetical protein. (Os01t0112600-01)	.	.				-0.174258	0.0634274	-0.754064	0.996406	0.994758	0.619732
OS01G0112800	LOC_Os01g02250.1	Disease resistance protein domain containing protein. (Os01t0112800-00)	stress.biotic.PR-proteins	.				0.00301748	-0.0252112	0.144818	0.997884	0.994758	0.923861
OS01G0113000	LOC_Os01g02270.1	Hypothetical conserved gene. (Os01t0113000-00)	unknown	.				0.297817	-0.503916	-0.132224	0.996406	0.845504	0.933172
OS01G0113150	LOC_Os01g02280.1	Disease resistance protein domain containing protein. (Os01t0113150-00)	stress.biotic.PR-proteins	.				-0.012286	-0.267907	0.470424	0.996406	0.994758	0.704475
OS01G0113200	LOC_Os01g02290.1,LOC_Os01g02290.2	Similar to Receptor serine/threonine kinase. (Os01t0113200-01)	signalling.receptor kinases.misc	.				0.0855588	-0.373202	-0.693309	0.996406	0.544552	0.285976
OS01G0113300	LOC_Os01g02300.1	Similar to ARK protein (Fragment). (Os01t0113300-01)	protein.postranslational modification	.				-0.0777712	-0.0287204	0.373108	0.996406	0.994758	0.824596
OS01G0113325	None	Hypothetical protein. (Os01t0113325-00)	.	.				-0.0077962	-0.00970522	0.132791	0.996406	0.994758	0.704475
OS01G0113350	LOC_Os01g02310.1	Hypothetical conserved gene. (Os01t0113350-00)	protein.postranslational modification.kinase.receptor like cytoplasmatic kinase VII	.				0.491802	0.188807	-0.250974	0.996406	0.994758	0.873011
OS01G0113400	LOC_Os01g02320.1	Similar to Receptor-like kinase. (Os01t0113400-01);Similar to Receptor-like kinase. (Os01t0113400-02)	protein.postranslational modification	.				0.263013	-0.0207948	0.26474	0.996406	0.994758	0.7812
OS01G0113450	None	Hypothetical protein. (Os01t0113450-00)	.	.				-0.0077962	-0.00970522	0.132791	0.996406	0.994758	0.704475
OS01G0113500	None	Similar to Receptor-like kinase. (Os01t0113500-01)	.	.				0.297087	-0.00885758	0.346423	0.996406	0.994758	0.84264
OS01G0113600	LOC_Os01g02334.1	Hypothetical protein. (Os01t0113600-01);Hypothetical protein. (Os01t0113600-02)	unknown	.				0.479327	-0.122697	-0.156177	0.996406	0.994758	0.930255
OS01G0113650	None	Hypothetical conserved gene. (Os01t0113650-00)	.	.				0.317516	-0.168527	-0.0859957	0.996406	0.994758	0.960088
OS01G0113700	LOC_Os01g02350.1	Similar to Receptor-like kinase. (Os01t0113700-00)	protein.postranslational modification	.				-0.0279677	0.173034	-0.105271	0.996406	0.994758	0.925089
OS01G0113800	LOC_Os01g02360.1	Protein kinase, core domain containing protein. (Os01t0113800-01)	signalling.receptor kinases.misc	.				0.0496465	0.35945	-0.973265	0.996406	0.994758	0.625759
OS01G0113900	LOC_Os01g02370.1	Similar to Receptor-like protein kinase. (Os01t0113900-01)	unknown	.				-0.0077962	-0.00970522	0.132791	0.996406	0.994758	0.704475
OS01G0113950	None	Hypothetical protein. (Os01t0113950-00)	.	.				-0.0077962	-0.00970522	0.132791	0.996406	0.994758	0.704475
OS01G0114000	LOC_Os01g02380.1	Similar to H0315A08.1 protein. (Os01t0114000-00)	unknown	.				-0.19034	-0.0697008	0.192787	0.996406	0.994758	0.862333
OS01G0114100	LOC_Os01g02390.1,LOC_Os01g02390.2	Similar to Protein kinase RLK17. (Os01t0114100-01)	signalling.receptor kinases.S-locus glycoprotein like	.				0.353392	-0.157993	-0.545095	0.72777	0.994758	0.402516
OS01G0114200	None	Conserved hypothetical protein. (Os01t0114200-01)	.	.				-0.280102	-0.336	-0.635036	0.996406	0.994758	0.746666
OS01G0114300	LOC_Os01g02400.1,LOC_Os01g02400.2,LOC_Os01g02400.3	Similar to Receptor-like protein kinase (Fragment). (Os01t0114300-01)	protein.postranslational modification	.				0.109052	-0.898219	-0.408978	0.996406	0.20453	0.747095
OS01G0114400	LOC_Os01g02410.1	Similar to Receptor-like kinase. (Os01t0114400-00)	.	.				-0.0077962	-0.00970522	0.132791	0.996406	0.994758	0.704475
OS01G0114402	None	Hypothetical protein. (Os01t0114402-00)	.	.				-0.0077962	0.0576345	0.0654515	0.996406	0.994758	0.87932
OS01G0114600	LOC_Os01g02430.1	Similar to Receptor-like protein kinase. (Os01t0114600-00)	signalling.receptor kinases.S-locus glycoprotein like	.				0.341125	-0.205115	0.483468	0.996406	0.994758	0.706022
OS01G0114700	LOC_Os01g02440.1	Similar to Receptor-like kinase. (Os01t0114700-00)	signalling.receptor kinases.S-locus glycoprotein like	.				-0.0077962	-0.00970522	0.132791	0.996406	0.994758	0.704475
OS01G0114800	LOC_Os01g02450.1	Similar to H0215A08.3 protein. (Os01t0114800-01)	unknown	.				-0.321687	0.16469	-0.642906	0.996406	0.994758	0.677919
OS01G0114900	LOC_Os01g02460.1	Similar to LRK14. (Os01t0114900-00)	protein.postranslational modification	.				0.949386	0.502519	-1.09576	0.652911	0.932875	0.603662
OS01G0115100	LOC_Os01g02490.1,LOC_Os01g02490.2	Hypothetical conserved gene. (Os01t0115100-01)	unknown	.				-0.0659	0.0475025	-0.724383	0.996406	0.994758	0.704475
OS01G0115200	LOC_Os01g02500.1	Similar to OSIGBa0140C02.7 protein. (Os01t0115200-00)	misc.nitrilases, *nitrile lyases, berberine bridge enzymes, reticuline oxidases, troponine reductases	.				-0.0077962	-0.00970522	0.132791	0.996406	0.994758	0.704475
OS01G0115300	None	Hypothetical gene. (Os01t0115300-01)	.	.				0.517625	-0.100057	-0.475968	0.812068	0.994758	0.704475
OS01G0115500	LOC_Os01g02550.1	Similar to Receptor-like kinase. (Os01t0115500-00)	.	.				-0.0077962	-0.00970522	0.132791	0.996406	0.994758	0.721259
OS01G0115566	LOC_Os01g02550.1	Similar to Receptor-like kinase. (Os01t0115566-00)	signalling.receptor kinases.S-locus glycoprotein like	.				-0.0077962	-0.00970522	0.132791	0.996406	0.994758	0.885641
OS01G0115600	LOC_Os01g02560.1	Similar to LRK14. (Os01t0115600-01)	signalling.receptor kinases.S-locus glycoprotein like	.				0.264417	0.552114	-0.355184	0.996406	0.705064	0.809771
OS01G0115700	LOC_Os01g02570.1	Similar to Receptor-like kinase. (Os01t0115700-00)	protein.postranslational modification	.				-0.0077962	-0.00970522	0.132791	0.996406	0.994758	0.704475
OS01G0115725	None	Hypothetical protein. (Os01t0115725-00)	.	.				-0.0077962	-0.00970522	0.132791	0.996406	0.994758	0.704475
OS01G0115750	LOC_Os01g02580.1	Similar to Receptor-like protein kinase. (Os01t0115750-00)	protein.postranslational modification	.				-0.188201	-0.19011	0.313197	0.996406	0.994758	0.72046
OS01G0115800	LOC_Os01g02590.1	Similar to Receptor-like kinase. (Os01t0115800-01)	unknown	.				-0.27224	-0.185563	0.526727	0.996406	0.994758	0.806594
OS01G0115900	LOC_Os01g02600.1	Similar to Receptor-like protein kinase. (Os01t0115900-00)	signalling.receptor kinases.misc	.				0.297364	0.369372	-0.679832	0.996406	0.913379	0.704475
OS01G0115950	None	Hypothetical protein. (Os01t0115950-00)	.	.				-0.0077962	-0.00970522	0.132791	0.996406	0.994758	0.704475
OS01G0116000	LOC_Os01g02610.1	Similar to Receptor-like protein kinase. (Os01t0116000-00)	protein.postranslational modification	.				-0.0077962	-0.00970522	0.132791	0.996406	0.994758	0.810704
OS01G0116100	None	Conserved hypothetical protein. (Os01t0116100-01)	.	.				-0.253096	-0.146547	0.353821	0.996406	0.994758	0.834175
OS01G0116101	None	Hypothetical protein. (Os01t0116101-00)	.	.				-0.0077962	-0.00970522	0.132791	0.996406	0.994758	0.704475
OS01G0116200	LOC_Os01g02680.1	Protein kinase, core domain containing protein. (Os01t0116200-01)	protein.postranslational modification	.				-0.0077962	-0.00970522	0.132791	0.996406	0.994758	0.704475
OS01G0116250	None	Hypothetical protein. (Os01t0116250-00)	.	.				-0.0077962	-0.00970522	0.132791	0.996406	0.994758	0.704475
OS01G0116300	LOC_Os01g02690.1	Similar to Receptor-like kinase. (Os01t0116300-01)	protein.postranslational modification	.				-0.0077962	-0.00970522	0.132791	0.996406	0.994758	0.728335
OS01G0116400	LOC_Os01g02700.1	Protein kinase, core domain containing protein. (Os01t0116400-01)	protein.postranslational modification	.				0.364402	-0.326058	0.528196	0.996406	0.978881	0.704475
OS01G0116600	LOC_Os01g02720.1,LOC_Os01g02720.2	Eukaryotic translation elongation factor 1 alpha (eEF1A)-like protein, Negative regulation of cell death, Defense response (Os01t0116600-01);Similar to predicted protein. (Os01t0116600-02)	protein.synthesis.elongation	.				0.140178	-0.202417	-0.314751	0.996406	0.726787	0.630692
OS01G0116650	None	Hypothetical protein. (Os01t0116650-00)	.	.				0.584965	0.570571	-0.773773	0.996406	0.926013	0.704475
OS01G0116800	LOC_Os01g02730.1	Similar to Receptor-like kinase. (Os01t0116800-00)	protein.postranslational modification	.				-0.0077962	-0.00970522	0.132791	0.996406	0.994758	0.704475
OS01G0116900	LOC_Os01g02710.1,LOC_Os01g02750.1	Protein kinase, catalytic domain domain containing protein. (Os01t0116900-00)	unknown	.				-0.377198	0.0424571	-0.479676	0.996406	0.994758	0.704475
OS01G0116901	None	Hypothetical protein. (Os01t0116901-00)	.	.				-0.686369	-0.379679	-0.992398	0.996406	0.994758	0.704475
OS01G0117000	LOC_Os01g02760.1	Similar to Receptor-like kinase ARK1AS. (Os01t0117000-00)	signalling.receptor kinases.S-locus glycoprotein like	.				-0.131295	-0.133204	0.25629	0.996406	0.994758	0.704475
OS01G0117025	None	Hypothetical protein. (Os01t0117025-00)	.	.				-0.0077962	-0.00970522	0.132791	0.996406	0.994758	0.704475
OS01G0117100	LOC_Os01g02770.1	Similar to Receptor kinase LRK10. (Os01t0117100-00)	signalling.receptor kinases.S-locus glycoprotein like	.				-0.0077962	-0.00970522	0.132791	0.996406	0.994758	0.868022
OS01G0117200	LOC_Os01g02780.1	Similar to ARK protein (Fragment). (Os01t0117200-01)	signalling.receptor kinases.S-locus glycoprotein like	.				-0.0077962	-0.00970522	0.132791	0.996406	0.994758	0.719653
OS01G0117266	LOC_Os01g02790.1	Conserved hypothetical protein. (Os01t0117266-00)	.	.				-0.0077962	-0.00970522	0.132791	0.996406	0.994758	0.704475
OS01G0117300	LOC_Os01g02790.1	Similar to Receptor kinase LRK10. (Os01t0117300-00)	protein.postranslational modification	.				-0.0077962	-0.00970522	0.132791	0.996406	0.994758	0.760835
OS01G0117400	LOC_Os01g02800.1	Similar to Receptor-like kinase. (Os01t0117400-00)	signalling.receptor kinases.S-locus glycoprotein like	.				-0.0077962	-0.00970522	0.132791	0.996406	0.994758	0.704475
OS01G0117450	None	Hypothetical protein. (Os01t0117450-00)	.	.				-0.229508	-0.230348	-0.000479324	0.996406	0.994758	0.999813
OS01G0117500	LOC_Os01g02810.1	Similar to Receptor kinase LRK10. (Os01t0117500-00)	signalling.receptor kinases.S-locus glycoprotein like	.				0.437702	0.727559	-1.17902	0.996406	0.620777	0.47923
OS01G0117600	LOC_Os01g02830.1	Protein kinase, catalytic domain domain containing protein. (Os01t0117600-01)	signalling.receptor kinases.S-locus glycoprotein like	.				-0.0077962	-0.00970522	0.132791	0.996406	0.994758	0.775024
OS01G0117650	None	Hypothetical protein. (Os01t0117650-00)	.	.				-0.0077962	-0.00970522	0.132791	0.996406	0.994758	0.704475
OS01G0117700	LOC_Os01g02840.1	Similar to LRK14. (Os01t0117700-00)	signalling.receptor kinases.S-locus glycoprotein like	.				0.256526	0.169285	-0.310521	0.996406	0.994758	0.736961
OS01G0117900	LOC_Os01g02870.1	Similar to nodulin-like protein. (Os01t0117900-01);Similar to Nodulin-like protein 5NG4. (Os01t0117900-02);Similar to nodulin-like protein. (Os01t0117900-03)	development.unspecified	.				0.0181284	0.219672	-0.170532	0.996406	0.884839	0.824742
OS01G0118000	LOC_Os01g02880.1	Similar to Fructose-bisphosphate aldolase (EC 4.1.2.13) (Fragment). (Os01t0118000-01)	PS.calvin cycle.aldolase	.				-0.0868247	0.197291	-0.211318	0.996406	0.705297	0.704475
OS01G0118100	LOC_Os01g02884.1	Similar to Fructose-bisphosphate aldolase. (Os01t0118100-01)	DNA.synthesis/chromatin structure	.				0.0390695	0.227523	-0.591776	0.996406	0.662288	0.13781
OS01G0118300	LOC_Os01g02890.1	Similar to Phosphatidyl serine synthase. (Os01t0118300-01);Phosphatidylserine synthase, Regulation of stem development, Control of cell elongation in uppermost internode (Os01t0118300-02)	lipid metabolism.Phospholipid synthesis	.				0.0415334	-0.121816	-0.0429819	0.996406	0.994758	0.954636
OS01G0118400	LOC_Os01g02900.1,LOC_Os01g02900.2	Similar to HGA6. (Os01t0118400-01)	unknown	.				0.762134	0.236295	-0.40409	0.0146326	0.809724	0.639835
OS01G0118600	LOC_Os01g02910.1	Similar to Hga5 protein. (Os01t0118600-00)	unknown	.				-0.105394	0.450336	-0.367947	0.996406	0.688529	0.737743
OS01G0118700	LOC_Os01g02920.1	Similar to HGA4. (Os01t0118700-01)	unknown	.				-0.0699374	0.133405	-0.0938647	0.996406	0.994758	0.912907
OS01G0119000	LOC_Os01g02930.1	Glycosyltransferase AER61, uncharacterized domain containing protein. (Os01t0119000-01);Glycosyltransferase AER61, uncharacterized domain containing protein. (Os01t0119000-02)	unknown	.				0.331118	0.712931	-0.738468	0.996406	0.43103	0.678976
OS01G0119100	LOC_Os01g02940.1,LOC_Os01g02940.2,LOC_Os01g02940.3,LOC_Os01g02940.4,LOC_Os01g02940.6	Similar to Glycosyltransferase. (Os01t0119100-00)	unknown	.				0.0836639	0.0976837	-0.255086	0.996406	0.994758	0.704475
OS01G0119500	LOC_Os01g02960.1	Protein of unknown function DUF1618 domain containing protein. (Os01t0119500-01)	unknown	.				-0.148962	0.243423	-0.141199	0.996406	0.861131	0.871688
OS01G0120300	LOC_Os01g03020.1,LOC_Os01g03020.2	Similar to EMB2369 (EMBRYO DEFECTIVE 2369); ATP binding / aminoacyl-tRNA ligase/ leucine-tRNA ligase/ nucleotide binding. (Os01t0120300-00)	protein.aa activation.leucine-tRNA ligase	.				0.17167	0.373676	-0.774965	0.996406	0.684056	0.327556
OS01G0120400	LOC_Os01g03030.1,LOC_Os01g03030.2	Alanyl-tRNA synthetase, class IIc family protein. (Os01t0120400-01);Alanyl-tRNA synthetase, class IIc family protein. (Os01t0120400-02)	protein.aa activation.alanine-tRNA ligase	.				-0.43455	-0.385591	-0.45512	0.996406	0.968581	0.751966
OS01G0120500	LOC_Os01g03040.1	Similar to PAP fibrillin domain containing protein,expressed. (Os01t0120500-01)	unknown	.				0.260419	0.444511	-0.33111	0.996406	0.872466	0.829461
OS01G0120600	LOC_Os01g03050.1	Similar to Oxidoreductase NAD-binding domain containing protein, expressed. (Os01t0120600-01)	PS.lightreaction.other electron carrier (ox/red).ferredoxin oxireductase	.				-0.376789	0.152207	0.295867	0.996406	0.994758	0.804639
OS01G0120700	LOC_Os01g03060.1,LOC_Os01g03060.2,LOC_Os01g03060.3	Similar to sarcoplasmic reticulum histidine-rich calcium-binding protein. (Os01t0120700-01)	unknown	.				0.23645	-0.0164516	-0.211309	0.961315	0.994758	0.719653
OS01G0120800	LOC_Os01g03070.1,LOC_Os01g03070.2	Similar to Eukaryotic translation initiation factor 3 subunit 10 (eIF-3 theta) (Eukaryotic translation initiation factor 3 large subunit) (eIF3a). (Os01t0120800-01);Similar to Translation initiation factor 3. (Os01t0120800-02);Similar to Translation initiation factor 3. (Os01t0120800-03);Similar to Translation initiation factor 3. (Os01t0120800-04);Similar to Translation initiation factor 3. (Os0…	protein.synthesis.initiation	.				0.0598187	0.326683	-0.562822	0.996406	0.331741	0.170064
OS01G0121000	LOC_Os01g03080.1	Conserved hypothetical protein. (Os01t0121000-01)	unknown	.				-0.0545938	-0.0971362	0.299699	0.996406	0.994758	0.824249
OS01G0121100	LOC_Os01g03090.1,LOC_Os01g03090.2	Similar to SLL2. (Os01t0121100-01);Similar to SLL2. (Os01t0121100-02)	unknown	.				-0.108979	-0.0876112	0.168899	0.996406	0.994758	0.704661
OS01G0121200	LOC_Os01g03100.1,LOC_Os01g03100.2	Zinc finger, RING/FYVE/PHD-type domain containing protein. (Os01t0121200-01)	protein.degradation.ubiquitin.E3.RING	.				-0.47144	0.0224657	0.642413	0.996406	0.994758	0.704475
OS01G0121300	LOC_Os01g03110.1	Conserved hypothetical protein. (Os01t0121300-01)	unknown	.				0.0391453	-0.490292	0.458814	0.996406	0.994758	0.850069
OS01G0121400	None	Hypothetical protein. (Os01t0121400-00)	.	.				-0.0710833	-0.0714092	0.598672	0.996406	0.994758	0.298529
OS01G0121500	LOC_Os01g03130.1	Conserved hypothetical protein. (Os01t0121500-01)	unknown	.				0.715561	0.121475	-1.59722	0.878798	0.994758	0.218211
OS01G0121600	LOC_Os01g03144.1	Conserved hypothetical protein. (Os01t0121600-01)	.	.				-0.00524432	0.389153	-0.34556	0.996416	0.92781	0.810155
OS01G0121700	LOC_Os01g03144.1	ABC transporter-like domain containing protein. (Os01t0121700-01)	transport.ABC transporters and multidrug resistance systems	.				0.183395	0.103545	-0.376916	0.996406	0.994758	0.624678
OS01G0121800	LOC_Os01g03160.1,LOC_Os01g03160.2	Glycosyl transferase, family 14 protein. (Os01t0121800-01);Similar to xylosyltransferase 1. (Os01t0121800-02)	misc.UDP glucosyl and glucoronyl transferases	.				0.074487	0.039314	-0.19028	0.996406	0.994758	0.744995
OS01G0121900	LOC_Os01g03170.1	Seven-in-absentia protein, sina domain containing protein. (Os01t0121900-00)	.	.				-0.144569	-0.146478	0.269564	0.996406	0.948083	0.704475
OS01G0121950	LOC_Os01g03170.1	Hypothetical conserved gene. (Os01t0121950-00)	development.unspecified	.				-0.0077962	-0.00970522	0.132791	0.996406	0.994758	0.880484
OS01G0122000	LOC_Os01g03180.1	Conserved hypothetical protein. (Os01t0122000-01)	unknown	.				0.260069	0.78312	-0.612492	0.996406	0.480758	0.704475
OS01G0122200	LOC_Os01g03190.1	Seven In Absentia Homolog-type domain containing protein. (Os01t0122200-01)	unknown	.				-0.0106601	-0.138749	0.545608	0.996406	0.994758	0.704475
OS01G0122367	None	Hypothetical protein. (Os01t0122367-00)	.	.				-0.0077962	-0.00970522	0.132791	0.996406	0.994758	0.704475
OS01G0122534	None	Hypothetical protein. (Os01t0122534-00)	.	.				-0.0077962	-0.00970522	0.132791	0.996406	0.994758	0.87688
OS01G0122701	LOC_Os01g03210.1	Conserved hypothetical protein. (Os01t0122701-00)	unknown	.				-0.0077962	-0.00970522	0.132791	0.996406	0.994758	0.704475
OS01G0123500	LOC_Os01g03270.1	Conserved hypothetical protein. (Os01t0123500-00)	unknown	.				-0.322342	-0.104126	0.227212	0.996406	0.994758	0.809338
OS01G0123700	LOC_Os01g03290.1	Zinc finger, RING-type domain containing protein. (Os01t0123700-00)	development.unspecified	.				-0.0077962	-0.00970522	0.132791	0.996406	0.994758	0.910562
OS01G0123800	LOC_Os01g03300.1	Seven-in-absentia protein, sina domain containing protein. (Os01t0123800-00)	unknown	.				-0.0077962	-0.00970522	0.132791	0.996406	0.994758	0.864683
OS01G0123900	LOC_Os01g03310.1	Similar to Bowman-Birk type proteinase inhibitor (EBI). (Os01t0123900-01)	unknown	.				-0.0077962	-0.00970522	0.132791	0.996406	0.994758	0.922222
OS01G0124000	LOC_Os01g03320.1	Similar to Bowman Birk trypsin inhibitor. (Os01t0124000-01)	unknown	.				-0.0077962	-0.00970522	0.132791	0.996406	0.994758	0.914569
OS01G0124100	LOC_Os01g03330.1	Proteinase inhibitor I12, Bowman-Birk family protein. (Os01t0124100-01)	unknown	.				-0.345207	-0.405969	0.429378	0.996406	0.6913	0.704475
OS01G0124200	LOC_Os01g03340.1	Similar to Bowman Birk trypsin inhibitor. (Os01t0124200-02)	unknown	.				0.109615	-0.284181	-0.127395	0.996406	0.934344	0.911822
OS01G0124401	LOC_Os01g03360.1	Similar to Bowman-Birk type bran trypsin inhibitor. (Os01t0124401-01)	unknown	.				0.0057467	-0.325674	-0.107089	0.996406	0.943156	0.929417
OS01G0124550	None	Hypothetical protein. (Os01t0124550-00)	.	.				0.218243	0.0576345	-0.160588	0.996406	0.994758	0.928891
OS01G0124600	LOC_Os01g03380.1	Similar to cDNA clone:001-125-E08, full insert sequence. (Os01t0124600-00)	unknown	.				-0.250666	-0.837696	0.182942	0.996406	0.409069	0.914859
OS01G0124650	LOC_Os01g03390.1	Hypothetical conserved gene. (Os01t0124650-02)	unknown	.				0.49356	-0.0754081	-0.172676	0.901121	0.994758	0.899919
OS01G0124700	None	Hypothetical protein. (Os01t0124700-01)	.	.				-0.0077962	-0.00970522	0.132791	0.996406	0.994758	0.809461
OS01G0124900	LOC_Os01g03400.1,LOC_Os01g03410.1	Seven-in-absentia protein, sina domain containing protein. (Os01t0124900-00)	development.unspecified	.				-0.0077962	-0.00970522	0.132791	0.996406	0.994758	0.795474
OS01G0125000	LOC_Os01g03420.1	Seven-in-absentia protein, sina domain containing protein. (Os01t0125000-00)	development.unspecified	.				-0.0077962	-0.00970522	0.132791	0.996406	0.994758	0.704475
OS01G0125500	LOC_Os01g03464.1	Seven-in-absentia protein, sina domain containing protein. (Os01t0125500-00)	unknown	.				-0.210174	-0.229086	0.161362	0.996406	0.994758	0.883284
OS01G0125550	LOC_Os01g03480.1	Conserved hypothetical protein. (Os01t0125550-01)	unknown	.				-0.471751	-0.572852	0.760415	0.962099	0.548246	0.586148
OS01G0125600	LOC_Os01g03490.1	Heavy metal transport/detoxification protein domain containing protein. (Os01t0125600-01)	transport.metal	.				0.0698874	-0.0817053	-0.425177	0.996406	0.994758	0.704475
OS01G0125700	LOC_Os01g03500.1	Conserved hypothetical protein. (Os01t0125700-01)	unknown	.				-0.435542	0.052624	-0.093954	0.344919	0.994758	0.902141
OS01G0125800	LOC_Os01g03510.1	Actin-interacting, WD40-repeat protein, Actin turnover (Os01t0125800-01)	development.unspecified	.				0.216099	0.214158	0.0131202	0.996406	0.993408	0.993774
OS01G0125850	None	Hypothetical protein. (Os01t0125850-00)	.	.				-0.0077962	-0.00970522	0.132791	0.996406	0.994758	0.735208
OS01G0125900	LOC_Os01g03520.1	Ubiquitin-conjugating enzyme/RWD-like domain containing protein. (Os01t0125900-01)	protein.degradation.ubiquitin	.				0.091656	0.175715	-0.538242	0.996406	0.854091	0.198899
OS01G0126000	None	Hypothetical gene. (Os01t0126000-01)	.	.				-0.10354	-0.214695	0.263658	0.996406	0.994758	0.835867
OS01G0126100	LOC_Os01g03530.1,LOC_Os01g03530.2	Multicopper oxidase (Os01t0126100-01)	unknown	.				0.535779	-0.874386	-0.422733	0.996406	0.471278	0.812358
OS01G0126200	LOC_Os01g03549.1	Multicopper oxidase (Os01t0126200-01)	unknown	.				-0.100975	0.227759	-0.409424	0.996406	0.994758	0.793491
OS01G0126401	None	Hypothetical gene. (Os01t0126401-01)	.	.				-0.479417	-0.300395	-0.183629	0.996406	0.994758	0.914478
OS01G0126600	LOC_Os01g03570.1	Similar to X1 (Fragment). (Os01t0126600-01)	RNA.regulation of transcription.putative transcription regulator	.				-0.729765	-0.762621	1.12624	0.762293	0.49701	0.438294
OS01G0126900	LOC_Os01g03620.1	Multicopper oxidase (Os01t0126900-01)	unknown	4	UP			1.47798	0.368612	-0.40117	0.0296523	0.988812	0.786334
OS01G0127000	LOC_Os01g03630.1	Multicopper oxidase, Maintenance of Pi homeostasis (Os01t0127000-01)	unknown	.				0.0783233	-0.69068	1.12066	0.996406	0.620777	0.477969
OS01G0127100	None	Hypothetical protein. (Os01t0127100-01)	.	.				0.196037	-0.287296	-0.0866094	0.996406	0.994758	0.965758
OS01G0127200	LOC_Os01g03640.1	Multicopper oxidase, Maintenance of Pi homeostasis (Os01t0127200-01)	unknown	.				0.284527	0.0998263	-0.427319	0.996406	0.994758	0.793491
OS01G0127300	LOC_Os01g03650.1	SufBD family protein. (Os01t0127300-01)	transport.ABC transporters and multidrug resistance systems	.				-0.439315	-0.00678928	-0.0711918	0.75732	0.994758	0.938294
OS01G0127400	LOC_Os01g03660.2,LOC_Os01g03660.3	Protein of unknown function DUF3326 domain containing protein. (Os01t0127400-00)	unknown	.				-0.528316	0.487103	-0.104737	0.996406	0.842419	0.945993
OS01G0127450	LOC_Os01g03660.2	Similar to MYBL2 (ARABIDOPSIS MYB-LIKE 2); DNA binding / transcription factor. (Os01t0127450-00)	unknown	.				-0.489843	-0.125381	0.588174	0.996406	0.994758	0.719653
OS01G0127500	LOC_Os01g03670.1	NAD(P)-binding domain containing protein. (Os01t0127500-01)	secondary metabolism.flavonoids.dihydroflavonols	.				-0.0676899	0.102398	-0.0484619	0.996406	0.994758	0.938951
OS01G0127600	LOC_Os01g03680.1	Similar to Bowman-Birk type proteinase inhibitor D-II precursor (IV). (Os01t0127600-01)	unknown	.				0.187556	0.0597452	-0.132011	0.996406	0.994758	0.93296
OS01G0127700	LOC_Os01g03690.1	Conserved hypothetical protein. (Os01t0127700-01)	signalling.receptor kinases.S-locus glycoprotein like	.				0.315394	-0.197063	0.469486	0.996406	0.994758	0.704475
OS01G0127900	LOC_Os01g03710.1	Mannose-6-phosphate isomerase domain containing protein. (Os01t0127900-01)	cell wall.precursor synthesis.phosphomannose isomerase	.				-0.0785081	0.144945	-0.534902	0.996406	0.994758	0.52107
OS01G0128000	LOC_Os01g03720.1	Myb transcription factor domain containing protein. (Os01t0128000-01)	RNA.regulation of transcription.MYB domain transcription factor family	.				-0.931714	-0.634849	1.32395	0.303489	0.548246	0.198899
OS01G0128100	LOC_Os01g03740.1	Similar to Bifunctional nuclease (Fragment). (Os01t0128100-01)	DNA.synthesis/chromatin structure	.				0.431933	0.35995	0.113421	0.996406	0.994758	0.940926
OS01G0128200	LOC_Os01g03730.1	Similar to Nuclease I. (Os01t0128200-01)	DNA.synthesis/chromatin structure	.				0.243808	-0.178785	-0.312172	0.996406	0.994758	0.878849
OS01G0128250	None	Hypothetical gene. (Os01t0128250-01)	.	.				0.3504	0.420625	-0.655735	0.996406	0.698088	0.59804
OS01G0128300	LOC_Os01g03750.1	Similar to predicted protein. (Os01t0128300-00)	unknown	.				0.226952	-0.0857815	0.0286478	0.996406	0.994758	0.970127
OS01G0128400	LOC_Os01g03760.1,LOC_Os01g03760.2	Protein of unknown function DUF2359, TMEM214 domain containing protein. (Os01t0128400-01);Similar to predicted protein. (Os01t0128400-02)	unknown	.				0.0279015	0.184909	-0.434407	0.996406	0.672607	0.215088
OS01G0128700	LOC_Os01g03810.1	Conserved hypothetical protein. (Os01t0128700-01)	unknown	5			DOWN	-0.134317	0.505427	-1.67565	0.996406	0.690057	0.04922
OS01G0128800	LOC_Os01g03820.1	Similar to plant synaptotagmin. (Os01t0128800-01)	unknown	.				0.0842009	-0.00313987	-0.40112	0.996406	0.994764	0.637654
OS01G0129200	LOC_Os01g03840.1	C2H2 zinc-finger transcription factor, Floral organ identity, Cellular proliferation (Os01t0129200-01)	RNA.regulation of transcription.C2H2 zinc finger family	.				-0.189314	-0.171852	0.413947	0.996406	0.994758	0.816194
OS01G0129500	LOC_Os01g03870.1	Protein of unknown function DUF1666 family protein. (Os01t0129500-02)	protein.synthesis.ribosomal protein.eukaryotic.60S subunit.L34	.				0.173634	-0.0908939	0.0385011	0.996406	0.994758	0.978232
OS01G0129550	None	Hypothetical gene. (Os01t0129550-01)	.	.				-0.0734991	-0.0754081	0.198494	0.996406	0.994758	0.704475
OS01G0129600	LOC_Os01g03890.1	Similar to LBD40 (LOB DOMAIN-CONTAINING PROTEIN 40). (Os01t0129600-00)	RNA.regulation of transcription.AS2,Lateral Organ Boundaries Gene Family	.				0.4203	0.738839	-0.575534	0.959967	0.213745	0.704475
OS01G0129800	LOC_Os01g03900.1	Conserved hypothetical protein. (Os01t0129800-01)	unknown	.				0.446246	0.567726	-1.63591	0.996406	0.858165	0.252439
OS01G0130000	LOC_Os01g03914.1,LOC_Os01g03914.2,LOC_Os01g03914.3	Cation efflux protein family protein. (Os01t0130000-01);Similar to metal tolerance protein C3. (Os01t0130000-02)	transport.metal	.				0.0730023	0.419576	-0.765482	0.996406	0.310714	0.120905
OS01G0130100	None	Hypothetical gene. (Os01t0130100-01)	.	.				-0.0077962	-0.00970522	0.132791	0.996406	0.994758	0.704633
OS01G0130200	LOC_Os01g03940.1	Hypothetical conserved gene. (Os01t0130200-00)	unknown	.				-0.446053	0.350725	0.655499	0.996406	0.994758	0.704475
OS01G0130400	LOC_Os01g03950.1	Similar to Alpha-xylosidase precursor (Fragment). (Os01t0130400-01)	misc.gluco-, galacto- and mannosidases.alpha-galactosidase	.				-0.352854	-0.211705	-0.236711	0.646722	0.854035	0.709387
OS01G0130500	None	Similar to Alpha-xylosidase precursor (Fragment). (Os01t0130500-01)	.	4			DOWN	1.40296	0.458599	-2.43338	0.201703	0.994758	0.0491651
OS01G0130900	LOC_Os01g03980.1	Conserved hypothetical protein. (Os01t0130900-01)	unknown	.				-0.772574	-0.182369	0.712449	0.123109	0.994758	0.399476
OS01G0131250	LOC_Os01g04005.1	Hypothetical gene. (Os01t0131250-01)	unknown	.				-0.451761	0.0600351	0.063051	0.760957	0.994758	0.948952
OS01G0131300	LOC_Os01g04010.1	Conserved hypothetical protein. (Os01t0131300-01)	unknown	.				-0.303667	-0.168124	0.645343	0.996406	0.994758	0.390231
OS01G0131450	None	Hypothetical protein. (Os01t0131450-00)	.	.				-0.133083	-0.15289	-0.624807	0.996406	0.994758	0.488512
OS01G0131600	LOC_Os01g04020.1,LOC_Os01g04020.2	Hypothetical conserved gene. (Os01t0131600-01);Similar to pathogenesis-related transcriptional activator PTI6. (Os01t0131600-02)	hormone metabolism.ethylene.signal transduction	.				0.328036	-0.197131	0.214741	0.996406	0.994758	0.922317
OS01G0131800	LOC_Os01g04030.1	Signal peptidase 22 kDa subunit family protein. (Os01t0131800-01)	protein.targeting.secretory pathway.unspecified	.				-0.0615145	0.0455947	0.205343	0.996406	0.994758	0.734847
OS01G0131900	LOC_Os01g04040.1	Similar to Wound-induced protease inhibitor (WIP1). (Os01t0131900-00)	unknown	.				0.174914	-0.253032	-0.0581786	0.996406	0.994758	0.97562
OS01G0132000	LOC_Os01g04050.1	Similar to Wound-induced protease inhibitor (WIP1). (Os01t0132000-01)	unknown	3		DOWN		-0.104797	-1.21911	1.17543	0.996406	0.000784848	0.0503635
OS01G0132050	None	Hypothetical protein. (Os01t0132050-01)	.	.				-0.128728	0.0547496	-0.265506	0.996406	0.994758	0.894495
OS01G0132100	LOC_Os01g04070.1	Leucine-rich repeat domain containing protein. (Os01t0132100-00)	stress.biotic.PR-proteins	.				-0.0077962	-0.00970522	0.132791	0.996406	0.994758	0.704475
OS01G0132200	LOC_Os01g04080.1	Conserved hypothetical protein. (Os01t0132200-01)	unknown	.				0.0579605	-0.00970522	0.0670346	0.996406	0.994758	0.95003
OS01G0132400	LOC_Os01g04090.1	Conserved hypothetical protein. (Os01t0132400-01)	unknown	.				-0.182884	-0.117453	0.240539	0.996406	0.994758	0.756284
OS01G0132500	LOC_Os01g04100.1	Protein of unknown function DUF1639 domain containing protein. (Os01t0132500-01)	unknown	.				-0.0515543	-0.0384636	0.135931	0.996406	0.994758	0.899892
OS01G0132700	LOC_Os01g04110.1	Surfeit locus 5 family protein. (Os01t0132700-01)	RNA.regulation of transcription.unclassified	.				-0.298008	-0.066339	0.233226	0.985791	0.994758	0.771134
OS01G0132766	LOC_Os01g04120.1	Zinc finger, C2H2-like domain containing protein. (Os01t0132766-01)	RNA.regulation of transcription.C2H2 zinc finger family	.				0.00989061	-0.0732344	-0.845375	0.996406	0.994758	0.675164
OS01G0132800	LOC_Os01g04130.1	Peptidyl-tRNA hydrolase family protein. (Os01t0132800-01)	protein.synthesis.misc ribosomal protein	.				0.120222	-0.146021	1.02023	0.996406	0.994758	0.305787
OS01G0133100	LOC_Os01g04160.1	Conserved hypothetical protein. (Os01t0133100-01);Hypothetical conserved gene. (Os01t0133100-02)	unknown	5			DOWN	0.004863	-0.345934	-1.52338	0.996406	0.587245	0.0018781
OS01G0133200	LOC_Os01g04170.1	Conserved hypothetical protein. (Os01t0133200-01)	unknown	.				-0.0077962	-0.00970522	0.132791	0.996406	0.994758	0.874837
OS01G0133400	LOC_Os01g04190.1,LOC_Os01g04190.2,LOC_Os01g04190.3,LOC_Os01g04190.4	Similar to Hexose transporter (Fragment). (Os01t0133400-01)	transport.sugars	.				0.154962	-0.252785	-0.0332577	0.996406	0.643694	0.957279
OS01G0133500	LOC_Os01g04200.1,LOC_Os01g04200.2,LOC_Os01g04200.3,LOC_Os01g04200.4	Beta-lactamase-like domain containing protein. (Os01t0133500-01);Similar to predicted protein. (Os01t0133500-02)	unknown	.				-0.0521329	-0.00785582	0.0344351	0.996406	0.994758	0.959095
OS01G0133600	LOC_Os01g04210.1	Hypothetical conserved gene. (Os01t0133600-00)	unknown	.				0.0720593	-0.0867251	-0.874174	0.996406	0.994758	0.704475
OS01G0133650	None	Hypothetical gene. (Os01t0133650-00)	.	.				-0.0077962	-0.00970522	0.132791	0.996406	0.994758	0.704475
OS01G0133700	LOC_Os01g04220.1	Glycosyl transferase, family 14 domain containing protein. (Os01t0133700-00)	unknown	.				-0.0077962	-0.00970522	0.132791	0.996406	0.994758	0.704475
OS01G0133799	None	Hypothetical protein. (Os01t0133799-00)	.	.				-0.0077962	-0.00970522	0.132791	0.996406	0.994758	0.704475
OS01G0133832	None	Hypothetical gene. (Os01t0133832-00)	.	.				-0.198938	-0.30802	-0.092896	0.996406	0.972703	0.938294
OS01G0133866	None	Hypothetical protein. (Os01t0133866-00)	.	.				-0.520979	-0.165011	-0.585699	0.885894	0.994758	0.704475
OS01G0133900	LOC_Os01g04230.1	Similar to predicted protein. (Os01t0133900-00)	signalling.receptor kinases.leucine rich repeat III	.				0.0376567	-0.742464	0.223646	0.996406	0.78481	0.92071
OS01G0134200	LOC_Os01g04250.1	Similar to Universal stress protein family protein. (Os01t0134200-01);Hypothetical conserved gene. (Os01t0134200-02)	unknown	.				-0.0641606	-0.0621245	0.0590306	0.996406	0.994758	0.953605
OS01G0134500	LOC_Os01g04260.1	Similar to Delta-7-sterol-C5(6)-desaturase (EC 1.3.3.-) (Delta-7-C-5 sterol desaturase) (Delta7-sterol-C5-desaturase). (Os01t0134500-01)	hormone metabolism.brassinosteroid.synthesis-degradation.sterols.DWF7	.				-0.168349	-0.0595986	-0.00619296	0.996406	0.994758	0.994745
OS01G0134700	LOC_Os01g04280.1	Calmodulin binding protein-like family protein. (Os01t0134700-01)	signalling.calcium	.				0.551665	-0.258201	-1.04589	0.996406	0.994758	0.554479
OS01G0134800	LOC_Os01g04290.1	Similar to (1,4)-beta-xylan endohydrolase, isoenzyme X-II (EC 3.2.1.8) (Fragment). (Os01t0134800-01)	cell wall.degradation.mannan-xylose-arabinose-fucose	.				-0.0077962	-0.00970522	0.922806	0.996406	0.994758	0.513574
OS01G0134850	None	Hypothetical protein. (Os01t0134850-00)	.	.				0.0594203	-0.00970522	0.0655747	0.996406	0.994758	0.949924
OS01G0134900	LOC_Os01g04300.1	(1,4)-beta-xylan endohydrolase, isoenzyme X-II (EC 3.2.1.8) (Fragment). (Os01t0134900-01)	cell wall.degradation.mannan-xylose-arabinose-fucose	.				-0.265083	-0.74745	0.961757	0.996406	0.474344	0.540212
OS01G0135000	None	Similar to 1,4-beta-D xylan xylanohydrolase (Fragment). (Os01t0135000-01)	.	.				-0.0077962	-0.00970522	0.132791	0.996406	0.994758	0.789932
OS01G0135600	LOC_Os01g04324.1	Conserved hypothetical protein. (Os01t0135600-01)	unknown	.				-0.304736	-0.306645	0.429731	0.996406	0.92718	0.704475
OS01G0135700	LOC_Os01g04330.1	EF-HAND 2 domain containing protein. (Os01t0135700-01)	signalling.calcium	.				0.292452	-0.498377	0.555527	0.996406	0.572764	0.704475
OS01G0135800	LOC_Os01g04340.1	Similar to Cytosolic class I small heat shock protein 3B (Fragment). (Os01t0135800-01)	stress.abiotic.heat	.				0.703342	-0.74267	2.29344	0.996406	0.977007	0.37555
OS01G0135900	LOC_Os01g04350.1	Similar to Cytosolic class I small heat shock protein 3C (Fragment). (Os01t0135900-01);LMW heat shock protein. (Os01t0135900-02)	stress.abiotic.heat	.				-0.285887	-0.452033	0.343542	0.996406	0.923702	0.843123
OS01G0136000	LOC_Os01g04360.1	Similar to Cytosolic class I small heat-shock protein HSP17.5. (Os01t0136000-00)	stress.abiotic.heat	.				0.739238	0.186401	1.534	0.996406	0.994758	0.704475
OS01G0136050	None	Similar to 16.9 kDa heat shock protein. (Os01t0136050-00)	.	.				-0.0077962	-0.00970522	0.132791	0.996406	0.994758	0.839499
OS01G0136100	LOC_Os01g04370.1	16.9 kDa class I heat shock protein 1. (Os01t0136100-01)	stress.abiotic.heat	.				0.653391	0.199305	1.00112	0.996406	0.994758	0.704475
OS01G0136200	LOC_Os01g04380.1	16.9 kDa class I heat shock protein 1. (Os01t0136200-01)	stress.abiotic.heat	.				0.560538	-0.13735	1.27096	0.996406	0.994758	0.704475
OS01G0136300	LOC_Os01g04390.1	Conserved hypothetical protein. (Os01t0136300-01)	unknown	.				-0.0580638	-0.0531159	-0.0795733	0.996406	0.994758	0.963792
OS01G0136400	LOC_Os01g04409.1	Protein kinase, core domain containing protein. (Os01t0136400-01)	protein.postranslational modification.kinase.receptor like cytoplasmatic kinase VII	.				0.162738	-0.175883	0.133877	0.996406	0.994758	0.879672
OS01G0136450	None	Conserved hypothetical protein. (Os01t0136450-00)	.	.				0.0385237	-0.406147	-0.306006	0.996406	0.967049	0.859539
OS01G0136500	None	Conserved hypothetical protein. (Os01t0136500-00)	.	.				-0.174953	-0.210709	-0.703123	0.996406	0.994758	0.653705
OS01G0136502	None	Hypothetical protein. (Os01t0136502-00)	.	.				-0.0077962	-0.00970522	0.132791	0.996406	0.994758	0.793998
OS01G0136600	None	Conserved hypothetical protein. (Os01t0136600-01)	.	.				0.288091	0.0825371	-0.699888	0.996406	0.994758	0.704475
OS01G0136700	LOC_Os01g04440.1	Conserved hypothetical protein. (Os01t0136700-01)	signalling.receptor kinases.wheat LRK10 like	.				-0.174945	-0.402893	0.404513	0.996406	0.994758	0.827486
OS01G0136800	LOC_Os01g04450.1	Protein kinase, core domain containing protein. (Os01t0136800-01)	protein.postranslational modification.kinase.receptor like cytoplasmatic kinase VII	.				0.0995866	-0.396679	-0.817059	0.996406	0.877034	0.571421
OS01G0136850	None	Hypothetical protein. (Os01t0136850-00)	.	.				-0.0077962	-0.00970522	0.132791	0.996406	0.994758	0.784621
OS01G0136900	LOC_Os01g04460.1	Similar to Stress-induced receptor-like kinase 2. (Os01t0136900-00)	signalling.receptor kinases.misc	.				0.213329	0.467125	-0.530789	0.996406	0.831582	0.704475
OS01G0137125	None	Hypothetical protein. (Os01t0137125-00)	.	.				-0.0077962	-0.00970522	0.132791	0.996406	0.994758	0.704475
OS01G0137200	LOC_Os01g04480.1	Hypothetical conserved gene. (Os01t0137200-00)	.	.				-0.0132878	-0.619006	0.393325	0.996406	0.505843	0.747009
OS01G0137250	LOC_Os01g04480.1	Similar to Stress-induced receptor-like kinase 2. (Os01t0137250-00)	protein.postranslational modification	.				-0.347054	-0.348963	0.66469	0.87662	0.6261	0.343505
OS01G0137266	None	Hypothetical protein. (Os01t0137266-00)	.	.				-0.0077962	-0.00970522	0.132791	0.996406	0.994758	0.704475
OS01G0137282	LOC_Os01g04490.1	Conserved hypothetical protein. (Os01t0137282-00)	.	.				-0.27194	-0.273849	0.396935	0.996406	0.849305	0.704475
OS01G0137300	LOC_Os01g04500.1	Hypothetical protein. (Os01t0137300-01)	unknown	.				-0.0077962	-0.00970522	0.132791	0.996406	0.994758	0.738963
OS01G0137400	LOC_Os01g04470.1,LOC_Os01g04490.1	Protein kinase, catalytic domain domain containing protein. (Os01t0137400-00)	unknown	.				-0.0077962	-0.00970522	0.132791	0.996406	0.994758	0.761541
OS01G0137500	LOC_Os01g04520.1	Protein kinase, catalytic domain domain containing protein. (Os01t0137500-01)	protein.postranslational modification	.				-0.0077962	-0.00970522	0.132791	0.996406	0.994758	0.704475
OS01G0137550	None	Similar to H0215A08.3 protein. (Os01t0137550-01)	.	.				-0.0077962	-0.00970522	0.132791	0.996406	0.994758	0.704475
OS01G0137700	LOC_Os01g04540.1	Conserved hypothetical protein. (Os01t0137700-01)	signalling.receptor kinases.wheat LRK10 like	.				0.470355	-0.187439	-0.279116	0.996406	0.994758	0.845205
OS01G0137950	LOC_Os01g04550.1	Similar to predicted protein. (Os01t0137950-01)	protein.postranslational modification	.				-0.158612	0.695303	-0.514659	0.996406	0.497412	0.704475
OS01G0138000	None	Hypothetical protein. (Os01t0138000-00)	.	.				-0.0077962	-0.00970522	0.132791	0.996406	0.994758	0.881451
OS01G0138100	None	Conserved hypothetical protein. (Os01t0138100-01)	.	.				-0.0903599	-0.143763	-0.00129395	0.996406	0.994758	0.999712
OS01G0138232	None	Hypothetical protein. (Os01t0138232-00)	.	.				-0.0077962	-0.00970522	0.132791	0.996406	0.994758	0.746409
OS01G0138300	LOC_Os01g04570.1,LOC_Os01g04570.2	Conserved hypothetical protein. (Os01t0138300-01);Protein kinase, core domain containing protein. (Os01t0138300-02)	signalling.receptor kinases.S-locus glycoprotein like	.				-0.0526332	-0.352665	0.682373	0.996406	0.994758	0.704475
OS01G0138400	LOC_Os01g04580.1	Serine/threonine protein kinase domain containing protein. (Os01t0138400-01)	signalling.receptor kinases.misc	.				-0.0077962	-0.00970522	0.132791	0.996406	0.994758	0.904239
OS01G0138451	None	Hypothetical protein. (Os01t0138451-00)	.	.				-0.0077962	-0.00970522	0.132791	0.996406	0.994758	0.704475
OS01G0138500	LOC_Os01g04590.1	Protein of unknown function DUF789 family protein. (Os01t0138500-01)	unknown	.				-0.188201	-0.19011	0.509085	0.996406	0.994758	0.71696
OS01G0138600	LOC_Os01g04600.1,LOC_Os01g04600.2	phosphotransferase system, PEP-utilising enzyme, N-terminal domain containing protein. (Os01t0138600-01)	development.unspecified	.				-0.000279346	0.193733	-0.33199	0.999476	0.994758	0.704475
OS01G0138800	LOC_Os01g04620.1,LOC_Os01g04620.2,LOC_Os01g04620.3	Peptidase C26 domain containing protein. (Os01t0138800-01)	unknown	.				0.236304	0.169096	0.0443671	0.996406	0.994758	0.980055
OS01G0138900	LOC_Os01g04630.1	Mandelate racemase/muconate lactonizing enzyme family protein. (Os01t0138900-01)	misc.misc2	.				0.034778	-0.302063	-0.321642	0.996406	0.994758	0.852463
OS01G0139000	LOC_Os01g04640.1	Reticulon family protein. (Os01t0139000-00)	stress.biotic	.				0.544472	-0.307034	-0.0752992	0.94832	0.994758	0.957745
OS01G0139200	LOC_Os01g04650.1	Octicosapeptide/Phox/Bem1p domain containing protein. (Os01t0139200-01);Octicosapeptide/Phox/Bem1p domain containing protein. (Os01t0139200-02);Conserved hypothetical protein. (Os01t0139200-03)	protein.postranslational modification	.				0.187292	-0.271985	-0.262245	0.996406	0.64041	0.704475
OS01G0139600	LOC_Os01g04660.1,LOC_Os01g04660.2	Similar to Lipid phosphate phosphatase 2 (EC 3.1.3.-) (AtLPP2) (Phosphatidic acid phosphatase 2) (AtPAP2) (Prenyl diphosphate phosphatase). (Os01t0139600-01)	misc.acid and other phosphatases	.				-0.0305447	0.13846	0.351782	0.996406	0.994758	0.823657
OS01G0139700	LOC_Os01g04670.1	Conserved hypothetical protein. (Os01t0139700-01)	unknown	.				0.094072	0.0804098	1.12279	0.996406	0.994758	0.445928
OS01G0139900	LOC_Os01g04690.1	Conserved hypothetical protein. (Os01t0139900-01)	unknown	.				0.171213	-0.0785426	0.161088	0.996406	0.994758	0.922222
OS01G0140100	LOC_Os01g04710.1	Peptidase A1 domain containing protein. (Os01t0140100-01)	protein.degradation.aspartate protease	.				0.0528128	-0.188477	-0.0716352	0.996406	0.994758	0.934802
OS01G0140400	LOC_Os01g04720.1,LOC_Os01g04720.2	Similar to leucine-rich repeat protein-related. (Os01t0140400-01);Leucine-rich repeat, N-terminal domain containing protein. (Os01t0140400-02)	signalling.receptor kinases.misc	.				-0.0782122	0.149474	-0.226327	0.996406	0.972762	0.704475
OS01G0140500	LOC_Os01g04730.1	Similar to 60S ribosomal protein L26B. (Os01t0140500-01)	protein.synthesis.ribosomal protein.eukaryotic.60S subunit.L26	.				0.0393647	0.138576	-0.153258	0.996406	0.994758	0.903585
OS01G0140700	LOC_Os01g04750.1	Similar to RAV2 (REGULATOR OF THE ATPASE OF THE VACUOLAR MEMBRANE); DNA binding / transcription factor. (Os01t0140700-00)	RNA.regulation of transcription.AP2/EREBP, APETALA2/Ethylene-responsive element binding protein family	.				-0.00515346	0.806155	-0.991754	0.996714	0.486584	0.588302
OS01G0141000	LOC_Os01g04800.1	AP2/ERF and B3 domain-containing protein, Salt stress response (Os01t0141000-01)	RNA.regulation of transcription.AP2/EREBP, APETALA2/Ethylene-responsive element binding protein family	.				-0.101787	0.0155708	0.0792252	0.996406	0.994758	0.925089
OS01G0141100	LOC_Os01g04814.1,LOC_Os01g04814.3,LOC_Os01g04814.4	Similar to Salt-induced AAA-Type ATPase. (Os01t0141100-01);Similar to Vacuolar sorting protein 4b. (Os01t0141100-02)	protein.degradation.AAA type	.				0.0483436	-0.0550035	-0.033896	0.996406	0.994758	0.976142
OS01G0141150	None	Hypothetical gene. (Os01t0141150-00)	.	.				-0.0077962	-0.00970522	0.132791	0.996406	0.994758	0.911486
OS01G0141300	LOC_Os01g04840.1	Similar to vacuolar sorting protein 4b. (Os01t0141300-00)	protein.degradation.AAA type	.				-0.0077962	-0.00970522	0.132791	0.996406	0.994758	0.831039
OS01G0141450	None	Hypothetical gene. (Os01t0141450-00)	.	.				-0.0077962	-0.00970522	0.132791	0.996406	0.994758	0.704475
OS01G0141600	LOC_Os01g04860.1	Protein of unknown function DUF647 family protein. (Os01t0141600-01)	unknown	.				0.140977	0.264246	-0.57591	0.996406	0.741392	0.35333
OS01G0141700	LOC_Os01g04870.1	Similar to predicted protein. (Os01t0141700-01)	RNA.regulation of transcription.unclassified	.				0.0530416	0.366094	0.0140062	0.996406	0.704506	0.994084
OS01G0141900	LOC_Os01g04880.1,LOC_Os01g04880.2	Conserved hypothetical protein. (Os01t0141900-01)	unknown	.				0.0557053	-0.214228	0.258744	0.996406	0.72476	0.704475
OS01G0142100	LOC_Os01g04900.1,LOC_Os01g04900.2,LOC_Os01g04900.3	Peptidase M50 family protein. (Os01t0142100-01);Similar to Metalloendopeptidase. (Os01t0142100-02)	protein.degradation	.				0.64716	0.4806	-0.603158	0.977682	0.929371	0.713459
OS01G0142200	LOC_Os01g04910.1	Kinase binding protein CGI-121 domain containing protein. (Os01t0142200-01)	unknown	.				0.0340201	0.280618	-0.780283	0.996406	0.852386	0.270486
OS01G0142300	LOC_Os01g04920.1,LOC_Os01g04920.2,LOC_Os01g04920.3	Glycosyl transferase, group 1 domain containing protein. (Os01t0142300-01);Glycosyl transferase, group 1 domain containing protein. (Os01t0142300-02)	lipid metabolism.glycolipid synthesis.sulfolipid synthase	.				0.303024	0.15622	-0.380203	0.996406	0.994758	0.704475
OS01G0142500	LOC_Os01g04930.1	Homeodomain-like containing protein. (Os01t0142500-01)	RNA.regulation of transcription.MYB-related transcription factor family	.				-0.0177643	0.181416	-0.0583148	0.996406	0.854035	0.921662
OS01G0142600	LOC_Os01g04950.3	Conserved hypothetical protein. (Os01t0142600-01)	.	.				-0.154909	-0.536403	-0.573197	0.996406	0.866214	0.728335
OS01G0142800	LOC_Os01g04950.1,LOC_Os01g04950.2,LOC_Os01g04950.3,LOC_Os01g04950.4	Putative peptide transporter, Long-distance translocation of dimethylarsinate to rice grain (Os01t0142800-01);Similar to cDNA clone:J023036E09, full insert sequence (Fragment). (Os01t0142800-02);Similar to Peptide transporter. (Os01t0142800-03)	transport.peptides and oligopeptides	.				-0.106892	-0.449606	-0.115642	0.996406	0.557634	0.915054
OS01G0142875	None	Hypothetical protein. (Os01t0142875-00)	.	.				-0.0077962	-0.00970522	0.132791	0.996406	0.994758	0.704475
OS01G0142950	None	Conserved hypothetical protein. (Os01t0142950-01)	.	.				-0.0247744	-0.171222	-0.658121	0.996406	0.994758	0.599727
OS01G0143100	LOC_Os01g04990.1,LOC_Os01g04990.2	Adenine nucleotide translocator 1 domain containing protein. (Os01t0143100-01)	transport.metabolite transporters at the mitochondrial membrane	.				-0.0866554	0.0221335	-0.144165	0.996406	0.994758	0.854149
OS01G0143300	LOC_Os01g05010.1	Similar to Glycine-rich protein (Fragment). (Os01t0143300-01)	unknown	.				-0.470085	0.333886	0.318946	0.771175	0.81798	0.740921
OS01G0143350	None	Hypothetical gene. (Os01t0143350-00)	.	.				0.118384	-0.00970522	0.00661139	0.996406	0.994758	0.995535
OS01G0143400	LOC_Os01g05020.1	Protein of unknown function DUF594 domain containing protein. (Os01t0143400-00)	unknown	.				-0.0077962	-0.00970522	0.132791	0.996406	0.994758	0.865071
OS01G0143700	LOC_Os01g05050.1	Similar to Mitochondrial glycoprotein. (Os01t0143700-00)	unknown	.				-0.0077962	-0.00970522	0.132791	0.996406	0.994758	0.704475
OS01G0143750	None	Hypothetical protein. (Os01t0143750-00)	.	.				-0.0077962	-0.00970522	0.132791	0.996406	0.994758	0.704475
OS01G0143800	LOC_Os01g05060.1	Mitochondrial glycoprotein family protein. (Os01t0143800-01);Mitochondrial glycoprotein family protein. (Os01t0143800-03)	unknown	.				-0.095127	0.177791	0.389957	0.996406	0.994758	0.704475
OS01G0143900	LOC_Os01g05064.1	Conserved hypothetical protein. (Os01t0143900-01)	unknown	.				0.195694	-0.32183	0.766342	0.996406	0.994758	0.704475
OS01G0144000	LOC_Os01g05070.1,LOC_Os01g05070.2	Conserved hypothetical protein. (Os01t0144000-01)	unknown	.				-0.00925837	-0.0481626	-0.0996297	0.996406	0.994758	0.865571
OS01G0144100	LOC_Os01g05080.1,LOC_Os01g05080.2	Similar to Thylakoid lumenal 15 kDa protein, chloroplast precursor (p15). (Os01t0144100-01)	unknown	.				-0.13684	-0.138749	0.261835	0.996406	0.994758	0.704475
OS01G0144200	LOC_Os01g05090.1	Vacuolar import and degradation protein Vid24 domain containing protein. (Os01t0144200-01)	signalling.light	.				-0.186447	-0.0406755	-0.81375	0.996406	0.994758	0.704475
OS01G0144300	LOC_Os01g05100.1	Conserved hypothetical protein. (Os01t0144300-01)	unknown	.				-0.0757316	-0.0776406	0.200727	0.996406	0.994758	0.870033
OS01G0144340	None	Similar to Actin-related protein 5. (Os01t0144340-00)	.	.				0.0474213	0.257974	-0.316782	0.996406	0.719232	0.704475
OS01G0144380	LOC_Os01g05105.1	Hypothetical gene. (Os01t0144380-01)	unknown	.				-0.325619	0.00539837	-0.560858	0.996406	0.996658	0.782751
OS01G0144500	LOC_Os01g05120.1	Ubiquitin fusion degradation protein UFD1 domain containing protein. (Os01t0144500-00)	protein.degradation.ubiquitin	.				-0.0077962	0.116692	0.00639353	0.996406	0.994758	0.997892
OS01G0144600	LOC_Os01g05130.1	Conserved hypothetical protein. (Os01t0144600-01)	unknown	.				0.0290596	0.0169264	0.194114	0.996406	0.994758	0.775337
OS01G0144700	LOC_Os01g05140.1	Conserved hypothetical protein. (Os01t0144700-01)	unknown	.				-0.427036	-0.0597155	0.459276	0.954112	0.994758	0.704475
OS01G0144800	LOC_Os01g05150.1	Protein of unknown function DUF3681 domain containing protein. (Os01t0144800-01)	unknown	.				0.351745	0.844806	-0.344345	0.996406	0.557081	0.866136
OS01G0144900	None	Hypothetical protein. (Os01t0144900-01)	.	.				0.170384	-0.109464	0.0254072	0.996406	0.994758	0.993289
OS01G0145000	LOC_Os01g05170.1	Hypothetical conserved gene. (Os01t0145000-00)	unknown	.				-0.19034	-0.192249	0.315336	0.996406	0.994758	0.714383
OS01G0145200	LOC_Os01g05180.1	Protein of unknown function DUF3681 domain containing protein. (Os01t0145200-01)	unknown	.				0.0674965	0.132545	-0.16124	0.996406	0.994758	0.922222
OS01G0145600	None	Conserved hypothetical protein. (Os01t0145600-01)	.	.				-0.0515435	-0.519282	0.0499728	0.996406	0.946735	0.983395
OS01G0146101	LOC_Os01g05289.1	Conserved hypothetical protein. (Os01t0146101-01)	unknown	.				0.195148	0.190106	-0.680713	0.996406	0.994758	0.704475
OS01G0146200	LOC_Os01g05310.1	Protein of unknown function DUF3681 domain containing protein. (Os01t0146200-01)	unknown	.				0.0424098	0.194637	-0.139954	0.996406	0.994758	0.930707
OS01G0146600	None	Conserved hypothetical protein. (Os01t0146600-01)	.	.				-0.0077962	-0.00970522	0.132791	0.996406	0.994758	0.704475
OS01G0146801	LOC_Os01g05380.1	Conserved hypothetical protein. (Os01t0146801-00)	unknown	.				-0.379863	-0.381772	0.504858	0.405325	0.266835	0.319932
OS01G0147001	LOC_Os01g05400.1	Similar to H0212B02.9 protein. (Os01t0147001-00)	unknown	.				-0.12119	-0.12491	0.178846	0.996406	0.994758	0.850866
OS01G0147200	LOC_Os01g05420.1	IWS1, C-terminal family protein. (Os01t0147200-01);Similar to IWS1 C-terminus family protein. (Os01t0147200-02)	RNA.regulation of transcription.unclassified	.				0.0299381	0.0977294	-0.396318	0.996406	0.994758	0.418134
OS01G0147250	None	Hypothetical gene. (Os01t0147250-01)	.	.				0.324854	0.162408	-0.702887	0.996406	0.994758	0.704475
OS01G0147300	LOC_Os01g05430.1	Similar to membrane protein. (Os01t0147300-01)	protein.degradation.serine protease	.				-0.829525	-0.727012	1.3755	0.668546	0.572764	0.300508
OS01G0147400	LOC_Os01g05440.1	Uncharacterised domain XH domain containing protein. (Os01t0147400-00)	RNA.regulation of transcription.putative transcription regulator	.				-0.159767	-0.328489	0.545014	0.996406	0.994758	0.750871
OS01G0147600	LOC_Os01g05450.1,LOC_Os01g05460.1	Conserved hypothetical protein. (Os01t0147600-00)	unknown	.				-1.07391	-0.252197	1.00956	0.396652	0.994758	0.616781
OS01G0147700	LOC_Os01g05470.1	Region of unknown function XH domain containing protein. (Os01t0147700-01)	RNA.regulation of transcription.putative transcription regulator	.				-0.0258383	0.155008	-0.666959	0.996406	0.934344	0.0836095
OS01G0147800	LOC_Os01g05480.1,LOC_Os01g05480.2,LOC_Os01g05480.3	Domain of unknown function DUF547 domain containing protein. (Os01t0147800-01)	RNA.regulation of transcription.NAC domain transcription factor family	.				0.853224	-0.0437467	-1.34575	0.669358	0.994758	0.346341
OS01G0147850	None	Hypothetical protein. (Os01t0147850-00)	.	.				-0.0077962	-0.00970522	0.132791	0.996406	0.994758	0.704475
OS01G0147900	LOC_Os01g05490.1,LOC_Os01g05490.2	Triosephosphate isomerase, cytosolic (EC 5.3.1.1) (TIM) (Triose- phosphate isomerase). (Os01t0147900-01)	PS.calvin cycle.TPI	.				-0.00142602	0.135538	0.11893	0.996714	0.946665	0.82145
OS01G0148000	LOC_Os01g05500.1,LOC_Os01g05500.2	Similar to predicted protein. (Os01t0148000-00)	.	5			DOWN	0.166261	0.510574	-2.09743	0.996406	0.514846	0.00158348
OS01G0148050	LOC_Os01g05500.1,LOC_Os01g05500.2	Hypothetical conserved gene. (Os01t0148050-01)	protein.degradation.ubiquitin	.				0.111974	0.16578	-0.250819	0.996406	0.878614	0.704475
OS01G0148100	LOC_Os01g05510.1,LOC_Os01g05510.2,LOC_Os01g05510.3,LOC_Os01g05510.4,LOC_Os01g05510.5	Conserved hypothetical protein. (Os01t0148100-01)	unknown	.				0.0687774	-0.0531351	-0.426154	0.996406	0.994758	0.514408
OS01G0148200	LOC_Os01g05520.1	Hypothetical protein. (Os01t0148200-01)	unknown	.				-0.188827	0.146167	-0.0902975	0.996406	0.994758	0.956423
OS01G0148400	LOC_Os01g05530.1	Brix domain containing protein. (Os01t0148400-01)	unknown	.				-0.217703	-0.0564006	-0.452685	0.996406	0.994758	0.704475
OS01G0148500	LOC_Os01g05540.1	Protein of unknown function DUF1677, Oryza sativa family protein. (Os01t0148500-01)	unknown	.				0.0232368	-0.118736	-0.537504	0.996406	0.994758	0.775897
OS01G0148700	LOC_Os01g05560.1	Protein of unknown function DUF1677, Oryza sativa family protein. (Os01t0148700-01);Protein of unknown function DUF1677, Oryza sativa family protein. (Os01t0148700-02)	unknown	.				-0.0609288	0.238771	-0.291608	0.996406	0.688529	0.704475
OS01G0149200	LOC_Os01g05585.1	Hypothetical gene. (Os01t0149200-01)	metal handling.binding, chelation and storage	.				-0.140186	-0.335241	0.110908	0.996406	0.994758	0.949902
OS01G0149350	LOC_Os01g05600.1	NB-ARC domain containing protein. (Os01t0149350-00)	stress.biotic.PR-proteins	.				-0.224785	0.461582	0.253745	0.996406	0.821547	0.870462
OS01G0149400	LOC_Os01g05610.1	Hypothetical protein. (Os01t0149400-00)	DNA.synthesis/chromatin structure.histone	.				-0.039349	0.241428	-0.47883	0.996406	0.977934	0.704475
OS01G0149500	LOC_Os01g05620.1	NBS-LRR domain-containing protein, Rice blast disease resistance (Os01t0149500-01)	stress.biotic.PR-proteins	.				-0.00251973	0.793297	-1.26873	0.998436	0.550323	0.423362
OS01G0149600	LOC_Os01g05630.1	Histon H2B (Os01t0149600-01)	DNA.synthesis/chromatin structure.histone	.				-0.0871606	0.235103	-0.268239	0.996406	0.859188	0.707202
OS01G0149700	LOC_Os01g05640.1	Hypothetical conserved gene. (Os01t0149700-00)	signalling.receptor kinases.leucine rich repeat XI	.				0.0238846	-0.850495	-0.250248	0.996406	0.523936	0.902441
OS01G0149750	None	Hypothetical protein. (Os01t0149750-00)	.	.				-0.0077962	-0.00970522	0.132791	0.996406	0.994758	0.704475
OS01G0149800	LOC_Os01g05650.1	Metallothionein-like protein type 2. (Os01t0149800-01)	metal handling.binding, chelation and storage	.				0.187895	0.189368	-0.0704486	0.996406	0.994758	0.937241
OS01G0149900	LOC_Os01g05660.1,LOC_Os01g05660.2,LOC_Os01g05660.3	Conserved hypothetical protein. (Os01t0149900-01)	unknown	.				-0.397899	0.170324	0.0477127	0.948147	0.994758	0.963792
OS01G0150000	LOC_Os01g05670.1	Similar to Synaptic glycoprotein SC2. (Os01t0150000-01);3-oxo-5-alpha-steroid 4-dehydrogenase, C-terminal domain containing protein. (Os01t0150000-02)	lipid metabolism.''exotics'' (steroids, squalene etc).trans-2-enoyl-CoA reductase (NADPH)	.				0.00150738	0.104358	-0.0362646	0.996848	0.994758	0.950426
OS01G0150100	LOC_Os01g05680.1	Similar to Geranylgeranyltransferase type I beta subunit. (Os01t0150100-01)	secondary metabolism.isoprenoids.non-mevalonate pathway	.				-0.16958	-0.457247	0.071909	0.996406	0.141845	0.915355
OS01G0150200	LOC_Os01g05694.1	Protein-tyrosine phosphatase-like, PTPLA domain containing protein. (Os01t0150200-01);Protein-tyrosine phosphatase-like, PTPLA domain containing protein. (Os01t0150200-02)	protein.postranslational modification	.				0.0986951	0.0473537	-0.201402	0.996406	0.994758	0.751952
OS01G0150400	LOC_Os01g05710.1	Similar to 3-hydroxyacyl-CoA dehydratase PASTICCINO 2A. (Os01t0150400-00)	protein.postranslational modification	.				0.68279	0.186143	-0.753643	0.953449	0.994758	0.704475
OS01G0150500	LOC_Os01g05720.1	Similar to 3-hydroxyacyl-CoA dehydratase PASTICCINO 2A. (Os01t0150500-00)	protein.postranslational modification	.				-0.0077962	-0.00970522	0.132791	0.996406	0.994758	0.781232
OS01G0150700	LOC_Os01g05730.1	Hypothetical conserved gene. (Os01t0150700-00)	unknown	3	DOWN			-3.48337	-0.764934	0.729221	2.45e-14	0.0226391	0.216608
OS01G0150800	LOC_Os01g05744.1	Protein-tyrosine phosphatase-like, PTPLA domain containing protein. (Os01t0150800-01)	protein.postranslational modification	.				-0.157463	0.111154	-0.1588	0.996406	0.994758	0.918874
OS01G0150900	LOC_Os01g05760.1,LOC_Os01g05780.1	Conserved hypothetical protein. (Os01t0150900-01)	protein.postranslational modification	.				-0.0077962	-0.00970522	0.132791	0.996406	0.994758	0.891801
OS01G0150950	LOC_Os01g05770.1	Conserved hypothetical protein. (Os01t0150950-00)	unknown	.				0.118893	0.199101	-0.164754	0.996406	0.994758	0.919042
OS01G0151100	LOC_Os01g05790.1	HSP20-like chaperone domain containing protein. (Os01t0151100-01)	stress.abiotic	.				-0.0107255	-0.088744	-0.193323	0.996406	0.994758	0.704475
OS01G0151200	LOC_Os01g05800.1,LOC_Os01g05800.2	Similar to Inner membrane protein ALBINO3, chloroplast precursor. Splice isoform 2. (Os01t0151200-01);Similar to inner membrane protein ALBINO3. (Os01t0151200-02);Similar to inner membrane protein ALBINO3. (Os01t0151200-03)	protein.targeting.chloroplast	.				0.0592497	-0.178628	-0.00437638	0.996406	0.928636	0.998902
OS01G0151400	LOC_Os01g05810.1	Similar to Gamma-glutamyl transferase. (Os01t0151400-01)	redox.ascorbate and glutathione.glutathione	.				0.118384	0.277759	0.0636776	0.996406	0.994758	0.959188
OS01G0151500	LOC_Os01g05820.1	Similar to GGT4 (GAMMA-GLUTAMYL TRANSPEPTIDASE 4); gamma-glutamyltransferase/ glutathione gamma-glutamylcysteinyltransferase. (Os01t0151500-00)	redox.ascorbate and glutathione.glutathione	.				0.127482	-0.138749	-0.00248723	0.996406	0.994758	0.999187
OS01G0151600	LOC_Os01g05830.1	Conserved hypothetical protein. (Os01t0151600-01)	unknown	.				-0.168346	-0.0698213	0.156713	0.996406	0.994758	0.853033
OS01G0151700	LOC_Os01g05840.1,LOC_Os01g05840.2	Similar to Short-chain dehydrogenase Tic32. (Os01t0151700-01)	misc.short chain dehydrogenase/reductase (SDR)	.				0.370905	0.202128	-0.901706	0.996406	0.994758	0.681847
OS01G0151750	None	Hypothetical conserved gene. (Os01t0151750-00)	.	.				-0.0077962	-0.00970522	0.132791	0.996406	0.994758	0.807834
OS01G0151900	LOC_Os01g05860.1	Pentatricopeptide repeat domain containing protein. (Os01t0151900-01)	development.unspecified	.				-0.251471	0.311585	-0.460754	0.996406	0.683013	0.622894
OS01G0152000	LOC_Os01g05870.1	Protein kinase, core domain containing protein. (Os01t0152000-01)	signalling.receptor kinases.misc	.				-0.0442976	-0.329816	1.03974	0.996406	0.994758	0.453944
OS01G0152050	None	Hypothetical protein. (Os01t0152050-00)	.	.				-0.0077962	-0.00970522	0.132791	0.996406	0.994758	0.704475
OS01G0152100	LOC_Os01g05880.1	F-box domain, Skp2-like domain containing protein. (Os01t0152100-00)	unknown	.				-0.0077962	-0.00970522	0.132791	0.996406	0.994758	0.746666
OS01G0152200	LOC_Os01g05890.1	F-box domain, Skp2-like domain containing protein. (Os01t0152200-00)	unknown	.				0.0594203	-0.00970522	0.0655747	0.996406	0.994758	0.9548
OS01G0152300	LOC_Os01g05900.1	Similar to Histone H2B.1. (Os01t0152300-00)	DNA.synthesis/chromatin structure.histone	.				-0.115757	0.0553661	0.037484	0.996406	0.994758	0.953332
OS01G0152500	None	Hypothetical conserved gene. (Os01t0152500-00)	.	.				-0.0077962	-0.00970522	0.132791	0.996406	0.994758	0.721259
OS01G0152600	LOC_Os01g05940.1	Protein kinase, catalytic domain domain containing protein. (Os01t0152600-00)	.	.				-0.138419	-0.0902361	-0.484625	0.996406	0.994758	0.460012
OS01G0152687	LOC_Os01g05940.1	Serine-threonine/tyrosine-protein kinase domain containing protein. (Os01t0152687-00)	signalling.receptor kinases.leucine rich repeat XI	.				0.808106	0.825078	-2.23645	0.775551	0.528074	0.0524589
OS01G0152700	None	Similar to Histone H2B (CaH2B). (Os01t0152700-01)	.	.				0.122528	0.186297	-0.0662089	0.996406	0.859874	0.918629
OS01G0152800	LOC_Os01g05960.1	Protein kinase, core domain containing protein. (Os01t0152800-01)	signalling.receptor kinases.leucine rich repeat XI	.				-0.427378	-0.968874	0.65435	0.996406	0.300718	0.704475
OS01G0152850	None	Hypothetical protein. (Os01t0152850-00)	.	.				0.307874	-0.00970522	-0.182879	0.901121	0.994758	0.811985
OS01G0152900	LOC_Os01g05970.1	Similar to Histone H2B.1. (Os01t0152900-00)	.	.				-0.108359	0.0640299	0.185514	0.996406	0.994758	0.838576
OS01G0152950	None	Cyclin-like F-box domain containing protein. (Os01t0152950-00)	.	.				0.0742041	-0.127652	0.251915	0.996406	0.994758	0.704475
OS01G0152951	None	Hypothetical conserved gene. (Os01t0152951-00)	.	.				-0.596289	-0.471689	0.83391	0.996406	0.994758	0.704475
OS01G0153000	LOC_Os01g05980.1	Protein kinase, catalytic domain domain containing protein. (Os01t0153000-00)	signalling.receptor kinases.leucine rich repeat XI	.				0.371394	0.116692	0.38694	0.826174	0.994758	0.704475
OS01G0153050	None	Hypothetical protein. (Os01t0153050-00)	.	.				-0.0077962	-0.00970522	0.132791	0.996406	0.994758	0.704475
OS01G0153100	LOC_Os01g05970.1	Similar to Histone H2B-3 (Fragment). (Os01t0153100-00)	DNA.synthesis/chromatin structure.histone	.				-0.0469193	-0.0690717	0.00162261	0.996406	0.994758	0.998979
OS01G0153150	None	Hypothetical conserved gene. (Os01t0153150-01)	.	.				-1.25915	-1.24725	1.0552	0.36267	0.250939	0.687787
OS01G0153200	LOC_Os01g06000.1	Hypothetical conserved gene. (Os01t0153200-00)	.	.				-0.0077962	-0.00970522	0.132791	0.996406	0.994758	0.704475
OS01G0153250	LOC_Os01g06000.1	Hypothetical conserved gene. (Os01t0153250-00)	development.unspecified	.				0.0390847	0.174417	-0.00870978	0.996406	0.994758	0.998902
OS01G0153275	None	Hypothetical protein. (Os01t0153275-00)	.	.				-0.0077962	-0.00970522	0.132791	0.996406	0.994758	0.704475
OS01G0153300	LOC_Os01g06010.1	Similar to Histone H2B.1. (Os01t0153300-00)	DNA.synthesis/chromatin structure.histone	.				-0.396613	-0.140505	0.545246	0.750672	0.994758	0.524
OS01G0153400	LOC_Os01g06020.1	Similar to tRNA synthetase class II (D, K and N) family protein. (Os01t0153400-01)	protein.aa activation.aspartate-tRNA ligase	.				0.0152934	0.309367	0.00150431	0.996406	0.795892	0.99933
OS01G0153500	LOC_Os01g06030.1	Protein of unknown function DUF674 domain containing protein. (Os01t0153500-00)	unknown	.				-0.0077962	-0.00970522	0.132791	0.996406	0.994758	0.704475
OS01G0153550	None	Hypothetical protein. (Os01t0153550-00)	.	.				-0.0077962	-0.00970522	0.132791	0.996406	0.994758	0.704475
OS01G0153600	LOC_Os01g06040.1	Protein of unknown function DUF674 domain containing protein. (Os01t0153600-00)	unknown	.				-0.0077962	-0.00970522	0.132791	0.996406	0.994758	0.704475
OS01G0153625	None	Hypothetical protein. (Os01t0153625-00)	.	.				-0.0077962	-0.00970522	0.132791	0.996406	0.994758	0.704475
OS01G0153700	LOC_Os01g06050.1,LOC_Os01g06050.2	Conserved hypothetical protein. (Os01t0153700-01)	unknown	.				-0.267635	0.339156	-0.401172	0.996406	0.994758	0.778326
OS01G0153800	LOC_Os01g06060.1	Similar to gibberellin receptor GID1L2. (Os01t0153800-00)	Biodegradation of Xenobiotics	.				-0.231712	-0.246191	0.531679	0.996406	0.994758	0.707065
OS01G0153900	LOC_Os01g06070.1	Hypothetical conserved gene. (Os01t0153900-00)	unknown	.				-0.0077962	-0.00970522	0.132791	0.996406	0.994758	0.880968
OS01G0153950	LOC_Os01g06080.1	Protein of unknown function DUF674 domain containing protein. (Os01t0153950-00)	.	.				-0.0077962	-0.00970522	0.132791	0.996406	0.994758	0.704475
OS01G0154000	LOC_Os01g06080.1	Conserved hypothetical protein. (Os01t0154000-01)	unknown	.				-0.182884	-0.184793	0.307879	0.974147	0.719204	0.56294
OS01G0154100	LOC_Os01g06090.1	Protein of unknown function DUF674 domain containing protein. (Os01t0154100-00)	unknown	.				-0.0077962	-0.00970522	0.132791	0.996406	0.994758	0.704475
OS01G0154200	LOC_Os01g06120.1	Protein of unknown function DUF674 domain containing protein. (Os01t0154200-00)	unknown	.				-0.0077962	-0.00970522	0.132791	0.996406	0.994758	0.704475
OS01G0154250	None	Hypothetical protein. (Os01t0154250-00)	.	.				-0.0077962	-0.00970522	0.132791	0.996406	0.994758	0.704475
OS01G0154300	LOC_Os01g06130.1,LOC_Os01g06130.2	Hypothetical conserved gene. (Os01t0154300-00)	unknown	.				-0.0077962	-0.00970522	0.132791	0.996406	0.994758	0.846133
OS01G0154500	LOC_Os01g06140.1	Protein of unknown function DUF674 domain containing protein. (Os01t0154500-01)	unknown	.				0.337432	0.12042	-0.342562	0.996406	0.994758	0.748795
OS01G0154600	LOC_Os01g06150.1	Protein of unknown function DUF674 domain containing protein. (Os01t0154600-01)	unknown	.				0.454814	-0.741225	-0.531069	0.972761	0.288343	0.704475
OS01G0154950	None	Hypothetical gene. (Os01t0154950-01)	.	.				-0.0077962	-0.00970522	0.132791	0.996406	0.994758	0.761541
OS01G0155000	LOC_Os01g06220.1	Alpha/beta hydrolase fold-3 domain containing protein. (Os01t0155000-02)	Biodegradation of Xenobiotics	.				0.121799	0.320005	-0.326514	0.996406	0.994758	0.837068
OS01G0155200	LOC_Os01g06240.1	Similar to H0525E10.8 protein. (Os01t0155200-00)	signalling.receptor kinases.S-locus glycoprotein like	.				-0.384727	-0.0216721	-0.503165	0.996406	0.994758	0.71349
OS01G0155300	LOC_Os01g06250.1	Similar to dirigent-like protein. (Os01t0155300-00)	stress.biotic.PR-proteins	.				-0.0734991	-0.0754081	0.198494	0.996406	0.994758	0.848553
OS01G0155400	LOC_Os01g06270.1,LOC_Os01g06270.2	Conserved hypothetical protein. (Os01t0155400-01)	unknown	.				0.329825	0.159786	-0.375107	0.708343	0.994758	0.653571
OS01G0155500	LOC_Os01g06280.1,LOC_Os01g06280.2	Protein kinase, catalytic domain domain containing protein. (Os01t0155500-01)	protein.postranslational modification.kinase.receptor like cytoplasmatic kinase VII	.				0.859602	0.356013	-1.04731	0.098026	0.771704	0.15125
OS01G0155600	LOC_Os01g06290.1,LOC_Os01g06290.2,LOC_Os01g06290.3,LOC_Os01g06290.4	Similar to Splicing factor RSZ33. (Os01t0155600-01);Similar to Splicing factor RSZ33. (Os01t0155600-02)	RNA.RNA binding	.				-0.133596	0.317695	-0.394374	0.996406	0.286196	0.393353
OS01G0155800	LOC_Os01g06310.1	Conserved hypothetical protein. (Os01t0155800-01)	unknown	.				0.0594203	-0.00970522	0.0655747	0.996406	0.994758	0.950931
OS01G0156000	LOC_Os01g06320.1	Similar to Myb family DNA-binding protein. (Os01t0156000-01)	RNA.regulation of transcription.MYB-related transcription factor family	.				0.118384	-0.00970522	0.00661139	0.996406	0.994758	0.998902
OS01G0156300	LOC_Os01g06340.1	Similar to Cappuccino protein. (Os01t0156300-01)	unknown	.				-0.0912921	0.459326	-0.286876	0.996406	0.930788	0.878422
OS01G0157200	LOC_Os01g06400.1	Conserved hypothetical protein. (Os01t0157200-01)	unknown	.				-0.0077962	-0.00970522	0.609339	0.996406	0.994758	0.64422
OS01G0157400	LOC_Os01g06420.1	Conserved hypothetical protein. (Os01t0157400-00)	unknown	.				-0.0077962	0.12042	0.00266622	0.996406	0.994758	0.998902
OS01G0157500	LOC_Os01g06430.1	Protein of unknown function DUF1110 domain containing protein. (Os01t0157500-00)	unknown	.				0.118384	0.0597452	0.286944	0.996406	0.994758	0.704475
OS01G0157600	LOC_Os01g06440.1	Conserved hypothetical protein. (Os01t0157600-01)	unknown	.				0.170996	0.236451	-0.415656	0.996406	0.993724	0.704475
OS01G0157700	LOC_Os01g06450.1	Glycosyl transferase, family 43 domain containing protein. (Os01t0157700-00)	protein.glycosylation	.				-0.19439	-0.305634	0.386484	0.996406	0.994758	0.754562
OS01G0157800	LOC_Os01g06454.1	Heat shock protein DnaJ, N-terminal domain containing protein. (Os01t0157800-01)	stress.abiotic.heat	.				5.05e-06	0.374531	-0.334306	0.999985	0.812207	0.75837
OS01G0157900	LOC_Os01g06460.1	Protein of unknown function Cys-rich family protein. (Os01t0157900-01)	unknown	.				0.174029	-0.232794	0.394924	0.996406	0.780104	0.617076
OS01G0158000	LOC_Os01g06470.1	Importin alpha-2 subunit. (Os01t0158000-01);Importin alpha-2 subunit. (Os01t0158000-02)	protein.targeting.nucleus	.				-0.0101148	0.235455	-0.425031	0.996406	0.754457	0.538029
OS01G0158100	None	Pentatricopeptide repeat containing protein. (Os01t0158100-01)	.	.				-0.519777	-0.040161	1.04437	0.957787	0.994758	0.389868
OS01G0158200	LOC_Os01g06490.1,LOC_Os01g06490.2	Similar to Serine carboxypeptidase II-1 precursor (EC 3.4.16.6) (CP-MII.1) (Fragment). (Os01t0158200-01)	protein.degradation.serine protease	.				0.597217	0.532043	-0.998331	0.94878	0.785062	0.540212
OS01G0158400	LOC_Os01g06500.1,LOC_Os01g06500.2	Galactose-binding like domain containing protein. (Os01t0158400-01);Galactose-binding like domain containing protein. (Os01t0158400-02)	misc.myrosinases-lectin-jacalin	.				0.357412	-0.228506	-0.584616	0.996406	0.994758	0.704475
OS01G0158500	LOC_Os01g06510.1	Similar to arginyl-tRNA synthetase. (Os01t0158500-01)	protein.aa activation.arginine-tRNA ligase	.				-0.0077962	-0.00970522	0.132791	0.996406	0.994758	0.704475
OS01G0158533	None	Hypothetical protein. (Os01t0158533-00)	.	.				-0.0077962	-0.00970522	0.132791	0.996406	0.994758	0.704475
OS01G0158566	None	Hypothetical conserved gene. (Os01t0158566-00)	.	.				-0.0077962	-0.00970522	0.132791	0.996406	0.994758	0.704475
OS01G0158600	LOC_Os01g06520.1	Leucine-rich repeat, N-terminal domain containing protein. (Os01t0158600-01)	stress.biotic.PR-proteins	.				-0.0077962	-0.00970522	0.132791	0.996406	0.994758	0.704475
OS01G0158800	LOC_Os01g06540.1	Similar to PHD finger protein. (Os01t0158800-00)	RNA.regulation of transcription.Alfin-like	.				-0.0077962	-0.00970522	0.132791	0.996406	0.994758	0.825119
OS01G0158900	LOC_Os01g06550.1	Zinc finger, NF-X1-type domain containing protein. (Os01t0158900-01);Hypothetical conserved gene. (Os01t0158900-02)	RNA.regulation of transcription.putative transcription regulator	.				0.00232833	0.176385	-0.121019	0.996434	0.924991	0.861461
OS01G0159000	LOC_Os01g06560.1,LOC_Os01g06560.2	Similar to cDNA clone:J023049H21, full insert sequence. (Os01t0159000-01)	unknown	.				-0.0869161	-0.61095	0.779222	0.996406	0.85488	0.704475
OS01G0159200	LOC_Os01g06580.1	Similar to Fasciclin-like protein FLA18. (Os01t0159200-01)	cell wall.cell wall proteins.AGPs.AGP	.				-0.0077962	-0.00970522	0.132791	0.996406	0.994758	0.912907
OS01G0159250	None	Hypothetical protein. (Os01t0159250-00)	.	.				-0.0077962	-0.00970522	0.132791	0.996406	0.994758	0.91494
OS01G0159300	LOC_Os01g06590.1,LOC_Os01g06590.2,LOC_Os01g06590.3	Zinc finger, RING/FYVE/PHD-type domain containing protein. (Os01t0159300-01)	protein.degradation.ubiquitin.E3.RING	.				0.110086	0.00507519	-0.212842	0.996406	0.994758	0.830687
OS01G0159400	LOC_Os01g06600.1,LOC_Os01g06600.2	Similar to Acyl-coenzyme A oxidase 4, peroxisomal (EC 1.3.3.6) (AOX 4) (Short- chain acyl-CoA oxidase) (SAOX) (AtCX4) (G6p) (AtG6). (Os01t0159400-01)	lipid metabolism.lipid degradation.beta-oxidation.acyl CoA DH	.				0.0106773	0.100898	0.136469	0.996406	0.994758	0.878297
OS01G0159500	LOC_Os01g06620.1	Rapid ALkalinization Factor domain containing protein. (Os01t0159500-01)	unknown	.				0.0478624	0.0591496	-0.0596575	0.996406	0.994758	0.91871
OS01G0159600	LOC_Os01g06630.1	Small hydrophilic plant seed protein family protein. (Os01t0159600-01)	unknown	3			UP	-0.249391	-0.544695	1.74698	0.996406	0.631659	0.0396646
OS01G0159800	LOC_Os01g06640.1,LOC_Os01g06640.2,LOC_Os01g06640.3	Similar to DNA binding protein. (Os01t0159800-01)	RNA.regulation of transcription.bHLH,Basic Helix-Loop-Helix family	.				0.0657598	-0.847139	1.09454	0.996406	0.2525	0.326048
OS01G0160100	LOC_Os01g06660.1	Similar to Pyruvate decarboxylase isozyme 2 (EC 4.1.1.1) (PDC) (Fragment). (Os01t0160100-01)	fermentation.PDC	.				-0.288224	-0.642088	0.261124	0.996406	0.884839	0.912615
OS01G0160150	None	Hypothetical protein. (Os01t0160150-00)	.	.				-0.0077962	-0.00970522	0.132791	0.996406	0.994758	0.704475
OS01G0160200	LOC_Os01g06670.1	Leucine-rich repeat, N-terminal domain containing protein. (Os01t0160200-02)	stress.biotic.PR-proteins	.				-0.0077962	-0.00970522	0.132791	0.996406	0.994758	0.704475
OS01G0160700	LOC_Os01g06730.1	Leucine-rich repeat, N-terminal domain containing protein. (Os01t0160700-00)	stress.biotic.PR-proteins	.				-0.176187	-0.0566068	0.131581	0.996406	0.994758	0.931901
OS01G0160800	LOC_Os01g06740.1	Similar to Protein synthesis inhibitor II (EC 3.2.2.22) (Ribosome-inactivating protein II) (rRNA N-glycosidase). (Os01t0160800-01)	unknown	.				0.256526	-0.00970522	-0.131531	0.646722	0.994758	0.787896
OS01G0161000	LOC_Os01g06760.1	Hypothetical conserved gene. (Os01t0161000-00)	stress.biotic.PR-proteins	.				-0.0077962	-0.00970522	0.132791	0.996406	0.994758	0.704475
OS01G0161200	None	Hypothetical protein. (Os01t0161200-01)	.	.				-0.408333	-0.190118	0.509092	0.985115	0.994758	0.704475
OS01G0161300	LOC_Os01g06790.1	Hypothetical conserved gene. (Os01t0161300-00)	stress.biotic.PR-proteins	.				-0.600413	0.158787	0.311095	0.820724	0.994758	0.825471
OS01G0162001	None	Hypothetical gene. (Os01t0162001-00)	.	.				-0.371332	-0.116445	-0.332305	0.996406	0.994758	0.850489
OS01G0162101	None	Similar to MATE. (Os01t0162101-00)	.	.				-0.0077962	-0.00970522	0.132791	0.996406	0.994758	0.704475
OS01G0162200	LOC_Os01g06870.1	Leucine-rich repeat domain containing protein. (Os01t0162200-00)	signalling.receptor kinases.leucine rich repeat XI	.				-0.0077962	-0.00970522	0.132791	0.996406	0.994758	0.760359
OS01G0162300	LOC_Os01g06876.1	Leucine-rich repeat, plant specific containing protein. (Os01t0162300-01)	stress.biotic.PR-proteins	.				0.0430487	0.273743	-0.155391	0.996406	0.994758	0.938951
OS01G0162400	LOC_Os01g06882.1	Conserved hypothetical protein. (Os01t0162400-01)	unknown	.				0.499111	0.690868	-1.42024	0.996406	0.59513	0.249652
OS01G0162500	LOC_Os01g06890.1	Leucine-rich repeat-containing N-terminal, type 2 domain containing protein. (Os01t0162500-01)	stress.biotic.PR-proteins	.				0.134978	0.0829875	-0.337506	0.996406	0.994758	0.894895
OS01G0162701	None	Hypothetical gene. (Os01t0162701-01)	.	.				-0.0077962	-0.00970522	0.132791	0.996406	0.994758	0.704475
OS01G0162800	LOC_Os01g06900.1	Hypothetical conserved gene. (Os01t0162800-00)	stress.biotic.PR-proteins	.				-0.0077962	-0.00970522	0.132791	0.996406	0.994758	0.704475
OS01G0162900	None	Hypothetical protein. (Os01t0162900-01)	.	.				-0.0077962	-0.00970522	0.132791	0.996406	0.994758	0.704475
OS01G0163000	LOC_Os01g06920.1	Leucine-rich repeat, N-terminal domain containing protein. (Os01t0163000-01)	stress.biotic.PR-proteins	.				-0.0077962	-0.00970522	0.132791	0.996406	0.994758	0.88522
OS01G0163450	None	Hypothetical gene. (Os01t0163450-01)	.	.				-0.0077962	-0.00970522	0.132791	0.996406	0.994758	0.704475
OS01G0163616	None	Conserved hypothetical protein. (Os01t0163616-00)	.	.				-0.0077962	-0.00970522	0.132791	0.996406	0.994758	0.704475
OS01G0164075	LOC_Os01g07030.1	Pollen Ole e 1 allergen/extensin domain containing protein. (Os01t0164075-00)	stress.abiotic.unspecified	.				-0.0077962	-0.00970522	0.132791	0.996406	0.994758	0.721259
OS01G0164300	LOC_Os01g07060.1	Pollen Ole e 1 allergen/extensin domain containing protein. (Os01t0164300-00)	stress.abiotic.unspecified	.				-0.0077962	-0.00970522	0.132791	0.996406	0.994758	0.806959
OS01G0164400	LOC_Os01g07070.1,LOC_Os01g07070.2,LOC_Os01g07070.3,LOC_Os01g07070.4	Similar to TAF15b (TBP-ASSOCIATED FACTOR 15b); binding / nucleic acid binding / nucleotide binding / zinc ion binding. (Os01t0164400-01)	RNA.regulation of transcription.unclassified	.				-0.0365843	0.331067	0.126688	0.996406	0.499653	0.865099
OS01G0164500	LOC_Os01g07080.1,LOC_Os01g07080.2	Similar to ATP-dependent RNA helicase-like protein. (Os01t0164500-01)	DNA.synthesis/chromatin structure	.				-0.327765	0.500015	-0.943405	0.808283	0.188592	0.0467036
OS01G0164600	LOC_Os01g07090.1	Protein phosphatase 2C-related domain containing protein. (Os01t0164600-01)	misc.acid and other phosphatases	.				-0.248587	-0.464092	-0.16273	0.996406	0.659283	0.90069
OS01G0164700	LOC_Os01g07100.1	Uncharacterised protein family UPF0363 domain containing protein. (Os01t0164700-01)	unknown	.				-0.0826691	0.19062	-0.206394	0.996406	0.935915	0.760997
OS01G0164800	LOC_Os01g07110.1	Breast cancer type 2 susceptibility protein domain containing protein. (Os01t0164800-01)	.	.				-0.514574	-0.100573	-0.74225	0.996406	0.994758	0.704475
OS01G0164900	LOC_Os01g07110.1	BRCA2 repeat containing protein. (Os01t0164900-01)	unknown	.				0.0795542	0.204063	-0.893577	0.996406	0.994758	0.564175
OS01G0165000	LOC_Os01g07120.1,LOC_Os01g07120.2	Transcription factor, Dehydration and salt stress tolerance (Os01t0165000-01);DRE binding protein 2. (Os01t0165000-02)	RNA.regulation of transcription.AP2/EREBP, APETALA2/Ethylene-responsive element binding protein family	.				0.0159829	0.2551	-0.28381	0.996406	0.837639	0.704475
OS01G0165100	LOC_Os01g07130.1	Conserved hypothetical protein. (Os01t0165100-02)	unknown	.				-0.157493	-0.342687	0.632271	0.996406	0.821547	0.593177
OS01G0165200	LOC_Os01g07140.1,LOC_Os01g07140.2	Kelch-type beta propeller domain containing protein. (Os01t0165200-01);Similar to KEAP1. (Os01t0165200-02)	cell.cell death	.				-0.458628	-0.255663	0.771103	0.59922	0.878979	0.240269
OS01G0165600	LOC_Os01g07150.1	Similar to H0323C08.17 protein. (Os01t0165600-00)	unknown	.				1.10139	0.606075	-1.42379	0.528453	0.857195	0.425398
OS01G0165800	LOC_Os01g07170.1	DNA-binding HORMA domain containing protein. (Os01t0165800-01)	unknown	.				0.181386	0.175857	-0.264474	0.996406	0.994758	0.739826
OS01G0166100	LOC_Os01g07200.1	Similar to Ca(2+)-dependent nuclease. (Os01t0166100-01)	DNA.unspecified	.				-0.465078	0.0171164	0.346029	0.538094	0.994758	0.704475
OS01G0166200	None	Hypothetical protein. (Os01t0166200-01)	.	.				-0.204932	-0.0136516	-0.578381	0.996406	0.994758	0.733112
OS01G0166300	LOC_Os01g07212.1	Similar to nuclease. (Os01t0166300-00)	.	.				-0.113539	0.26421	-0.295895	0.996406	0.751593	0.704475
OS01G0166400	LOC_Os01g07212.1	Similar to phosphatidylinositolglycan-related. (Os01t0166400-01);Hypothetical conserved gene. (Os01t0166400-02)	DNA.unspecified	.				-0.33555	0.017736	-0.508083	0.996329	0.994758	0.677264
OS01G0166500	LOC_Os01g07240.1	Conserved hypothetical protein. (Os01t0166500-02)	unknown	.				-0.00653286	-0.549798	0.321876	0.996406	0.439587	0.750091
OS01G0166700	LOC_Os01g07250.1	Saposin family protein. (Os01t0166700-01)	unknown	.				0.201031	-0.0201381	-0.0404925	0.996406	0.994758	0.964958
OS01G0166800	LOC_Os01g07260.1	Similar to ETG1 (E2F TARGET GENE 1). (Os01t0166800-01)	unknown	.				-0.203744	0.000602579	-0.309097	0.996406	0.999672	0.80006
OS01G0167100	None	Hypothetical protein. (Os01t0167100-01);Hypothetical conserved gene. (Os01t0167100-02)	.	.				0.0680489	-0.174896	0.362918	0.996406	0.994758	0.704475
OS01G0167400	LOC_Os01g07300.1,LOC_Os01g07300.2	Similar to Protein synthesis inhibitor II (EC 3.2.2.22) (Ribosome-inactivating protein II) (rRNA N-glycosidase). (Os01t0167400-01)	unknown	.				0.493246	0.332116	-0.0869571	0.924801	0.946402	0.944512
OS01G0167500	LOC_Os01g07310.1,LOC_Os01g07310.2,LOC_Os01g07310.3,LOC_Os01g07310.4	Protein of unknown function DUF250 domain containing protein. (Os01t0167500-01)	transport	.				0.0503542	0.0518455	-0.0347725	0.996406	0.994758	0.939833
OS01G0167600	LOC_Os01g07320.1	Hypothetical conserved gene. (Os01t0167600-00)	unknown	.				-0.00549367	0.276162	0.0131123	0.996406	0.994758	0.996595
OS01G0167700	LOC_Os01g07330.1,LOC_Os01g07330.2,LOC_Os01g07330.3,LOC_Os01g07330.4	Conserved hypothetical protein. (Os01t0167700-01)	unknown	.				0.649204	-0.0254092	-1.06988	0.858093	0.994758	0.456604
OS01G0167750	LOC_Os01g07340.1	Pentatricopeptide repeat domain containing protein. (Os01t0167750-00)	unknown	.				-0.182384	0.0823735	-0.394002	0.996406	0.994758	0.750657
OS01G0167800	LOC_Os01g07350.1	Conserved hypothetical protein. (Os01t0167800-01)	protein.postranslational modification	.				-0.0669026	0.130148	-0.202604	0.996406	0.994758	0.818927
OS01G0167900	LOC_Os01g07360.1,LOC_Os01g07360.2,LOC_Os01g07360.3,LOC_Os01g07360.4	KIP1-like domain containing protein. (Os01t0167900-01)	protein.postranslational modification	.				0.0278896	-0.112643	-0.259813	0.996406	0.994758	0.707159
OS01G0168000	LOC_Os01g07364.1	Hypothetical protein. (Os01t0168000-01)	unknown	.				-0.0077962	-0.00970522	0.132791	0.996406	0.994758	0.719653
OS01G0168100	LOC_Os01g07370.1,LOC_Os01g07370.2	KIP1-like domain containing protein. (Os01t0168100-01);Similar to CENP-E like kinetochore protein. (Os01t0168100-02)	protein.postranslational modification	.				-0.0407614	-0.225519	0.485624	0.996406	0.978498	0.681656
OS01G0168200	LOC_Os01g07376.1	Similar to Thioredoxin-like protein. (Os01t0168200-01)	redox.thioredoxin	.				-0.368	-0.644648	-0.11552	0.996406	0.620601	0.938908
OS01G0168300	LOC_Os01g07382.1	Conserved hypothetical protein. (Os01t0168300-01)	unknown	.				-0.232731	-0.131767	-0.00128189	0.996406	0.994758	0.999243
OS01G0168400	LOC_Os01g07390.1	Zinc finger, RING/FYVE/PHD-type domain containing protein. (Os01t0168400-01)	protein.degradation.ubiquitin.E3.RING	.				-0.638659	-0.374557	0.104763	0.996406	0.994758	0.961032
OS01G0168450	None	Hypothetical protein. (Os01t0168450-00)	.	.				-0.0077962	-0.00970522	0.132791	0.996406	0.994758	0.704475
OS01G0168500	LOC_Os01g07400.1,LOC_Os01g07400.2	WD40 repeat-like domain containing protein. (Os01t0168500-01)	protein.degradation.autophagy	.				0.0211398	-0.27937	-0.345568	0.996406	0.704547	0.704475
OS01G0168600	LOC_Os01g07410.1	Similar to predicted protein. (Os01t0168600-01)	hormone metabolism.auxin.induced-regulated-responsive-activated	.				0.176511	0.0920117	-0.310914	0.996406	0.994758	0.704475
OS01G0168800	LOC_Os01g07420.1	Alpha/beta hydrolase fold-1 domain containing protein. (Os01t0168800-01)	unknown	.				-0.0077962	-0.00970522	0.132791	0.996406	0.994758	0.890441
OS01G0168850	None	Hypothetical gene. (Os01t0168850-01)	.	.				-0.0077962	-0.00970522	0.132791	0.996406	0.994758	0.906726
OS01G0169000	None	Hypothetical protein. (Os01t0169000-00)	.	.				-0.0077962	-0.00970522	0.132791	0.996406	0.994758	0.899658
OS01G0169400	LOC_Os01g07480.1,LOC_Os01g07480.2	Similar to LOB domain protein 25. (Os01t0169400-01)	RNA.regulation of transcription.AS2,Lateral Organ Boundaries Gene Family	.				0.106031	-0.361766	0.417334	0.996406	0.717218	0.704475
OS01G0169500	LOC_Os01g07490.1	Armadillo-type fold domain containing protein. (Os01t0169500-01);Hypothetical conserved gene. (Os01t0169500-02)	unknown	.				0.0787604	-0.00625576	-0.605603	0.996406	0.994758	0.0666305
OS01G0169800	LOC_Os01g07500.1	Tryptophan aminotransferase, Indole-3-acetic acid (IAA) biosynthesis (Os01t0169800-01)	.	.				0.241746	0.0361265	-0.937373	0.996406	0.994758	0.0316673
OS01G0169851	#N/A	#N/A	secondary metabolism.sulfur-containing.misc.alliinase	.				-0.113484	-0.275726	-0.283785	0.996406	0.994758	0.826539
OS01G0169900	LOC_Os01g07520.1	Protein of unknown function DUF1421 family protein. (Os01t0169900-01)	RNA.regulation of transcription.Trihelix, Triple-Helix transcription factor family	.				0.00569448	-0.0638562	-0.0147774	0.996406	0.994758	0.984124
OS01G0170000	LOC_Os01g07530.1	Raffinose synthase family protein. (Os01t0170000-01)	minor CHO metabolism.raffinose family.raffinose synthases.known	.				0.350002	-0.52225	0.359324	0.996406	0.902355	0.855469
OS01G0170051	None	Hypothetical protein. (Os01t0170051-00)	.	.				0.384784	0.00526817	1.05518	0.996406	0.997251	0.704475
OS01G0170100	LOC_Os01g07540.1	D111/G-patch domain containing protein. (Os01t0170100-01)	unknown	.				0.222603	0.379251	-0.116415	0.996406	0.813012	0.921454
OS01G0170300	LOC_Os01g07560.1	Serine/threonine protein kinase-related domain containing protein. (Os01t0170300-01)	signalling.receptor kinases.leucine rich repeat XI	.				-0.0137067	-0.0420347	-0.697287	0.996406	0.994758	0.461907
OS01G0170500	LOC_Os01g07570.1	Protein of unknown function DUF239, plant domain containing protein. (Os01t0170500-01)	protein.degradation	.				-0.0985568	0.150641	-0.366703	0.996406	0.994758	0.66744
OS01G0170600	LOC_Os01g07590.1	Hypothetical conserved gene. (Os01t0170600-01);UspA domain containing protein. (Os01t0170600-02)	stress.abiotic.cold	.				-0.162263	0.0931531	-0.129421	0.996406	0.994758	0.856638
OS01G0170700	LOC_Os01g07600.1	Thiol-activated cytolysin family protein. (Os01t0170700-01)	unknown	.				0.0643779	-0.072448	-0.527302	0.996406	0.994758	0.805813
OS01G0170800	LOC_Os01g07610.1	Pentatricopeptide repeat domain containing protein. (Os01t0170800-01)	RNA.regulation of transcription	.				-0.262227	-0.0423573	-0.0228439	0.996406	0.994758	0.984536
OS01G0170900	LOC_Os01g07620.1	Conserved hypothetical protein. (Os01t0170900-01)	unknown	.				0.341851	0.365643	0.747259	0.996406	0.994758	0.704475
OS01G0171000	LOC_Os01g07630.1	BRASSINOSTEROID INSENSITIVE 1-associated receptor kinase 1 precursor (EC 2.7.1.37) (BRI1-associated receptor kinase 1) (Somatic embryogenesis receptor-like kinase 3). (Os01t0171000-01);Similar to Leucine-rich repeat receptor-like kinase. (Os01t0171000-02)	signalling.receptor kinases.misc	.				0.115124	0.0524189	-0.429757	0.996406	0.994758	0.32726
OS01G0171100	LOC_Os01g07640.1	Ankyrin repeat domain containing protein. (Os01t0171100-00)	cell.organisation	.				-0.410872	0.12659	0.0591809	0.996406	0.994758	0.980482
OS01G0171200	LOC_Os01g07660.1	Conserved hypothetical protein. (Os01t0171200-01);Conserved hypothetical protein. (Os01t0171200-02)	unknown	.				-0.0766336	0.435162	-0.312076	0.996406	0.826215	0.821538
OS01G0171800	LOC_Os01g07700.1,LOC_Os01g07700.2,LOC_Os01g07700.3	Conserved hypothetical protein. (Os01t0171800-01)	unknown	.				-0.160252	-0.3335	0.274493	0.996406	0.720875	0.745838
OS01G0172000	LOC_Os01g07720.2,LOC_Os01g07720.4	Glycosyltransferase, ALG3 domain containing protein. (Os01t0172000-01)	protein.glycosylation	.				-0.0333801	0.109719	-0.0161118	0.996406	0.994758	0.987034
OS01G0172100	LOC_Os01g07730.1	Similar to Triose phosphate/phosphate translocator, non-green plastid, chloroplast precursor (CTPT). (Os01t0172100-01)	transport.metabolite transporters at the envelope membrane	.				-0.1516	-1.53759	0.808734	0.996406	0.122169	0.704475
OS01G0172200	LOC_Os01g07740.1,LOC_Os01g07740.2,LOC_Os01g07740.3	DNA/RNA helicase, DEAD/DEAH box type, N-terminal domain containing protein. (Os01t0172200-01)	RNA.processing.RNA helicase	.				0.234352	0.0751094	-0.356538	0.760219	0.994758	0.445677
OS01G0172300	LOC_Os01g07750.1	Conserved hypothetical protein. (Os01t0172300-01)	unknown	.				0.179332	-0.15636	0.0523995	0.996406	0.994758	0.943848
OS01G0172400	LOC_Os01g07760.1,LOC_Os01g07760.2	Similar to Phospholipase D alpha 1. (Os01t0172400-01);Phospholipase D alpha 1 precursor (EC 3.1.4.4) (PLD alpha 1) (Choline phosphatase 1) (Phosphatidylcholine-hydrolyzing phospholipase D 1). (Os01t0172400-02);Phospholipase D alpha 1 precursor (EC 3.1.4.4) (PLD alpha 1) (Choline phosphatase 1) (Phosphatidylcholine-hydrolyzing phospholipase D 1). (Os01t0172400-03);Similar to Phospholipase D alpha …	lipid metabolism.lipid degradation.lysophospholipases.phospholipase D	.				0.284535	-0.134357	-0.336258	0.402368	0.889709	0.420169
OS01G0172600	LOC_Os01g07770.1	Similar to electron carrier/ heme binding / peroxidase. (Os01t0172600-01)	misc.peroxidases	.				0.285348	0.531616	-0.420728	0.996406	0.780104	0.781232
OS01G0172701	None	Regulator of chromosome condensation, RCC1 domain containing protein. (Os01t0172701-00)	.	.				-0.0077962	-0.00970522	0.237364	0.996406	0.994758	0.751966
OS01G0172800	LOC_Os01g07780.1	Embryo-specific 3 family protein. (Os01t0172800-01)	development.unspecified	.				0.0717296	-0.0272723	0.00850692	0.996406	0.994758	0.998783
OS01G0172900	LOC_Os01g07790.1	Glycoside hydrolase, family 28 domain containing protein. (Os01t0172900-00)	cell wall.degradation.pectate lyases and polygalacturonases	.				0.232665	0.383041	-0.615819	0.996406	0.994758	0.704475
OS01G0173000	LOC_Os01g07800.1,LOC_Os01g07800.2	Putative thiol-disulphide oxidoreductase DCC domain containing protein. (Os01t0173000-01)	unknown	.				0.341709	-0.601348	-0.348061	0.996406	0.63766	0.814507
OS01G0173100	LOC_Os01g07810.1,LOC_Os01g07810.2,LOC_Os01g07810.3	Alba, DNA/RNA-binding protein family protein. (Os01t0173100-01)	unknown	.				0.187168	0.384301	-0.364766	0.996406	0.380209	0.704475
OS01G0173600	LOC_Os01g07850.1	Glyoxalase/bleomycin resistance protein/dioxygenase domain containing protein. (Os01t0173600-00)	Biodegradation of Xenobiotics.lactoylglutathione lyase	.				-0.145761	-0.100042	0.0969485	0.996406	0.994758	0.949769
OS01G0173900	LOC_Os01g07870.1	Similar to MRP-like ABC transporter. (Os01t0173900-01)	transport.ABC transporters and multidrug resistance systems	.				0.202063	0.0282232	-0.448058	0.996406	0.994758	0.585533
OS01G0174000	LOC_Os01g07880.1	Similar to BZIP transcription factor (Fragment). (Os01t0174000-00)	unknown	.				-0.176066	0.0937528	-0.377617	0.996406	0.994758	0.704475
OS01G0174100	LOC_Os01g07890.1	Conserved hypothetical protein. (Os01t0174100-01)	unknown	.				-0.0247466	-0.482394	0.154197	0.996406	0.720372	0.91294
OS01G0174200	LOC_Os01g07900.1	Hypothetical protein. (Os01t0174200-01)	unknown	.				-0.0077962	-0.00970522	0.132791	0.996406	0.994758	0.887297
OS01G0174300	LOC_Os01g07910.1	Flavoprotein pyridine nucleotide cytochrome reductase domain containing protein. (Os01t0174300-01);Flavoprotein pyridine nucleotide cytochrome reductase domain containing protein. (Os01t0174300-02)	redox.misc	.				0.0956147	0.634898	-0.840876	0.996406	0.0972147	0.136866
OS01G0174400	None	Hypothetical gene. (Os01t0174400-01)	.	.				-0.0641831	-0.363697	0.00632244	0.996406	0.994758	0.998979
OS01G0174500	LOC_Os01g07920.1,LOC_Os01g07920.2	Metridin-like ShK toxin domain containing protein. (Os01t0174500-01);Similar to cDNA clone:J023048G08, full insert sequence. (Os01t0174500-02)	misc.oxidases - copper, flavone etc.	.				-0.13684	-0.138749	0.261835	0.996406	0.994758	0.704475
OS01G0174600	LOC_Os01g07930.1	Zinc finger, CCCH-type domain containing protein. (Os01t0174600-01)	unknown	.				-0.27194	-0.0898546	0.212941	0.996406	0.994758	0.784845
OS01G0174700	LOC_Os01g07940.1	Similar to Akt (Fragment). (Os01t0174700-01);Similar to predicted protein. (Os01t0174700-03)	protein.postranslational modification	.				-0.0351212	0.11853	-0.10302	0.996406	0.994758	0.92916
OS01G0174900	LOC_Os01g07950.1	Thioredoxin fold domain containing protein. (Os01t0174900-01)	redox.glutaredoxins	.				-0.0417831	0.158096	0.414324	0.996406	0.994758	0.704475
OS01G0175000	LOC_Os01g07960.1,LOC_Os01g07960.2,LOC_Os01g07960.3	Similar to Biostress-resistance-related protein (Fragment). (Os01t0175000-01);Similar to Biostress-resistance-related protein (Fragment). (Os01t0175000-02);Similar to Biostress-resistance-related protein (Fragment). (Os01t0175000-03)	lipid metabolism.lipid degradation.lysophospholipases.carboxylesterase	.				0.210583	-0.0769664	-0.515336	0.996406	0.994758	0.347806
OS01G0175100	LOC_Os01g07970.1	Kv1.4 voltage-gated K+ channel family protein. (Os01t0175100-01)	unknown	.				-0.168671	-1.00192	0.570266	0.996406	0.187864	0.704475
OS01G0175400	LOC_Os01g08000.2	Ankyrin repeat containing protein. (Os01t0175400-01)	cell.organisation	.				0.485088	0.203104	-0.625333	0.87662	0.994758	0.681862
OS01G0175500	LOC_Os01g08010.1,LOC_Os01g08010.2	Protein of unknown function DUF1618 domain containing protein. (Os01t0175500-01)	unknown	.				0.441758	0.419876	-0.493373	0.872998	0.668754	0.704475
OS01G0175600	LOC_Os01g08020.1	Boron (B) transporter (Os01t0175600-01)	.	.				-0.0077962	-0.00970522	0.132791	0.996406	0.994758	0.890366
OS01G0175633	None	Hypothetical protein. (Os01t0175633-00)	.	.				-0.0077962	-0.00970522	0.132791	0.996406	0.994758	0.704475
OS01G0175700	LOC_Os01g08020.1	Boron (B) transporter (Os01t0175700-01)	transport.unspecified anions	.				-0.0077962	-0.00970522	0.132791	0.996406	0.994758	0.719653
OS01G0175733	None	Hypothetical protein. (Os01t0175733-00)	.	.				-0.0077962	-0.00970522	0.132791	0.996406	0.994758	0.707202
OS01G0175850	None	UDP-glucuronosyl/UDP-glucosyltransferase domain containing protein. (Os01t0175850-00)	.	.				0.476624	0.643475	0.170698	0.996406	0.73445	0.922378
OS01G0176000	LOC_Os01g08090.1	UDP-glucuronosyl/UDP-glucosyltransferase family protein. (Os01t0176000-01)	misc.UDP glucosyl and glucoronyl transferases	.				0.40881	0.186918	-0.00148142	0.996406	0.994758	0.999742
OS01G0176050	None	Hypothetical protein. (Os01t0176050-00)	.	.				-0.0077962	-0.00970522	0.132791	0.996406	0.994758	0.704475
OS01G0176100	LOC_Os01g08100.1	UDP-glucuronosyl/UDP-glucosyltransferase family protein. (Os01t0176100-00)	misc.UDP glucosyl and glucoronyl transferases	.				0.799793	0.443103	-2.0358	0.761407	0.961769	0.0760793
OS01G0176150	None	Hypothetical protein. (Os01t0176150-00)	.	.				-0.0077962	-0.00970522	0.132791	0.996406	0.994758	0.704475
OS01G0176200	LOC_Os01g08110.1	UDP-glucuronosyl/UDP-glucosyltransferase family protein. (Os01t0176200-01);UDP-glucuronosyl/UDP-glucosyltransferase family protein. (Os01t0176200-02)	misc.UDP glucosyl and glucoronyl transferases	.				0.66759	0.166334	-0.37535	0.747141	0.994758	0.786287
OS01G0176300	LOC_Os01g08120.1	Pentatricopeptide repeat domain containing protein. (Os01t0176300-00)	RNA.regulation of transcription.MYB domain transcription factor family	.				-0.489276	0.385452	-0.146221	0.798787	0.751593	0.904364
OS01G0176400	LOC_Os01g08140.1	Similar to Photoreceptor-interacting protein-like. (Os01t0176400-01)	signalling.light	.				0.00753682	0.379942	-0.429014	0.996406	0.840172	0.704475
OS01G0176500	LOC_Os01g08150.1	Conserved hypothetical protein. (Os01t0176500-01);Hypothetical conserved gene. (Os01t0176500-02)	unknown	.				-0.12119	-0.192249	0.246185	0.996406	0.994758	0.850478
OS01G0176700	LOC_Os01g08160.1	Myb-like DNA-binding domain, SHAQKYF class domain containing protein. (Os01t0176700-01)	RNA.regulation of transcription.G2-like transcription factor family, GARP	.				0.0420956	0.418813	0.099266	0.996406	0.727222	0.929425
OS01G0176751	None	Hypothetical protein. (Os01t0176751-00)	.	.				-0.0077962	-0.00970522	0.132791	0.996406	0.994758	0.704475
OS01G0176800	LOC_Os01g08170.1	Protein of unknown function DUF2921 domain containing protein. (Os01t0176800-01)	unknown	.				0.526894	-0.353229	-0.895847	0.996406	0.994758	0.704475
OS01G0176900	LOC_Os01g08180.1	BZR1, transcriptional repressor domain containing protein. (Os01t0176900-00)	hormone metabolism.brassinosteroid.signal transduction.BZR	.				-0.0077962	-0.00970522	0.132791	0.996406	0.994758	0.738975
OS01G0177100	LOC_Os01g08190.1,LOC_Os01g08190.2,LOC_Os01g08190.3,LOC_Os01g08190.5	Similar to STYLOSA protein. (Os01t0177100-01);Similar to STYLOSA protein. (Os01t0177100-02)	development.unspecified	.				-0.0641424	-0.0107782	-0.0991097	0.996406	0.994758	0.904883
OS01G0177200	LOC_Os01g08200.1	Similar to Ubiquitin-specific protease 14. (Os01t0177200-01)	protein.degradation.ubiquitin.ubiquitin protease	.				-0.00434745	0.24152	-0.519139	0.996406	0.461022	0.116189
OS01G0177400	LOC_Os01g08220.1	GA 3 beta-hydroxylase2, GA metabolism (Os01t0177400-01)	secondary metabolism.flavonoids.flavonols	.				0.990764	-0.473503	-0.976743	0.331586	0.85026	0.53264
OS01G0177500	None	Hypothetical protein. (Os01t0177500-00)	.	.				-0.0077962	-0.00970522	0.132791	0.996406	0.994758	0.704475
OS01G0177900	LOC_Os01g08260.1,LOC_Os01g08260.2	ATP-binding cassette transporter, Cuticle formation, Defense response (Os01t0177900-01);Similar to Pleiotropic drug resistance protein 6. (Os01t0177900-02)	transport.ABC transporters and multidrug resistance systems	.				0.16775	0.0013758	-0.957607	0.996406	0.997263	0.0173729
OS01G0178000	LOC_Os01g08270.1,LOC_Os01g08270.4	Pyridoxal phosphate-dependent transferase, major region, subdomain 1 domain containing protein. (Os01t0178000-01);Similar to Transaminase/ transferase, transferring nitrogenous groups. (Os01t0178000-02)	amino acid metabolism.synthesis.aromatic aa.phenylalanine and tyrosine	.				-0.212077	-0.258923	0.484967	0.996406	0.804824	0.560614
OS01G0178100	LOC_Os01g08280.1,LOC_Os01g08280.2	Region of unknown function DUF1767 domain containing protein. (Os01t0178100-01)	unknown	.				0.222367	0.143912	-0.72172	0.996406	0.994758	0.0919722
OS01G0178200	LOC_Os01g08290.1	Similar to integral membrane family protein. (Os01t0178200-00)	unknown	.				-0.0765842	-0.0358052	-0.158571	0.996406	0.994758	0.883354
OS01G0178300	LOC_Os01g08300.1	Plasma membrane-localized small peptide, Aluminum tolerance (Os01t0178300-01)	unknown	.				-0.194416	-0.635069	0.121947	0.996406	0.432527	0.921662
OS01G0178400	LOC_Os01g08310.1	Similar to Protein phosphatase 2A B'kappa subunit. (Os01t0178400-01)	protein.postranslational modification	.				0.301922	0.0245243	-0.370389	0.996406	0.994758	0.732921
OS01G0178500	LOC_Os01g08320.1	Similar to Auxin-responsive protein (Aux/IAA) (Fragment). (Os01t0178500-02)	RNA.regulation of transcription.Aux/IAA family	.				0.0528201	-0.0873666	0.115356	0.996406	0.994758	0.868383
OS01G0178600	LOC_Os01g08330.1	Peptidase A1 domain containing protein. (Os01t0178600-00)	protein.degradation.aspartate protease	.				-0.0077962	0.0554623	0.0676238	0.996406	0.994758	0.90552
OS01G0178700	LOC_Os01g08340.1	Similar to Protein binding protein. (Os01t0178700-01)	protein.degradation.ubiquitin.E3.RING	.				-0.579027	-0.575702	0.421419	0.819284	0.577733	0.732117
OS01G0178850	LOC_Os01g08360.1	Similar to predicted protein. (Os01t0178850-00)	unknown	.				-0.0077962	-0.00970522	0.132791	0.996406	0.994758	0.9237
OS01G0178900	LOC_Os01g08370.1	Similar to Symbiosis-related disease resistance protein (Fragment). (Os01t0178900-01)	unknown	.				0.0992453	-0.311551	-0.274213	0.996406	0.976226	0.832717
OS01G0179000	LOC_Os01g08380.1	Transferase family protein. (Os01t0179000-01)	secondary metabolism.phenylpropanoids	.				0.113015	-0.402387	-0.545647	0.996406	0.676302	0.684592
OS01G0179200	LOC_Os01g08400.1	Syntaxin, N-terminal domain containing protein. (Os01t0179200-01)	cell.vesicle transport	.				-0.0098329	0.0536261	-0.339967	0.996406	0.994758	0.702727
OS01G0179300	LOC_Os01g08410.1	Similar to BRI1-KD interacting protein 128 (Fragment). (Os01t0179300-01);Non-protein coding transcript. (Os01t0179300-02)	unknown	.				-0.00694336	0.194474	-0.238085	0.996406	0.854035	0.704475
OS01G0179400	LOC_Os01g08420.1	Amyloplast-localized protein containing DUF490, Regulation of starch grain sizes (Os01t0179400-01)	development.unspecified	.				-0.172118	0.0926036	-0.248546	0.996406	0.994758	0.704475
OS01G0179500	LOC_Os01g08430.1	Enhancer of polycomb-like, N-terminal domain containing protein. (Os01t0179500-01)	unknown	.				-0.113026	0.0865687	-0.427311	0.996406	0.994758	0.56294
OS01G0179600	LOC_Os01g08440.1	UDP-glucuronosyl/UDP-glucosyltransferase family protein. (Os01t0179600-01)	misc.UDP glucosyl and glucoronyl transferases	.				0.603654	0.557236	-0.54257	0.516135	0.428013	0.704475
OS01G0179700	LOC_Os01g08450.1	Similar to GTP-binding protein YPTM2. (Os01t0179700-01)	signalling.G-proteins	.				0.285097	0.129431	-0.148796	0.685355	0.994758	0.793953
OS01G0179800	LOC_Os01g08460.1	TMS membrane protein/tumour differentially expressed protein family protein. (Os01t0179800-01)	development.unspecified	.				-0.423297	0.0411456	-0.671692	0.996406	0.994758	0.704475
OS01G0179901	LOC_Os01g08464.1	Conserved hypothetical protein. (Os01t0179901-01)	unknown	.				0.0589598	-0.517801	-0.00130441	0.996406	0.638542	0.99967
OS01G0180000	LOC_Os01g08470.1	Pistil-specific extensin-like protein family protein. (Os01t0180000-01)	cell wall.cell wall proteins.LRR	.				-0.301824	-0.252666	0.362451	0.894295	0.780253	0.704475
OS01G0180050	None	Hypothetical protein. (Os01t0180050-00)	.	.				-0.0077962	-0.00970522	0.132791	0.996406	0.994758	0.704475
OS01G0180300	LOC_Os01g08510.1	Lipoprotein, type 6 family protein. (Os01t0180300-01);Hypothetical conserved gene. (Os01t0180300-02)	RNA.regulation of transcription.Orphan family	.				-0.477934	-0.346582	-0.0573713	0.72777	0.764444	0.95473
OS01G0180400	LOC_Os01g08520.1	Protein of unknown function DUF581 domain containing protein. (Os01t0180400-01)	development.unspecified	.				0.227942	0.442564	-0.320163	0.996406	0.59513	0.740735
OS01G0180600	LOC_Os01g08540.1	Similar to MutS homolog 7 (Fragment). (Os01t0180600-01)	DNA.repair	.				0.0174332	0.332954	0.0724382	0.996406	0.699659	0.932911
OS01G0180700	LOC_Os01g08550.1	Hypothetical conserved gene. (Os01t0180700-01)	protein.aa activation	.				-0.192907	0.364715	-0.345337	0.996406	0.971579	0.813604
OS01G0180800	LOC_Os01g08560.1,LOC_Os01g08560.2	Heat shock protein Hsp70 family protein. (Os01t0180800-01);Similar to heat shock 70 kDa protein 4. (Os01t0180800-02);Similar to heat shock 70 kDa protein 4. (Os01t0180800-03)	stress.abiotic.heat	.				-0.141217	0.0781283	0.223993	0.996406	0.994758	0.863442
OS01G0180850	None	Hypothetical protein. (Os01t0180850-00)	.	.				-0.0077962	0.294227	-0.171141	0.996406	0.422132	0.746263
OS01G0180900	LOC_Os01g08570.1	2-oxoglutarate and iron-dependent oxygenase, Starch accumulation (Os01t0180900-01)	misc.oxygenases	.				-0.0077962	0.12042	0.00266622	0.996406	0.994758	0.998902
OS01G0181000	LOC_Os01g08580.1	Frigida-like domain containing protein. (Os01t0181000-00)	cell wall.cell wall proteins.HRGP	.				0.0395106	0.206594	-0.385613	0.996406	0.918316	0.704475
OS01G0181033	None	Similar to NADH dehydrogenase subunit 1. (Os01t0181033-00)	.	.				0.45227	-0.23138	0.34246	0.996406	0.994758	0.809802
OS01G0181166	None	Hypothetical gene. (Os01t0181166-00)	.	.				0.37079	0.100901	-0.628199	0.996406	0.994758	0.706994
OS01G0181300	LOC_Os01g08600.1	Hypothetical protein. (Os01t0181300-00)	unknown	.				0.138432	0.365578	0.213135	0.996406	0.9889	0.899578
OS01G0182100	LOC_Os01g08650.1,LOC_Os01g08650.2	Protein of unknown function DUF1618 domain containing protein. (Os01t0182100-01)	unknown	.				-0.489281	0.116406	0.28473	0.996406	0.994758	0.861882
OS01G0182200	LOC_Os01g08660.1	Similar to cDNA clone:001-208-D07, full insert sequence. (Os01t0182200-01);Similar to Small basic membrane integral protein ZmSIP1-2. (Os01t0182200-02)	transport.Major Intrinsic Proteins.SIP	.				0.0362671	0.0365659	-0.09066	0.996406	0.994758	0.8714
OS01G0182300	LOC_Os01g08670.1	Lipocalin domain containing protein. (Os01t0182300-01)	unknown	.				-0.156776	-0.103793	-0.470451	0.996406	0.994758	0.704475
OS01G0182400	LOC_Os01g08680.1,LOC_Os01g08680.2	Conserved hypothetical protein. (Os01t0182400-01)	RNA.regulation of transcription.MYB domain transcription factor family	.				-0.130438	0.230798	0.0187767	0.996406	0.994758	0.989654
OS01G0182500	LOC_Os01g08690.1	Hypothetical conserved gene. (Os01t0182500-00)	unknown	.				-0.0236856	-0.174138	0.026238	0.996406	0.994758	0.984536
OS01G0182600	LOC_Os01g08700.1,LOC_Os01g08700.2,LOC_Os01g08700.3,LOC_Os01g08700.4,LOC_Os01g08700.5,LOC_Os01g08700.6,LOC_Os01g08700.8	GIGANTEA protein. (Os01t0182600-01);GIGANTEA protein. (Os01t0182600-03)	development.unspecified	.				-0.0164409	0.0394835	-0.102478	0.996406	0.994758	0.937871
OS01G0182700	LOC_Os01g08710.1,LOC_Os01g08710.2	Similar to WRKY12. (Os01t0182700-01)	RNA.regulation of transcription.WRKY domain transcription factor family	.				0.664812	0.0411204	-0.313288	0.642829	0.994758	0.809437
OS01G0182832	LOC_Os01g08750.1,LOC_Os01g08750.2	Hypothetical conserved gene. (Os01t0182832-00)	.	5			DOWN	-0.172079	0.480559	-1.76974	0.996406	0.700594	0.0277976
OS01G0182900	LOC_Os01g08750.1,LOC_Os01g08750.2,LOC_Os01g08750.3	Conserved hypothetical protein. (Os01t0182900-01)	unknown	.				-0.0927884	0.0168769	0.199168	0.996406	0.994758	0.793127
OS01G0183000	LOC_Os01g08760.1	Similar to GmCK3p (EC 2.7.1.32) (Fragment). (Os01t0183000-01)	lipid metabolism.Phospholipid synthesis.choline kinase	.				0.0957006	-0.0263037	0.063233	0.996406	0.994758	0.935767
OS01G0183100	LOC_Os01g08770.1	Cytochrome cd1-nitrite reductase-like, C-terminal haem d1 domain containing protein. (Os01t0183100-01)	development.unspecified	.				-0.117869	0.516765	-0.273377	0.996406	0.112132	0.704475
OS01G0183300	LOC_Os01g08780.1	Endonuclease/exonuclease/phosphatase domain containing protein. (Os01t0183300-01)	DNA.synthesis/chromatin structure	.				0.0403296	0.511523	-0.186428	0.996406	0.672492	0.898754
OS01G0183400	LOC_Os01g08790.1	Histone-fold domain containing protein. (Os01t0183400-00)	DNA.synthesis/chromatin structure.histone	.				-0.177361	0.408136	0.301785	0.996406	0.858149	0.826358
OS01G0183500	LOC_Os01g08800.1	Cytochrome P450 family protein. (Os01t0183500-01)	misc.cytochrome P450	.				0.862549	0.250016	-0.768791	0.55918	0.994758	0.704475
OS01G0183600	LOC_Os01g08810.1	Cytochrome P450 family protein. (Os01t0183600-01)	misc.cytochrome P450	.				-0.0077962	0.299427	-0.176341	0.996406	0.885561	0.875938
OS01G0183633	LOC_Os01g08814.1,LOC_Os01g08814.2,LOC_Os01g08814.3	Similar to predicted protein. (Os01t0183633-01)	unknown	.				-0.0188598	-0.0645454	-0.188745	0.996406	0.994758	0.802762
OS01G0183800	LOC_Os01g08830.1,LOC_Os01g08830.2	Cyclin-like F-box domain containing protein. (Os01t0183800-01)	unknown	.				0.0951677	-0.117604	-0.0736722	0.996406	0.963368	0.885106
OS01G0183850	None	Conserved hypothetical protein. (Os01t0183850-00)	.	.				-0.291945	-0.578475	-0.0908289	0.996406	0.751593	0.955816
OS01G0183950	None	Hypothetical protein. (Os01t0183950-00)	.	.				-0.0077962	-0.00970522	0.132791	0.996406	0.994758	0.748704
OS01G0184000	LOC_Os01g08850.1	NUC156 family protein. (Os01t0184000-01);NUC156 family protein. (Os01t0184000-02)	RNA.processing	.				-0.458625	-0.0679411	0.421452	0.516135	0.994758	0.704475
OS01G0184050	None	Hypothetical protein. (Os01t0184050-00)	.	.				-0.0077962	-0.00970522	0.132791	0.996406	0.994758	0.704475
OS01G0184100	LOC_Os01g08860.1,LOC_Os01g08860.2	Similar to 17.5 kDa class II heat shock protein. (Os01t0184100-01)	stress.abiotic.heat	.				-0.0077962	-0.00970522	0.132791	0.996406	0.994758	0.704475
OS01G0184200	LOC_Os01g08880.1	Similar to OSIGBa0132G14.1 protein. (Os01t0184200-01)	unknown	.				0.0613538	-0.00970522	0.0636412	0.996406	0.994758	0.912803
OS01G0184500	LOC_Os01g08930.1	DEAD-like helicase, N-terminal domain containing protein. (Os01t0184500-01)	DNA.synthesis/chromatin structure	.				0.00266748	0.2004	-0.257714	0.996714	0.994758	0.787722
OS01G0184700	LOC_Os01g08950.1	Conserved hypothetical protein. (Os01t0184700-01)	unknown	.				-0.133145	-0.070253	0.659559	0.996406	0.994758	0.704475
OS01G0184800	LOC_Os01g08960.1	Thioredoxin fold domain containing protein. (Os01t0184800-01)	unknown	.				-0.0564136	0.135036	-0.155102	0.996406	0.994758	0.861021
OS01G0184900	LOC_Os01g08970.1,LOC_Os01g08970.2	Similar to SSRP1 protein. (Os01t0184900-01);Similar to SSRP1 protein. (Os01t0184900-02)	RNA.regulation of transcription.Nucleosome/chromatin assembly factor group	.				0.164992	-0.0142557	-0.405656	0.996406	0.994758	0.36994
OS01G0185000	LOC_Os01g08980.1	Hypothetical conserved gene. (Os01t0185000-00)	unknown	.				-0.0077962	-0.00970522	0.132791	0.996406	0.994758	0.704475
OS01G0185100	LOC_Os01g08990.1	Similar to predicted protein. (Os01t0185100-00)	RNA.regulation of transcription.bZIP transcription factor family	.				-0.0077962	-0.00970522	0.132791	0.996406	0.994758	0.890461
OS01G0185200	LOC_Os01g09000.1	Similar to glutaminyl-tRNA synthetase. (Os01t0185200-01);Similar to glutaminyl-tRNA synthetase. (Os01t0185200-02);Glutaminyl-tRNA synthetase, class Ic domain containing protein. (Os01t0185200-03)	protein.aa activation.glutamine-tRNA ligase	.				0.01967	0.111408	-0.350324	0.996406	0.975807	0.354463
OS01G0185250	None	Hypothetical gene. (Os01t0185250-01)	.	.				0.196915	-0.524868	-0.0376438	0.996406	0.846979	0.985766
OS01G0185300	LOC_Os01g09010.1	Transferase family protein. (Os01t0185300-01);Similar to 3-N-debenzoyl-2-deoxytaxol N-benzoyltransferase. (Os01t0185300-02)	secondary metabolism.phenylpropanoids	.				0.250829	0.373777	-0.378786	0.996406	0.621002	0.704475
OS01G0185400	LOC_Os01g09020.1	WD40 repeat domain containing protein. (Os01t0185400-01)	unknown	.				-0.0844153	0.0191107	-0.43309	0.996406	0.994758	0.573347
OS01G0185500	LOC_Os01g09030.1	Protein of unknown function DUF1637 domain containing protein. (Os01t0185500-00)	amino acid metabolism.synthesis.serine-glycine-cysteine group.cysteine	.				-0.0990388	-0.129842	0.0557798	0.996406	0.994758	0.938037
OS01G0185900	LOC_Os01g09080.1	Similar to WRKY 1 (Fragment). (Os01t0185900-01)	RNA.regulation of transcription.WRKY domain transcription factor family	.				-0.0122427	-0.0639579	0.27388	0.996406	0.994758	0.756453
OS01G0186000	LOC_Os01g09100.1	Similar to WRKY transcription factor 10. (Os01t0186000-01)	RNA.regulation of transcription.WRKY domain transcription factor family	.				0.0594203	-0.00970522	0.0655747	0.996406	0.994758	0.950997
OS01G0186200	LOC_Os01g09120.1,LOC_Os01g09120.2	Similar to Phototropin. (Os01t0186200-01);Hypothetical conserved gene. (Os01t0186200-02)	signalling.light	.				0.100837	-0.11868	-0.0378879	0.996406	0.994758	0.953796
OS01G0186400	LOC_Os01g09130.1,LOC_Os01g09140.1	Hypothetical conserved gene. (Os01t0186400-01)	unknown	.				-0.145053	0.163597	0.326432	0.996406	0.994758	0.775024
OS01G0186600	LOC_Os01g09190.1	Conserved hypothetical protein. (Os01t0186600-01)	unknown	.				-0.0077962	-0.00970522	0.132791	0.996406	0.994758	0.798337
OS01G0186700	LOC_Os01g09200.1	Similar to Protein kinase GhCLK1 (Fragment). (Os01t0186700-01)	protein.postranslational modification	.				0.0994526	0.173257	-0.293406	0.996406	0.734179	0.565548
OS01G0186900	LOC_Os01g09220.1	Similar to cDNA clone:001-117-G12, full insert sequence. (Os01t0186900-01);Similar to transposon protein CACTA, En/Spm sub-class. (Os01t0186900-02);Similar to cDNA clone:001-117-G12, full insert sequence. (Os01t0186900-03)	unknown	.				-0.407431	-0.396163	0.850377	0.996406	0.994758	0.704475
OS01G0186950	None	Hypothetical protein. (Os01t0186950-00)	.	.				-0.0077962	-0.00970522	0.132791	0.996406	0.994758	0.704475
OS01G0187000	LOC_Os01g09230.1	Conserved hypothetical protein. (Os01t0187000-01)	unknown	.				-0.266976	0.0242492	-0.697458	0.996406	0.994758	0.696436
OS01G0187300	None	Hypothetical conserved gene. (Os01t0187300-01)	.	.				-0.39255	-0.858596	0.0208307	0.996406	0.519133	0.996418
OS01G0187350	None	Hypothetical gene. (Os01t0187350-00)	.	.				-0.0077962	-0.00970522	0.132791	0.996406	0.994758	0.704475
OS01G0187400	LOC_Os01g09246.1	Similar to glycine-rich protein. (Os01t0187400-01)	unknown	.				0.108544	0.00206584	-0.281735	0.996406	0.995696	0.704475
OS01G0187500	LOC_Os01g09252.1	WD40 repeat domain containing protein. (Os01t0187500-01)	unknown	.				0.1561	-0.0915435	-0.272729	0.996406	0.994758	0.704475
OS01G0187600	LOC_Os01g09260.1	Similar to Cytokinin dehydrogenase 1. (Os01t0187600-01)	hormone metabolism.cytokinin.synthesis-degradation	.				0.0594203	0.252927	-0.197058	0.996406	0.994758	0.90372
OS01G0187900	LOC_Os01g09280.1	Similar to Transcription factor MYBS2. (Os01t0187900-01)	RNA.regulation of transcription.MYB-related transcription factor family	.				0.444342	-0.00773649	-0.0534687	0.259034	0.994758	0.931901
OS01G0188100	LOC_Os01g09300.1,LOC_Os01g09300.2,LOC_Os01g09300.3	Isopenicillin N synthase family protein. (Os01t0188100-01)	secondary metabolism.flavonoids.flavonols	.				0.17618	0.0909297	-0.0908967	0.996406	0.994758	0.905561
OS01G0188200	LOC_Os01g09310.1	Conserved hypothetical protein. (Os01t0188200-01)	unknown	5			DOWN	0.186063	0.361116	-1.25847	0.996406	0.703312	0.040567
OS01G0188400	LOC_Os01g09320.1	NADP-dependent malic enzyme, chloroplast precursor (EC 1.1.1.40) (NADP-ME). (Os01t0188400-01);Similar to Malic enzyme. (Os01t0188400-02)	TCA / org. transformation.other organic acid transformaitons.malic	.				-0.0230369	-0.473497	-0.0798216	0.996406	0.15146	0.911636
OS01G0188525	None	Hypothetical gene. (Os01t0188525-00)	.	.				0.184948	-0.00970522	-0.0599528	0.996406	0.994758	0.925957
OS01G0188900	LOC_Os01g09370.1	Similar to Ankyrin-like protein-like protein. (Os01t0188900-01)	cell.organisation	.				0.087793	0.0637784	-0.0351164	0.996406	0.994758	0.952026
OS01G0189100	LOC_Os01g09384.1	Ankyrin domain containing protein. (Os01t0189100-01)	cell.organisation	.				0.409416	0.332402	-0.761068	0.990397	0.890294	0.500242
OS01G0189700	LOC_Os01g09410.1	Similar to cDNA clone:001-031-C06, full insert sequence. (Os01t0189700-01);Ankyrin repeat domain containing protein. (Os01t0189700-02);Ankyrin repeat-containing domain domain containing protein. (Os01t0189700-03);Hypothetical protein. (Os01t0189700-04)	unknown	.				-0.0077962	-0.00970522	0.132791	0.996406	0.994758	0.704475
OS01G0189800	LOC_Os01g09420.1	Protein of unknown function DUF1618 domain containing protein. (Os01t0189800-01)	unknown	.				-0.231798	-0.0193811	0.309431	0.996406	0.994758	0.721259
OS01G0190000	LOC_Os01g09430.1	Similar to oxidoreductase. (Os01t0190000-01)	unknown	.				0.477328	0.35995	-0.145259	0.943212	0.892888	0.914287
OS01G0190300	LOC_Os01g09450.1,LOC_Os01g09450.2	Similar to Auxin-responsive protein IAA26 (Indoleacetic acid-induced protein 26) (Phytochrome-associated protein 1). (Os01t0190300-01)	RNA.regulation of transcription.Aux/IAA family	.				0.14186	0.177858	0.51651	0.996406	0.994758	0.74342
OS01G0190400	LOC_Os01g09460.1	Similar to Hexokinase. (Os01t0190400-01);Similar to Hexokinase. (Os01t0190400-02)	major CHO metabolism.degradation.sucrose.hexokinase	.				0.0444361	0.0919699	0.0824937	0.996406	0.994758	0.911745
OS01G0190500	LOC_Os01g09470.1	IQ calmodulin-binding region domain containing protein. (Os01t0190500-01)	signalling.calcium	.				-0.24639	-0.514446	0.251697	0.996406	0.656544	0.854991
OS01G0191000	LOC_Os01g09500.1	Similar to H0717B12.1 protein. (Os01t0191000-00)	unknown	.				0.299369	0.77639	-0.40365	0.996406	0.406669	0.775341
OS01G0191100	LOC_Os01g09510.1,LOC_Os01g09510.4	Similar to Acidic ribosomal protein P2a-4 (Fragment). (Os01t0191100-01)	protein.synthesis.ribosomal protein.eukaryotic.60S subunit.unknown	.				-0.0271862	0.479969	-0.0399055	0.996406	0.133045	0.951493
OS01G0191150	None	Similar to profilin-5. (Os01t0191150-00)	.	.				-0.0077962	-0.00970522	0.132791	0.996406	0.994758	0.704475
OS01G0191200	LOC_Os01g09540.1	Similar to Acid phosphatase. (Os01t0191200-01);Similar to Acid phosphatase. (Os01t0191200-02)	misc.acid and other phosphatases	.				-0.0077962	0.112843	0.0102426	0.996406	0.994758	0.998902
OS01G0191300	LOC_Os01g09550.1,LOC_Os01g09550.2,LOC_Os01g09550.3,LOC_Os01g09550.4	Similar to NAC-type transcription factor. (Os01t0191300-01);Similar to NAC-type transcription factor. (Os01t0191300-02);Similar to NAC-type transcription factor. (Os01t0191300-03)	development.unspecified	.				-0.132921	0.0440955	0.464281	0.996406	0.994758	0.690505
OS01G0191400	None	Hypothetical protein. (Os01t0191400-01)	.	.				0.489454	1.05513	-1.47535	0.996406	0.353486	0.354463
OS01G0191500	LOC_Os01g09560.1	Similar to Mitochondrial processing peptidase. (Os01t0191500-01)	protein.targeting.mitochondria	.				0.0695477	0.0612711	0.0158314	0.996406	0.994758	0.97564
OS01G0191700	LOC_Os01g09570.1	Similar to Pyrophosphate-fructose-6-phosphate 1-phosphotransferase-like protein (Pyrophosphate-dependent phosphofructo-1-kinase-like protein). (Os01t0191700-01)	glycolysis.plastid branch.phosphofructokinase (PFK)	.				0.165163	0.160285	-0.216228	0.996406	0.994758	0.731031
OS01G0191800	LOC_Os01g09580.1,LOC_Os01g09580.2	Similar to Aurora kinase. (Os01t0191800-01);Similar to Aurora kinase. (Os01t0191800-02)	protein.postranslational modification	.				0.789934	0.529102	-1.20375	0.424577	0.648492	0.21765
OS01G0191900	LOC_Os01g09590.1	Similar to Blind. (Os01t0191900-01)	RNA.regulation of transcription.MYB domain transcription factor family	.				0.117863	0.0444946	0.0351173	0.996406	0.994758	0.980901
OS01G0192000	LOC_Os01g09620.1,LOC_Os01g09620.2	CCCH-type zinc finger protein, Negative regulator for leaf senescence (Os01t0192000-01);Similar to C3H transcription factor. (Os01t0192000-02)	RNA.regulation of transcription.C3H zinc finger family	.				0.0138298	0.128661	0.0121618	0.996406	0.994758	0.993077
OS01G0192101	None	Hypothetical protein. (Os01t0192101-00)	.	.				-0.0077962	-0.00970522	0.132791	0.996406	0.994758	0.704475
OS01G0192300	LOC_Os01g09640.1	Similar to I-box binding factor (Fragment). (Os01t0192300-01);Hypothetical conserved gene. (Os01t0192300-02)	RNA.regulation of transcription.MYB-related transcription factor family	.				0.623241	0.0885506	0.376605	0.205364	0.994758	0.704475
OS01G0192401	None	Hypothetical gene. (Os01t0192401-00)	.	.				-0.0077962	-0.00970522	0.132791	0.996406	0.994758	0.704475
OS01G0192500	LOC_Os01g09660.1	Similar to H0525G02.3 protein. (Os01t0192500-00)	unknown	.				-0.0254332	-0.0137134	-0.174938	0.996406	0.994758	0.922398
OS01G0192550	LOC_Os01g09665.1	Conserved hypothetical protein. (Os01t0192550-01)	unknown	.				0.342654	0.151358	-1.0521	0.996406	0.994758	0.364732
OS01G0192600	LOC_Os01g09670.1	Ndr family protein. (Os01t0192600-01)	transport.hormones.auxin	.				0.0892408	0.0760704	-0.786487	0.996406	0.994758	0.176047
OS01G0192900	LOC_Os01g09700.1	1-aminocyclopropane-1-carboxylate synthase family protein. (Os01t0192900-00)	hormone metabolism.ethylene.synthesis-degradation.1-aminocyclopropane-1-carboxylate synthase	.				-0.251721	-0.079823	0.202909	0.996406	0.994758	0.902056
OS01G0193250	None	Hypothetical gene. (Os01t0193250-00)	.	.				0.118384	-0.00970522	0.00661139	0.996406	0.994758	0.996749
OS01G0193400	LOC_Os01g09730.1,LOC_Os01g09730.2	TNFR/CD27/30/40/95 cysteine-rich region domain containing protein. (Os01t0193400-01);TNFR/CD27/30/40/95 cysteine-rich region domain containing protein. (Os01t0193400-02);TNFR/CD27/30/40/95 cysteine-rich region domain containing protein. (Os01t0193400-03);Hypothetical gene. (Os01t0193400-04)	unknown	.				-0.254049	-0.12901	-0.0500183	0.996406	0.994758	0.980637
OS01G0193500	LOC_Os01g09740.1	Conserved hypothetical protein. (Os01t0193500-00)	protein.degradation.ubiquitin.E3.SCF.FBOX	.				-0.0077962	-0.00970522	0.132791	0.996406	0.994758	0.704475
OS01G0193600	LOC_Os01g09750.1,LOC_Os01g09750.2	Methyltransferase small domain containing protein. (Os01t0193600-01)	misc.misc2	.				-0.258419	-0.119292	0.141151	0.996406	0.994758	0.909739
OS01G0193700	None	Hypothetical protein. (Os01t0193700-00)	.	.				-0.0077962	-0.00970522	0.132791	0.996406	0.994758	0.704475
OS01G0193900	LOC_Os01g09760.1	Homeodomain-like domain containing protein. (Os01t0193900-01);Hypothetical conserved gene. (Os01t0193900-02)	RNA.regulation of transcription.MYB domain transcription factor family	.				-0.0706358	0.0959181	-0.429205	0.996406	0.994758	0.586148
OS01G0194000	LOC_Os01g09770.1	Conserved hypothetical protein. (Os01t0194000-01);Hypothetical conserved gene. (Os01t0194000-02)	unknown	.				0.04056	-0.349162	0.734934	0.996406	0.866203	0.538029
OS01G0194200	LOC_Os01g09790.1	IQ calmodulin-binding region domain containing protein. (Os01t0194200-01)	signalling.calcium	.				0.458122	0.400867	-0.475655	0.871073	0.730292	0.704475
OS01G0194300	LOC_Os01g09800.1	Ankyrin-repeat protein, Herbivore-induced defense response, Blast disease resistance (Os01t0194300-01)	cell.organisation	.				-0.00746232	-0.588567	-0.317945	0.996406	0.247517	0.714383
OS01G0194600	LOC_Os01g09830.1	Thioredoxin fold domain containing protein. (Os01t0194600-02)	redox.glutaredoxins	.				0.238404	0.055761	-0.452138	0.996406	0.994758	0.704475
OS01G0195000	LOC_Os01g09850.1,LOC_Os01g09850.2,LOC_Os01g09850.3	Zinc finger, C2H2-type domain containing protein. (Os01t0195000-01)	RNA.regulation of transcription.C2H2 zinc finger family	.				-0.514753	0.108885	-0.0996094	0.407223	0.994758	0.91294
OS01G0195200	LOC_Os01g09860.1	Similar to Serine/threonine-protein kinase PBS1 (EC 2.7.1.37) (AvrPphB susceptible protein 1). (Os01t0195200-01)	protein.postranslational modification.kinase.receptor like cytoplasmatic kinase VII	.				0.500636	0.263419	-0.833073	0.0964818	0.572764	0.0289141
OS01G0195300	LOC_Os01g09870.1	Hypothetical conserved gene. (Os01t0195300-00)	unknown	.				0.0539706	0.0350582	0.169794	0.996406	0.994758	0.862934
OS01G0195400	LOC_Os01g09880.1	Harpin-induced 1 domain containing protein. (Os01t0195400-00)	unknown	.				0.495524	0.38006	-0.995367	0.27533	0.420703	0.0315971
OS01G0195500	LOC_Os01g09890.1	Translation initiation factor SUI1 domain containing protein. (Os01t0195500-01)	protein.synthesis.initiation	.				-0.0631831	0.0331942	-0.154541	0.996406	0.994758	0.815447
OS01G0195700	LOC_Os01g09900.1	Hypothetical conserved gene. (Os01t0195700-00)	.	.				-0.0077962	-0.00970522	0.132791	0.996406	0.994758	0.704475
OS01G0195801	LOC_Os01g09900.1	Hypothetical conserved gene. (Os01t0195801-00)	RNA.regulation of transcription.bHLH,Basic Helix-Loop-Helix family	.				-0.0077962	-0.00970522	0.132791	0.996406	0.994758	0.710459
OS01G0196133	LOC_Os01g09980.1	Similar to H0315A08.1 protein. (Os01t0196133-00)	unknown	.				-0.0077962	-0.00970522	0.132791	0.996406	0.994758	0.784845
OS01G0196300	LOC_Os01g09990.1,LOC_Os01g09990.2	Basic helix-loop-helix (bHLH) transcription factor, Diterpenoid phytoalexin factor, Biosynthesis of diterpenoid phytoalexins, Stress response (Os01t0196300-01)	RNA.regulation of transcription.bHLH,Basic Helix-Loop-Helix family	.				0.461107	-0.927079	-0.545434	0.996406	0.472177	0.760309
OS01G0196500	LOC_Os01g10010.1,LOC_Os01g10010.2	Prenylated rab acceptor PRA1 family protein. (Os01t0196500-01)	signalling.G-proteins	.				-0.0135639	0.0243078	0.135774	0.996406	0.994758	0.87448
OS01G0196600	LOC_Os01g10020.1	Similar to 260 kDa major acidic fibroblast growth factor-stimulated phosphoprotein (Fragment). (Os01t0196600-01)	nucleotide metabolism.phosphotransfer and pyrophosphatases.misc	.				0.110459	0.236285	-0.277723	0.996406	0.287541	0.444567
OS01G0196800	LOC_Os01g10030.1	Hypothetical protein. (Os01t0196800-01)	unknown	.				0.459502	0.272246	-0.655358	0.996406	0.994758	0.704475
OS01G0197100	LOC_Os01g10040.1,LOC_Os01g10040.2	Cytochrome P450, Brassinosteroids biosynthesis, Regulation of plant architecture (Os01t0197100-01);Cytochrome P450 (Splicing variant) (Os01t0197100-02)	misc.cytochrome P450	.				-0.804323	-0.535847	0.288617	0.400247	0.638353	0.830975
OS01G0197150	None	Hypothetical protein. (Os01t0197150-00)	.	.				-0.0077962	0.344236	-0.22115	0.996406	0.571977	0.76847
OS01G0197200	LOC_Os01g10050.1,LOC_Os01g10050.2	Similar to predicted protein. (Os01t0197200-01)	RNA.processing.RNA helicase	.				0.0395886	0.134343	-0.142372	0.996406	0.983193	0.791394
OS01G0197350	LOC_Os01g10070.1	Hypothetical genes. (Os01t0197350-00)	unknown	.				-0.146058	-0.15635	-0.243067	0.996406	0.994758	0.864083
OS01G0197400	LOC_Os01g10080.2	Conserved hypothetical protein. (Os01t0197400-01)	unknown	.				-0.053823	-0.140596	0.0698891	0.996406	0.994758	0.928914
OS01G0197450	LOC_Os01g10090.1	Pentatricopeptide repeat domain containing protein. (Os01t0197450-00)	RNA.regulation of transcription.MYB domain transcription factor family	.				0.0551026	0.299453	0.0436857	0.996406	0.994758	0.980482
OS01G0197500	LOC_Os01g10100.1,LOC_Os01g10100.2	Similar to predicted protein. (Os01t0197500-00)	unknown	.				0.0355977	0.0374364	0.328946	0.996406	0.994758	0.828479
OS01G0197700	LOC_Os01g10110.1	Similar to Cytokinin dehydrogenase 2. (Os01t0197700-01)	hormone metabolism.cytokinin.synthesis-degradation	.				0.261339	-0.00970522	-0.136344	0.996406	0.994758	0.891641
OS01G0197900	LOC_Os01g10130.1	RNA-dependent RNA polymerase, eukaryotic-type domain containing protein. (Os01t0197900-01)	RNA.transcription	.				-0.136965	-0.362031	0.0841259	0.996406	0.994758	0.967039
OS01G0198000	LOC_Os01g10140.2,LOC_Os01g10140.3	RNA-dependent RNA polymerase, eukaryotic-type domain containing protein. (Os01t0198000-01)	RNA.transcription	.				-0.0359344	-0.0590732	-0.468386	0.996406	0.994758	0.80998
OS01G0198100	None	RNA-dependent RNA polymerase, eukaryotic-type domain containing protein. (Os01t0198100-01)	.	.				-0.492473	-0.486445	0.512188	0.996406	0.840504	0.720919
OS01G0198200	LOC_Os01g10150.1,LOC_Os01g10150.2	Similar to Casein kinase-like protein. (Os01t0198200-01);Similar to predicted protein. (Os01t0198200-02);Similar to predicted protein. (Os01t0198200-03)	protein.postranslational modification	.				0.112241	-0.0987868	0.0258708	0.996406	0.994758	0.970147
OS01G0198250	None	Hypothetical gene. (Os01t0198250-00)	.	.				-0.0077962	-0.00970522	0.132791	0.996406	0.994758	0.736892
OS01G0198500	LOC_Os01g10180.1	Conserved hypothetical protein. (Os01t0198500-01)	unknown	3			UP	0.236129	-0.197564	1.91194	0.996406	0.994758	0.00645353
OS01G0198702	LOC_Os01g10195.1	Conserved hypothetical protein. (Os01t0198702-01)	unknown	.				-0.421071	-0.0655083	0.878297	0.996406	0.994758	0.528337
OS01G0198900	LOC_Os01g10210.1	Polyketide cyclase/dehydrase domain containing protein. (Os01t0198900-01);Polyketide cyclase/dehydrase domain containing protein. (Os01t0198900-02)	unknown	.				0.372424	-0.554733	-0.173781	0.996406	0.523936	0.896545
OS01G0199300	LOC_Os01g10230.1	Similar to lachrymatory factor synthase. (Os01t0199300-00)	unknown	.				-0.282237	-0.284146	0.407232	0.996406	0.83692	0.704475
OS01G0199400	LOC_Os01g10250.1,LOC_Os01g10250.2,LOC_Os01g10250.3	Alpha/beta hydrolase family protein. (Os01t0199400-01);Similar to predicted protein. (Os01t0199400-02)	lipid metabolism.lipid degradation.lipases	.				0.17497	0.510491	0.0714615	0.996406	0.374752	0.937711
OS01G0199700	LOC_Os01g10260.1	Protein of unknown function DUF1677, plant domain containing protein. (Os01t0199700-00)	unknown	.				0.00507181	0.268616	0.24341	0.996406	0.971579	0.824473
OS01G0199900	LOC_Os01g10280.1,LOC_Os01g10280.2,LOC_Os01g10280.3,LOC_Os01g10280.4	Similar to Phosphoribosylaminoimidazole carboxylase catalytic subunit (EC 4.1.1.21) (AIR carboxylase) (AIRC). (Os01t0199900-01)	nucleotide metabolism.synthesis.purine.AIR carboxylase	.				-0.104495	0.201012	-0.289513	0.996406	0.768413	0.704475
OS01G0199950	None	Hypothetical gene. (Os01t0199950-00)	.	.				-0.0077962	-0.00970522	0.132791	0.996406	0.994758	0.719653
OS01G0200000	LOC_Os01g10290.1,LOC_Os01g10290.2	Similar to autophagocytosis protein AUT1-like [Oryza sativa (japonica cultivar-group)]. (Os01t0200000-01)	protein.degradation.autophagy	.				0.00210552	0.281066	-0.178502	0.997729	0.913133	0.870326
OS01G0200150	None	Hypothetical gene. (Os01t0200150-00)	.	.				-0.0077962	-0.00970522	0.132791	0.996406	0.994758	0.704475
OS01G0200200	LOC_Os01g10310.1	Protein of unknown function DUF1677, plant domain containing protein. (Os01t0200200-00)	unknown	.				-0.0077962	-0.00970522	0.132791	0.996406	0.994758	0.899382
OS01G0200300	LOC_Os01g10320.1	Similar to Homeobox-leucine zipper protein HOX29. (Os01t0200300-01)	RNA.regulation of transcription.HB,Homeobox transcription factor family	.				-0.0077962	0.0576345	0.0654515	0.996406	0.994758	0.952418
OS01G0200350	None	Hypothetical protein. (Os01t0200350-00)	.	.				-0.0119413	0.153956	-0.326952	0.996406	0.994758	0.846507
OS01G0200400	LOC_Os01g10340.1	Thioredoxin domain 2 containing protein. (Os01t0200400-01)	unknown	.				0.391571	-0.112756	-0.517933	0.740812	0.994758	0.55089
OS01G0200500	LOC_Os01g10350.1	MPPN family protein. (Os01t0200500-01)	unknown	.				-0.0168827	0.171297	-0.0414199	0.996406	0.892888	0.943826
OS01G0200600	LOC_Os01g10370.1	Similar to Avr9/Cf-9 rapidly elicited protein 111A. (Os01t0200600-01)	RNA.regulation of transcription.AP2/EREBP, APETALA2/Ethylene-responsive element binding protein family	.				-0.38713	-0.444624	0.486906	0.996406	0.962787	0.771552
OS01G0200700	LOC_Os01g10400.1,LOC_Os01g10400.2	Similar to Metallothionein-like protein type 3 (MT-3) (MWMT3). (Os01t0200700-01)	unknown	.				0.196489	-0.168151	0.165395	0.996406	0.994758	0.839787
OS01G0201000	LOC_Os01g10430.1,LOC_Os01g10430.2	Similar to protein kinase family protein. (Os01t0201000-01)	protein.postranslational modification	.				-0.0851374	-0.158224	0.15746	0.996406	0.994758	0.850866
OS01G0201100	LOC_Os01g10440.1	Similar to xylosyltransferase oxt. (Os01t0201100-01)	misc.UDP glucosyl and glucoronyl transferases	.				0.12857	0.116692	0.146959	0.996406	0.994758	0.920403
OS01G0201200	LOC_Os01g10450.1,LOC_Os01g10450.2	Similar to Protein kinase. (Os01t0201200-01)	protein.postranslational modification	.				0.442167	0.173781	-0.475768	0.520352	0.994758	0.583962
OS01G0201250	None	Similar to DNA-binding WRKY. (Os01t0201250-00)	.	.				-0.342876	0.0232213	-0.219511	0.996406	0.994758	0.848331
OS01G0201275	LOC_Os01g10460.1	Conserved hypothetical protein. (Os01t0201275-00)	.	.				-0.0077962	-0.00970522	0.132791	0.996406	0.994758	0.809338
OS01G0201400	LOC_Os01g10470.1	Rapid ALkalinization Factor family protein. (Os01t0201400-01)	unknown	.				-0.85004	0.260132	0.815151	0.136588	0.992084	0.383481
OS01G0201500	LOC_Os01g10480.1	Similar to early nodulin 20. (Os01t0201500-00)	misc.plastocyanin-like	.				-0.182884	0.0171649	0.301809	0.996406	0.994758	0.816666
OS01G0201600	LOC_Os01g10490.1	Virulence factor, pectin lyase fold family protein. (Os01t0201600-01);Non-protein coding transcript. (Os01t0201600-02)	unknown	.				0.268658	-0.138515	-0.949233	0.996406	0.994758	0.202998
OS01G0201700	LOC_Os01g10504.1,LOC_Os01g10504.2,LOC_Os01g10504.3	Similar to M23 protein (Fragment). (Os01t0201700-01);Transcription factor, Floral organ development, Lodicule development, Stamen specification, Floral meristem determinacy, Male reproductive development (Os01t0201700-02)	RNA.regulation of transcription.MADS box transcription factor family	.				0.118384	-0.00970522	0.00661139	0.996406	0.994758	0.998902
OS01G0201800	LOC_Os01g10520.1	Hypothetical conserved gene. (Os01t0201800-00)	unknown	.				0.00509078	-0.131723	-0.317537	0.996406	0.994758	0.704475
OS01G0201850	None	Hypothetical conserved gene. (Os01t0201850-01)	.	.				0.0379532	0.2884	-1.07997	0.996406	0.994758	0.459754
OS01G0201900	LOC_Os01g10530.1,LOC_Os01g10530.2,LOC_Os01g10530.3	Conserved hypothetical protein. (Os01t0201900-01)	unknown	.				0.00933786	0.215041	-0.593919	0.996406	0.857259	0.282693
OS01G0202500	LOC_Os01g10580.1	Similar to B-box zinc finger family protein. (Os01t0202500-01)	RNA.regulation of transcription.C2C2(Zn) CO-like, Constans-like zinc finger family	.				-0.291556	-0.363722	0.534742	0.923914	0.484875	0.429871
OS01G0202601	None	Conserved hypothetical protein. (Os01t0202601-00)	.	.				0.197665	0.0848554	0.0517444	0.996406	0.994758	0.984003
OS01G0202700	LOC_Os01g10590.1	Similar to Flowering locus T3. (Os01t0202700-00)	development.unspecified	.				0.235627	0.555508	-0.211396	0.996406	0.857195	0.914102
OS01G0202800	LOC_Os01g10600.1	Similar to NOD26-like membrane integral protein ZmNIP1-1. (Os01t0202800-00)	transport.Major Intrinsic Proteins.NIP	.				0.386118	0.33933	-0.534372	0.996406	0.857186	0.704475
OS01G0203000	LOC_Os01g10610.1	BZR1, transcriptional repressor family protein. (Os01t0203000-01)	hormone metabolism.brassinosteroid.signal transduction.BZR	.				-0.0973712	-0.227007	-0.0234726	0.996406	0.686152	0.968755
OS01G0203300	LOC_Os01g10630.1,LOC_Os01g10630.2	Conserved hypothetical protein. (Os01t0203300-01)	unknown	.				0.0527015	0.184648	-0.363015	0.996406	0.994758	0.712892
OS01G0203400	LOC_Os01g10640.1	Hypothetical protein. (Os01t0203400-01)	unknown	.				0.146098	0.0487571	-0.147501	0.996406	0.994758	0.925027
OS01G0203800	LOC_Os01g10680.1,LOC_Os01g10680.2	Protein of unknown function DUF641, plant domain containing protein. (Os01t0203800-01);Protein of unknown function DUF641, plant domain containing protein. (Os01t0203800-02)	development.unspecified	.				0.28125	0.415437	-0.581397	0.996406	0.918748	0.704475
OS01G0203900	None	Hypothetical protein. (Os01t0203900-00)	.	.				-0.0077962	-0.00970522	0.132791	0.996406	0.994758	0.922222
OS01G0204000	LOC_Os01g10690.1	DNA polymerase subunit Cdc27 domain containing protein. (Os01t0204000-01);Hypothetical conserved gene. (Os01t0204000-02)	unknown	.				0.112895	0.243626	-0.107564	0.996406	0.817424	0.898754
OS01G0205100	LOC_Os01g10790.1	WD40 repeat-like domain containing protein. (Os01t0205100-01)	signalling.G-proteins	.				0.0172361	-0.0239249	-0.111333	0.996406	0.994758	0.87932
OS01G0205200	LOC_Os01g10800.1	Pentatricopeptide repeat domain containing protein. (Os01t0205200-01)	RNA.regulation of transcription.MYB domain transcription factor family	.				0.179556	0.706171	-1.16016	0.996406	0.231001	0.127162
OS01G0205300	LOC_Os01g10810.1	Similar to rho termination factor, N-terminal domain containing protein. (Os01t0205300-00)	unknown	.				-0.0077962	-0.00970522	0.132791	0.996406	0.994758	0.868432
OS01G0205500	LOC_Os01g10820.1	Similar to 60S ribosomal protein L11-2 (L16). Splice isoform 2. (Os01t0205500-01)	protein.synthesis.ribosomal protein.eukaryotic.60S subunit.L11	.				-0.0793927	0.385594	-0.282122	0.996406	0.260061	0.704475
OS01G0205600	LOC_Os01g10830.1	Crotonase, core domain containing protein. (Os01t0205600-01)	lipid metabolism.lipid degradation.beta-oxidation.enoyl CoA hydratase	.				0.296791	0.139512	0.284472	0.996406	0.994758	0.855986
OS01G0205700	LOC_Os01g10840.1	Similar to Shaggy-like kinase (Fragment). (Os01t0205700-01)	protein.postranslational modification	.				-0.0129201	-0.198134	-0.040614	0.996406	0.834469	0.948454
OS01G0205900	LOC_Os01g10850.1	Similar to Class III peroxidase GvPx2b (Fragment). (Os01t0205900-01);Similar to Class III peroxidase GvPx2b (Fragment). (Os01t0205900-02)	misc.peroxidases	.				0.40942	0.611676	-0.78334	0.51889	0.0642378	0.117137
OS01G0206200	LOC_Os01g10860.1	Conserved hypothetical protein. (Os01t0206200-01)	unknown	.				-0.0369333	0.237825	-0.161637	0.996406	0.894811	0.855928
OS01G0206300	LOC_Os01g10870.1	Similar to CBL-interacting protein kinase 18. (Os01t0206300-00)	protein.postranslational modification	.				0.189016	-0.00970522	-0.0640207	0.996406	0.994758	0.960551
OS01G0206600	LOC_Os01g10880.1	Conserved hypothetical protein. (Os01t0206600-01)	unknown	.				0.166629	-0.109417	0.014677	0.996406	0.994758	0.989852
OS01G0206650	None	Hypothetical protein. (Os01t0206650-00)	.	.				0.773062	0.0375596	-0.67265	0.793478	0.994758	0.704475
OS01G0206700	LOC_Os01g10890.1	Similar to Serine/threonine protein kinase (CBL-interacting protein kinase 20). (Os01t0206700-01);Similar to cDNA clone:J013031K24, full insert sequence. (Os01t0206700-02);Similar to Serine/threonine protein kinase (CBL-interacting protein kinase 20). (Os01t0206700-03)	protein.postranslational modification	.				-0.0077962	0.116692	0.00639353	0.996406	0.994758	0.996691
OS01G0206800	LOC_Os01g10900.1,LOC_Os01g10900.2	Protein kinase, core domain containing protein. (Os01t0206800-01)	signalling.receptor kinases.misc	.				0.366773	0.150985	-0.468171	0.996406	0.994758	0.753053
OS01G0207001	None	Hypothetical protein. (Os01t0207001-00)	.	.				-0.0077962	-0.00970522	0.132791	0.996406	0.994758	0.704475
OS01G0207200	LOC_Os01g10930.1	Similar to Peptide-N4-(N-acetyl-beta-glucosaminyl)asparagine amidase A (EC 3.5.1.52) (PNGase A) (Glycopeptide N-glycosidase) (N-glycanase) [Contains: Peptide-N4-(N-acetyl-beta-glucosaminyl)asparagine amidase A light chain (PNGase A small chain) (PNGase A subunit B); Peptide-N4- (N-acetyl-beta-glucosaminyl)asparagine amidase A heavy chain (PNGase A large chain) (PNGase A subunit A)]. (Os01t0207200…	unknown	.				-0.0119926	0.107247	-0.0160374	0.996406	0.994758	0.985156
OS01G0207300	LOC_Os01g10940.1	Similar to S-adenosylmethionine synthetase 1 (EC 2.5.1.6) (Methionine adenosyltransferase 1) (AdoMet synthetase 1). Splice isoform 2. (Os01t0207300-00)	amino acid metabolism.synthesis.aspartate family.methionine	.				-0.0759208	-0.550671	-0.7394	0.996406	0.608346	0.632864
OS01G0207400	LOC_Os01g10950.1	Similar to peptide-N4-asparagine amidase A. (Os01t0207400-01)	unknown	.				-0.313509	-0.559449	-0.0295237	0.56293	0.0218684	0.958758
OS01G0207500	None	Hypothetical protein. (Os01t0207500-01)	.	.				-0.0077962	-0.00970522	0.132791	0.996406	0.994758	0.761117
OS01G0207600	LOC_Os01g10960.1	Similar to peptide-N4-asparagine amidase A. (Os01t0207600-00)	unknown	.				-0.0077962	-0.00970522	0.132791	0.996406	0.994758	0.704475
OS01G0207700	LOC_Os01g10970.1	Drug/metabolite transporter domain containing protein. (Os01t0207700-00)	development.unspecified	.				0.171213	0.165615	-0.290376	0.996406	0.994758	0.714973
OS01G0207900	LOC_Os01g10980.1	Similar to nodulin-like protein. (Os01t0207900-00)	development.unspecified	.				0.163318	-0.402236	-0.467332	0.996406	0.734179	0.704475
OS01G0208000	LOC_Os01g10990.1	Protein of unknown function DUF6, transmembrane domain containing protein. (Os01t0208000-01)	development.unspecified	.				0.385828	-0.467587	0.230135	0.996406	0.994758	0.915192
OS01G0208400	LOC_Os01g11010.1	Similar to peptide-N4-asparagine amidase A. (Os01t0208400-01)	unknown	.				-0.0077962	-0.00970522	0.132791	0.996406	0.994758	0.88394
OS01G0208600	LOC_Os01g11040.1	SCAR-like protein 2, Component of the suppressor of cAMP receptor/Wiskott-Aldrich syndrome protein family verprolin-homologous (SCAR/WAVE) complex, Actin organization, Panicle development, Regulation of water loss (Os01t0208600-01);Actin-binding WH2 domain containing protein. (Os01t0208600-02);Actin-binding WH2 domain containing protein. (Os01t0208600-03)	cell.organisation	.				0.0634156	0.0151762	-0.577586	0.996406	0.994758	0.211167
OS01G0208700	LOC_Os01g11054.1,LOC_Os01g11054.2,LOC_Os01g11054.3,LOC_Os01g11054.4	Similar to Phosphoenolpyruvate carboxylase (Fragment). (Os01t0208700-01)	unknown	.				0.245334	-0.638775	0.953285	0.996406	0.543065	0.477925
OS01G0208800	None	Similar to Phosphoenolpyruvate carboxylase (Fragment). (Os01t0208800-01)	.	.				-0.0077962	-0.00970522	0.132791	0.996406	0.994758	0.722384
OS01G0209000	LOC_Os01g11070.1	Alg9-like mannosyltransferase family protein. (Os01t0209000-01);Alg9-like mannosyltransferase family protein. (Os01t0209000-02)	protein.postranslational modification	.				-0.0137416	0.104072	-0.0883353	0.996406	0.994758	0.910019
OS01G0209150	None	Hypothetical gene. (Os01t0209150-01)	.	.				-0.131295	-0.133204	0.25629	0.996406	0.753653	0.480054
OS01G0209200	LOC_Os01g11110.2	Similar to 14-3-3 protein 7. (Os01t0209200-01)	signalling.14-3-3 proteins	.				-0.24336	0.0855646	0.181886	0.996406	0.994758	0.821355
OS01G0209400	LOC_Os01g11120.1	Nucleotide-binding, alpha-beta plait domain containing protein. (Os01t0209400-01)	RNA.RNA binding	.				0.133947	0.0195659	-0.205912	0.996406	0.994758	0.791132
OS01G0209500	LOC_Os01g11130.1	Zinc finger, RING-type domain containing protein. (Os01t0209500-01)	RNA.regulation of transcription.putative transcription regulator	.				0.00677546	-0.694733	0.598937	0.996406	0.628307	0.704475
OS01G0209566	None	Hypothetical protein. (Os01t0209566-00)	.	.				-0.0077962	-0.00970522	0.132791	0.996406	0.994758	0.704475
OS01G0209700	LOC_Os01g11150.1	Similar to GA 2-oxidase 5. (Os01t0209700-01)	hormone metabolism.gibberelin.synthesis-degradation.GA2 oxidase	.				-0.404306	-0.641571	0.653459	0.996406	0.627199	0.704475
OS01G0209750	None	Hypothetical protein. (Os01t0209750-00)	.	.				-0.0077962	-0.00970522	0.132791	0.996406	0.994758	0.926036
OS01G0209800	LOC_Os01g11160.1	Similar to Cationic amino acid transporter (Fragment). (Os01t0209800-01);Similar to Cationic amino acid transporter (Fragment). (Os01t0209800-02)	transport.amino acids	.				-0.0304337	-0.0566699	-0.0993336	0.996406	0.994758	0.962813
OS01G0209901	None	Hypothetical protein. (Os01t0209901-00)	.	.				-0.0077962	-0.00970522	0.132791	0.996406	0.994758	0.704475
OS01G0210200	LOC_Os01g11200.1	Similar to Myb-like DNA-binding domain containing protein, expressed. (Os01t0210200-00)	unknown	.				-0.0077962	-0.00970522	0.132791	0.996406	0.994758	0.743168
OS01G0210300	LOC_Os01g11210.1	Conserved hypothetical protein. (Os01t0210300-01)	unknown	.				0.00877344	0.120962	-0.365065	0.996406	0.994758	0.827639
OS01G0210400	LOC_Os01g11220.1	Protein of unknown function DUF616 domain containing protein. (Os01t0210400-00)	development.unspecified	.				0.556575	-0.473666	-0.312514	0.980227	0.854035	0.849222
OS01G0210500	LOC_Os01g11230.1,LOC_Os01g11230.2	Similar to SOUL-like protein. (Os01t0210500-01)	tetrapyrrole synthesis.unspecified	.				-0.152403	-0.0541813	0.346499	0.996406	0.994758	0.704475
OS01G0210550	None	Hypothetical gene. (Os01t0210550-00)	.	.				0.121799	0.252665	-0.259174	0.996406	0.846418	0.730488
OS01G0210600	LOC_Os01g11240.1	Protein of unknown function DUF538 family protein. (Os01t0210600-02)	unknown	.				-0.00554626	-0.0753031	-0.222452	0.996406	0.994758	0.704475
OS01G0210700	LOC_Os01g11250.1	Similar to Potassium channel (Fragment). (Os01t0210700-01);Inward rectifying shaker-like potassium channel (Os01t0210700-02)	transport.potassium	.				0.16742	0.169285	0.128368	0.996406	0.994758	0.927966
OS01G0210750	None	Hypothetical protein. (Os01t0210750-00)	.	.				0.126164	0.326345	-0.558894	0.996406	0.994758	0.736892
OS01G0210800	LOC_Os01g11260.1	Conserved hypothetical protein. (Os01t0210800-01)	protein.glycosylation	.				-0.18382	0.153026	-0.100674	0.996406	0.994758	0.912462
OS01G0210900	LOC_Os01g11270.1	Cytochrome P450 family protein. (Os01t0210900-01)	misc.cytochrome P450	.				-0.330102	-0.394242	0.188174	0.996406	0.657146	0.858882
OS01G0211000	LOC_Os01g11280.1	Cytochrome P450 family protein. (Os01t0211000-00)	misc.cytochrome P450	.				0.240051	-0.00970522	-0.115056	0.996406	0.994758	0.918686
OS01G0211200	LOC_Os01g11300.1	Cytochrome P450 family protein. (Os01t0211200-00)	misc.cytochrome P450	.				0.372524	-0.0904392	-1.4812	0.996406	0.994758	0.103177
OS01G0211600	LOC_Os01g11340.1	Cytochrome P450 family protein. (Os01t0211600-01)	misc.cytochrome P450	.				0.103263	-0.158758	-0.318544	0.996406	0.994758	0.704475
OS01G0211800	LOC_Os01g11350.1	Similar to VirE2-interacting protein VIP1. (Os01t0211800-01)	RNA.regulation of transcription.bZIP transcription factor family	.				-0.196666	-0.0555261	0.158803	0.996406	0.994758	0.795456
OS01G0212000	None	Hypothetical protein. (Os01t0212000-01)	.	.				0.116706	0.171878	-0.0624044	0.996406	0.994758	0.949547
OS01G0212100	LOC_Os01g11370.1	DEAD-like helicase, N-terminal domain containing protein. (Os01t0212100-01);Similar to P20Sh148J07 (Fragment). (Os01t0212100-02)	RNA.processing.RNA helicase	.				-0.15825	-0.0833034	0.153335	0.996406	0.994758	0.82099
OS01G0212400	LOC_Os01g11414.1,LOC_Os01g11414.2	EF-Hand type domain containing protein. (Os01t0212400-01)	signalling.calcium	.				0.146391	0.162737	-0.375982	0.996406	0.953613	0.587198
OS01G0212500	LOC_Os01g11430.1	Conserved hypothetical protein. (Os01t0212500-01)	unknown	.				-0.0077962	-0.00970522	0.132791	0.996406	0.994758	0.916689
OS01G0212700	LOC_Os01g11460.1	Similar to RING-H2 finger protein ATL2K. (Os01t0212700-01)	protein.degradation.ubiquitin.E3.RING	.				0.166357	0.116971	-0.0663749	0.996406	0.994758	0.919466
OS01G0212900	None	Hypothetical conserved gene. (Os01t0212900-00)	.	.				-0.219599	-0.371477	0.116778	0.996406	0.737562	0.915501
OS01G0213100	LOC_Os01g11490.1,LOC_Os01g11500.1	Similar to Zinc finger, C3HC4 type family protein. (Os01t0213100-00)	protein.degradation.ubiquitin.E3.RING	.				0.775563	-0.109965	-0.917629	0.749314	0.994758	0.648917
OS01G0213300	LOC_Os01g11510.1	Transcription factor, MADS-box domain containing protein. (Os01t0213300-00)	RNA.regulation of transcription.MADS box transcription factor family	.				-0.0077962	-0.00970522	0.132791	0.996406	0.994758	0.704475
OS01G0213350	None	Hypothetical gene. (Os01t0213350-01)	.	.				-0.0077962	-0.00970522	0.132791	0.996406	0.994758	0.704475
OS01G0213400	LOC_Os01g11520.1	Zinc finger, RING/FYVE/PHD-type domain containing protein. (Os01t0213400-01)	unknown	.				0.487467	-0.0692985	-0.431922	0.996406	0.994758	0.755345
OS01G0213800	LOC_Os01g11550.1	Similar to Transcription factor PCF5. (Os01t0213800-01)	RNA.regulation of transcription.TCP transcription factor family	.				-0.0077962	-0.00970522	0.132791	0.996406	0.994758	0.704475
OS01G0214001	None	Hypothetical protein. (Os01t0214001-00)	.	.				0.236657	-0.00970522	-0.111662	0.996406	0.994758	0.919707
OS01G0214200	LOC_Os01g11570.1	Esterase, SGNH hydrolase-type, subgroup domain containing protein. (Os01t0214200-01)	misc.GDSL-motif lipase	.				0.116303	-0.136406	-0.0955638	0.996406	0.98577	0.876398
OS01G0214300	LOC_Os01g11580.1,LOC_Os01g11580.2	Conserved hypothetical protein. (Os01t0214300-01)	RNA.regulation of transcription.Global transcription factor group	.				-0.159577	-0.294302	0.287775	0.996406	0.566906	0.704475
OS01G0214400	LOC_Os01g11590.2	Similar to predicted protein. (Os01t0214400-01)	unknown	.				0.0154739	0.24821	0.111125	0.996406	0.830803	0.899103
OS01G0214500	LOC_Os01g11600.1	Conserved hypothetical protein. (Os01t0214500-01)	unknown	.				-0.423365	-0.268814	0.993706	0.996406	0.994758	0.557905
OS01G0214600	LOC_Os01g11620.1,LOC_Os01g11620.2	Lipase, GDSL domain containing protein. (Os01t0214600-01)	misc.GDSL-motif lipase	.				-0.298728	-0.763978	0.308446	0.995292	0.0374388	0.704475
OS01G0214800	LOC_Os01g11650.1,LOC_Os01g11650.2	Lipase, GDSL domain containing protein. (Os01t0214800-01);Similar to Esterase. (Os01t0214800-02);Similar to Esterase. (Os01t0214800-03)	misc.GDSL-motif lipase	.				0.494448	0.346999	-0.590726	0.896875	0.898975	0.704475
OS01G0214901	None	Hypothetical protein. (Os01t0214901-00)	.	.				-0.0077962	-0.00970522	0.132791	0.996406	0.994758	0.704475
OS01G0215000	LOC_Os01g11660.1	Lipase, GDSL domain containing protein. (Os01t0215000-01)	misc.GDSL-motif lipase	.				-0.204478	0.00789706	-0.292422	0.996406	0.994764	0.88369
OS01G0215100	LOC_Os01g11670.1	Similar to scpl50 (serine carboxypeptidase-like 50); serine-type carboxypeptidase. (Os01t0215100-00)	protein.degradation.serine protease	.				-0.0077962	-0.00970522	0.132791	0.996406	0.994758	0.899103
OS01G0215500	LOC_Os01g11700.1,LOC_Os01g11700.2	Similar to esterase. (Os01t0215500-01)	misc.GDSL-motif lipase	.				-0.0077962	-0.00970522	0.237364	0.996406	0.994758	0.812458
OS01G0215700	LOC_Os01g11710.1	Esterase, SGNH hydrolase-type domain containing protein. (Os01t0215700-01);Esterase, SGNH hydrolase-type domain containing protein. (Os01t0215700-02)	misc.GDSL-motif lipase	.				0.303216	0.266349	-0.807874	0.996406	0.994758	0.573179
OS01G0215725	None	Hypothetical protein. (Os01t0215725-00)	.	.				-0.0077962	-0.00970522	0.132791	0.996406	0.994758	0.814568
OS01G0215750	None	Hypothetical gene. (Os01t0215750-01)	.	.				-0.380624	-0.382533	0.855402	0.996406	0.776127	0.375063
OS01G0216000	LOC_Os01g11730.1	Lipase, GDSL domain containing protein. (Os01t0216000-01)	misc.GDSL-motif lipase	.				-0.0077962	-0.00970522	0.132791	0.996406	0.994758	0.864683
OS01G0216150	None	Hypothetical protein. (Os01t0216150-00)	.	.				-0.0077962	-0.00970522	0.132791	0.996406	0.994758	0.704475
OS01G0216300	LOC_Os01g11740.1	Lipase, GDSL domain containing protein. (Os01t0216300-01)	misc.GDSL-motif lipase	.				-0.0077962	-0.00970522	0.132791	0.996406	0.994758	0.704475
OS01G0216350	None	Hypothetical protein. (Os01t0216350-00)	.	.				-0.0077962	-0.00970522	0.132791	0.996406	0.994758	0.704475
OS01G0216400	LOC_Os01g11750.1	Lipase, GDSL domain containing protein. (Os01t0216400-00)	misc.GDSL-motif lipase	.				-0.182884	-0.117453	0.240539	0.996406	0.994758	0.885641
OS01G0216500	LOC_Os01g11760.1	Lipase, GDSL domain containing protein. (Os01t0216500-00)	misc.GDSL-motif lipase	.				-0.0077962	-0.00970522	0.132791	0.996406	0.994758	0.798605
OS01G0216600	None	Hypothetical protein. (Os01t0216600-00)	.	.				-0.0077962	-0.00970522	0.132791	0.996406	0.994758	0.704475
OS01G0216900	LOC_Os01g11790.1	Lipase, GDSL domain containing protein. (Os01t0216900-00)	misc.GDSL-motif lipase	.				-0.0077962	-0.00970522	0.132791	0.996406	0.994758	0.906018
OS01G0217000	LOC_Os01g11810.1,LOC_Os01g11810.2	Protein of unknown function DUF231, plant domain containing protein. (Os01t0217000-01);Similar to Alpha galactosidase. (Os01t0217000-02)	development.unspecified	.				0.427537	0.643896	-0.643594	0.996406	0.544552	0.704475
OS01G0217050	None	Hypothetical protein. (Os01t0217050-00)	.	.				-0.0077962	-0.00970522	0.132791	0.996406	0.994758	0.704475
OS01G0217100	LOC_Os01g11820.1	Conserved hypothetical protein. (Os01t0217100-01)	unknown	.				0.500698	0.0977572	0.271579	0.996406	0.994758	0.903926
OS01G0217400	LOC_Os01g11850.1	Conserved hypothetical protein. (Os01t0217400-00)	unknown	.				-0.0077962	-0.00970522	0.132791	0.996406	0.994758	0.704475
OS01G0217500	LOC_Os01g11860.1	ThiJ/PfpI domain containing protein. (Os01t0217500-01)	Co-factor and vitamine metabolism.thiamine	.				-0.260754	-1.01435	0.0861238	0.996406	0.273298	0.958334
OS01G0217800	LOC_Os01g11880.1	ThiJ/PfpI domain containing protein. (Os01t0217800-01)	Co-factor and vitamine metabolism.thiamine	.				-0.443202	-0.585884	0.431677	0.357342	0.0639217	0.56294
OS01G0217900	#N/A	#N/A	.	5			DOWN	0.154091	0.670421	-2.70035	0.996406	0.2961	0.000116078
OS01G0218032	LOC_Os01g11900.1	Putative DNA demethylase, Endosperm development (Os01t0218032-01)	DNA.repair	.				0.00841723	-0.00488661	0.26676	0.996406	0.994758	0.704475
OS01G0218100	LOC_Os01g11910.1	Helix-loop-helix DNA-binding domain containing protein. (Os01t0218100-01)	RNA.regulation of transcription.bHLH,Basic Helix-Loop-Helix family	.				-0.443888	-0.405408	0.988659	0.977885	0.796692	0.31929
OS01G0218200	LOC_Os01g11920.1	Thioredoxin domain 2 containing protein. (Os01t0218200-00)	redox.thioredoxin	.				0.0613538	0.127085	0.122739	0.996406	0.994758	0.910505
OS01G0218350	None	Hypothetical protein. (Os01t0218350-00)	.	.				-0.0077962	-0.00970522	0.132791	0.996406	0.994758	0.725739
OS01G0218500	LOC_Os01g11940.1	Similar to ZCN14 protein. (Os01t0218500-01);Similar to SP3D. (Os01t0218500-02);Similar to ZCN14 protein. (Os01t0218500-03);Non-protein coding transcript. (Os01t0218500-04)	development.unspecified	.				0.25329	-0.00970522	-0.128295	0.996406	0.994758	0.888483
OS01G0218700	LOC_Os01g11946.1,LOC_Os01g11946.2	ABC transporter integral membrane type 1 domain containing protein. (Os01t0218700-01);Similar to peroxisomal membrane ABC transporter family, PMP family. (Os01t0218700-02)	transport.ABC transporters and multidrug resistance systems	.				-0.25441	-0.16808	-0.177778	0.959905	0.980186	0.790891
OS01G0218800	LOC_Os01g11952.1	Similar to Trithorax 5 (Fragment). (Os01t0218800-01);Similar to SET domain protein. (Os01t0218800-02)	RNA.regulation of transcription.SET-domain transcriptional regulator family	.				0.0619522	-0.171364	-0.375685	0.996406	0.994758	0.704475
OS01G0218900	LOC_Os01g11960.1,LOC_Os01g11960.2	Zinc finger, PHD-type domain containing protein. (Os01t0218900-01)	RNA.regulation of transcription.SET-domain transcriptional regulator family	.				-0.203345	-0.165	0.212938	0.996406	0.994758	0.774026
OS01G0219000	LOC_Os01g11970.1	Conserved hypothetical protein. (Os01t0219000-00)	unknown	.				-0.428848	-0.224157	0.315203	0.946831	0.994758	0.771552
OS01G0219100	LOC_Os01g11980.1	SFT2-like family protein. (Os01t0219100-01)	unknown	.				-0.425449	-0.286365	0.459981	0.982236	0.990198	0.704475
OS01G0219200	LOC_Os01g11990.1	F-box domain, Skp2-like domain containing protein. (Os01t0219200-01)	unknown	.				0.193473	0.0329994	0.137602	0.996406	0.994758	0.93207
OS01G0219300	LOC_Os01g12000.1	Conserved hypothetical protein. (Os01t0219300-01)	unknown	.				0.255597	-0.228081	0.245351	0.996406	0.994758	0.87551
OS01G0219500	LOC_Os01g12020.1	Plant lipid transfer protein/Par allergen family protein. (Os01t0219500-01)	unknown	.				-0.511156	-0.405015	0.462344	0.112732	0.226895	0.406369
OS01G0219600	LOC_Os01g12030.1	Similar to Endo-beta-1,4-glucanase precursor (EC 3.2.1.4). (Os01t0219600-00)	misc.gluco-, galacto- and mannosidases.endoglucanase	.				-0.0077962	-0.00970522	0.132791	0.996406	0.994758	0.704475
OS01G0220100	LOC_Os01g12070.1	Similar to Cellulase. (Os01t0220100-01)	misc.gluco-, galacto- and mannosidases.endoglucanase	.				-0.0077962	-0.00970522	0.132791	0.996406	0.994758	0.908957
OS01G0220150	None	Hypothetical protein. (Os01t0220150-00)	.	.				-0.0077962	-0.00970522	0.132791	0.996406	0.994758	0.704475
OS01G0220200	LOC_Os01g12080.1,LOC_Os01g12080.3	Similar to Uncharacterized plant-specific domain TIGR01589 family protein. (Os01t0220200-01)	unknown	.				0.200724	0.279749	-0.303802	0.996406	0.928218	0.754892
OS01G0220300	LOC_Os01g12090.1	Translation elongation factor EF1B/ribosomal protein S6 domain containing protein. (Os01t0220300-01)	protein.synthesis.ribosomal protein.prokaryotic.unknown organellar.30S subunit.S6	.				-0.0451742	0.43931	-0.0859696	0.996406	0.309911	0.915102
OS01G0220400	LOC_Os01g12100.1	Hypothetical protein. (Os01t0220400-01)	unknown	.				0.0149659	-0.279799	0.107998	0.996406	0.721046	0.89922
OS01G0220500	LOC_Os01g12110.1,LOC_Os01g12110.2	Similar to predicted protein. (Os01t0220500-00)	unknown	.				0.345143	0.907293	0.369752	0.996406	0.232318	0.790819
OS01G0220700	LOC_Os01g12130.1	Similar to predicted protein. (Os01t0220700-00)	development.unspecified	.				-0.0077962	-0.00970522	0.132791	0.996406	0.994758	0.865676
OS01G0220801	None	Hypothetical protein. (Os01t0220801-00)	.	.				-0.0077962	-0.00970522	0.132791	0.996406	0.994758	0.704475
OS01G0220900	LOC_Os01g12150.1	Hypothetical conserved gene. (Os01t0220900-01)	unknown	.				-0.192209	-0.243918	0.080185	0.996406	0.994758	0.941968
OS01G0221000	None	Hypothetical protein. (Os01t0221000-00)	.	.				0.194698	-0.156223	0.595319	0.996406	0.994758	0.704475
OS01G0221100	LOC_Os01g12160.1,LOC_Os01g12160.2	GH3 auxin-responsive promoter family protein. (Os01t0221100-01);GH3 auxin-responsive promoter family protein. (Os01t0221100-02)	hormone metabolism.auxin.induced-regulated-responsive-activated	.				0.333161	-0.0783508	0.121069	0.996406	0.994758	0.919821
OS01G0221300	LOC_Os01g12180.1	Conserved hypothetical protein. (Os01t0221300-01)	unknown	.				-0.169826	-0.0481365	-0.00756002	0.996406	0.994758	0.998007
OS01G0221400	LOC_Os01g12190.1	Conserved hypothetical protein. (Os01t0221400-00)	unknown	.				-0.258267	-0.484411	0.583975	0.996406	0.516045	0.634852
OS01G0221500	LOC_Os01g12200.1	Protein of unknown function DUF2358 domain containing protein. (Os01t0221500-01)	unknown	.				0.135286	-0.00693607	-0.137265	0.996406	0.994758	0.8525
OS01G0221600	LOC_Os01g12210.1	Malate transporter, aliminium toerance domain containing protein. (Os01t0221600-00)	unknown	.				-0.519983	-0.780353	0.429848	0.996406	0.538375	0.799825
OS01G0221700	LOC_Os01g12220.1	Similar to GDT1-like protein 1, chloroplastic. (Os01t0221700-00)	unknown	.				-0.34794	-0.349849	0.577508	0.996406	0.867768	0.704475
OS01G0221900	LOC_Os01g12230.1	Similar to peptidase C45, acyl-coenzyme A/6-aminopenicillanic acid acyl-transferase. (Os01t0221900-01)	unknown	.				0.118384	-0.00970522	0.00661139	0.996406	0.994758	0.998902
OS01G0222001	None	Hypothetical conserved gene. (Os01t0222001-01)	.	.				-0.249492	-0.548174	-0.0476256	0.996406	0.859981	0.981932
OS01G0222300	LOC_Os01g12250.1	Conserved hypothetical protein. (Os01t0222300-01)	unknown	.				0.140701	-0.0150465	-0.759304	0.996406	0.994758	0.704475
OS01G0222500	LOC_Os01g12260.1	Similar to Vacuolar ATP synthase subunit E (EC 3.6.3.14) (V-ATPase E subunit) (Vacuolar proton pump E subunit). (Os01t0222500-01)	transport.p- and v-ATPases.H+-transporting two-sector ATPase	.				0.412282	0.170598	-0.572403	0.796978	0.994758	0.556174
OS01G0222600	LOC_Os01g12270.1	Conserved hypothetical protein. (Os01t0222600-01)	unknown	.				0.818313	0.205126	-0.299523	0.334429	0.994758	0.814845
OS01G0222700	LOC_Os01g12280.1	Protein of unknown function DUF659 domain containing protein. (Os01t0222700-01);Protein of unknown function DUF659 domain containing protein. (Os01t0222700-02)	RNA.regulation of transcription.putative transcription regulator	.				-0.126049	0.502552	-0.180399	0.996406	0.427582	0.863141
OS01G0222800	LOC_Os01g12290.1	Similar to OSIGBa0145C12.7 protein. (Os01t0222800-00)	protein.postranslational modification	.				-0.0077962	-0.00970522	0.132791	0.996406	0.994758	0.874762
OS01G0222900	None	Curculin-like (mannose-binding) lectin domain containing protein. (Os01t0222900-01)	.	.				0.468574	0.382384	-0.735668	0.921031	0.827336	0.564237
OS01G0223000	LOC_Os01g12304.1	Lipase, GDSL domain containing protein. (Os01t0223000-01)	misc.GDSL-motif lipase	.				0.0512544	-0.271736	0.0192522	0.996406	0.978881	0.991253
OS01G0223200	LOC_Os01g12320.1,LOC_Os01g12320.2,LOC_Os01g12320.3	Lipase, GDSL domain containing protein. (Os01t0223200-01)	misc.GDSL-motif lipase	.				0.0579605	-0.00970522	0.0670346	0.996406	0.994758	0.961024
OS01G0223300	LOC_Os01g12330.1	Protein of unknown function DUF1677, Oryza sativa domain containing protein. (Os01t0223300-01)	unknown	.				-0.489276	-0.143388	0.402076	0.996406	0.994758	0.790819
OS01G0223500	LOC_Os01g12381.1	Similar to Esterase. (Os01t0223500-00)	misc.GDSL-motif lipase	.				-0.355869	-0.626511	-0.173939	0.996406	0.497888	0.904883
OS01G0223600	LOC_Os01g12390.1	Similar to Pto kinase interactor 1-like protein. (Os01t0223600-01)	signalling.receptor kinases.leucine rich repeat III	.				0.102088	0.0391553	-0.373591	0.996406	0.994758	0.648727
OS01G0223700	LOC_Os01g12400.2	Bulb-type lectin domain domain containing protein. (Os01t0223700-01)	protein.postranslational modification.kinase.receptor like cytoplasmatic kinase VII	.				0.118337	-0.114774	-0.205374	0.996406	0.994758	0.781232
OS01G0223800	LOC_Os01g12410.1	Hypothetical conserved gene. (Os01t0223800-00)	signalling.receptor kinases.S-locus glycoprotein like	.				-0.143083	-0.397976	-0.470145	0.996406	0.82357	0.704475
OS01G0223900	LOC_Os01g12420.1	Serine/threonine protein kinase-related domain containing protein. (Os01t0223900-01)	protein.postranslational modification.kinase.receptor like cytoplasmatic kinase VII	.				-0.141093	-0.34022	-0.487518	0.996406	0.920241	0.704475
OS01G0224000	LOC_Os01g12430.1	Serine/threonine protein kinase-related domain containing protein. (Os01t0224000-00)	signalling.receptor kinases.S-locus glycoprotein like	.				-0.0551448	-0.00626215	-0.239524	0.996406	0.994758	0.747814
OS01G0224100	LOC_Os01g12440.1	Similar to DNA binding protein-like protein. (Os01t0224100-01);Similar to DNA binding protein-like protein. (Os01t0224100-02)	RNA.regulation of transcription.AP2/EREBP, APETALA2/Ethylene-responsive element binding protein family	.				-0.610426	-0.106135	0.249981	0.136917	0.994758	0.727038
OS01G0224166	None	Hypothetical gene. (Os01t0224166-00)	.	.				0.142437	0.404171	-0.882344	0.996406	0.818891	0.44343
OS01G0224200	LOC_Os01g12460.1	Hypothetical conserved gene. (Os01t0224200-00)	unknown	.				0.433286	0.80134	-1.18684	0.996406	0.518628	0.458962
OS01G0224300	LOC_Os01g12464.1	CHCH domain containing protein. (Os01t0224300-01)	unknown	.				-0.117938	0.218728	0.014156	0.996406	0.933147	0.991291
OS01G0224400	LOC_Os01g12470.1	Similar to Mitochondrial carrier protein. (Os01t0224400-01)	transport.metabolite transporters at the mitochondrial membrane	.				0.467037	0.507875	-1.05022	0.915624	0.594349	0.24454
OS01G0224500	LOC_Os01g12480.1	Conserved hypothetical protein. (Os01t0224500-01)	unknown	.				-0.0575866	0.178229	-0.178071	0.996406	0.994758	0.854874
OS01G0224700	LOC_Os01g12490.1	Flavin monooxygenase-like enzyme, Auxin biosynthesis (Os01t0224700-01)	misc.oxidases - copper, flavone etc.	.				-0.596695	-0.59702	0.758923	0.980227	0.735921	0.704475
OS01G0225000	LOC_Os01g12520.1	Mitochondrial carrier protein domain containing protein. (Os01t0225000-00)	transport.metabolite transporters at the mitochondrial membrane	.				-0.0487725	-0.247011	-0.30772	0.996406	0.994758	0.829542
OS01G0225100	LOC_Os01g12530.1,LOC_Os01g12530.2,LOC_Os01g12530.3,LOC_Os01g12530.4,LOC_Os01g12530.5,LOC_Os01g12530.6	Conserved hypothetical protein. (Os01t0225100-01)	DNA.synthesis/chromatin structure	.				-0.315539	-0.160047	-0.0510772	0.273835	0.766457	0.917539
OS01G0225200	LOC_Os01g12540.1,LOC_Os01g12540.2	Similar to predicted protein. (Os01t0225200-01)	signalling.G-proteins	.				0.00522164	0.171291	-0.380551	0.996406	0.974619	0.652538
OS01G0225300	LOC_Os01g12550.1	Conserved hypothetical protein. (Os01t0225300-01)	protein.targeting.chloroplast	.				0.172222	-0.0393029	-0.308079	0.996406	0.994758	0.753922
OS01G0225400	LOC_Os01g12560.1	Pyruvate/Phosphoenolpyruvate kinase, catalytic core domain containing protein. (Os01t0225400-01)	Co-factor and vitamine metabolism.pantothenate.3-methyl-2-oxobutanoate hydroxymethyltransferase (KPHMT,PANB)	.				-0.378501	-0.565467	-0.18884	0.996406	0.425783	0.874678
OS01G0225500	LOC_Os01g12570.1	Similar to 3-methyl-2-oxobutanoate hydroxymethyltransferase. (Os01t0225500-00)	Co-factor and vitamine metabolism.pantothenate.3-methyl-2-oxobutanoate hydroxymethyltransferase (KPHMT,PANB)	.				-0.0077962	0.0554623	0.0676238	0.996406	0.994758	0.912466
OS01G0225550	None	Hypothetical gene. (Os01t0225550-01)	.	.				-0.0077962	-0.00970522	0.132791	0.996406	0.994758	0.902716
OS01G0225600	LOC_Os01g12580.1	Similar to Dehydrin. (Os01t0225600-00)	development.late embryogenesis abundant	.				-0.0077962	-0.00970522	0.132791	0.996406	0.994758	0.725739
OS01G0225700	None	Hypothetical gene. (Os01t0225700-01)	.	.				-0.142336	0.118387	0.00469928	0.996406	0.994758	0.998902
OS01G0226200	LOC_Os01g12640.1,LOC_Os01g12640.2	Conserved hypothetical protein. (Os01t0226200-00)	unknown	.				0.218312	0.130017	0.358746	0.996406	0.994758	0.704475
OS01G0226300	LOC_Os01g12650.1	Reticulon family protein. (Os01t0226300-01)	stress.biotic	.				0.539853	0.241321	-0.712267	0.210222	0.816872	0.187376
OS01G0226400	LOC_Os01g12660.1	ATPase, AAA-type, core domain containing protein. (Os01t0226400-01)	protein.degradation.AAA type	.				0.00129492	-0.671054	0.600945	0.999202	0.848404	0.772992
OS01G0226450	None	Hypothetical protein. (Os01t0226450-00)	.	.				-0.142336	0.145329	-0.0222434	0.996406	0.994758	0.972869
OS01G0226500	LOC_Os01g12670.1,LOC_Os01g12670.2,LOC_Os01g12670.4,LOC_Os01g12670.5	Conserved hypothetical protein. (Os01t0226500-01);Similar to predicted protein. (Os01t0226500-02)	unknown	.				-0.0360487	-0.020399	0.0373384	0.996406	0.994758	0.951129
OS01G0226600	LOC_Os01g12680.1,LOC_Os01g12680.2,LOC_Os01g12680.3,LOC_Os01g12680.4	Similar to C4-dicarboxylate transporter/malic acid transport protein. (Os01t0226600-01);Similar to C4-dicarboxylate transporter/malic acid transport protein. (Os01t0226600-02)	transport.metabolite transporters at the mitochondrial membrane	.				-0.451117	-0.952465	0.545608	0.996406	0.465456	0.765299
OS01G0226666	None	Hypothetical protein. (Os01t0226666-00)	.	.				0.065002	-0.134491	-0.700004	0.996406	0.994758	0.704475
OS01G0226700	LOC_Os01g12690.1	Protein of unknown function DUF623, plant domain containing protein. (Os01t0226700-01)	unknown	.				-0.21648	-0.284146	1.09358	0.996406	0.994758	0.451624
OS01G0227100	LOC_Os01g12710.1,LOC_Os01g12710.2	Chlorophyll b reductase, Leaf senescence (Os01t0227100-01);Similar to oxidoreductase. (Os01t0227100-02)	misc.short chain dehydrogenase/reductase (SDR)	.				0.141011	-0.254998	0.0586475	0.996406	0.994758	0.96798
OS01G0227200	LOC_Os01g12720.1	Similar to Somatic embryogenesis receptor kinase-like protein. (Os01t0227200-01)	protein.postranslational modification.kinase.receptor like cytoplasmatic kinase VII	.				0.367586	0.843558	-0.883761	0.996406	0.177524	0.422043
OS01G0227250	None	Hypothetical gene. (Os01t0227250-00)	.	.				-0.0077962	-0.00970522	0.132791	0.996406	0.994758	0.719653
OS01G0227300	LOC_Os01g12730.1,LOC_Os01g12730.2	Similar to RAB7D. (Os01t0227300-01)	signalling.G-proteins	.				-0.0323446	0.0923106	-0.107915	0.996406	0.994758	0.905445
OS01G0227350	None	Hypothetical protein. (Os01t0227350-00)	.	.				-0.297986	-0.417617	0.70281	0.996406	0.774011	0.618454
OS01G0227400	LOC_Os01g12740.1	Similar to Cytochrome P450 71A1 (EC 1.14.-.-) (CYPLXXIA1) (ARP-2). (Os01t0227400-01)	misc.cytochrome P450	.				-0.0077962	-0.00970522	0.132791	0.996406	0.994758	0.905679
OS01G0227500	LOC_Os01g12750.1	Cytochrome P450 family protein. (Os01t0227500-01)	misc.cytochrome P450	.				0.17599	-0.111983	-0.0268583	0.996406	0.994758	0.9945
OS01G0227700	LOC_Os01g12760.1	Cytochrome P450 family protein. (Os01t0227700-01)	misc.cytochrome P450	.				0.0594203	0.487255	-0.431386	0.996406	0.886122	0.793491
OS01G0227800	LOC_Os01g12770.1	Similar to cDNA, clone: J075083L18, full insert sequence. (Os01t0227800-01)	misc.cytochrome P450	.				-0.0077962	-0.00970522	0.132791	0.996406	0.994758	0.90564
OS01G0228300	LOC_Os01g12800.1	Mpv17/PMP22 family protein. (Os01t0228300-01)	protein.targeting.peroxisomes	.				0.151521	0.0635321	-0.470603	0.996406	0.994758	0.451624
OS01G0228400	LOC_Os01g12810.1,LOC_Os01g12810.2,LOC_Os01g12810.3,LOC_Os01g12810.4,LOC_Os01g12810.5	Pentatricopeptide repeat domain containing protein. (Os01t0228400-01)	unknown	.				-0.0237274	0.571068	-0.669742	0.996406	0.867768	0.704475
OS01G0228450	None	Hypothetical protein. (Os01t0228450-00)	.	.				-0.0077962	-0.00970522	0.132791	0.996406	0.994758	0.704475
OS01G0228500	LOC_Os01g12820.1	Harpin-induced 1 domain containing protein. (Os01t0228500-01)	unknown	.				-0.05901	0.503051	0.132265	0.996406	0.770125	0.926066
OS01G0228600	LOC_Os01g12830.1,LOC_Os01g12830.2	Cytosolic hydroxypyruvate reductase, NADPH-dependent HPR, Photorespiratory metabolism (Os01t0228600-01);Cytosolic hydroxypyruvate reductase, NADPH-dependent HPR, Photorespiratory metabolism (Os01t0228600-02);Similar to 2-hydroxyacid dehydrogenase (AGR_L_379p). (Os01t0228600-03)	PS.photorespiration.hydroxypyruvate reductase	.				-0.0391357	0.0334908	0.106715	0.996406	0.994758	0.894736
OS01G0228800	LOC_Os01g12840.1	Conserved hypothetical protein. (Os01t0228800-01);Similar to cDNA clone:J013042E14, full insert sequence. (Os01t0228800-02)	unknown	.				0.226398	0.0646092	-0.567317	0.996406	0.994758	0.665042
OS01G0228901	None	Hypothetical gene. (Os01t0228901-01)	.	.				-0.801684	0.2378	0.195286	0.6934	0.994758	0.912462
OS01G0229000	LOC_Os01g12860.1	Similar to Transcription factor myb. (Os01t0229000-00)	RNA.regulation of transcription.MYB domain transcription factor family	.				-0.0077962	-0.00970522	0.132791	0.996406	0.994758	0.704475
OS01G0229100	LOC_Os01g12870.1	Similar to Eukaryotic translation initiation factor 3 subunit 6-interacting protein. (Os01t0229100-01);Protein-tyrosine phosphatase, active site domain containing protein. (Os01t0229100-02)	unknown	.				-0.055986	0.264041	-0.240252	0.996406	0.67223	0.704475
OS01G0229200	LOC_Os01g12880.1	VHS domain containing protein. (Os01t0229200-01);Hypothetical conserved gene. (Os01t0229200-02);Hypothetical conserved gene. (Os01t0229200-03);Hypothetical conserved gene. (Os01t0229200-04)	cell.vesicle transport	.				-0.164852	-0.117541	-0.0827114	0.996406	0.994758	0.906733
OS01G0229250	None	Hypothetical gene. (Os01t0229250-00)	.	.				0.295567	0.169285	-0.349561	0.762204	0.943907	0.664924
OS01G0229300	LOC_Os01g12890.1	EMBRYONIC FLOWER1 (EMF1)-like protein, Transcriptional regulator, Palea development, Regulation of floral organ identity (Os01t0229300-01)	unknown	5			DOWN	0.206985	0.0489205	-1.21824	0.996406	0.994758	0.00997631
OS01G0229400	LOC_Os01g12900.1,LOC_Os01g12900.2,LOC_Os01g12900.3	Similar to Rac-like GTP-binding protein 1. (Os01t0229400-01);Small GTP-binding protein, GTPase, Regulation of cell death, Disease resistance, Immune responses (Os01t0229400-02)	signalling.G-proteins	.				-0.052802	0.0765905	-0.0942511	0.996406	0.994758	0.913901
OS01G0229500	LOC_Os01g12910.1	Thioesterase superfamily domain containing protein. (Os01t0229500-01)	unknown	.				-0.0485727	-0.438481	0.204492	0.996406	0.760537	0.882753
OS01G0229600	LOC_Os01g12920.1	Conserved hypothetical protein. (Os01t0229600-01)	lipid metabolism.lipid degradation.beta-oxidation.acyl-CoA thioesterase	.				0.861272	0.2721	-0.796386	0.334906	0.994758	0.591552
OS01G0229700	LOC_Os01g12930.1	WD40 repeat domain containing protein. (Os01t0229700-00)	unknown	.				0.20953	0.185473	-0.510296	0.996406	0.994758	0.768032
OS01G0229800	LOC_Os01g12940.1	Similar to Vegetative storage protein PNI288. (Os01t0229800-00)	unknown	.				-0.0077962	-0.00970522	0.132791	0.996406	0.994758	0.876877
OS01G0229900	LOC_Os01g12950.1,LOC_Os01g12950.2,LOC_Os01g12950.3,LOC_Os01g12950.4	Similar to Ubiquitin-conjugating enzyme family protein, expressed. (Os01t0229900-01);Similar to Shaggy-related protein kinase dzeta (EC 2.7.1.-) (ASK-dzeta). (Os01t0229900-02);Hypothetical conserved gene. (Os01t0229900-03)	protein.degradation.ubiquitin.E2	.				0.112908	-0.0266716	-0.23439	0.996406	0.994758	0.765118
OS01G0230200	LOC_Os01g13000.1	Basic helix-loop-helix dimerisation region bHLH domain containing protein. (Os01t0230200-01)	hormone metabolism.ethylene.induced-regulated-responsive-activated	.				-0.152363	-0.706721	0.590953	0.996406	0.240264	0.687787
OS01G0230700	LOC_Os01g13020.1	Hypothetical conserved gene. (Os01t0230700-01)	unknown	.				-0.0077962	-0.00970522	0.132791	0.996406	0.994758	0.719653
OS01G0230800	LOC_Os01g13024.1	Conserved hypothetical protein. (Os01t0230800-01)	unknown	.				-0.406116	-0.273166	0.376765	0.996406	0.994758	0.795195
OS01G0231000	LOC_Os01g13030.1,LOC_Os01g13030.2	Similar to Auxin-responsive protein (Aux/IAA) (Fragment). (Os01t0231000-01);Similar to Auxin-responsive protein (Aux/IAA) (Fragment). (Os01t0231000-02);Similar to Auxin-responsive protein (Aux/IAA) (Fragment). (Os01t0231000-03)	RNA.regulation of transcription.Aux/IAA family	.				0.0200127	0.0392656	-0.346114	0.996406	0.994758	0.499635
OS01G0231500	LOC_Os01g13060.1,LOC_Os01g13060.2,LOC_Os01g13060.3	Similar to Casein kinase I (Fragment). (Os01t0231500-01);Similar to casein kinase I isoform delta-like. (Os01t0231500-02)	protein.postranslational modification	.				0.224169	-0.0178801	-0.260629	0.72944	0.994758	0.65028
OS01G0231600	LOC_Os01g13070.1	Pleckstrin homology-type domain containing protein. (Os01t0231600-00)	unknown	.				0.43312	0.35404	-0.36162	0.996406	0.994758	0.837861
OS01G0231700	LOC_Os01g13080.1	Similar to 60S acidic ribosomal protein P2-B (CaRP2B). (Os01t0231700-01)	protein.synthesis.ribosomal protein.eukaryotic.60S subunit.P3	.				-0.0268874	0.398302	-0.160107	0.996406	0.634825	0.880578
OS01G0231800	LOC_Os01g13090.1,LOC_Os01g13090.2,LOC_Os01g13090.3,LOC_Os01g13090.4	Similar to cDNA clone:J033025F17, full insert sequence. (Os01t0231800-01)	unknown	.				-0.0986717	0.0666089	-0.335069	0.996406	0.994758	0.704475
OS01G0231900	LOC_Os01g13100.1,LOC_Os01g13100.2,LOC_Os01g13100.3	K Homology, type 1, subgroup domain containing protein. (Os01t0231900-01)	unknown	.				-0.154725	0.0242965	-0.108986	0.996406	0.994758	0.845992
OS01G0231950	None	Hypothetical gene. (Os01t0231950-00)	.	.				-0.0077962	-0.00970522	0.132791	0.996406	0.994758	0.704475
OS01G0232000	LOC_Os01g13120.1	Major intrinsic protein family protein. (Os01t0232000-00)	transport.Major Intrinsic Proteins.TIP	.				-0.0077962	-0.00970522	0.132791	0.996406	0.994758	0.920481
OS01G0232100	LOC_Os01g13130.1	Similar to Tonoplast membrane integral protein ZmTIP4-3. (Os01t0232100-01)	transport.Major Intrinsic Proteins.TIP	.				-0.0077962	-0.00970522	0.132791	0.996406	0.994758	0.898754
OS01G0232200	LOC_Os01g13140.1	WD40 repeat domain containing protein. (Os01t0232200-00)	DNA.synthesis/chromatin structure	.				-0.0077962	-0.00970522	0.132791	0.996406	0.994758	0.915054
OS01G0232300	LOC_Os01g13150.1	Similar to TRZ3 (TRNASE Z 3); 3'-tRNA processing endoribonuclease/ catalytic. (Os01t0232300-01)	unknown	.				-0.0661397	0.0422719	-0.442007	0.996406	0.994758	0.50383
OS01G0232400	LOC_Os01g13160.1	Similar to VHS1 protein (Fragment). (Os01t0232400-01);Similar to VHS1 protein (Fragment). (Os01t0232400-02)	unknown	.				0.0469496	0.0558379	-0.0601557	0.996406	0.994758	0.919042
OS01G0232450	None	Conserved hypothetical protein. (Os01t0232450-01)	.	.				-0.0077962	0.164102	-0.0410159	0.996406	0.953422	0.948623
OS01G0232500	LOC_Os01g13170.1	Ubiquitin-conjugating enzyme/RWD-like domain containing protein. (Os01t0232500-01);Similar to PFU3/UBC26 (UBIQUITIN-CONJUGATING ENZYME 26); ubiquitin-protein ligase. (Os01t0232500-02)	protein.degradation.ubiquitin.E2	.				-0.00190792	-0.238658	0.0292815	0.996689	0.628911	0.959095
OS01G0232550	None	Hypothetical conserved gene. (Os01t0232550-00)	.	.				0.121799	0.12042	-0.126929	0.996406	0.994758	0.860804
OS01G0232700	LOC_Os01g13190.1	Similar to Histidinol dehydrogenase, chloroplast precursor (EC 1.1.1.23) (HDH). Splice isoform 2. (Os01t0232700-01);Similar to Histidinol dehydrogenase. (Os01t0232700-02)	amino acid metabolism.synthesis.histidine	.				-0.0642611	0.208074	-0.0478645	0.996406	0.787014	0.937236
OS01G0232800	LOC_Os01g13200.1	Similar to KOB1. (Os01t0232800-01)	hormone metabolism.abscisic acid.signal transduction	.				0.0374214	0.0624834	-0.043016	0.996406	0.994758	0.926708
OS01G0233000	LOC_Os01g13210.1,LOC_Os01g13210.2	DREPP plasma membrane polypeptide family protein. (Os01t0233000-01)	stress.abiotic.drought/salt	.				-0.288646	0.123874	0.781551	0.996406	0.994758	0.556607
OS01G0233100	LOC_Os01g13229.1	Similar to Cyclin-A1-2. (Os01t0233100-00)	cell.cycle	.				0.587629	0.3767	-0.369478	0.813645	0.903527	0.774062
OS01G0233400	LOC_Os01g13250.1	Histone H4 acetyltransferase, NuA4 complex, Eaf6 domain containing protein. (Os01t0233400-00)	unknown	.				-0.240513	0.13963	0.166442	0.996406	0.994758	0.818918
OS01G0233500	LOC_Os01g13260.1	Cyclin. (Os01t0233500-01)	cell.cycle	.				-0.803956	-0.850448	1.30142	0.291549	0.159423	0.111228
OS01G0233800	LOC_Os01g13270.1,LOC_Os01g13270.2	Similar to Viroid symptom modulation protein. (Os01t0233800-01)	protein.postranslational modification	.				-0.0077962	0.360857	0.431964	0.996406	0.929371	0.725739
OS01G0233850	None	Hypothetical gene. (Os01t0233850-00)	.	.				-0.0077962	-0.00970522	0.132791	0.996406	0.994758	0.704475
OS01G0233900	LOC_Os01g13280.1	Similar to cDNA clone:J013003E06, full insert sequence. (Os01t0233900-01)	protein.degradation.ubiquitin.E2	.				0.223969	0.480401	0.0474274	0.996406	0.242425	0.950798
OS01G0234001	LOC_Os01g13285.1	Hypothetical conserved gene. (Os01t0234001-01)	unknown	.				0.101717	0.098399	-0.150529	0.996406	0.994758	0.894619
OS01G0234100	LOC_Os01g13300.1	Transcriptional factor B3 family protein. (Os01t0234100-01)	RNA.regulation of transcription.C2C2(Zn) GATA transcription factor family	.				-0.0077962	-0.00970522	0.132791	0.996406	0.994758	0.901722
OS01G0234200	LOC_Os01g13310.1	Similar to DNA topoisomerase 2. (Os01t0234200-00)	DNA.synthesis/chromatin structure	.				0.0560963	0.461384	-0.467893	0.996406	0.54695	0.704475
OS01G0234300	LOC_Os01g13320.1	Similar to Pectinesterase. (Os01t0234300-00)	.	.				-0.124789	-0.182883	-0.773631	0.996406	0.994758	0.414135
OS01G0234433	None	Hypothetical protein. (Os01t0234433-00)	.	.				-0.0077962	-0.00970522	0.132791	0.996406	0.994758	0.704475
OS01G0234499	LOC_Os01g13320.1	Similar to Pectinesterase. (Os01t0234499-00)	cell wall.pectin*esterases.PME	.				0.118384	0.180183	-0.183277	0.996406	0.91374	0.766542
OS01G0234700	LOC_Os01g13340.1	Harpin-induced 1 domain containing protein. (Os01t0234700-01)	unknown	.				-0.635737	-0.361142	0.542236	0.809827	0.968643	0.704475
OS01G0234800	LOC_Os01g13350.1,LOC_Os01g13350.2	Similar to 25.3 kDa vesicle transport protein. (Os01t0234800-01);Non-protein coding transcript. (Os01t0234800-02)	protein.targeting.secretory pathway.unspecified	.				0.188845	-0.13406	-0.138141	0.996406	0.994758	0.869978
OS01G0234850	LOC_Os01g13360.1,LOC_Os01g13360.2	Hypothetical conserved gene. (Os01t0234850-01)	protein.degradation.ubiquitin	.				0.426777	0.423926	-0.761647	0.996406	0.880341	0.686184
OS01G0234900	LOC_Os01g13370.1	Similar to Ubiquitin ligase SINAT5 (EC 6.3.2.-) (Seven in absentia homolog 5). Splice isoform 2. (Os01t0234900-01)	development.unspecified	.				0.0757494	-0.496363	0.342791	0.996406	0.0239364	0.500011
OS01G0235100	LOC_Os01g13390.1	Similar to predicted protein. (Os01t0235100-01)	unknown	.				-0.402788	-0.172263	0.29535	0.937266	0.994758	0.769045
OS01G0235200	LOC_Os01g13404.1,LOC_Os01g13404.2,LOC_Os01g13404.3	Conserved hypothetical protein. (Os01t0235200-01);Conserved hypothetical protein. (Os01t0235200-02)	unknown	.				-0.698396	-0.00865321	0.274733	0.285946	0.994758	0.786042
OS01G0235300	LOC_Os01g13420.1	SOUL haem-binding protein domain containing protein. (Os01t0235300-01);SOUL haem-binding protein domain containing protein. (Os01t0235300-02)	tetrapyrrole synthesis.unspecified	.				0.35204	-0.195826	-0.116182	0.567619	0.866665	0.869684
OS01G0235325	None	Hypothetical protein. (Os01t0235325-00)	.	.				-0.0077962	-0.00970522	0.132791	0.996406	0.994758	0.83771
OS01G0235350	None	Conserved hypothetical protein. (Os01t0235350-00)	.	.				0.54609	-0.696972	-0.565459	0.980802	0.534199	0.704475
OS01G0235400	LOC_Os01g13430.1	Similar to predicted protein. (Os01t0235400-01);Similar to Importin-alpha re-exporter (Cellular apoptosis susceptibility protein homolog). (Os01t0235400-02)	protein.targeting.nucleus	.				-0.0618186	0.177809	-0.583836	0.996406	0.803001	0.109601
OS01G0235500	LOC_Os01g13440.1	Conserved hypothetical protein. (Os01t0235500-01)	unknown	.				-0.0077962	-0.00970522	0.132791	0.996406	0.994758	0.723546
OS01G0235632	None	Hypothetical protein. (Os01t0235632-00)	.	.				-0.0077962	-0.00970522	0.132791	0.996406	0.994758	0.704475
OS01G0235700	LOC_Os01g13460.1	Similar to BHLH transcription factor (Fragment). (Os01t0235700-01);Similar to BHLH transcription factor (Fragment). (Os01t0235700-02)	RNA.regulation of transcription.bHLH,Basic Helix-Loop-Helix family	.				-0.0077962	-0.00970522	0.132791	0.996406	0.994758	0.704475
OS01G0235800	LOC_Os01g13470.1	K Homology domain containing protein. (Os01t0235800-01)	RNA.RNA binding	.				-0.0274662	0.104542	-0.16911	0.996406	0.994758	0.766782
OS01G0235850	None	Hypothetical protein. (Os01t0235850-00)	.	.				-0.0077962	-0.00970522	0.132791	0.996406	0.994758	0.704475
OS01G0235900	LOC_Os01g13480.1	Thioredoxin fold domain containing protein. (Os01t0235900-00)	redox.glutaredoxins	.				0.23657	-0.00970522	0.238208	0.933883	0.994758	0.704475
OS01G0236000	LOC_Os01g13490.1	Conserved hypothetical protein. (Os01t0236000-01)	unknown	.				0.233635	0.394475	-0.306329	0.996406	0.328433	0.704475
OS01G0236300	LOC_Os01g13520.1,LOC_Os01g13520.2	Similar to Auxin response factor 18. (Os01t0236300-01);Similar to Auxin response factor 18. (Os01t0236300-02)	RNA.regulation of transcription.ARF, Auxin Response Factor family	5			DOWN	0.578655	0.0244899	-1.17213	0.268029	0.994758	0.028219
OS01G0236400	LOC_Os01g13530.1	Similar to protein ABIL1. (Os01t0236400-01)	cell.organisation	.				-0.138817	-0.365815	0.417959	0.996406	0.499385	0.66158
OS01G0236700	LOC_Os01g13540.1	Octicosapeptide/Phox/Bem1p domain containing protein. (Os01t0236700-01);Hypothetical conserved gene. (Os01t0236700-02)	RNA.regulation of transcription.NIN-like bZIP-related family	.				-0.0770817	0.12326	-0.568607	0.996406	0.994758	0.111219
OS01G0236800	LOC_Os01g13550.1	Similar to predicted protein. (Os01t0236800-01)	major CHO metabolism.degradation.starch.starch cleavage.beta amylase	.				0.29231	0.0666106	0.0226071	0.708621	0.994758	0.970775
OS01G0236900	None	Hypothetical protein. (Os01t0236900-00)	.	.				-0.429789	-0.168228	0.0467237	0.996406	0.994758	0.985177
OS01G0237000	LOC_Os01g13560.1	Uncharacterised protein family UPF0497, trans-membrane plant subgroup domain containing protein. (Os01t0237000-01)	unknown	.				0.0613538	0.127085	-0.0731489	0.996406	0.994758	0.948067
OS01G0237100	LOC_Os01g13570.1,LOC_Os01g13570.2	Phosphoglycerate mutase domain containing protein. (Os01t0237100-01)	glycolysis.unclear/dually targeted.phosphoglycerate mutase	.				-0.652242	0.0063047	0.556535	0.760296	0.994764	0.704475
OS01G0237200	None	Conserved hypothetical protein. (Os01t0237200-00)	.	.				-0.00628253	0.241341	-0.185471	0.996406	0.994758	0.907585
OS01G0237366	LOC_Os01g13600.1	NAD(P)-binding domain containing protein. (Os01t0237366-00)	secondary metabolism.flavonoids.isoflavones.isoflavone reductase	.				-0.0077962	-0.00970522	0.132791	0.996406	0.994758	0.704475
OS01G0237400	None	Hypothetical conserved gene. (Os01t0237400-00)	.	.				-0.0077962	-0.00970522	0.132791	0.996406	0.994758	0.704475
OS01G0237500	LOC_Os01g13610.1	NmrA-like family protein. (Os01t0237500-01)	.	.				0.261339	-0.00970522	-0.136344	0.996406	0.994758	0.910448
OS01G0237750	LOC_Os01g13610.1	Hypothetical conserved gene. (Os01t0237750-00)	secondary metabolism.flavonoids.isoflavones.isoflavone reductase	.				-0.0077962	-0.00970522	0.132791	0.996406	0.994758	0.8525
OS01G0238200	LOC_Os01g13660.1,LOC_Os01g13660.2	Conserved hypothetical protein. (Os01t0238200-01);Conserved hypothetical protein. (Os01t0238200-02)	unknown	.				-0.185377	-0.131157	-0.0311351	0.996406	0.994758	0.973622
OS01G0238287	None	Hypothetical protein. (Os01t0238287-00)	.	.				-0.0077962	-0.00970522	0.132791	0.996406	0.994758	0.704475
OS01G0238375	None	Hypothetical protein. (Os01t0238375-01)	.	.				-0.0077962	-0.00970522	0.132791	0.996406	0.994758	0.792072
OS01G0238500	LOC_Os01g13690.1,LOC_Os01g13690.2	Similar to Branched-chain-amino-acid aminotransferase-like protein 3, chloroplast precursor. (Os01t0238500-01);Similar to Branched-chain-amino-acid aminotransferase-like protein 3, chloroplast precursor. (Os01t0238500-02)	misc.aminotransferases.aminotransferase class IV family protein	.				-0.0665666	-0.201702	0.069013	0.996406	0.994758	0.965674
OS01G0238600	LOC_Os01g13700.1	Nucleic acid-binding, OB-fold domain containing protein. (Os01t0238600-01)	RNA.regulation of transcription.unclassified	.				0.0403562	0.27591	-0.172807	0.996406	0.55584	0.77098
OS01G0238700	LOC_Os01g13710.1	Oligopeptide transporter OPT superfamily protein. (Os01t0238700-01)	transport.peptides and oligopeptides	.				0.00844674	0.12617	0.0482211	0.996406	0.994758	0.974521
OS01G0238800	LOC_Os01g13720.1,LOC_Os01g13720.2,LOC_Os01g13720.3,LOC_Os01g13720.4	Hypothetical conserved gene. (Os01t0238800-01);Similar to NFD6 (NUCLEAR FUSION DEFECTIVE 6). (Os01t0238800-02)	unknown	.				0.111806	0.1136	-0.502112	0.996406	0.994758	0.704475
OS01G0238850	None	Hypothetical gene. (Os01t0238850-00)	.	.				0.0211445	0.248658	-0.615933	0.996406	0.994758	0.704475
OS01G0238900	LOC_Os01g13730.1	Similar to Protein SOF1. (Os01t0238900-01)	RNA.processing	.				0.243978	0.0500015	-0.378011	0.663942	0.994758	0.358253
OS01G0239000	LOC_Os01g13740.1,LOC_Os01g13740.2	Hypothetical conserved gene. (Os01t0239000-01);Similar to Phosphate starvation regulator protein (Regulatory protein of P- starvation acclimation response Psr1). (Os01t0239000-02)	RNA.regulation of transcription.G2-like transcription factor family, GARP	.				-0.237703	-0.309546	-1.26217	0.996406	0.994758	0.176901
OS01G0239100	LOC_Os01g13760.1	Heat shock protein DnaJ family protein. (Os01t0239100-01);Heat shock protein DnaJ family protein. (Os01t0239100-02)	stress.abiotic.heat	.				-0.378477	-0.249345	0.43048	0.748143	0.8493	0.677925
OS01G0239150	None	Hypothetical protein. (Os01t0239150-00)	.	.				-0.0077962	-0.00970522	0.132791	0.996406	0.994758	0.704475
OS01G0239200	LOC_Os01g13770.1,LOC_Os01g13770.2,LOC_Os01g13770.3	Similar to Phophate translocator (Fragment). (Os01t0239200-01)	transport.metabolite transporters at the envelope membrane	.				-0.382148	0.252543	0.468952	0.996406	0.994758	0.746018
OS01G0239300	LOC_Os01g13780.1	Conserved hypothetical protein. (Os01t0239300-01)	unknown	.				-0.0077962	-0.00970522	0.132791	0.996406	0.994758	0.862506
OS01G0239700	LOC_Os01g13800.1	Similar to Leucine-rich receptor-like protein kinase. (Os01t0239700-01);Similar to Leucine-rich receptor-like protein kinase. (Os01t0239700-02);Similar to predicted protein. (Os01t0239700-03)	signalling.receptor kinases.leucine rich repeat XI	.				0.0195523	-0.113566	-0.184471	0.996406	0.994758	0.725192
OS01G0240600	LOC_Os01g13860.1	Hypothetical conserved gene. (Os01t0240600-01)	unknown	.				-0.13684	-0.138749	0.366408	0.996406	0.994758	0.704475
OS01G0240700	LOC_Os01g13870.1	Hypothetical conserved gene. (Os01t0240700-00)	unknown	.				-0.0077962	-0.00970522	0.132791	0.996406	0.994758	0.737838
OS01G0240725	None	Hypothetical protein. (Os01t0240725-00)	.	.				-0.0077962	-0.00970522	0.132791	0.996406	0.994758	0.704475
OS01G0241000	LOC_Os01g13930.1	Conserved hypothetical protein. (Os01t0241000-01)	unknown	.				-0.194848	-0.458444	-0.198468	0.996406	0.736468	0.887948
OS01G0241100	LOC_Os01g13940.1	Conserved hypothetical protein. (Os01t0241100-01)	unknown	.				-0.0687847	0.25627	-0.00100332	0.996406	0.938123	0.999664
OS01G0241400	LOC_Os01g13950.1	Thioredoxin fold domain containing protein. (Os01t0241400-01)	redox.glutaredoxins	.				-0.0077962	0.116692	0.00639353	0.996406	0.994758	0.998902
OS01G0242200	LOC_Os01g14010.1	Zinc finger, C2H2-type domain containing protein. (Os01t0242200-01)	RNA.regulation of transcription.C2H2 zinc finger family	.				0.132192	0.533861	-0.548196	0.996406	0.81547	0.719653
OS01G0242300	LOC_Os01g14020.1,LOC_Os01g14020.2	Optic atrophy 3 family protein. (Os01t0242300-01)	unknown	.				-0.235096	-0.116224	-0.0115588	0.996406	0.994758	0.997454
OS01G0242400	LOC_Os01g14030.1	Lateral organ boundaries, LOB domain containing protein. (Os01t0242400-01)	unknown	.				-0.131295	0.170728	-0.0476423	0.996406	0.994758	0.977374
OS01G0242500	LOC_Os01g14040.1	D-tyrosyl-tRNA(Tyr) deacylase family protein. (Os01t0242500-01)	RNA.regulation of transcription.Orphan family	.				-0.234334	-0.0274103	0.333203	0.996406	0.994758	0.704475
OS01G0242600	LOC_Os01g14050.1,LOC_Os01g14050.2	C2 calcium-dependent membrane targeting domain containing protein. (Os01t0242600-01);C2 calcium-dependent membrane targeting domain containing protein. (Os01t0242600-02)	signalling.calcium	.				0.0946171	-0.206979	-0.482393	0.996406	0.82058	0.389868
OS01G0242800	None	Hypothetical protein. (Os01t0242800-00)	.	.				-0.0077962	-0.00970522	0.132791	0.996406	0.994758	0.870033
OS01G0242900	LOC_Os01g14070.1	Similar to 60S ribosomal protein L18A. (Os01t0242900-01);Conserved hypothetical protein. (Os01t0242900-02)	unknown	.				0.0584799	0.0290833	0.0825362	0.996406	0.994758	0.906726
OS01G0243000	LOC_Os01g14080.1	Similar to triacylglycerol lipase. (Os01t0243000-01)	lipid metabolism.lipid degradation.lipases.triacylglycerol lipase	.				0.360346	-0.547655	-0.397533	0.996406	0.572083	0.732651
OS01G0243100	LOC_Os01g14090.1	Similar to Kinesin. (Os01t0243100-01)	cell.organisation	.				0.414351	0.230792	-1.25287	0.996406	0.994758	0.185109
OS01G0243200	LOC_Os01g14100.1,LOC_Os01g14100.2,LOC_Os01g14100.3	Similar to integral membrane transporter family protein. (Os01t0243200-01);Biopterin transport-related protein BT1 family protein. (Os01t0243200-02)	transport.misc	.				-0.554232	-0.226863	0.892875	0.646722	0.994758	0.303853
OS01G0243300	None	Hypothetical protein. (Os01t0243300-01)	.	.				-0.0077962	-0.00970522	0.132791	0.996406	0.994758	0.899658
OS01G0243400	LOC_Os01g14110.1	Hypothetical conserved gene. (Os01t0243400-01)	unknown	.				0.0193107	-0.0407852	-0.29728	0.996406	0.994758	0.724748
OS01G0243600	LOC_Os01g14130.1	Conserved hypothetical protein. (Os01t0243600-00)	unknown	.				0.200236	-0.102129	0.298155	0.996406	0.994758	0.828266
OS01G0243700	LOC_Os01g14140.1,LOC_Os01g14140.2	Similar to Beta-1,3-glucanase-like protein. (Os01t0243700-01);Similar to Beta-1,3-glucanase-like protein. (Os01t0243700-02)	misc.beta 1,3 glucan hydrolases	.				0.313153	0.00569246	-0.0195652	0.936196	0.994758	0.984536
OS01G0243800	None	Hypothetical conserved gene. (Os01t0243800-01)	.	.				-0.0332291	-0.306441	0.300904	0.996406	0.977934	0.809338
OS01G0243901	None	Hypothetical protein. (Os01t0243901-00)	.	.				-0.0077962	-0.00970522	0.132791	0.996406	0.994758	0.704475
OS01G0244000	LOC_Os01g14180.1	Domain of unknown function DUF1618 domain containing protein. (Os01t0244000-00)	unknown	.				-0.0077962	-0.00970522	0.132791	0.996406	0.994758	0.748902
OS01G0244150	None	Similar to J075123K08, full insert sequence. (Os01t0244150-00)	.	.				-0.0077962	-0.00970522	0.132791	0.996406	0.994758	0.704475
OS01G0244400	LOC_Os01g14220.1	Protein of unknown function DUF1618 domain containing protein. (Os01t0244400-01)	unknown	.				-0.0262137	-0.0327755	-0.011411	0.996406	0.994758	0.997892
OS01G0245000	LOC_Os01g14280.1	Conserved hypothetical protein. (Os01t0245000-00)	unknown	.				-0.0077962	-0.00970522	0.132791	0.996406	0.994758	0.704475
OS01G0245532	LOC_Os01g14320.1	Similar to J075123K08, full insert sequence. (Os01t0245532-00)	unknown	.				-0.0077962	-0.00970522	0.132791	0.996406	0.994758	0.704475
OS01G0245600	LOC_Os01g14330.1	Conserved hypothetical protein. (Os01t0245600-00)	unknown	.				-0.279289	-0.102209	0.225295	0.947924	0.994758	0.744296
OS01G0245700	None	Domain of unknown function DUF1618 domain containing protein. (Os01t0245700-00)	.	.				-0.188201	-0.12066	0.243746	0.996406	0.994758	0.704475
OS01G0245901	LOC_Os01g14340.1	Domain of unknown function DUF1618 domain containing protein. (Os01t0245901-00)	unknown	.				-0.0757316	-0.0776406	0.200727	0.996406	0.994758	0.704475
OS01G0246100	LOC_Os01g14370.1,LOC_Os01g14370.2	Zinc finger, RING/FYVE/PHD-type domain containing protein. (Os01t0246100-01)	RNA.regulation of transcription.Histone acetyltransferases	.				-0.110512	0.107798	-0.448161	0.996406	0.994758	0.278127
OS01G0246200	LOC_Os01g14380.1	Similar to TCP-domain protein. (Os01t0246200-00)	unknown	.				-0.0077962	-0.00970522	0.132791	0.996406	0.994758	0.705137
OS01G0246400	LOC_Os01g14410.1	Similar to Low molecular mass early light-inducible protein HV90, chloroplast precursor (ELIP). (Os01t0246400-01)	signalling.light	.				-0.251721	0.310271	0.345266	0.996406	0.994758	0.89841
OS01G0246500	LOC_Os01g14420.1	Similar to Minus dominance protein. (Os01t0246500-01)	unknown	.				0.00390836	0.0440215	0.304039	0.996406	0.994758	0.74048
OS01G0246601	LOC_Os01g14430.1	Protein of unknown function DUF296 domain containing protein. (Os01t0246601-00)	unknown	.				-0.0077962	-0.00970522	0.132791	0.996406	0.994758	0.90552
OS01G0246700	LOC_Os01g14440.1	Similar to WRKY transcription factor 1. (Os01t0246700-01)	RNA.regulation of transcription.WRKY domain transcription factor family	.				0.0962854	-0.0642144	-0.174759	0.996406	0.994758	0.823194
OS01G0247500	LOC_Os01g14510.1	Protein kinase, core domain containing protein. (Os01t0247500-01)	protein.postranslational modification.kinase.receptor like cytoplasmatic kinase VII	.				-0.0077962	-0.00970522	0.132791	0.996406	0.994758	0.910562
OS01G0247550	None	Hypothetical protein. (Os01t0247550-00)	.	.				-0.0077962	-0.00970522	0.132791	0.996406	0.994758	0.704475
OS01G0247600	LOC_Os01g14514.1,LOC_Os01g14514.2	Conserved hypothetical protein. (Os01t0247600-01)	unknown	.				-0.0077962	-0.00970522	0.132791	0.996406	0.994758	0.704475
OS01G0247700	LOC_Os01g14520.1	Similar to inner membrane transport protein. (Os01t0247700-01)	transport.metabolite transporters at the mitochondrial membrane	.				0.119119	0.0844521	-0.289751	0.996406	0.994758	0.8525
OS01G0247900	LOC_Os01g14530.1	AWPM-19-like family protein. (Os01t0247900-01)	transport.misc	.				-0.506435	-0.235392	-0.476041	0.878798	0.994758	0.704475
OS01G0248000	LOC_Os01g14540.1	Stigma-specific protein Stig1 family protein. (Os01t0248000-01)	unknown	.				-0.12119	-0.0554594	0.305283	0.996406	0.994758	0.851011
OS01G0248300	LOC_Os01g14550.1	Similar to Pathogen-related protein. (Os01t0248300-00)	stress.biotic	.				-0.0077962	-0.00970522	0.132791	0.996406	0.994758	0.919821
OS01G0248350	None	Hypothetical protein. (Os01t0248350-00)	.	.				-0.0077962	-0.00970522	0.132791	0.996406	0.994758	0.704475
OS01G0248400	LOC_Os01g14580.1	Similar to Isocitrate dehydrogenase (Fragment). (Os01t0248400-01)	TCA / org. transformation.TCA.IDH	.				0.104978	0.145128	-0.328473	0.996406	0.994758	0.704475
OS01G0248500	LOC_Os01g14590.1	Similar to Pathogen-related protein. (Os01t0248500-01)	stress.biotic	.				0.468278	-0.00112702	-0.0337904	0.996406	0.999411	0.985177
OS01G0248600	LOC_Os01g14610.1,LOC_Os01g14610.2	GINS complex, Psf2 component family protein. (Os01t0248600-01)	DNA.synthesis/chromatin structure	.				-0.185699	0.194403	-0.248208	0.996406	0.886136	0.704475
OS01G0248701	LOC_Os01g14630.1	Terpenoid synthase domain containing protein. (Os01t0248701-00)	secondary metabolism.isoprenoids.non-mevalonate pathway.geranylgeranyl pyrophosphate synthase	.				0.0613538	-0.00970522	0.0636412	0.996406	0.994764	0.979317
OS01G0248800	LOC_Os01g14640.1	Conserved hypothetical protein. (Os01t0248800-01)	unknown	.				-0.0077962	-0.00970522	0.132791	0.996406	0.994758	0.925027
OS01G0248850	None	Hypothetical gene. (Os01t0248850-00)	.	.				-0.0766336	-0.0785426	0.201629	0.996406	0.994758	0.858809
OS01G0248900	LOC_Os01g14650.1	Alpha-expansin, Mediation of the cell extension and growth, Root system architecture (Os01t0248900-01)	cell wall.modification	.				0.0613538	0.116692	-0.0627565	0.996406	0.994758	0.958599
OS01G0249050	None	Hypothetical protein. (Os01t0249050-00)	.	.				-0.0077962	-0.00970522	0.132791	0.996406	0.994758	0.845225
OS01G0249100	LOC_Os01g14660.1	Similar to Expansin-A9. (Os01t0249100-00)	cell wall.modification	.				-0.0077962	-0.00970522	0.132791	0.996406	0.994758	0.835867
OS01G0249200	LOC_Os01g14670.1	Similar to Nectarin 1 precursor (EC 1.15.1.1) (Superoxide dismutase [Mn]). (Os01t0249200-01)	stress.abiotic.unspecified	.				0.400759	0.14499	0.571021	0.996406	0.994758	0.704475
OS01G0249300	LOC_Os01g14690.1,LOC_Os01g14690.4	Lg106-like family protein. (Os01t0249300-01);Lg106-like family protein. (Os01t0249300-02)	unknown	.				0.0956298	0.143893	-0.142862	0.996406	0.839357	0.738411
OS01G0249700	LOC_Os01g14700.1	Heavy metal-associated domain, HMA domain containing protein. (Os01t0249700-00)	unknown	.				-0.317889	0.76469	0.124481	0.996406	0.714946	0.952093
OS01G0249800	None	Heavy metal-associated domain, HMA domain containing protein. (Os01t0249800-00)	.	.				-0.0607451	0.211909	-0.218418	0.996406	0.994758	0.861241
OS01G0249900	LOC_Os01g14720.1	Protein of unknown function DUF573 family protein. (Os01t0249900-01)	unknown	.				0.0754201	-0.378796	1.24903	0.996406	0.954277	0.276862
OS01G0250200	LOC_Os01g14760.1	Conserved hypothetical protein. (Os01t0250200-00)	unknown	.				-0.0077962	-0.00970522	0.132791	0.996406	0.994758	0.766547
OS01G0250600	LOC_Os01g14790.1	Conserved hypothetical protein. (Os01t0250600-01)	unknown	.				-0.132883	0.255504	-0.0268453	0.996406	0.669765	0.96725
OS01G0250900	LOC_Os01g14810.1,LOC_Os01g14810.2,LOC_Os01g14810.3	HAD superfamily (subfamily IG) hydrolase, 5'-Nucleotidase protein. (Os01t0250900-01)	unknown	.				-0.0298262	-0.166507	-0.448342	0.996406	0.994758	0.55599
OS01G0251000	LOC_Os01g14820.1	Protein of unknown function DUF3769 domain containing protein. (Os01t0251000-01)	unknown	.				-0.0787198	-0.161205	0.364557	0.996406	0.928022	0.565258
OS01G0251100	LOC_Os01g14830.1	Similar to 50S ribosomal protein L3-2, chloroplast precursor. (Os01t0251100-01);Similar to 50S ribosomal protein L3-2, chloroplast precursor. (Os01t0251100-02)	protein.synthesis.ribosomal protein.prokaryotic.chloroplast.50S subunit.L3	.				-0.129634	0.340186	-0.0817542	0.996406	0.492582	0.914287
OS01G0251200	LOC_Os01g14840.1	Zinc finger, C2H2-like domain containing protein. (Os01t0251200-01);Hypothetical conserved gene. (Os01t0251200-02)	protein.degradation.ubiquitin.E3.RING	.				-0.0355579	0.0405817	-0.70928	0.996406	0.994758	0.0576396
OS01G0251400	LOC_Os01g14850.1	Conserved hypothetical protein. (Os01t0251400-01)	unknown	4	UP		DOWN	1.01322	0.452338	-1.90241	0.000321228	0.224863	1.75e-05
OS01G0252100	LOC_Os01g14860.1,LOC_Os01g14860.2,LOC_Os01g14860.3,LOC_Os01g14860.4	Similar to Glycogen synthase kinase-3 homolog MsK-3 (EC 2.7.1.-). (Os01t0252100-01);Similar to Glycogen synthase kinase-3 homolog MsK-3 (EC 2.7.1.-). (Os01t0252100-02);Similar to Glycogen synthase kinase-3 homolog MsK-3 (EC 2.7.1.-). (Os01t0252100-03)	protein.postranslational modification	.				0.0857843	0.152004	-0.368261	0.996406	0.994758	0.628151
OS01G0252150	None	Hypothetical protein. (Os01t0252150-00)	.	.				-0.0077962	-0.00970522	0.132791	0.996406	0.994758	0.722384
OS01G0252200	LOC_Os01g14870.1	Zinc finger, CCCH-type domain containing protein. (Os01t0252200-01)	unknown	.				-0.563906	-0.413287	0.569767	0.0560085	0.209194	0.224967
OS01G0252300	LOC_Os01g14880.1	Conserved hypothetical protein. (Os01t0252300-01)	unknown	.				-0.13684	-0.138749	0.538767	0.996406	0.994758	0.704475
OS01G0252400	None	Hypothetical gene. (Os01t0252400-01)	.	.				-0.0077962	-0.00970522	0.132791	0.996406	0.994758	0.910333
OS01G0252600	LOC_Os01g14890.1	Similar to predicted protein. (Os01t0252600-00)	unknown	.				-0.362618	-0.548401	0.422446	0.996406	0.761051	0.783027
OS01G0252900	LOC_Os01g14920.1	Zinc finger, CCHC-type domain containing protein. (Os01t0252900-01)	RNA.regulation of transcription.Zn-finger(CCHC)	.				-0.0457064	0.110321	-0.526476	0.996406	0.994758	0.375713
OS01G0253000	LOC_Os01g14926.1	Similar to LpimPth3. (Os01t0253000-01)	protein.postranslational modification.kinase.receptor like cytoplasmatic kinase VII	.				-0.281297	-0.159074	0.897707	0.996406	0.994758	0.400355
OS01G0253050	None	Conserved hypothetical protein. (Os01t0253050-00)	.	.				0.536675	0.153149	0.250981	0.996406	0.994758	0.898638
OS01G0253100	LOC_Os01g14932.1,LOC_Os01g14932.2,LOC_Os01g14932.3	Similar to Avr9/Cf-9 induced kinase 1. (Os01t0253100-01);Hypothetical conserved gene. (Os01t0253100-02)	protein.postranslational modification.kinase.receptor like cytoplasmatic kinase VII	.				0.138993	0.10005	-0.196426	0.996406	0.994758	0.704475
OS01G0253200	LOC_Os01g14940.1	Similar to pectinesterase inhibitor domain containing protein. (Os01t0253200-00)	unknown	.				-0.0077962	-0.00970522	0.132791	0.996406	0.994758	0.750802
OS01G0253300	LOC_Os01g14950.1	Importin alpha-1a subunit. (Os01t0253300-01);Importin alpha-1a subunit. (Os01t0253300-02)	protein.targeting.nucleus	.				-0.025692	0.034171	-0.0844454	0.996406	0.994758	0.875938
OS01G0253400	LOC_Os01g14960.1	Protein of unknown function DUF1218 family protein. (Os01t0253400-01)	unknown	.				0.416154	0.97648	-1.57153	0.996406	0.343478	0.225943
OS01G0253500	LOC_Os01g14970.1	Conserved hypothetical protein. (Os01t0253500-01)	unknown	.				-0.195952	0.19647	0.337451	0.996406	0.994758	0.840362
OS01G0253600	LOC_Os01g14980.1,LOC_Os01g14980.2	Replication factor A protein 3 domain containing protein. (Os01t0253600-01)	unknown	.				0.027951	0.0372338	-0.205444	0.996406	0.994758	0.771047
OS01G0253800	LOC_Os01g14990.1	Conserved hypothetical protein. (Os01t0253800-00)	unknown	.				-0.0077962	-0.00970522	0.132791	0.996406	0.994758	0.884787
OS01G0253900	LOC_Os01g15000.1	Similar to triacylglycerol lipase. (Os01t0253900-01);Lipase, class 3 family protein. (Os01t0253900-02)	lipid metabolism.lipid degradation.lipases.triacylglycerol lipase	.				0.567371	-0.014356	-0.596255	0.873104	0.994758	0.704475
OS01G0254000	LOC_Os01g15010.1	Similar to NTGB2 (Fragment). (Os01t0254000-01)	signalling.G-proteins	.				0.0211667	0.0354551	-0.00771138	0.996406	0.994758	0.997747
OS01G0254100	LOC_Os01g15020.1,LOC_Os01g15020.2	Similar to CTV.2. (Os01t0254100-01);Similar to Lissencephaly type-1-like homology motif; CTLH, C-terminal to LisH motif; Nitrous oxide reductase, N-terminal; WD40-like; Quinonprotein alcohol dehydrogenase-like. (Os01t0254100-02)	development.unspecified	.				0.0522366	0.0683944	-0.797351	0.996406	0.994758	0.0306478
OS01G0254200	LOC_Os01g15029.1	Conserved hypothetical protein. (Os01t0254200-01)	unknown	.				-0.0122601	0.0638382	-0.260599	0.996406	0.994758	0.704475
OS01G0254300	LOC_Os01g15039.1	Pectinesterase (EC 3.1.1.11) (Fragment). (Os01t0254300-00)	cell wall.pectin*esterases.PME	.				-0.0093348	0.231673	-0.233572	0.996406	0.994758	0.864
OS01G0254350	None	Hypothetical gene. (Os01t0254350-00)	.	.				-0.0077962	-0.00970522	0.132791	0.996406	0.994758	0.704475
OS01G0254400	LOC_Os01g15060.1	Hypothetical conserved gene. (Os01t0254400-00)	unknown	.				-0.0077962	-0.00970522	0.132791	0.996406	0.994758	0.768651
OS01G0254800	None	Hypothetical conserved gene. (Os01t0254800-01)	.	.				-0.0824332	-0.285625	-0.539283	0.996406	0.751593	0.493335
OS01G0254850	LOC_Os01g15100.1	Hypothetical conserved gene. (Os01t0254850-00)	unknown	.				-0.0077962	-0.00970522	0.132791	0.996406	0.994758	0.908394
OS01G0254900	LOC_Os01g15110.1	Similar to Syntaxin 22 (AtSYP22) (AtVAM3). (Os01t0254900-01)	cell.vesicle transport	.				0.188681	-0.0206538	-0.192149	0.996406	0.994758	0.724656
OS01G0254950	None	Hypothetical gene. (Os01t0254950-01)	.	.				-0.388453	0.0298725	0.129072	0.996406	0.994758	0.92123
OS01G0255000	LOC_Os01g15120.1	Similar to Soluble epoxide hydrolase. (Os01t0255000-01)	misc.misc2	.				-0.426331	0.154972	0.118602	0.86625	0.994758	0.91419
OS01G0255100	LOC_Os01g15130.1	Similar to Soluble epoxide hydrolase. (Os01t0255100-01)	misc.misc2	.				0.231091	0.00192254	-0.464988	0.996406	0.998884	0.781232
OS01G0255700	LOC_Os01g15210.1,LOC_Os01g15220.1	Conserved hypothetical protein. (Os01t0255700-00)	unknown	.				0.211334	-0.252297	0.0562335	0.996406	0.994758	0.965674
OS01G0256300	LOC_Os01g15250.1	Conserved hypothetical protein. (Os01t0256300-00)	unknown	.				-0.0077962	0.122802	0.000284061	0.996406	0.994758	0.999813
OS01G0256400	LOC_Os01g15260.1	Similar to Dynein light chain 1 protein DLC-1 (Fragment). (Os01t0256400-01)	cell.organisation	.				-0.208805	0.198272	0.228049	0.974147	0.761051	0.704475
OS01G0256500	LOC_Os01g15270.1	Similar to ZnI. (Os01t0256500-02)	unknown	.				0.193918	-0.710071	0.480031	0.996406	0.0502388	0.601533
OS01G0256600	LOC_Os01g15290.1,LOC_Os01g15290.2	Ribosomal protein L18/L5 domain containing protein. (Os01t0256600-01)	protein.synthesis.ribosomal protein.prokaryotic.unknown organellar.50S subunit.L18	.				-0.117257	-0.216912	0.26166	0.996406	0.759482	0.704475
OS01G0256800	LOC_Os01g15300.1,LOC_Os01g15300.2	Similar to zinc finger helicase family protein. (Os01t0256800-01);Hypothetical conserved gene. (Os01t0256800-02)	DNA.synthesis/chromatin structure	.				0.194503	0.053397	-0.741744	0.996406	0.994758	0.704475
OS01G0256900	LOC_Os01g15310.1	Similar to SmX6 protein. (Os01t0256900-01)	RNA.processing	.				0.0687448	0.227504	-0.330684	0.996406	0.854091	0.704475
OS01G0257100	LOC_Os01g15320.1	Rapid ALkalinization Factor family protein. (Os01t0257100-01)	unknown	.				0.47856	0.0209546	-1.04234	0.996406	0.994758	0.477421
OS01G0257300	LOC_Os01g15340.1	Similar to FPF1. (Os01t0257300-01)	unknown	.				0.290693	-0.244872	-0.643438	0.996406	0.994758	0.763308
OS01G0257400	LOC_Os01g15350.1	Zinc finger, CCCH-type domain containing protein. (Os01t0257400-01)	RNA.regulation of transcription.C3H zinc finger family	.				-0.0406005	-0.0304745	0.0391334	0.996406	0.994758	0.96179
OS01G0257900	None	Hypothetical protein. (Os01t0257900-01)	.	5			DOWN	0.454932	-0.23017	-2.05207	0.996406	0.994758	0.0460082
OS01G0258000	LOC_Os01g15390.1	Conserved hypothetical protein. (Os01t0258000-01)	unknown	.				-0.0077962	-0.00970522	0.132791	0.996406	0.994758	0.704475
OS01G0258100	LOC_Os01g15399.1,LOC_Os01g15399.2	Hypothetical conserved gene. (Os01t0258100-01);Hypothetical conserved gene. (Os01t0258100-02)	unknown	.				0.0334032	0.0590902	-0.0366912	0.996406	0.994758	0.982529
OS01G0258600	LOC_Os01g15448.1	Similar to predicted protein. (Os01t0258600-00)	unknown	.				-0.0303455	-0.0432872	-0.0956095	0.996406	0.994758	0.909059
OS01G0258700	LOC_Os01g15460.1,LOC_Os01g15460.2,LOC_Os01g15460.3	Zinc finger, CCCH-type domain containing protein. (Os01t0258700-01);Similar to zinc finger CCCH type domain-containing protein ZFN-like 1. (Os01t0258700-03)	RNA.regulation of transcription.C3H zinc finger family	.				0.125563	-0.0426326	0.00762017	0.996406	0.994758	0.991471
OS01G0259200	LOC_Os01g15470.1,LOC_Os01g15470.2,LOC_Os01g15470.3	Similar to serine/threonine protein kinase PBS1. (Os01t0259200-01);Similar to Protein kinase. (Os01t0259200-02)	protein.postranslational modification.kinase.receptor like cytoplasmatic kinase VII	.				0.130351	-0.162789	0.132017	0.996406	0.994758	0.874796
OS01G0259400	LOC_Os01g15480.1	Armadillo-type fold domain containing protein. (Os01t0259400-01)	protein.postranslational modification	.				-0.216046	-0.424228	0.640512	0.996406	0.83279	0.704475
OS01G0259600	LOC_Os01g15490.1,LOC_Os01g15490.2,LOC_Os01g15490.3	Similar to phosphoadenosine phosphosulfate (PAPS) reductase family protein. (Os01t0259600-01)	Co-factor and vitamine metabolism	.				-0.195779	0.0390836	-0.105161	0.996406	0.994758	0.896778
OS01G0259900	LOC_Os01g15520.1	Conserved hypothetical protein. (Os01t0259900-00)	unknown	.				-0.322018	0.287215	-0.0488992	0.700976	0.578311	0.939754
OS01G0260000	LOC_Os01g15530.1	Protein prenyltransferase domain containing protein. (Os01t0260000-01)	RNA.processing	.				0.261667	0.767905	-0.564403	0.996406	0.503469	0.704633
OS01G0260100	LOC_Os01g15540.1	Similar to Kinesin heavy chain (Fragment). (Os01t0260100-01)	cell.organisation	.				-0.435468	0.495909	-0.607525	0.993428	0.647968	0.704475
OS01G0260500	LOC_Os01g15560.1,LOC_Os01g15570.1,LOC_Os01g15580.1	Hypothetical conserved gene. (Os01t0260500-01)	unknown	.				0.74784	0.488302	-1.27744	0.309815	0.591056	0.0937621
OS01G0260700	LOC_Os01g15600.1	Similar to PUR ALPHA-1. (Os01t0260700-01)	RNA.regulation of transcription.unclassified	.				-0.039605	0.186604	-0.0367172	0.996406	0.745379	0.943332
OS01G0260800	LOC_Os01g15610.1	Conserved hypothetical protein. (Os01t0260800-01)	unknown	.				0.124219	0.0488377	-0.41752	0.996406	0.994758	0.704475
OS01G0260950	None	Conserved hypothetical protein. (Os01t0260950-00)	.	.				-0.0077962	-0.00970522	0.132791	0.996406	0.994758	0.704475
OS01G0261000	None	Hypothetical gene. (Os01t0261000-01)	.	.				-0.0077962	-0.00970522	0.132791	0.996406	0.994758	0.704475
OS01G0261100	LOC_Os01g15630.1,LOC_Os01g15630.2	Zinc finger, RING-type domain containing protein. (Os01t0261100-01)	protein.degradation.ubiquitin.E3.RING	.				0.0852567	0.0254339	-0.323317	0.996406	0.994758	0.41146
OS01G0261200	LOC_Os01g15640.1	No apical meristem (NAM) protein domain containing protein. (Os01t0261200-01);Similar to NAC domain-containing protein 74. (Os01t0261200-02)	development.unspecified	.				0.35763	-0.132074	-0.209697	0.493649	0.994758	0.719653
OS01G0261500	LOC_Os01g15660.1,LOC_Os01g15660.2,LOC_Os01g15660.3	Similar to Nucleoside-diphosphate-sugar epimerase. (Os01t0261500-01);NAD(P)-binding domain containing protein. (Os01t0261500-02);Similar to Nucleoside-diphosphate-sugar epimerase. (Os01t0261500-03)	unknown	.				-0.0251601	0.0565738	0.248064	0.996406	0.994758	0.8093
OS01G0261600	None	Similar to agmatine coumaroyltransferase. (Os01t0261600-00)	.	.				-0.0077962	-0.00970522	0.132791	0.996406	0.994758	0.707202
OS01G0261700	LOC_Os01g15680.1,LOC_Os01g15680.2	Similar to Agmatine coumaroyltransferase. (Os01t0261700-01)	unknown	.				-0.0077962	0.0597452	0.0633408	0.996406	0.994758	0.894895
OS01G0262000	LOC_Os01g15709.1	Similar to agmatine coumaroyltransferase. (Os01t0262000-00)	secondary metabolism.phenylpropanoids	.				-0.0077962	-0.00970522	0.132791	0.996406	0.994758	0.77829
OS01G0262401	None	Hypothetical genes. (Os01t0262401-00)	.	.				-0.459431	0.279471	0.468346	0.959905	0.994758	0.704475
OS01G0262500	LOC_Os01g15770.1	TRAM/LAG1/CLN8 homology domain domain containing protein. (Os01t0262500-01)	unknown	.				0.939895	0.762486	-1.43539	0.19469	0.289472	0.0938533
OS01G0262600	LOC_Os01g15780.1,LOC_Os01g15780.2	Glycosyltransferase, Pollen wall formation (Os01t0262600-01)	misc.UDP glucosyl and glucoronyl transferases	.				-0.0326192	0.167141	-0.448964	0.996406	0.912743	0.389868
OS01G0262700	LOC_Os01g15790.1,LOC_Os01g15790.2,LOC_Os01g15790.3,LOC_Os01g15790.4	Similar to predicted protein. (Os01t0262700-01);Hypothetical conserved gene. (Os01t0262700-02)	unknown	.				-0.0187503	-0.20144	-0.357045	0.996406	0.861342	0.673996
OS01G0263000	LOC_Os01g15810.1	Similar to Peroxidase. (Os01t0263000-00)	misc.peroxidases	.				-0.0077962	-0.00970522	0.132791	0.996406	0.994758	0.921454
OS01G0263300	LOC_Os01g15830.1	Similar to Peroxidase 72 precursor (EC 1.11.1.7) (Atperox P72) (PRXR8) (ATP6a). (Os01t0263300-01)	misc.peroxidases	.				-0.224778	0.080652	-0.280034	0.996406	0.994758	0.704475
OS01G0263400	LOC_Os01g15840.1	Pentatricopeptide repeat domain containing protein. (Os01t0263400-00)	development.unspecified	.				-0.241837	0.255391	-0.27621	0.996406	0.994758	0.850866
OS01G0263500	LOC_Os01g15850.1	Similar to predicted protein. (Os01t0263500-01)	unknown	.				-0.0369331	0.0847474	-0.198521	0.996406	0.994758	0.780776
OS01G0263600	LOC_Os01g15860.1	U5 snRNP-associated 102 kDa protein (U5-102 kDa protein). (Os01t0263600-01);Similar to U5 snRNP-associated 102 kDa protein (U5-102 kDa protein). (Os01t0263600-02)	RNA.processing.splicing	.				0.425266	0.611778	-1.08992	0.698997	0.163802	0.0541257
OS01G0263900	None	Hypothetical protein. (Os01t0263900-00)	.	.				-0.0077962	-0.00970522	0.132791	0.996406	0.994758	0.704475
OS01G0264000	LOC_Os01g15900.1	Dof transcription factor, Promotion of nutrient ion uptake and accumulation (Os01t0264000-01)	RNA.regulation of transcription.C2C2(Zn) DOF zinc finger family	.				0.261996	-0.367726	0.448181	0.996406	0.994758	0.825252
OS01G0264100	LOC_Os01g15910.1	Similar to UDP-glucose pyrophosphorylase. (Os01t0264100-00)	unknown	.				0.104456	0.825026	-1.43195	0.996406	0.508391	0.307806
OS01G0264400	LOC_Os01g15970.1	Conserved hypothetical protein. (Os01t0264400-01)	unknown	.				-0.323309	0.444206	-0.379672	0.996406	0.780104	0.758958
OS01G0264500	LOC_Os01g15979.1	Similar to T11I18.15 protein. (Os01t0264500-01)	unknown	.				-0.147959	-0.173813	0.0147379	0.996406	0.927642	0.985177
OS01G0264600	LOC_Os01g15990.1	Conserved hypothetical protein. (Os01t0264600-00)	unknown	.				-0.0699642	0.0372636	-0.696306	0.996406	0.994758	0.666956
OS01G0264700	LOC_Os01g16000.1,LOC_Os01g16000.2	Cellular retinaldehyde binding/alpha-tocopherol transport family protein. (Os01t0264700-01)	transport.misc	.				0.207165	0.107032	-0.359529	0.965887	0.994758	0.526002
OS01G0265000	LOC_Os01g16020.1	Aromatic-ring hydroxylase-like domain containing protein. (Os01t0265000-00)	secondary metabolism.isoprenoids.non-mevalonate pathway	.				0.221069	0.0354737	-0.307647	0.996406	0.994758	0.719653
OS01G0265100	LOC_Os01g16030.1,LOC_Os01g16030.2,LOC_Os01g16030.3,LOC_Os01g16030.4	Similar to ADP-ribosylation factor. (Os01t0265100-01)	protein.targeting.secretory pathway.unspecified	.				-0.0106063	0.916883	-0.789845	0.996406	0.236365	0.661825
OS01G0265200	LOC_Os01g16040.1	Mitochondrial carrier protein, Early leaf development (Os01t0265200-01)	transport.metabolite transporters at the mitochondrial membrane	.				-0.132802	-0.0195735	-0.384535	0.996406	0.994758	0.659634
OS01G0265400	LOC_Os01g16060.1	Conserved hypothetical protein. (Os01t0265400-01);Conserved hypothetical protein. (Os01t0265400-02)	unknown	.				0.0102477	0.118944	-0.697201	0.996406	0.994758	0.164915
OS01G0265700	LOC_Os01g16080.1	Conserved hypothetical protein. (Os01t0265700-01)	unknown	.				0.249827	0.44239	-0.732801	0.996406	0.636894	0.478615
OS01G0265800	LOC_Os01g16090.1	RNA-binding region RNP-1 (RNA recognition motif) domain containing protein. (Os01t0265800-01);RNA-binding region RNP-1 (RNA recognition motif) domain containing protein. (Os01t0265800-02)	RNA.RNA binding	.				-0.0528132	0.262238	-0.0945453	0.996406	0.892888	0.920366
OS01G0265900	LOC_Os01g16100.1	Similar to translin family protein. (Os01t0265900-00)	unknown	.				-0.281404	0.223184	0.360575	0.996406	0.994758	0.704475
OS01G0266000	LOC_Os01g16110.1,LOC_Os01g16110.2	RNA-binding protein Lupus La domain containing protein. (Os01t0266000-01)	unknown	.				-0.038879	0.397515	-0.556521	0.996406	0.20453	0.209296
OS01G0266100	LOC_Os01g16120.1	Similar to RING finger family protein. (Os01t0266100-01)	unknown	.				-0.0816417	0.0468673	0.09341	0.996406	0.994758	0.946447
OS01G0266200	LOC_Os01g16124.1	Conserved hypothetical protein. (Os01t0266200-01)	unknown	.				-0.0153602	-0.202772	-0.224195	0.996406	0.994758	0.90552
OS01G0266400	LOC_Os01g16140.1	Conserved hypothetical protein. (Os01t0266400-01)	unknown	.				-0.405768	-0.311314	0.698315	0.935722	0.879118	0.499637
OS01G0266500	LOC_Os01g16146.1	Phenazine biosynthesis PhzC/PhzF protein family protein. (Os01t0266500-01)	unknown	.				-0.653719	-0.361605	0.799443	0.297334	0.722838	0.316345
OS01G0266600	LOC_Os01g16152.1	Thioredoxin fold domain containing protein. (Os01t0266600-01);Thioredoxin fold domain containing protein. (Os01t0266600-02)	redox.peroxiredoxin	.				0.369721	-0.31504	-0.48206	0.996406	0.963339	0.704475
OS01G0266800	LOC_Os01g16170.1,LOC_Os01g16170.2,LOC_Os01g16170.3,LOC_Os01g16170.4,LOC_Os01g16170.5	Cystinosin/ERS1p repeat containing protein. (Os01t0266800-01)	unknown	.				-0.108424	0.0848194	0.517738	0.996406	0.994758	0.704475
OS01G0267100	LOC_Os01g16180.1,LOC_Os01g16180.2,LOC_Os01g16180.3,LOC_Os01g16180.4	MT-A70 family protein. (Os01t0267100-01)	RNA.regulation of transcription.putative transcription regulator	.				-0.135071	0.178645	-0.387431	0.996406	0.861577	0.503582
OS01G0267200	LOC_Os01g16190.1	Similar to 26S proteasome non-ATPase regulatory subunit 14 (26S proteasome regulatory subunit rpn11). (Os01t0267200-01)	protein.degradation.ubiquitin.proteasom	.				0.0551505	0.17614	-0.115923	0.996406	0.810961	0.835095
OS01G0267300	LOC_Os01g16200.1	Hypothetical conserved gene. (Os01t0267300-00)	protein.degradation.serine protease	.				0.950065	0.192252	-0.611081	0.265617	0.994758	0.704475
OS01G0267400	LOC_Os01g16210.1	Similar to cell number regulator 5. (Os01t0267400-01)	unknown	.				0.340332	0.281698	-0.62948	0.692206	0.641656	0.225734
OS01G0267600	LOC_Os01g16220.1	Sad1/UNC-like, C-terminal domain containing protein. (Os01t0267600-01)	unknown	.				0.188732	0.18628	-0.513082	0.996406	0.994758	0.543039
OS01G0267800	LOC_Os01g16230.1	Serine/threonine protein kinase domain containing protein. (Os01t0267800-00)	protein.postranslational modification.kinase.receptor like cytoplasmatic kinase VII	.				0.413534	0.433121	-0.872987	0.996406	0.994758	0.704475
OS01G0267900	LOC_Os01g16240.1	Similar to Calmodulin NtCaM3 (Calmodulin NtCaM4) (Calmodulin NtCaM5) (Calmodulin NtCaM6) (Calmodulin NtCaM7) (Calmodulin NtCaM8) (Calmodulin NtCaM11) (Calmodulin NtCaM12). (Os01t0267900-01)	signalling.calcium	.				-0.0163028	-0.21622	-0.240011	0.996406	0.498251	0.681862
OS01G0268000	LOC_Os01g16250.1	Hypothetical protein. (Os01t0268000-01)	unknown	.				0.0529618	0.22539	0.344831	0.996406	0.973146	0.704475
OS01G0268100	LOC_Os01g16260.1,LOC_Os01g16260.2,LOC_Os01g16260.3	Similar to Major facilitator superfamily antiporter. (Os01t0268100-01)	transport.ABC transporters and multidrug resistance systems	.				0.325948	0.0571537	0.0643308	0.747599	0.994758	0.924512
OS01G0268300	LOC_Os01g16290.1,LOC_Os01g16290.2	Similar to DNA gyrase B subunit. (Os01t0268300-01);Similar to DNA gyrase subunit B, chloroplastic/mitochondrial. (Os01t0268300-02)	DNA.synthesis/chromatin structure	.				-0.100036	0.360851	-0.210976	0.996406	0.327413	0.719201
OS01G0268600	LOC_Os01g16310.1	Glycoside hydrolase, family 31 protein. (Os01t0268600-01)	unknown	.				0.106285	-0.842077	0.188008	0.996406	0.21622	0.8968
OS01G0268700	LOC_Os01g16320.1	Protein of unknown function DUF617, plant domain containing protein. (Os01t0268700-00)	unknown	.				-0.13684	-0.138749	0.261835	0.996406	0.877397	0.644448
OS01G0268733	None	Hypothetical gene. (Os01t0268733-00)	.	.				-0.0077962	-0.00970522	0.132791	0.996406	0.994758	0.704475
OS01G0268800	LOC_Os01g16330.1	Ubiquitin-associated/translation elongation factor EF1B, N-terminal, eukaryote domain containing protein. (Os01t0268800-01);Ubiquitin-associated/translation elongation factor EF1B, N-terminal, eukaryote domain containing protein. (Os01t0268800-02)	protein.degradation.ubiquitin	.				0.134809	0.0985969	-0.0315628	0.996406	0.994758	0.961024
OS01G0268900	LOC_Os01g16340.1	Conserved hypothetical protein. (Os01t0268900-01)	unknown	.				-0.0319298	-0.206993	0.294412	0.996406	0.994758	0.719653
OS01G0269000	LOC_Os01g16350.1,LOC_Os01g16350.2	Similar to Hydroxymethylglutaryl-CoA lyase. (Os01t0269000-01)	amino acid metabolism.degradation.branched-chain group.leucine	.				0.136844	0.0563928	-0.135341	0.996406	0.994758	0.857008
OS01G0269100	LOC_Os01g16354.1	Similar to Rab proteins geranylgeranyltransferase component A 2 (Rab escort protein 2) (REP-2) (Choroideraemia-like protein). (Os01t0269100-01)	signalling.G-proteins	.				0.103352	0.0591417	-0.198349	0.996406	0.994758	0.704475
OS01G0269500	LOC_Os01g16370.1,LOC_Os01g16370.2	Conserved hypothetical protein. (Os01t0269500-01)	stress.biotic.PR-proteins	.				-0.291852	-0.281256	0.659858	0.996406	0.994758	0.704475
OS01G0269550	None	Hypothetical protein. (Os01t0269550-01)	.	.				-0.0077962	-0.00970522	0.132791	0.996406	0.994758	0.925547
OS01G0269800	LOC_Os01g16400.1	NB-ARC domain containing protein. (Os01t0269800-00)	stress.biotic.PR-proteins	.				0.214034	-0.00970522	-0.0890387	0.996406	0.994758	0.947229
OS01G0269900	LOC_Os01g16414.1,LOC_Os01g16414.2,LOC_Os01g16414.3,LOC_Os01g16414.4	Actin/actin-like family protein. (Os01t0269900-01)	cell.organisation	.				-0.119728	0.305792	-0.918065	0.996406	0.978881	0.399476
OS01G0269950	None	Hypothetical protein. (Os01t0269950-00)	.	.				-0.0077962	-0.00970522	0.132791	0.996406	0.994758	0.727715
OS01G0270100	LOC_Os01g16430.1	Similar to Cysteine protease inhibitor. (Os01t0270100-01);Similar to cDNA clone:001-200-C04, full insert sequence. (Os01t0270100-02)	protein.degradation.cysteine protease	.				-0.0267921	-0.254584	0.588698	0.996406	0.815588	0.389845
OS01G0270300	LOC_Os01g16450.1	Similar to Cationic peroxidase isozyme 40K precursor. (Os01t0270300-01);Similar to Cationic peroxidase isozyme 40K precursor. (Os01t0270300-02)	misc.peroxidases	.				-0.0386921	0.0459857	0.108162	0.996406	0.994758	0.927508
OS01G0270501	None	Hypothetical protein. (Os01t0270501-00)	.	.				-0.43204	-0.557543	0.661608	0.878798	0.403662	0.543617
OS01G0270700	LOC_Os01g16470.1	Phosphatidylinositol 3-/4-kinase, catalytic domain containing protein. (Os01t0270700-00)	protein.degradation.ubiquitin	.				-0.0077962	-0.00970522	0.132791	0.996406	0.994758	0.704475
OS01G0271000	LOC_Os01g16510.1	Conserved hypothetical protein. (Os01t0271000-01)	protein.targeting.mitochondria	.				-0.102166	0.158964	0.073205	0.996406	0.994758	0.9217
OS01G0271200	LOC_Os01g16520.1	Similar to Glutamyl-tRNA synthetase. (Os01t0271200-01)	protein.aa activation.glutamate-tRNA ligase	.				0.146155	0.170543	-0.390051	0.996406	0.896467	0.511449
OS01G0271400	LOC_Os01g16530.1	Peptidase S14, ClpP family protein. (Os01t0271400-00)	protein.degradation.serine protease	.				-0.0288635	0.0760788	0.194154	0.996406	0.994758	0.734015
OS01G0271500	LOC_Os01g16540.1	Similar to RUB-activating enzyme (Ubiquitin activating enzyme E1-like protein). (Os01t0271500-01)	protein.degradation.ubiquitin.E1	.				0.131992	0.0708543	-0.133154	0.996406	0.994758	0.808435
OS01G0271700	LOC_Os01g16550.1	Conserved hypothetical protein. (Os01t0271700-01)	unknown	.				-0.016047	0.467974	-0.434836	0.996406	0.289472	0.649393
OS01G0272600	LOC_Os01g16600.1	Similar to Root determined nodulation 1. (Os01t0272600-01)	unknown	.				0.371367	0.294304	-0.398688	0.996406	0.994758	0.786849
OS01G0272650	None	Hypothetical protein. (Os01t0272650-00)	.	.				-0.0077962	-0.00970522	0.132791	0.996406	0.994758	0.704475
OS01G0272700	LOC_Os01g16610.1	Hypothetical conserved gene. (Os01t0272700-00)	misc.plastocyanin-like	.				-0.202543	-0.204452	0.327538	0.996406	0.876291	0.704475
OS01G0272800	LOC_Os01g16620.4,LOC_Os01g16620.5	Conserved hypothetical protein. (Os01t0272800-01)	unknown	.				-0.0077962	-0.00970522	0.132791	0.996406	0.994758	0.826362
OS01G0272850	None	Hypothetical protein. (Os01t0272850-00)	.	.				-0.76039	-0.652803	1.00347	0.458789	0.455259	0.364235
OS01G0272901	LOC_Os01g16630.1	Conserved hypothetical protein. (Os01t0272901-00)	unknown	.				-0.0077962	-0.00970522	0.132791	0.996406	0.994758	0.704475
OS01G0273000	LOC_Os01g16640.1	Similar to 26 proteasome complex subunit DSS1 (Deleted in split hand/split foot protein 1) (Split hand/foot deleted protein 1). (Os01t0273000-01)	unknown	.				-0.399273	0.128104	0.356958	0.265617	0.994758	0.564175
OS01G0273100	LOC_Os01g16650.1	Similar to Ubiquitin conjugating protein-like (Ubiquitin-conjugating enzyme) (Ubiquitinating enzyme). (Os01t0273100-01)	protein.degradation.ubiquitin.E2	.				-0.00169944	-0.133204	0.126694	0.998133	0.994758	0.904941
OS01G0273150	None	Hypothetical gene. (Os01t0273150-00)	.	.				-0.20275	-0.078219	0.0526119	0.996406	0.994758	0.978103
OS01G0273200	LOC_Os01g16660.1	Conserved hypothetical protein. (Os01t0273200-00)	signalling.light	.				0.382706	0.112843	0.44577	0.996406	0.994758	0.756305
OS01G0273300	LOC_Os01g16670.1	BSD domain containing protein. (Os01t0273300-01)	unknown	.				-0.141764	-0.0577706	-0.438844	0.996406	0.994758	0.45969
OS01G0273500	None	Heat shock protein DnaJ, N-terminal domain containing protein. (Os01t0273500-01)	.	.				0.262749	0.00131915	-0.545947	0.996406	0.998009	0.480977
OS01G0273800	LOC_Os01g16714.1	FAD-dependent pyridine nucleotide-disulphide oxidoreductase domain containing protein. (Os01t0273800-01)	misc.oxidases - copper, flavone etc.	.				-1.01939	-0.710172	0.136416	0.188794	0.431609	0.921662
OS01G0273850	None	Hypothetical gene. (Os01t0273850-00)	.	.				-0.0077962	-0.00970522	0.132791	0.996406	0.994758	0.704475
OS01G0273900	LOC_Os01g16730.1	Conserved hypothetical protein. (Os01t0273900-00)	unknown	.				-0.0077962	-0.00970522	0.132791	0.996406	0.994758	0.704475
OS01G0274100	LOC_Os01g16750.1	Similar to disulfide oxidoreductase/ monooxygenase/ oxidoreductase. (Os01t0274100-00)	misc.oxidases - copper, flavone etc.	.				0.1126	-0.0677056	-0.0570552	0.996406	0.994758	0.944112
OS01G0274201	None	Hypothetical gene. (Os01t0274201-00)	.	.				-0.0077962	-0.00970522	0.132791	0.996406	0.994758	0.704475
OS01G0274300	None	Hypothetical protein. (Os01t0274300-01)	.	.				-0.668705	-0.759029	1.14493	0.996406	0.657397	0.580191
OS01G0274500	LOC_Os01g16770.1	Similar to Expansin-A11. (Os01t0274500-00)	cell wall.modification	.				-0.156045	-0.391383	0.217249	0.996406	0.994758	0.911486
OS01G0274601	None	Hypothetical gene. (Os01t0274601-01)	.	.				0.373024	-0.329568	-0.199342	0.996406	0.994758	0.915728
OS01G0274800	LOC_Os01g16810.1	R2R3-type MYB transcription factor, Sugar partitioning into anther (Os01t0274800-01)	RNA.regulation of transcription.MYB domain transcription factor family	.				-0.321347	0.58104	0.426769	0.996406	0.533532	0.714383
OS01G0274901	None	Hypothetical conserved gene. (Os01t0274901-01)	.	.				0.0582731	-0.0785426	0.0667219	0.996406	0.994758	0.955732
OS01G0275200	LOC_Os01g16850.1	Similar to Protein argonaute 15. (Os01t0275200-00)	development.unspecified	.				-0.0077962	-0.00970522	0.132791	0.996406	0.994758	0.906726
OS01G0275300	None	Conserved hypothetical protein. (Os01t0275300-01)	.	.				0.108237	-0.496717	0.185086	0.996406	0.659283	0.894495
OS01G0275500	LOC_Os01g16860.1	Similar to Protein argonaute 15. (Os01t0275500-00)	RNA.regulation of transcription.Argonaute	.				0.0412365	0.111683	-0.220174	0.996406	0.994758	0.870462
OS01G0275600	LOC_Os01g16870.1,LOC_Os01g16870.2,LOC_Os01g16870.3,LOC_Os01g16870.4	Similar to Argonaute 4 protein. (Os01t0275600-01);Similar to Protein argonaute 4A. (Os01t0275600-02)	RNA.regulation of transcription.Argonaute	.				-0.0196028	0.218507	-0.172146	0.996406	0.692909	0.748459
OS01G0275800	None	Hypothetical gene. (Os01t0275800-01)	.	.				-0.624319	-0.321177	-0.287105	0.825517	0.994758	0.851401
OS01G0275900	None	Hypothetical conserved gene. (Os01t0275900-00)	.	.				0.688818	0.58698	-1.16324	0.808283	0.700594	0.390136
OS01G0275950	None	Hypothetical conserved gene. (Os01t0275950-00)	.	.				-0.355425	-0.178556	-0.888986	0.996406	0.994758	0.676927
OS01G0276000	LOC_Os01g16890.1,LOC_Os01g16890.2,LOC_Os01g16890.3	Similar to 60S ribosomal protein L30. (Os01t0276000-01)	protein.synthesis.ribosomal protein.eukaryotic.60S subunit.L30	.				0.0718426	0.355729	-0.0525003	0.996406	0.250407	0.924957
OS01G0276100	LOC_Os01g16900.1,LOC_Os01g16900.2,LOC_Os01g16900.3	Similar to 3-isopropylmalate dehydrogenase, chloroplast precursor (EC 1.1.1.85) (Beta-IPM dehydrogenase) (IMDH) (3-IPM-DH). (Os01t0276100-01)	TCA / org. transformation.other organic acid transformaitons.IDH	.				-0.0473281	0.175024	0.0345056	0.996406	0.723666	0.941173
OS01G0276200	LOC_Os01g16910.1	Similar to Mitochondrial import receptor subunit TOM40. (Os01t0276200-00)	protein.targeting.mitochondria	.				-0.0361942	0.349555	-0.245782	0.996406	0.514445	0.720919
OS01G0276300	LOC_Os01g16920.1	Similar to Group 3 late embryogenesis abundant protein (Fragment). (Os01t0276300-01)	unknown	.				0.257139	-0.464488	0.434174	0.996406	0.994758	0.833546
OS01G0276400	LOC_Os01g16930.1	Similar to presenilin. (Os01t0276400-01)	signalling.misc	.				-0.0798	0.0627768	0.268827	0.996406	0.994758	0.740735
OS01G0276500	LOC_Os01g16940.1	Similar to Histidine biosynthesis bifunctional protein hisIE, chloroplast precursor [Includes: Phosphoribosyl-AMP cyclohydrolase (EC 3.5.4.19) (PRA-CH); Phosphoribosyl-ATP pyrophosphatase (EC 3.6.1.31) (PRA-PH)]. (Os01t0276500-01);Similar to Histidine biosynthesis bifunctional protein hisIE, chloroplast precursor [Includes: Phosphoribosyl-AMP cyclohydrolase (EC 3.5.4.19) (PRA-CH); Phosphoribosyl-…	amino acid metabolism.synthesis.histidine.bifunctional phosphoribosyl-ATP diphosphatase and phosphoribosyl-AMP cyclohydrolase	.				-0.189585	0.0623258	-0.0658364	0.996406	0.994758	0.920158
OS01G0276600	LOC_Os01g16950.1	Zinc finger, RING/FYVE/PHD-type domain containing protein. (Os01t0276600-01)	protein.degradation.ubiquitin.E3.RING	.				0.111855	-0.218444	0.306475	0.996406	0.826847	0.704475
OS01G0276700	LOC_Os01g16960.1,LOC_Os01g16960.2	Similar to Pyruvate kinase, cytosolic isozyme (EC 2.7.1.40) (PK). (Os01t0276700-01);Similar to Pyruvate kinase, cytosolic isozyme (EC 2.7.1.40) (PK). (Os01t0276700-02);Similar to Pyruvate kinase. (Os01t0276700-03);Similar to Pyruvate kinase. (Os01t0276700-04)	lipid metabolism.FA synthesis and FA elongation.pyruvate kinase	.				-0.187178	0.434276	-0.255038	0.996406	0.424854	0.74474
OS01G0276800	LOC_Os01g16970.1,LOC_Os01g16970.2,LOC_Os01g16970.3	Mannose-6-phosphate receptor, binding domain containing protein. (Os01t0276800-01);Similar to predicted protein. (Os01t0276800-02);Hypothetical conserved gene. (Os01t0276800-03);Similar to predicted protein. (Os01t0276800-04);Similar to predicted protein. (Os01t0276800-05)	signalling.calcium	.				0.0430934	0.107895	-0.497598	0.996406	0.994758	0.207228
OS01G0276900	LOC_Os01g16980.1	Conserved hypothetical protein. (Os01t0276900-01)	unknown	.				-0.0077962	-0.00970522	0.132791	0.996406	0.994758	0.900445
OS01G0277100	LOC_Os01g16990.1	Hypothetical protein. (Os01t0277100-01)	unknown	.				-0.601091	-0.339767	0.384142	0.75977	0.947016	0.753094
OS01G0277500	LOC_Os01g17000.1	Zinc finger, Dof-type domain containing protein. (Os01t0277500-01)	RNA.regulation of transcription.C2C2(Zn) DOF zinc finger family	.				0.0569957	-0.0258258	0.0737402	0.996406	0.994758	0.949909
OS01G0277600	LOC_Os01g17010.1	Similar to aminophospholipid ATPase. (Os01t0277600-00)	transport.p- and v-ATPases	.				0.248864	0.290462	-0.870792	0.996406	0.662288	0.0694853
OS01G0277700	LOC_Os01g17020.1	Similar to Glycosyl hydrolases family 17 protein. (Os01t0277700-01)	unknown	.				-0.103701	-0.200287	0.233011	0.996406	0.718016	0.704475
OS01G0278000	LOC_Os01g17050.1	VQ domain containing protein. (Os01t0278000-00)	unknown	.				0.343592	0.279886	-0.401132	0.996406	0.994758	0.751521
OS01G0278050	None	Hypothetical conserved gene. (Os01t0278050-00)	.	.				-0.144638	0.0274083	0.0776337	0.996406	0.994758	0.95746
OS01G0278100	None	Conserved hypothetical protein. (Os01t0278100-01)	.	.				-0.0077962	-0.00970522	0.132791	0.996406	0.994758	0.759856
OS01G0278200	LOC_Os01g17060.1,LOC_Os01g17060.2	Similar to Ran-binding protein 17. (Os01t0278200-01)	unknown	.				0.283513	0.190007	-0.835687	0.996406	0.994758	0.704475
OS01G0278600	LOC_Os01g17070.1,LOC_Os01g17070.2	PDZ/DHR/GLGF domain containing protein. (Os01t0278600-01);PDZ/DHR/GLGF domain containing protein. (Os01t0278600-02)	protein.degradation.serine protease	.				0.189069	0.0118269	-0.028567	0.996406	0.994758	0.983351
OS01G0278900	LOC_Os01g17150.1	Similar to 50S ribosomal protein L40. (Os01t0278900-01)	unknown	.				-0.1915	0.348816	0.145595	0.996406	0.818157	0.903623
OS01G0278950	LOC_Os01g17160.1	Similar to predicted protein. (Os01t0278950-00)	.	.				-0.102787	-0.0888982	-0.423291	0.996406	0.994758	0.778494
OS01G0278975	None	Hypothetical protein. (Os01t0278975-00)	.	.				-0.0077962	-0.00970522	0.132791	0.996406	0.994758	0.704475
OS01G0279000	LOC_Os01g17160.1	Zinc finger, DHHC-type domain containing protein. (Os01t0279000-01)	RNA.regulation of transcription.unclassified	.				-0.193342	-0.0732071	0.0229601	0.996406	0.994758	0.994251
OS01G0279100	LOC_Os01g17170.1,LOC_Os01g17170.2	Subunit of magnesium-protoporphyrin IX monomethyl ester cyclase (EC:1.14.13.81), Core component of FLU-YGL8-LCAA-POR complex, Chlorophyll biosynthesis, Chloroplast development (Os01t0279100-01);Similar to Magnesium-protoporphyrin ix monomethyl ester cyclase (Fragment). (Os01t0279100-02)	tetrapyrrole synthesis.magnesium-protoporphyrin IX monomethyl ester (oxidative) cyclase	.				-0.363053	0.0130822	0.507997	0.996406	0.994758	0.704475
OS01G0279200	LOC_Os01g17180.1	Similar to COP9 signalosome complex subunit 2. (Os01t0279200-01);Similar to COP9 signalosome complex subunit 2 (Signalosome subunit 2) (FUSCA protein 12) (FUSCA12). (Os01t0279200-02);Similar to COP9 signalosome complex subunit 2. (Os01t0279200-03)	signalling.light.COP9 signalosome	.				0.103921	0.364579	-0.238111	0.996406	0.128067	0.704475
OS01G0279300	LOC_Os01g17190.1	Similar to Calmodulin 1 (Fragment). (Os01t0279300-01)	signalling.calcium	.				0.112807	0.175524	-0.0622402	0.996406	0.716677	0.90564
OS01G0279400	LOC_Os01g17214.1	Major facilitator superfamily antiporter. (Os01t0279400-01)	transport.ABC transporters and multidrug resistance systems	.				-0.00724457	0.177753	-0.184262	0.996406	0.994758	0.921454
OS01G0279500	None	Hypothetical gene. (Os01t0279500-01)	.	.				0.175488	-0.00970522	-0.0504932	0.996406	0.994758	0.93006
OS01G0279700	LOC_Os01g17240.1	Major facilitator superfamily protein. (Os01t0279700-01);Major facilitator superfamily protein. (Os01t0279700-02);Non-protein coding transcript. (Os01t0279700-03)	transport.phosphate	.				0.237548	0.48319	0.0352138	0.996406	0.643985	0.978676
OS01G0279800	LOC_Os01g17250.1	Similar to LRR protein. (Os01t0279800-01);Similar to BRASSINOSTEROID INSENSITIVE 1-associated receptor kinase 1. (Os01t0279800-02)	signalling.receptor kinases.leucine rich repeat XI	.				0.0477974	0.224684	-0.00489323	0.996406	0.621648	0.9978
OS01G0279900	LOC_Os01g17260.1,LOC_Os01g17260.2	Similar to Transcription factor TGA6 (AtbZIP45). Splice isoform 2. (Os01t0279900-01)	RNA.regulation of transcription.bZIP transcription factor family	.				0.00286916	0.134138	-0.122909	0.996406	0.994758	0.843819
OS01G0280000	LOC_Os01g17279.1	Similar to Histone mRNA exonuclease 1. (Os01t0280000-01);Similar to Histone mRNA exonuclease 1. (Os01t0280000-02)	DNA.unspecified	.				-0.076484	-0.169097	-0.0776212	0.996406	0.896449	0.90578
OS01G0280200	LOC_Os01g17300.1	IQ motif, EF-hand binding site domain containing protein. (Os01t0280200-01)	unknown	.				-0.0077962	-0.00970522	0.132791	0.996406	0.994758	0.7932
OS01G0280400	LOC_Os01g17320.1	DNA-binding protein. (Os01t0280400-00)	RNA.regulation of transcription.putative transcription regulator	.				-0.150334	0.295508	-0.25247	0.996406	0.733692	0.74048
OS01G0280500	LOC_Os01g17330.1,LOC_Os01g17330.2	Similar to Eukaryotic translation initiation factor 6 (eIF-6) (B4 integrin interactor) (CAB) (p27(BBP)) (B(2)GCN homolog). (Os01t0280500-01)	protein.synthesis.initiation	.				-0.15636	-0.435598	-0.218594	0.996406	0.93078	0.903585
OS01G0280600	None	Conserved hypothetical protein. (Os01t0280600-01)	.	.				-0.0077962	-0.00970522	0.132791	0.996406	0.994758	0.750802
OS01G0281000	LOC_Os01g17390.1	Cyclin-like F-box domain containing protein. (Os01t0281000-01)	protein.degradation.ubiquitin.E3.SCF.FBOX	.				-0.197622	-0.272605	-0.11333	0.996406	0.59513	0.870006
OS01G0281050	None	Hypothetical protein. (Os01t0281050-00)	.	.				-0.0077962	-0.00970522	0.132791	0.996406	0.994758	0.704475
OS01G0281100	LOC_Os01g17396.1,LOC_Os01g17396.2	Conserved hypothetical protein. (Os01t0281100-01)	unknown	.				0.527285	0.699413	-1.15066	0.996406	0.952883	0.704475
OS01G0281200	LOC_Os01g17402.1,LOC_Os01g17402.2	Similar to Type B-like cyclin (Fragment). (Os01t0281200-01)	cell.cycle	.				-0.0077962	-0.00970522	0.132791	0.996406	0.994758	0.919474
OS01G0281250	None	Hypothetical protein. (Os01t0281250-00)	.	.				-0.0077962	-0.00970522	0.132791	0.996406	0.994758	0.704475
OS01G0281301	LOC_Os01g17420.1	Protein of unknown function DUF1645 domain containing protein. (Os01t0281301-00)	unknown	.				1.11934	1.0142	-0.543616	0.208705	0.209321	0.704475
OS01G0281400	LOC_Os01g17430.1	Coatomer, beta subunit domain containing protein. (Os01t0281400-00)	cell.vesicle transport	.				-0.138837	0.0770642	-0.301066	0.996406	0.994758	0.638443
OS01G0281600	LOC_Os01g17470.1,LOC_Os01g17470.2	Cupredoxin domain containing protein. (Os01t0281600-01)	misc.plastocyanin-like	.				0.869323	0.417679	-0.794242	0.0708729	0.618808	0.335649
OS01G0282251	None	Similar to CAA30375.1 protein. (Os01t0282251-01)	.	.				-0.421864	-0.423773	1.02341	0.996406	0.863485	0.411086
OS01G0282800	LOC_Os01g18050.1	Similar to Tubulin beta-5 chain (Beta-5 tubulin). (Os01t0282800-02)	cell.organisation	.				0.0233982	-0.196724	-0.483683	0.996406	0.978881	0.575868
OS01G0282866	None	Hypothetical protein. (Os01t0282866-00)	.	.				-0.0077962	-0.00970522	0.132791	0.996406	0.994758	0.704475
OS01G0283000	LOC_Os01g18060.1	Conserved hypothetical protein. (Os01t0283000-01);Conserved hypothetical protein. (Os01t0283000-02)	misc.UDP glucosyl and glucoronyl transferases	.				0.113471	0.0952094	-0.514358	0.996406	0.994758	0.680231
OS01G0283100	LOC_Os01g18070.1	Similar to Ferripyochelin-binding protein-like. (Os01t0283100-01);Similar to Ferripyochelin-binding protein-like. (Os01t0283100-02)	mitochondrial electron transport / ATP synthesis.NADH-DH.complex I.carbonic anhydrase	.				0.0862561	-0.0257777	-0.0188747	0.996406	0.994758	0.966292
OS01G0283300	LOC_Os01g18080.1	Conserved hypothetical protein. (Os01t0283300-01);Conserved hypothetical protein. (Os01t0283300-02)	unknown	.				-0.276119	-0.593225	0.605199	0.996406	0.525018	0.704475
OS01G0283400	LOC_Os01g18090.1	Conserved hypothetical protein. (Os01t0283400-01)	unknown	.				-0.0314426	0.280945	-0.405706	0.996406	0.994758	0.783919
OS01G0283500	LOC_Os01g18100.1	Similar to predicted protein. (Os01t0283500-01);Peptidase S54, rhomboid domain containing protein. (Os01t0283500-02)	RNA.regulation of transcription.unclassified	.				-0.0756826	0.35062	0.146135	0.996406	0.683568	0.883354
OS01G0283600	LOC_Os01g18110.1	Similar to Cinnamoyl CoA reductase. (Os01t0283600-00)	misc.alcohol dehydrogenases	.				-0.298308	-0.300217	0.423303	0.996406	0.871315	0.704475
OS01G0283700	LOC_Os01g18120.1	Similar to Cinnamoyl-CoA reductase (EC 1.2.1.44). (Os01t0283700-01)	misc.alcohol dehydrogenases	.				-0.0077962	-0.00970522	0.132791	0.996406	0.994758	0.835095
OS01G0284300	LOC_Os01g18150.1	Protein kinase, catalytic domain domain containing protein. (Os01t0284300-00)	signalling.MAP kinases	.				-0.0077962	-0.00970522	0.132791	0.996406	0.994758	0.765562
OS01G0284500	LOC_Os01g18170.1	Similar to Nectarin 1 precursor (EC 1.15.1.1) (Superoxide dismutase [Mn]). (Os01t0284500-01)	stress.abiotic.unspecified	.				0.337418	-0.0493338	-0.634381	0.996406	0.994758	0.546133
OS01G0284700	LOC_Os01g18210.1	Similar to Peptidyl-prolyl cis-trans isomerase. (Os01t0284700-01)	cell.cycle.peptidylprolyl isomerase	.				-0.545397	-0.126167	0.0571619	0.54657	0.994758	0.954659
OS01G0284900	LOC_Os01g18220.1	Conserved hypothetical protein. (Os01t0284900-01)	unknown	.				-0.19034	-0.192249	0.315336	0.996406	0.994758	0.830845
OS01G0285200	None	Conserved hypothetical protein. (Os01t0285200-01)	.	.				-0.265657	-0.69049	0.178747	0.996406	0.620777	0.918561
OS01G0285300	LOC_Os01g18240.1	Myb transcription factor domain containing protein. (Os01t0285300-01)	RNA.regulation of transcription.MYB domain transcription factor family	.				-0.185453	0.0162037	-0.501754	0.996406	0.994758	0.704475
OS01G0286000	LOC_Os01g18280.1	Snf7 family protein. (Os01t0286000-01)	RNA.regulation of transcription.SNF7	.				-0.00884747	0.10629	0.0636058	0.996406	0.994758	0.942869
OS01G0286100	None	Phytochrome-interacting factor-like protein, Basic helix-loop-helix factor, Repression of seedling growth in the dark (Os01t0286100-01)	.	.				-0.0256139	-0.0348555	-0.0757832	0.996406	0.994758	0.912615
OS01G0286200	None	Hypothetical protein. (Os01t0286200-01)	.	.				-0.0613434	-0.0496213	0.423847	0.996406	0.994758	0.821538
OS01G0286500	LOC_Os01g18310.1	Conserved hypothetical protein. (Os01t0286500-00)	unknown	.				-0.519537	-0.2932	0.042226	0.996406	0.994758	0.983557
OS01G0286550	None	Hypothetical gene. (Os01t0286550-00)	.	.				-0.0077962	-0.00970522	0.132791	0.996406	0.994758	0.707202
OS01G0286600	LOC_Os01g18320.1	Similar to Plastidal protoporphyrinogen oxidase. (Os01t0286600-01)	tetrapyrrole synthesis.protoporphyrin IX oxidase	.				-0.154276	0.0653385	0.175943	0.996406	0.994758	0.744205
OS01G0286900	LOC_Os01g18360.1,LOC_Os01g18360.2	Similar to Auxin-responsive protein IAA31 (Indoleacetic acid-induced protein 31). (Os01t0286900-01)	hormone metabolism.auxin.induced-regulated-responsive-activated	.				0.179564	0.237285	-1.44466	0.996406	0.994758	0.320492
OS01G0287400	None	Similar to Hydrophobic protein LTI6A (Low temperature-induced protein 6A). (Os01t0287400-01)	.	.				-0.145761	-0.273849	0.270756	0.996406	0.994758	0.837421
OS01G0287600	LOC_Os01g18400.1	Similar to Chitinase 10. (Os01t0287600-01)	stress.biotic	.				-0.0077962	-0.00970522	0.132791	0.996406	0.994758	0.927557
OS01G0287700	LOC_Os01g18410.1	Hypothetical conserved gene. (Os01t0287700-01)	unknown	.				0.286273	-0.174651	0.100825	0.652019	0.847998	0.868956
OS01G0287900	None	Hypothetical protein. (Os01t0287900-00)	.	.				-0.0077962	-0.00970522	0.132791	0.996406	0.994758	0.761541
OS01G0288200	LOC_Os01g18450.1	Conserved hypothetical protein. (Os01t0288200-01)	unknown	.				0.44605	-0.198178	-0.851572	0.996406	0.994758	0.65028
OS01G0288700	None	Hypothetical gene. (Os01t0288700-01)	.	.				-0.251721	-0.057782	0.180868	0.996406	0.994758	0.822526
OS01G0288800	LOC_Os01g18490.1	Conserved hypothetical protein. (Os01t0288800-01)	unknown	.				-0.0077962	-0.00970522	0.132791	0.996406	0.994758	0.745496
OS01G0289100	LOC_Os01g18530.1	Conserved hypothetical protein. (Os01t0289100-00)	unknown	.				-0.0077962	-0.00970522	0.132791	0.996406	0.994758	0.896505
OS01G0289600	LOC_Os01g18584.1	Similar to WRKY transcription factor 28. (Os01t0289600-00)	RNA.regulation of transcription.WRKY domain transcription factor family	.				-0.014787	-0.23783	-0.582527	0.996406	0.994758	0.704475
OS01G0289732	None	Similar to WRKY transcription factor 6-like (WRKY transcription factor 9). (Os01t0289732-01)	.	.				-0.0077962	-0.00970522	0.132791	0.996406	0.994758	0.728335
OS01G0289900	LOC_Os01g18620.1	Transferase domain containing protein. (Os01t0289900-00)	unknown	.				-0.0077962	-0.00970522	0.132791	0.996406	0.994758	0.704475
OS01G0289950	None	Conserved hypothetical protein. (Os01t0289950-01)	.	.				0.0613538	-0.00970522	0.0636412	0.996406	0.994758	0.929378
OS01G0290000	LOC_Os01g18630.1,LOC_Os01g18630.2	Similar to Cyprosin precursor (EC 3.4.23.-) (Fragment). (Os01t0290000-01);Similar to Cyprosin precursor (EC 3.4.23.-) (Fragment). (Os01t0290000-02);Similar to Cyprosin precursor (EC 3.4.23.-) (Fragment). (Os01t0290000-03);Similar to retrotransposon protein SINE subclass. (Os01t0290000-04)	protein.degradation.aspartate protease	.				-0.092782	-0.132476	-0.251967	0.996406	0.994758	0.704475
OS01G0290100	LOC_Os01g18640.1,LOC_Os01g18640.2	Pyridoxal phosphate-dependent transferase, major region, subdomain 1 domain containing protein. (Os01t0290100-01)	RNA.regulation of transcription.unclassified	.				-0.11562	-0.0605498	-0.0116297	0.996406	0.994758	0.983646
OS01G0290600	LOC_Os01g18660.1	Similar to isopenicillin N epimerase. (Os01t0290600-00)	RNA.regulation of transcription.unclassified	.				0.420665	0.161168	-0.407762	0.5468	0.994758	0.680584
OS01G0290700	LOC_Os01g18670.1	Similar to CjMDR1. (Os01t0290700-01)	transport.ABC transporters and multidrug resistance systems	.				0.0265769	-0.277086	0.0884835	0.996406	0.564505	0.899653
OS01G0290800	None	Hypothetical protein. (Os01t0290800-01)	.	.				0.239581	-0.0467699	-0.619562	0.681237	0.994758	0.0470812
OS01G0291500	LOC_Os01g18744.1	Transferase family protein. (Os01t0291500-01);Transferase family protein. (Os01t0291500-02)	secondary metabolism.phenylpropanoids	.				-0.229471	-0.16404	0.287126	0.996406	0.994758	0.807802
OS01G0291733	None	Hypothetical protein. (Os01t0291733-00)	.	.				-0.0077962	-0.00970522	0.132791	0.996406	0.994758	0.704475
OS01G0292200	LOC_Os01g18800.1,LOC_Os01g18800.2,LOC_Os01g18800.3,LOC_Os01g18800.4,LOC_Os01g18800.5	Serine/threonine protein kinase domain containing protein. (Os01t0292200-01);Similar to CBL-interacting protein kinase 1. (Os01t0292200-02);Similar to CBL-interacting protein kinase 1. (Os01t0292200-03)	protein.postranslational modification	.				0.30671	0.489685	-0.589151	0.763147	0.135129	0.248706
OS01G0292700	LOC_Os01g18840.1	Conserved hypothetical protein. (Os01t0292700-00)	unknown	4	UP			1.56432	0.277922	-0.694137	0.0296523	0.994758	0.704475
OS01G0292900	LOC_Os01g18850.1,LOC_Os01g18850.2,LOC_Os01g18850.3,LOC_Os01g18850.4	Similar to Squamosa-promoter binding-like protein 2. (Os01t0292900-01);Similar to Squamosa-promoter binding-like protein 2. (Os01t0292900-02)	development.squamosa promoter binding like (SPL)	.				0.146293	-0.0121774	-0.258641	0.996406	0.994758	0.704475
OS01G0293000	LOC_Os01g18860.1,LOC_Os01g18860.2	Similar to S-adenosylmethionine synthetase 1 (EC 2.5.1.6) (Methionine adenosyltransferase 1) (AdoMet synthetase 1) (Fragment). (Os01t0293000-01)	amino acid metabolism.synthesis.aspartate family.methionine	.				-0.0416391	0.228219	-0.0670299	0.996406	0.902439	0.93248
OS01G0293100	LOC_Os01g18870.1	bHLH transcription factor, Control of anther cell differentiation, Pollen development (Os01t0293100-01)	RNA.regulation of transcription.bHLH,Basic Helix-Loop-Helix family	.				-0.0077962	-0.00970522	0.132791	0.996406	0.994758	0.836374
OS01G0293200	LOC_Os01g18880.1,LOC_Os01g18880.2	Similar to predicted protein. (Os01t0293200-01)	unknown	.				-0.219114	0.0703309	-0.273484	0.996406	0.994758	0.704475
OS01G0293501	None	Hypothetical protein. (Os01t0293501-00)	.	.				-0.0077962	0.116692	0.00639353	0.996406	0.92781	0.993558
OS01G0293800	None	Hypothetical protein. (Os01t0293800-00)	.	.				-0.0077962	-0.00970522	0.132791	0.996406	0.994758	0.704475
OS01G0293900	LOC_Os01g18930.1	Similar to peroxidase 1. (Os01t0293900-00)	misc.peroxidases	.				-0.0077962	-0.00970522	0.132791	0.996406	0.994758	0.704475
OS01G0294500	LOC_Os01g18970.1	Similar to Class III peroxidase 9. (Os01t0294500-00)	misc.peroxidases	.				-0.591128	0.200393	-0.144524	0.996406	0.994758	0.947617
OS01G0294700	LOC_Os01g19020.1	Haem peroxidase, plant/fungal/bacterial family protein. (Os01t0294700-01)	misc.peroxidases	4	UP	UP	DOWN	1.22314	1.37887	-2.05084	0.0141959	0.00248177	0.00356717
OS01G0295600	LOC_Os01g19120.1	Hypothetical conserved gene. (Os01t0295600-01)	unknown	.				-0.333274	-0.0855351	0.218932	0.996406	0.994758	0.912907
OS01G0295700	LOC_Os01g19130.1	Similar to Protein phosphatase-2C. (Os01t0295700-01)	protein.postranslational modification	.				-0.0869759	0.0907329	-0.134854	0.996406	0.994758	0.857978
OS01G0295900	LOC_Os01g19140.1,LOC_Os01g19140.2	Similar to cDNA clone:J023064I01, full insert sequence. (Os01t0295900-01)	protein.degradation	.				-0.0213005	0.182724	0.0624177	0.996406	0.994758	0.964526
OS01G0296000	LOC_Os01g19160.1,LOC_Os01g19160.2	Protein kinase, core domain containing protein. (Os01t0296000-01)	signalling.receptor kinases.misc	.				0.3894	0.337624	-0.789197	0.996406	0.891729	0.484106
OS01G0296100	LOC_Os01g19150.1,LOC_Os01g19150.2,LOC_Os01g19150.3,LOC_Os01g19150.4,LOC_Os01g19150.5	Similar to Shaggy-related protein kinase alpha (EC 2.7.1.-) (ASK-alpha). (Os01t0296100-01);Similar to Glycogen synthase kinase. (Os01t0296100-02);Similar to Glycogen synthase kinase. (Os01t0296100-03)	protein.postranslational modification	.				-0.087133	0.183648	0.0933241	0.996406	0.651015	0.8478
OS01G0296166	None	Hypothetical protein. (Os01t0296166-00)	.	.				-0.0077962	-0.00970522	0.132791	0.996406	0.994758	0.921454
OS01G0296200	LOC_Os01g19170.1	Similar to polygalacturonase. (Os01t0296200-00)	cell wall.degradation.pectate lyases and polygalacturonases	.				-0.0077962	-0.00970522	0.132791	0.996406	0.994758	0.725192
OS01G0296450	None	Hypothetical protein. (Os01t0296450-00)	.	.				-0.0328791	0.254317	-0.717066	0.996406	0.994758	0.704475
OS01G0296700	LOC_Os01g19220.1	Glycoside hydrolase, family 3, N-terminal domain containing protein. (Os01t0296700-01)	cell wall.degradation.cellulases and beta -1,4-glucanases	.				0.328438	0.317485	-0.66947	0.996406	0.994758	0.704475
OS01G0296900	LOC_Os01g19240.1	Hypothetical conserved gene. (Os01t0296900-01)	development.unspecified	.				-0.0077962	-0.00970522	0.132791	0.996406	0.994758	0.704475
OS01G0297200	LOC_Os01g19260.1	ATPase, AAA-type, core domain containing protein. (Os01t0297200-01)	protein.degradation.AAA type	2		UP		0.557821	1.27884	-0.866489	0.901121	0.0326247	0.552279
OS01G0297700	LOC_Os01g19290.1	Protein of unknown function DUF6, transmembrane domain containing protein. (Os01t0297700-01)	development.unspecified	.				0.611005	0.434624	-0.0773352	0.751339	0.797792	0.953558
OS01G0297950	None	Hypothetical protein. (Os01t0297950-00)	.	.				-0.0151244	0.00304303	0.553415	0.996406	0.99525	0.416716
OS01G0298301	None	Hypothetical conserved gene. (Os01t0298301-01)	.	.				-0.0766336	0.165615	0.783501	0.996406	0.994758	0.582914
OS01G0298400	LOC_Os01g19330.1	Myb transcription factor domain containing protein. (Os01t0298400-01)	RNA.regulation of transcription.MYB domain transcription factor family	.				0.17314	0.489485	-0.206219	0.996406	0.580085	0.865125
OS01G0298500	None	Conserved hypothetical protein. (Os01t0298500-00)	.	.				-0.174574	0.142213	-0.161664	0.996406	0.994758	0.89852
OS01G0299100	LOC_Os01g19370.1	Conserved hypothetical protein. (Os01t0299100-00)	unknown	.				0.115798	-0.00970522	0.00919728	0.996406	0.994758	0.998902
OS01G0299150	LOC_Os01g19380.1	Pentatricopeptide repeat domain containing protein. (Os01t0299150-00)	.	.				-0.148493	-0.331757	-0.110601	0.996406	0.982141	0.933194
OS01G0299200	LOC_Os01g19380.1	Pentatricopeptide repeat domain containing protein. (Os01t0299200-00)	protein.postranslational modification	.				0.362142	0.81331	-0.886073	0.996406	0.692615	0.704475
OS01G0299300	LOC_Os01g19390.1	Hypothetical conserved gene. (Os01t0299300-00)	lipid metabolism.Phospholipid synthesis	.				-0.331326	-0.197647	0.705851	0.996406	0.994758	0.704475
OS01G0299400	LOC_Os01g19400.1	Sterile alpha motif homology domain containing protein. (Os01t0299400-01)	unknown	.				-0.0340178	0.0402889	0.198486	0.996406	0.994758	0.798938
OS01G0299500	LOC_Os01g19410.1,LOC_Os01g19410.2,LOC_Os01g19410.3	Conserved hypothetical protein. (Os01t0299500-01)	unknown	.				0.127668	0.11488	-0.38021	0.996406	0.994758	0.630719
OS01G0299700	LOC_Os01g19420.1	3'-5' exonuclease domain containing protein. (Os01t0299700-01)	unknown	.				-0.0077962	-0.00970522	0.132791	0.996406	0.994758	0.704475
OS01G0299801	None	Conserved hypothetical protein. (Os01t0299801-00)	.	.				-0.0077962	-0.00970522	0.132791	0.996406	0.994758	0.704475
OS01G0300000	LOC_Os01g19430.1	3'-5' exonuclease domain containing protein. (Os01t0300000-01)	DNA.unspecified	.				-0.0077962	-0.00970522	0.132791	0.996406	0.994758	0.892859
OS01G0300200	LOC_Os01g19450.1,LOC_Os01g19450.2	Similar to ATP-citrate lyase subunit B. (Os01t0300200-01);Similar to ATP-citrate lyase subunit B. (Os01t0300200-02);Similar to ACLB-1 (ATP-citrate lyase B-1). (Os01t0300200-03)	TCA / org. transformation.other organic acid transformaitons.atp-citrate lyase	.				0.222182	0.0662163	-0.337365	0.759624	0.994758	0.445643
OS01G0300400	LOC_Os01g19460.1	Hypothetical conserved gene. (Os01t0300400-01)	DNA.unspecified	.				0.105944	0.741255	-0.0898121	0.996406	0.538375	0.955753
OS01G0300600	LOC_Os01g19470.1	Similar to carbohydrate binding. (Os01t0300600-01)	unknown	.				0.094076	0.16467	-0.105376	0.996406	0.812034	0.842291
OS01G0300900	LOC_Os01g19480.1	Galactose oxidase/kelch, beta-propeller domain containing protein. (Os01t0300900-01);Hypothetical conserved gene. (Os01t0300900-02)	lipid metabolism.FA synthesis and FA elongation.acyl-CoA binding protein	.				-0.162848	-0.0371123	-0.187896	0.996406	0.994758	0.805234
OS01G0301000	LOC_Os01g19490.1	Pentatricopeptide repeat domain containing protein. (Os01t0301000-01)	RNA.regulation of transcription.putative transcription regulator	.				0.0272488	0.269215	-0.531137	0.996406	0.705498	0.398067
OS01G0301100	None	Conserved hypothetical protein. (Os01t0301100-01)	.	.				0.122584	-0.00257871	-0.478711	0.996406	0.998438	0.786583
OS01G0301300	None	Hypothetical protein. (Os01t0301300-01)	.	.				-0.149046	-0.0906341	0.212731	0.996406	0.994758	0.89221
OS01G0301500	LOC_Os01g19529.1	Pentatricopeptide repeat domain containing protein. (Os01t0301500-01)	RNA.regulation of transcription.putative transcription regulator	.				-0.500043	-0.501952	0.625038	0.587973	0.395621	0.493335
OS01G0301700	LOC_Os01g19548.1,LOC_Os01g19548.2	Tetratricopeptide-like helical domain containing protein. (Os01t0301700-01);Hypothetical conserved gene. (Os01t0301700-02)	RNA.regulation of transcription.putative transcription regulator	.				-0.130495	0.00382979	-0.254308	0.996406	0.99592	0.842787
OS01G0301900	LOC_Os01g19610.1	Protein of unknown function DUF247, plant domain containing protein. (Os01t0301900-00)	unknown	.				-0.0077962	-0.00970522	0.132791	0.996406	0.994758	0.915355
OS01G0302000	None	Hypothetical conserved gene. (Os01t0302000-00)	.	.				-0.0077962	-0.00970522	0.132791	0.996406	0.994758	0.899699
OS01G0302100	LOC_Os01g19630.1,LOC_Os01g19630.2,LOC_Os01g19630.3,LOC_Os01g19630.4	Conserved hypothetical protein. (Os01t0302100-01)	unknown	.				-0.153824	-0.161647	0.0586943	0.996406	0.994758	0.967059
OS01G0302250	None	Conserved hypothetical protein. (Os01t0302250-01)	.	.				0.0979032	-0.0372456	0.250155	0.996406	0.994758	0.884734
OS01G0302500	LOC_Os01g19694.1	Knotted1-type homeobox protein OSH6. (Os01t0302500-01)	RNA.regulation of transcription.HB,Homeobox transcription factor family	.				0.0981168	-0.129655	0.192067	0.996406	0.994758	0.829675
OS01G0302800	None	Conserved hypothetical protein. (Os01t0302800-01)	.	.				-0.245312	-0.166506	0.364721	0.996406	0.994758	0.760835
OS01G0302900	None	Conserved hypothetical protein. (Os01t0302900-01)	.	.				-0.055196	-0.020265	-0.0399335	0.996406	0.994758	0.974165
OS01G0303000	LOC_Os01g19740.1	Similar to CP12 (Fragment). (Os01t0303000-02)	PS.calvin cycle	.				-0.543638	-0.161087	0.0213227	0.808283	0.994758	0.991253
OS01G0303100	LOC_Os01g19750.1	Similar to Chitinase precursor (EC 3.2.1.17). (Os01t0303100-01)	stress.biotic	.				-0.0077962	-0.00970522	0.132791	0.996406	0.994758	0.836863
OS01G0303200	LOC_Os01g19760.1	Conserved hypothetical protein. (Os01t0303200-01)	unknown	.				0.15988	0.215531	-0.694351	0.996406	0.659283	0.0457155
OS01G0303300	LOC_Os01g19770.1	Similar to Stress-inducible membrane pore protein. (Os01t0303300-01)	protein.targeting.mitochondria	.				0.50183	-0.0876673	-0.424827	0.996406	0.994758	0.784621
OS01G0303401	None	Hypothetical gene. (Os01t0303401-00)	.	.				-0.0077962	-0.00970522	0.132791	0.996406	0.994758	0.704475
OS01G0303600	LOC_Os01g19800.1	Zinc finger, RING/FYVE/PHD-type domain containing protein. (Os01t0303600-01)	protein.degradation.ubiquitin.E3.RING	.				0.0853398	0.153994	-0.179711	0.996406	0.994758	0.821022
OS01G0303800	LOC_Os01g19820.1,LOC_Os01g19820.2,LOC_Os01g19820.3,LOC_Os01g19820.4	UspA domain containing protein. (Os01t0303800-01);UspA domain containing protein. (Os01t0303800-02)	hormone metabolism.ethylene.induced-regulated-responsive-activated	.				0.29225	-0.334672	0.0568271	0.996406	0.871461	0.959095
OS01G0304000	LOC_Os01g19840.1	Similar to Ribosomal protein L29. (Os01t0304000-01)	protein.synthesis.ribosomal protein.eukaryotic.60S subunit.L29	.				-0.0521916	0.310148	-0.575528	0.996406	0.64023	0.386364
OS01G0304100	LOC_Os01g19850.1	Similar to Cation chloride cotransporter. (Os01t0304100-00)	transport.unspecified anions	.				0.78651	0.286138	-0.541412	0.819284	0.994758	0.747592
OS01G0304200	None	Similar to Transcription factor PCF7. (Os01t0304200-00)	.	.				0.184948	-0.00970522	-0.0599528	0.831449	0.994758	0.900604
OS01G0304300	LOC_Os01g19870.1	Similar to predicted protein. (Os01t0304300-01)	development.unspecified	.				0.143516	0.479459	-0.801044	0.996406	0.269022	0.144271
OS01G0304400	LOC_Os01g19880.1	Conserved hypothetical protein. (Os01t0304400-00)	unknown	.				-0.0077962	-0.00970522	0.132791	0.996406	0.994758	0.919474
OS01G0304500	LOC_Os01g19894.1	Hypothetical conserved gene. (Os01t0304500-00)	RNA.regulation of transcription.unclassified	.				-0.352996	-0.118439	0.472782	0.996406	0.994758	0.800307
OS01G0305200	LOC_Os01g19940.1	Lg106-like family protein. (Os01t0305200-01)	unknown	.				-0.0779799	-0.353706	0.660479	0.996406	0.900927	0.684592
OS01G0305900	LOC_Os01g19970.1	Similar to R2R3 Myb transcription factor MYB-IF35. (Os01t0305900-01)	RNA.regulation of transcription.MYB domain transcription factor family	.				-0.414738	0.269566	-0.792248	0.88218	0.938606	0.352595
OS01G0306100	LOC_Os01g19990.1	Plant specific eukaryotic initiation factor 4B family protein. (Os01t0306100-01)	unknown	.				-0.0077962	-0.00970522	0.132791	0.996406	0.994758	0.911486
OS01G0306200	LOC_Os01g20000.1	Protein of unknown function DUF3511 domain containing protein. (Os01t0306200-01)	unknown	.				-0.0077962	0.246818	-0.123731	0.996406	0.769146	0.875066
OS01G0306400	LOC_Os01g20030.1	Hypothetical conserved gene. (Os01t0306400-01)	unknown	.				-0.0637114	1.06008	0.972791	0.996406	0.236024	0.608383
OS01G0306800	LOC_Os01g20110.1	Conserved hypothetical protein. (Os01t0306800-01);Hypothetical conserved gene. (Os01t0306800-02)	PS.lightreaction.NADH DH	.				-0.281515	0.325594	0.233113	0.996406	0.766028	0.804697
OS01G0306900	LOC_Os01g20120.1,LOC_Os01g20120.2,LOC_Os01g20120.3	Protein of unknown function DUF789 family protein. (Os01t0306900-01)	unknown	.				0.0345435	0.260292	-0.0593311	0.996406	0.765681	0.935819
OS01G0307500	LOC_Os01g20160.1	Cation transporter family protein. (Os01t0307500-01)	transport.unspecified cations	.				-0.0077962	-0.00970522	0.132791	0.996406	0.994758	0.902152
OS01G0307562	None	Similar to JD1. (Os01t0307562-00)	.	.				-0.13683	0.14158	-0.849928	0.996406	0.994758	0.614583
OS01G0307624	LOC_Os01g20204.1	Conserved hypothetical protein. (Os01t0307624-01)	unknown	.				0.284561	-0.18418	-0.229017	0.996406	0.994758	0.870424
OS01G0307686	LOC_Os01g20206.1	Similar to embryonic abundant protein-like. (Os01t0307686-00)	development.unspecified	.				-0.41226	-0.532447	0.603312	0.996406	0.751593	0.704475
OS01G0307750	LOC_Os01g20208.1	Hypothetical gene. (Os01t0307750-00)	unknown	.				-0.0077962	-0.00970522	0.132791	0.996406	0.994758	0.704475
OS01G0308200	None	Hypothetical protein. (Os01t0308200-01);Hypothetical protein. (Os01t0308200-02)	.	.				0.114231	0.075642	-0.192643	0.996406	0.994758	0.89613
OS01G0308300	LOC_Os01g20720.1	NB-ARC domain containing protein. (Os01t0308300-00)	stress.biotic.PR-proteins	.				-0.0077962	-0.00970522	0.132791	0.996406	0.994758	0.704475
OS01G0308600	LOC_Os01g20730.1	Conserved hypothetical protein. (Os01t0308600-00)	unknown	.				-0.130586	-0.132911	0.145885	0.996406	0.994758	0.839499
OS01G0308700	LOC_Os01g20740.1	Similar to H0315A08.1 protein. (Os01t0308700-00)	unknown	.				-0.13684	-0.00413103	0.127217	0.996406	0.995696	0.917539
OS01G0309100	LOC_Os01g20780.1	Similar to anther-specific protein SF18. (Os01t0309100-01)	unknown	.				-0.0434821	-0.273666	-0.0469417	0.996406	0.885433	0.959773
OS01G0309451	None	Hypothetical gene. (Os01t0309451-01)	.	.				-0.0077962	-0.00970522	0.409723	0.996406	0.994758	0.280622
OS01G0309800	LOC_Os01g20830.1	Similar to Hydrogenase expression/formation protein hypB. (Os01t0309800-01)	transport.metal	4	UP			1.00308	0.155309	-0.996295	0.0257246	0.994758	0.168256
OS01G0309900	LOC_Os01g20840.1	Lipase, class 3 family protein. (Os01t0309900-01)	lipid metabolism.lipid degradation.lipases.triacylglycerol lipase	.				0.15574	0.0973413	-0.375406	0.996406	0.994758	0.313055
OS01G0309966	None	Hypothetical protein. (Os01t0309966-00)	.	.				-0.0077962	0.241629	0.0773448	0.996406	0.682171	0.910004
OS01G0310032	LOC_Os01g20850.1	Similar to Cold-regulated protein. (Os01t0310032-00)	unknown	.				0.354185	0.840118	-1.07901	0.996406	0.295545	0.378748
OS01G0310100	LOC_Os01g20860.1	Similar to PLDP1 (PHOSPHOLIPASE D P1); phospholipase D. (Os01t0310100-01)	lipid metabolism.lipid degradation.lysophospholipases.phospholipase D	.				0.0583348	0.0393811	-0.354836	0.996406	0.994758	0.704475
OS01G0310500	LOC_Os01g20880.1,LOC_Os01g20890.1	Protein kinase, catalytic domain domain containing protein. (Os01t0310500-01);Conserved hypothetical protein. (Os01t0310500-02)	unknown	.				-0.04874	-0.106173	-0.549244	0.996406	0.994758	0.414457
OS01G0310800	LOC_Os01g20900.1,LOC_Os01g20900.2,LOC_Os01g20900.3,LOC_Os01g20900.4,LOC_Os01g20900.5,LOC_Os01g20900.6,LOC_Os01g20900.7	Similar to Pto kinase interactor 1. (Os01t0310800-01)	protein.postranslational modification.kinase.receptor like cytoplasmatic kinase VII	.				-0.00547824	0.20613	-0.559024	0.996406	0.813823	0.246835
OS01G0311100	LOC_Os01g20910.1	Similar to RING-H2 finger protein ATL2L. (Os01t0311100-00)	unknown	.				0.0489057	0.00872441	-0.209136	0.996406	0.994758	0.895431
OS01G0311300	None	Similar to Sorbitol transporter. (Os01t0311300-01)	.	.				0.15961	0.172876	-1.01131	0.996406	0.994758	0.523411
OS01G0311400	LOC_Os01g20930.1	Zinc finger, RING/FYVE/PHD-type domain containing protein. (Os01t0311400-00)	unknown	.				-0.288762	-0.213674	0.636527	0.996406	0.994758	0.732924
OS01G0311500	LOC_Os01g20940.1	Similar to PHS1 (PROPYZAMIDE-HYPERSENSITIVE 1); phosphoprotein phosphatase/ protein tyrosine/serine/threonine phosphatase. (Os01t0311500-01);Similar to predicted protein. (Os01t0311500-02)	protein.postranslational modification	.				0.184497	-0.00161559	-0.619515	0.996406	0.996155	0.0806096
OS01G0311600	LOC_Os01g20950.1	Sulfotransferase family protein. (Os01t0311600-01)	lipid metabolism.''exotics'' (steroids, squalene etc)	.				-0.0077962	0.0576345	0.0654515	0.996406	0.994758	0.942884
OS01G0311700	LOC_Os01g20970.1	Pectinesterase inhibitor domain containing protein. (Os01t0311700-01)	misc.invertase/pectin methylesterase inhibitor family protein	.				-0.0077962	-0.00970522	0.132791	0.996406	0.994758	0.911324
OS01G0311800	LOC_Os01g20980.1	Similar to Pectin methylesterase 8 (Fragment). (Os01t0311800-01);Similar to Pectinesterase. (Os01t0311800-02)	cell wall.pectin*esterases.PME	.				-0.0727809	-0.10687	0.267275	0.996406	0.994758	0.834136
OS01G0312500	LOC_Os01g21034.1,LOC_Os01g21034.2,LOC_Os01g21034.3	Similar to Pectinesterase. (Os01t0312500-01)	cell wall.pectin*esterases.PME	.				0.197422	-0.224197	-0.903904	0.996406	0.836249	0.0479096
OS01G0312600	None	Hypothetical protein. (Os01t0312600-00)	.	.				0.00698177	-0.0778115	-0.328504	0.996406	0.994758	0.821711
OS01G0312800	LOC_Os01g21070.1	Similar to CEL4=CELLULASE 4 (Fragment). (Os01t0312800-01)	misc.gluco-, galacto- and mannosidases.endoglucanase	.				-0.172128	0.547722	-0.354928	0.996406	0.514445	0.745119
OS01G0313050	None	Hypothetical protein. (Os01t0313050-00)	.	.				-0.0077962	-0.00970522	0.132791	0.996406	0.994758	0.746018
OS01G0313300	LOC_Os01g21120.1	Similar to EREBP-3 protein (Fragment). (Os01t0313300-01)	RNA.regulation of transcription.AP2/EREBP, APETALA2/Ethylene-responsive element binding protein family	.				-0.115603	-0.0173648	0.262224	0.996406	0.994758	0.761181
OS01G0313600	LOC_Os01g21135.1	Conserved hypothetical protein. (Os01t0313600-01)	unknown	.				0.404873	-0.663757	0.373854	0.996406	0.605849	0.812271
OS01G0314000	LOC_Os01g21144.1	Protein of unknown function DUF3615 domain containing protein. (Os01t0314000-01);Protein of unknown function DUF3615 domain containing protein. (Os01t0314000-02);Protein of unknown function DUF3615 domain containing protein. (Os01t0314000-03)	unknown	.				0.303492	0.0875385	-0.294303	0.996406	0.994758	0.825878
OS01G0314100	LOC_Os01g21160.1,LOC_Os01g21160.2,LOC_Os01g21160.3,LOC_Os01g21160.4	Catalytic domain of components of various dehydrogenase complexes containing protein. (Os01t0314100-01)	amino acid metabolism.degradation.branched-chain group.shared	.				0.205504	-0.23698	-0.124997	0.996406	0.857367	0.883689
OS01G0314300	LOC_Os01g21180.1,LOC_Os01g21180.2	Uncharacterized domain 2 containing protein. (Os01t0314300-01);Uncharacterized domain 2 containing protein. (Os01t0314300-02)	protein.aa activation	.				0.102746	0.0564774	-0.0290271	0.996406	0.994758	0.964357
OS01G0314600	None	Similar to Cytochrome c oxidoreductase. (Os01t0314600-00)	.	.				-0.0077962	-0.00970522	0.132791	0.996406	0.994758	0.704475
OS01G0314800	LOC_Os01g21250.1	Late embryogenesis abundant protein 3 family protein. (Os01t0314800-01)	unknown	.				1.13231	-0.331508	0.193951	0.405377	0.994758	0.920104
OS01G0315600	LOC_Os01g21300.1	Similar to Monoglyceride lipase. (Os01t0315600-01)	lipid metabolism.lipid degradation.lipases.acylglycerol lipase	.				-0.0077962	-0.00970522	0.132791	0.996406	0.994758	0.89613
OS01G0315700	LOC_Os01g21310.1	Similar to Monoglyceride lipase. (Os01t0315700-01)	lipid metabolism.lipid degradation.lipases	.				-0.0077962	0.252665	-0.129579	0.996406	0.901224	0.896783
OS01G0315800	LOC_Os01g21320.1	UDP-glucuronic acid decarboxylase (EC 4.1.1.35). (Os01t0315800-01);Similar to DTDP-glucose 4-6-dehydratase-like protein (Fragment). (Os01t0315800-02)	cell wall.precursor synthesis.UXS	.				0.219756	-0.019945	-0.0542731	0.996406	0.994758	0.947863
OS01G0315850	None	Hypothetical protein. (Os01t0315850-00)	.	.				-0.27194	-0.273849	0.396935	0.773421	0.537748	0.497149
OS01G0316001	None	Hypothetical conserved gene. (Os01t0316001-01)	.	.				-0.0077962	-0.00970522	0.132791	0.996406	0.994758	0.704475
OS01G0316100	LOC_Os01g21380.1	FAD dependent oxidoreductase family protein. (Os01t0316100-00)	amino acid metabolism.synthesis.serine-glycine-cysteine group.glycine.sarcosine oxidase	.				0.0858164	0.88766	-1.5364	0.996406	0.543065	0.347498
OS01G0316500	LOC_Os01g21410.1	Conserved hypothetical protein. (Os01t0316500-01)	unknown	.				-0.222795	0.0159892	-0.208762	0.996406	0.994758	0.794731
OS01G0316600	LOC_Os01g21420.1	Similar to pre-mRNA-splicing factor SF2. (Os01t0316600-01)	RNA.processing.splicing	.				-0.139536	-0.223404	0.505759	0.996406	0.994758	0.704475
OS01G0316800	LOC_Os01g21440.1,LOC_Os01g21440.2	Similar to Deleted in split hand/splt foot protein (Fragment). (Os01t0316800-01)	unknown	.				0.0515504	0.250662	-0.17162	0.996406	0.834608	0.834245
OS01G0316900	LOC_Os01g21450.1,LOC_Os01g21450.2,LOC_Os01g21450.3	Conserved hypothetical protein. (Os01t0316900-01)	unknown	.				0.113999	0.277305	-0.851585	0.996406	0.864201	0.209831
OS01G0317125	None	Hypothetical protein. (Os01t0317125-00)	.	.				-0.0077962	-0.00970522	0.132791	0.996406	0.994758	0.85359
OS01G0317500	LOC_Os01g21520.1	Similar to esterase/lipase/thioesterase family protein. (Os01t0317500-00)	unknown	.				0.0148636	-0.205029	-0.62594	0.996406	0.994758	0.666956
OS01G0317800	LOC_Os01g21560.1	Alpha/beta hydrolase family protein. (Os01t0317800-01)	lipid metabolism.lipid degradation.lipases	.				-0.0664354	-0.0882262	0.148164	0.996406	0.994758	0.895175
OS01G0318000	LOC_Os01g21580.1	Similar to esterase/lipase/thioesterase family protein. (Os01t0318000-00)	lipid metabolism.lipid degradation.lipases	.				0.0594203	0.290068	-0.234199	0.996406	0.925246	0.830306
OS01G0318202	None	Hypothetical gene. (Os01t0318202-01)	.	.				-0.139481	0.100213	-0.182571	0.996406	0.994758	0.899103
OS01G0318400	LOC_Os01g21590.1	Conserved hypothetical protein. (Os01t0318400-00)	RNA.regulation of transcription.Trihelix, Triple-Helix transcription factor family	.				-0.0077962	-0.00970522	0.132791	0.996406	0.994758	0.704475
OS01G0318600	None	Hypothetical protein. (Os01t0318600-00)	.	.				-0.0959475	0.250724	-0.399891	0.996406	0.994758	0.722344
OS01G0318700	LOC_Os01g21610.1	Similar to ABC1 protein (Fragment). (Os01t0318700-01)	mitochondrial electron transport / ATP synthesis.unspecified	.				-0.0710846	0.121517	-0.468107	0.996406	0.994758	0.715136
OS01G0319000	LOC_Os01g21630.1	Similar to Pectin acetylesterase (Fragment). (Os01t0319000-01);Similar to Pectin acetylesterase (Fragment). (Os01t0319000-02)	cell wall.pectin*esterases.acetyl esterase	.				-0.0077962	-0.00970522	0.132791	0.996406	0.994758	0.877761
OS01G0319066	None	Hypothetical protein. (Os01t0319066-00)	.	.				-0.0077962	-0.00970522	0.132791	0.996406	0.994758	0.704475
OS01G0319200	LOC_Os01g21650.1	Hypothetical conserved gene. (Os01t0319200-00)	hormone metabolism.ethylene.signal transduction	.				-0.0077962	-0.00970522	0.132791	0.996406	0.994758	0.861947
OS01G0319400	LOC_Os01g21670.1	Protein of unknown function DUF247, plant domain containing protein. (Os01t0319400-01)	hormone metabolism.ethylene.signal transduction	.				-0.0077962	-0.00970522	0.132791	0.996406	0.994758	0.704475
OS01G0320400	LOC_Os01g21740.1	Conserved hypothetical protein. (Os01t0320400-01)	unknown	.				-0.0077962	-0.00970522	0.132791	0.996406	0.994758	0.704475
OS01G0320700	None	Hypothetical protein. (Os01t0320700-01)	.	.				-0.0077962	-0.00970522	0.132791	0.996406	0.994758	0.704475
OS01G0321300	LOC_Os01g21820.1	Similar to Protein translocase subunit secA. (Os01t0321300-00)	protein.targeting.chloroplast	.				0.0475188	-0.0615455	-0.516334	0.996406	0.994758	0.601915
OS01G0321500	LOC_Os01g21830.1	Hypothetical protein. (Os01t0321500-00)	unknown	.				-0.0077962	-0.00970522	0.132791	0.996406	0.994758	0.775024
OS01G0321700	LOC_Os01g21850.1,LOC_Os01g21850.2	Similar to predicted protein. (Os01t0321700-01);Similar to predicted protein. (Os01t0321700-02)	protein.targeting.secretory pathway.golgi	.				-0.0695437	0.20133	-0.266171	0.996406	0.763121	0.704475
OS01G0321800	LOC_Os01g21860.1	Gas vesicle protein GvpC repeat containing protein. (Os01t0321800-01)	unknown	.				-0.0438556	-0.198081	-0.185996	0.996406	0.816872	0.745111
OS01G0321900	LOC_Os01g21880.1	Hypothetical conserved gene. (Os01t0321900-00)	unknown	.				0.214034	0.307044	-0.405787	0.996406	0.994758	0.775147
OS01G0322300	LOC_Os01g21900.1	Similar to soluble inorganic pyrophosphatase. (Os01t0322300-00)	unknown	.				-0.0426408	-0.583038	-0.0813105	0.996406	0.861957	0.966392
OS01G0322800	LOC_Os01g21940.1	WD40 repeat-like domain containing protein. (Os01t0322800-01)	development.unspecified	.				-0.236121	0.117035	0.0356379	0.819284	0.994758	0.94756
OS01G0323000	LOC_Os01g21960.1	Similar to Ser Thr specific protein kinase-like protein. (Os01t0323000-01);Similar to BRASSINOSTEROID INSENSITIVE 1-associated receptor kinase 1. (Os01t0323000-02)	protein.postranslational modification.kinase.receptor like cytoplasmatic kinase VII	.				0.0788505	0.0319458	-0.562914	0.996406	0.994758	0.10204
OS01G0323100	LOC_Os01g21970.1	Similar to Pto kinase interactor 1. (Os01t0323100-01)	protein.postranslational modification.kinase.receptor like cytoplasmatic kinase VII	3		DOWN		-0.938075	-1.1008	1.02088	0.138863	0.0325875	0.271912
OS01G0323300	LOC_Os01g21990.1	RNA-binding, CRM domain domain containing protein. (Os01t0323300-00)	unknown	.				0.602275	0.610878	-0.649038	0.516135	0.334933	0.578556
OS01G0323500	LOC_Os01g22000.1	Conserved hypothetical protein. (Os01t0323500-01)	unknown	.				-0.182884	-0.000797856	0.228457	0.996406	0.999295	0.803611
OS01G0323600	LOC_Os01g22010.1,LOC_Os01g22010.2,LOC_Os01g22010.3,LOC_Os01g22010.4	Similar to S-adenosylmethionine synthase 2. (Os01t0323600-01)	amino acid metabolism.synthesis.aspartate family.methionine	.				-0.494952	-0.550504	-0.111328	0.996406	0.77026	0.943684
OS01G0323775	None	Hypothetical protein. (Os01t0323775-00)	.	.				-0.0077962	0.0576345	0.0654515	0.996406	0.994758	0.931286
OS01G0323950	LOC_Os01g22030.1	Similar to Glycine-rich protein 2b. (Os01t0323950-00)	unknown	.				-0.0077962	-0.00970522	0.132791	0.996406	0.994758	0.798337
OS01G0324400	LOC_Os01g22090.1	Hypothetical conserved gene. (Os01t0324400-01);Protein of unknown function DUF3615 domain containing protein. (Os01t0324400-02);Similar to cDNA clone:J033110L02, full insert sequence. (Os01t0324400-03)	unknown	.				-0.034523	0.856207	-0.763466	0.996406	0.111766	0.477373
OS01G0326000	LOC_Os01g22230.1,LOC_Os01g22230.2	Similar to Peroxidase (Fragment). (Os01t0326000-01);Similar to Class III peroxidase 13. (Os01t0326000-02)	misc.peroxidases	.				-0.229019	-0.406178	0.0202957	0.819284	0.0999625	0.970014
OS01G0326100	LOC_Os01g22249.1	Similar to Peroxidase component PR-2 and/or 4 (Fragment). (Os01t0326100-01);Non-protein coding transcript. (Os01t0326100-02)	.	.				0.0293638	-0.597431	-0.418073	0.996406	0.490286	0.714383
OS01G0326300	LOC_Os01g22249.1	Haem peroxidase, plant/fungal/bacterial family protein. (Os01t0326300-01)	misc.peroxidases	.				-0.400769	-0.772089	0.341842	0.996406	0.354845	0.805895
OS01G0327000	LOC_Os01g22336.1	Similar to Class III peroxidase 14. (Os01t0327000-01)	misc.peroxidases	.				-0.227907	0.263163	-0.910058	0.996406	0.884839	0.15125
OS01G0327100	LOC_Os01g22352.1	Haem peroxidase family protein. (Os01t0327100-01);Similar to Peroxidase 8. (Os01t0327100-02)	misc.peroxidases	.				-0.0077962	-0.00970522	0.132791	0.996406	0.994758	0.763747
OS01G0327250	None	Hypothetical protein. (Os01t0327250-00)	.	.				-0.0077962	-0.00970522	0.132791	0.996406	0.994758	0.704475
OS01G0327400	LOC_Os01g22370.1	Similar to Peroxidase (Fragment). (Os01t0327400-01)	misc.peroxidases	.				0.382384	0.0315302	-0.603569	0.996406	0.994758	0.704475
OS01G0327500	LOC_Os01g22380.1	Conserved hypothetical protein. (Os01t0327500-01)	unknown	.				0.356011	0.0255765	-0.145004	0.996406	0.994758	0.929661
OS01G0327600	LOC_Os01g22390.2,LOC_Os01g22390.3	Conserved hypothetical protein. (Os01t0327600-01);Hypothetical conserved gene. (Os01t0327600-02)	unknown	.				-0.0586311	-0.14205	-0.230834	0.996406	0.976475	0.704475
OS01G0327900	LOC_Os01g22430.1	Hypothetical conserved gene. (Os01t0327900-00)	unknown	.				0.0949696	0.0856872	-0.410728	0.996406	0.994758	0.770369
OS01G0328300	LOC_Os01g22480.1,LOC_Os01g22480.2	Similar to cDNA clone:J033084P10, full insert sequence. (Os01t0328300-01);Hypothetical conserved gene. (Os01t0328300-02);Protein of unknown function DUF295 domain containing protein. (Os01t0328300-03)	unknown	.				0.0585609	-0.222919	-0.00879614	0.996406	0.994758	0.998765
OS01G0328400	LOC_Os01g22490.1	Ubiquitin. (Os01t0328400-01)	protein.degradation.ubiquitin.ubiquitin	.				-0.0315512	0.413097	-0.125643	0.996406	0.277302	0.864506
OS01G0328500	LOC_Os01g22500.1	Bucentaur or craniofacial development family protein. (Os01t0328500-01)	unknown	.				0.00297686	0.253758	-0.26003	0.996416	0.84841	0.732924
OS01G0328600	LOC_Os01g22510.1	Similar to cyclase/dehydrase. (Os01t0328600-01)	unknown	.				-0.0999278	-0.408297	-0.1356	0.996406	0.264141	0.8478
OS01G0328700	LOC_Os01g22520.1,LOC_Os01g22520.2	FAD-dependent pyridine nucleotide-disulphide oxidoreductase domain containing protein. (Os01t0328700-01)	TCA / org. transformation.TCA.pyruvate DH.E3	.				0.0307154	0.326869	-0.0887274	0.996406	0.453876	0.902716
OS01G0328900	LOC_Os01g22550.1,LOC_Os01g22550.2	Glycosyl transferase, family 31 domain containing protein. (Os01t0328900-01)	protein.glycosylation.beta-1,3-galactosyltransferase(beta-1,3-GalT)	.				-0.129041	0.0511534	-0.0846459	0.996406	0.994758	0.911147
OS01G0329000	LOC_Os01g22560.1,LOC_Os01g22570.1	Phospholipid/glycerol acyltransferase domain containing protein. (Os01t0329000-01)	lipid metabolism.Phospholipid synthesis	.				-0.0077962	-0.00970522	0.132791	0.996406	0.994758	0.927966
OS01G0329075	None	Hypothetical protein. (Os01t0329075-00)	.	.				-0.0077962	-0.00970522	0.132791	0.996406	0.994758	0.882566
OS01G0329300	LOC_Os01g22590.1	Pectin lyase fold domain containing protein. (Os01t0329300-01)	cell wall.degradation.pectate lyases and polygalacturonases	.				0.275475	-0.348686	0.582429	0.996406	0.994758	0.712152
OS01G0329350	None	Hypothetical protein. (Os01t0329350-00)	.	.				-0.0077962	-0.00970522	0.132791	0.996406	0.994758	0.704475
OS01G0329400	LOC_Os01g22600.1	Mitochondrial substrate carrier family protein. (Os01t0329400-01);Similar to predicted protein. (Os01t0329400-02)	transport.metabolite transporters at the mitochondrial membrane	.				0.10263	-0.0404092	0.119878	0.996406	0.994758	0.922222
OS01G0329800	LOC_Os01g22630.1,LOC_Os01g22630.2	YT521-B-like protein family protein. (Os01t0329800-01);Hypothetical conserved gene. (Os01t0329800-02)	signalling.calcium	.				0.0971441	0.375114	-0.294987	0.996406	0.517534	0.704475
OS01G0329900	LOC_Os01g22640.1	Similar to Lipase homolog (Fragment). (Os01t0329900-01);Hypothetical conserved gene. (Os01t0329900-02)	misc.GDSL-motif lipase	.				-0.466039	-0.539602	0.69638	0.996406	0.780152	0.704475
OS01G0330100	LOC_Os01g22660.1,LOC_Os01g22660.2,LOC_Os01g22660.3	Similar to Alpha-L-fucosidase 2. (Os01t0330100-01)	misc.GDSL-motif lipase	.				-0.20279	-0.0841498	0.0412727	0.976177	0.994758	0.939422
OS01G0330200	LOC_Os01g22670.1	Peptidase C1A, papain family protein. (Os01t0330200-00)	protein.degradation.cysteine protease	.				-0.302055	-0.0125547	0.00946087	0.996406	0.994758	0.998902
OS01G0330650	None	Hypothetical gene. (Os01t0330650-01)	.	.				-0.171264	-0.240389	0.640789	0.996406	0.92869	0.420169
OS01G0331100	LOC_Os01g22780.1,LOC_Os01g22780.2	Similar to Alpha-L-fucosidase 2. (Os01t0331100-01)	misc.GDSL-motif lipase	.				-0.0734991	-0.0754081	0.198494	0.996406	0.994758	0.821156
OS01G0331900	LOC_Os01g22870.1	Protein of unknown function DUF846, eukaryotic family protein. (Os01t0331900-01);Protein of unknown function DUF846, eukaryotic family protein. (Os01t0331900-02)	unknown	.				-0.190081	-0.130958	-0.0902637	0.996406	0.994758	0.904601
OS01G0332100	LOC_Os01g22900.1,LOC_Os01g22900.2,LOC_Os01g22900.3	Similar to Neutral invertase-like protein (Fragment). (Os01t0332100-01);Similar to Invertase. (Os01t0332100-02)	major CHO metabolism.degradation.sucrose.invertases.neutral	.				-0.0167992	-0.259924	0.293147	0.996406	0.861241	0.711638
OS01G0332150	None	Hypothetical protein. (Os01t0332150-00)	.	.				0.259277	0.0212572	-0.476656	0.996406	0.994758	0.838231
OS01G0332200	LOC_Os01g22910.1,LOC_Os01g22920.1	GA 2-oxidase2, GA metabolism (Os01t0332200-01)	hormone metabolism.gibberelin.synthesis-degradation.GA2 oxidase	.				-0.0766336	-0.0785426	0.201629	0.996406	0.994758	0.704475
OS01G0332500	LOC_Os01g22954.1	Similar to Serine carboxypeptidase II-like protein. (Os01t0332500-01)	protein.degradation.serine protease	.				0.334721	-0.295374	0.0969809	0.996406	0.963854	0.931979
OS01G0332700	None	Similar to predicted protein. (Os01t0332700-00)	.	.				-0.0077962	-0.00970522	0.132791	0.996406	0.994758	0.860195
OS01G0332800	LOC_Os01g22980.1,LOC_Os01g22980.2	Similar to Serine carboxypeptidase II-like protein. (Os01t0332800-01);Similar to SCPL33. (Os01t0332800-02)	protein.degradation.serine protease	.				0.525662	0.164102	0.186566	0.996406	0.994758	0.929417
OS01G0332900	LOC_Os01g22990.1,LOC_Os01g22990.2	Similar to immediate-early protein RSP40. (Os01t0332900-01);Similar to immediate-early protein RSP40. (Os01t0332900-02)	unknown	.				-0.0355513	-0.0256388	-0.21006	0.996406	0.994758	0.738411
OS01G0333600	LOC_Os01g23070.1	Protein of unknown function DUF594 domain containing protein. (Os01t0333600-00)	unknown	.				0.047402	0.271268	-0.13099	0.996406	0.932135	0.906065
OS01G0335600	LOC_Os01g23370.1	Conserved hypothetical protein. (Os01t0335600-01)	unknown	.				-0.59403	-0.526365	0.582235	0.727854	0.607695	0.704475
OS01G0335700	LOC_Os01g23380.1	NB-ARC domain containing protein. (Os01t0335700-01)	stress.biotic.PR-proteins	.				0.112204	0.0887708	-0.502122	0.996406	0.994758	0.4817
OS01G0336300	LOC_Os01g23440.1	Hypothetical conserved gene. (Os01t0336300-00)	.	.				0.0613538	-0.00970522	0.0636412	0.996406	0.994758	0.896308
OS01G0337100	LOC_Os01g23530.1	Similar to Sesquiterpene synthase. (Os01t0337100-00)	secondary metabolism.isoprenoids.terpenoids	.				-0.0077962	-0.00970522	0.132791	0.996406	0.994758	0.704475
OS01G0337160	None	Conserved hypothetical protein. (Os01t0337160-00)	.	.				-0.0077962	-0.00970522	0.132791	0.996406	0.994758	0.704475
OS01G0337180	None	Hypothetical gene. (Os01t0337180-01)	.	.				-0.0077962	-0.00970522	0.132791	0.996406	0.994758	0.704475
OS01G0337500	LOC_Os01g23580.1	Similar to H+-pyrophosphatase (Fragment). (Os01t0337500-00)	transport.amino acids	.				0.0471477	-0.78844	0.800105	0.996406	0.527813	0.704475
OS01G0337600	LOC_Os01g23590.1,LOC_Os01g23590.2,LOC_Os01g23590.3	Similar to predicted protein. (Os01t0337600-01);Similar to binding. (Os01t0337600-02)	unknown	.				-0.00570664	0.165266	-0.528914	0.996406	0.927642	0.258488
OS01G0337700	LOC_Os01g23600.1	Conserved hypothetical protein. (Os01t0337700-01);Conserved hypothetical protein. (Os01t0337700-02)	unknown	.				0.151906	-0.487279	0.0425164	0.996406	0.82058	0.980418
OS01G0337900	LOC_Os01g23610.1,LOC_Os01g23610.2	Similar to Dihydrolipoamide dehydrogenase. (Os01t0337900-01)	TCA / org. transformation.TCA.pyruvate DH.E3	.				0.0277968	0.171891	-0.00731983	0.996406	0.785062	0.994163
OS01G0338000	LOC_Os01g23620.1	Similar to GTP-binding protein SAR1A. (Os01t0338000-01);Similar to GTP-binding protein SAR1A. (Os01t0338000-02)	signalling.G-proteins	.				0.063713	0.122052	-0.201085	0.996406	0.994758	0.721444
OS01G0338100	LOC_Os01g23630.1	Similar to Transcription initiation factor IID, 18kD subunit family protein. (Os01t0338100-00)	RNA.processing	.				-0.0077962	-0.00970522	0.132791	0.996406	0.994758	0.704475
OS01G0338150	None	Hypothetical gene. (Os01t0338150-01)	.	.				-0.156582	0.0598891	0.00503377	0.996406	0.994758	0.998902
OS01G0338200	LOC_Os01g23640.1,LOC_Os01g23640.2	Mov34/MPN/PAD-1 family protein. (Os01t0338200-01)	unknown	.				0.169177	-0.0807836	-0.289538	0.996406	0.994758	0.704475
OS01G0338401	None	Hypothetical gene. (Os01t0338401-01)	.	.				-0.0077962	-0.00970522	0.132791	0.996406	0.994758	0.704475
OS01G0338600	LOC_Os01g23680.1,LOC_Os01g23680.2,LOC_Os01g23680.3	Similar to cysteine sulfinate desulfinase/cysteine desulfurase and related enzymes. (Os01t0338600-01)	unknown	.				0.0780503	0.00167786	-0.361579	0.996406	0.996458	0.568651
OS01G0339400	LOC_Os01g23705.1	Conserved hypothetical protein. (Os01t0339400-00)	unknown	.				0.0508092	0.579987	-0.761652	0.996406	0.676302	0.704475
OS01G0339500	LOC_Os01g23710.1	Similar to No apical meristem protein. (Os01t0339500-01)	unknown	.				0.13968	-0.14179	-0.938656	0.996406	0.994758	0.467822
OS01G0339600	None	Proteasome assembly chaperone 3 domain containing protein. (Os01t0339600-01)	.	.				0.187379	-0.235093	-0.721915	0.996406	0.994758	0.704475
OS01G0339851	None	Conserved hypothetical protein. (Os01t0339851-01)	.	.				-0.0077962	-0.00970522	0.132791	0.996406	0.994758	0.704475
OS01G0339900	LOC_Os01g23740.1,LOC_Os01g23740.2	Thioredoxin domain 2 containing protein. (Os01t0339900-01)	redox.thioredoxin	.				0.0723729	0.227574	-0.218698	0.996406	0.612778	0.704475
OS01G0340100	LOC_Os01g23760.1	Transcription factor, MADS-box domain containing protein. (Os01t0340100-00)	RNA.regulation of transcription.MADS box transcription factor family	.				-0.188201	-0.19011	0.313197	0.996406	0.783992	0.64714
OS01G0340400	LOC_Os01g23780.1	Transcription factor, MADS-box domain containing protein. (Os01t0340400-00)	unknown	.				-0.0077962	-0.00970522	0.132791	0.996406	0.994758	0.704475
OS01G0340600	LOC_Os01g23810.1	Conserved hypothetical protein. (Os01t0340600-00)	unknown	.				0.315201	0.197564	-0.371493	0.996406	0.994758	0.818499
OS01G0341000	LOC_Os01g23850.1	Conserved hypothetical protein. (Os01t0341000-00)	unknown	.				-0.0360343	-0.0189903	-0.475234	0.996406	0.994758	0.624378
OS01G0341200	LOC_Os01g23870.1	Tubulin, conserved site domain containing protein. (Os01t0341200-01)	unknown	.				0.0557088	0.0287956	0.150496	0.996406	0.994758	0.920366
OS01G0341300	LOC_Os01g23880.1	Conserved hypothetical protein. (Os01t0341300-01)	unknown	.				0.121799	0.0597452	-0.0662545	0.996406	0.994758	0.949902
OS01G0341750	None	Hypothetical protein. (Os01t0341750-00)	.	.				-0.0173829	-1.02648	-0.0550868	0.996406	0.401015	0.979898
OS01G0342500	LOC_Os01g23990.1	Hypothetical conserved gene. (Os01t0342500-00)	unknown	.				-0.00268038	-0.287515	0.417224	0.99826	0.994758	0.796028
OS01G0342750	LOC_Os01g24010.1	Hypothetical conserved gene. (Os01t0342750-01)	transport.ABC transporters and multidrug resistance systems	.				0.699729	0.901202	-1.34841	0.923914	0.456696	0.389868
OS01G0342800	LOC_Os01g24020.1	Similar to UPF0631 protein. (Os01t0342800-01)	unknown	.				-0.310297	0.0975597	0.370711	0.996406	0.994758	0.740951
OS01G0342900	LOC_Os01g24030.1,LOC_Os01g24030.2	Similar to Adenosine monophosphate binding protein 1 AMPBP1. (Os01t0342900-01)	lipid metabolism.FA synthesis and FA elongation.acyl coa ligase	.				0.183375	0.128759	-0.192844	0.996406	0.994758	0.944261
OS01G0343001	None	Hypothetical gene. (Os01t0343001-00)	.	.				-0.0077962	-0.00970522	0.132791	0.996406	0.994758	0.704475
OS01G0343100	LOC_Os01g24050.1	Protein of unknown function DUF594 family protein. (Os01t0343100-01)	unknown	.				-0.0077962	-0.00970522	0.132791	0.996406	0.994758	0.785178
OS01G0343200	LOC_Os01g24060.1,LOC_Os01g24060.2	Similar to Importin alpha-1b subunit. (Os01t0343200-01);AT-IMP (Arabidopsis thaliana importin alpha); protein transporter. (Os01t0343200-02)	protein.targeting.nucleus	.				-0.0492256	-0.577583	-0.466088	0.996406	0.556806	0.704475
OS01G0343300	LOC_Os01g24070.1,LOC_Os01g24070.2	Zinc finger, NHR/GATA-type domain containing protein. (Os01t0343300-01)	unknown	.				-0.0478788	-0.0390313	-0.500487	0.996406	0.994758	0.704475
OS01G0343350	None	Hypothetical protein. (Os01t0343350-00)	.	.				-0.0077962	-0.00970522	0.132791	0.996406	0.994758	0.704475
OS01G0343400	LOC_Os01g24080.1	Conserved hypothetical protein. (Os01t0343400-00)	unknown	.				-0.0077962	-0.00970522	0.132791	0.996406	0.994758	0.853113
OS01G0343500	LOC_Os01g24090.1,LOC_Os01g24090.2	Similar to TPR repeat. (Os01t0343500-01)	unknown	.				-0.168713	-0.0677835	0.253916	0.996406	0.994758	0.876204
OS01G0343780	None	Hypothetical gene. (Os01t0343780-00)	.	.				-0.0077962	-0.00970522	0.132791	0.996406	0.994758	0.704475
OS01G0344620	None	Hypothetical gene. (Os01t0344620-01)	.	.				0.0579605	-0.00970522	0.0670346	0.996406	0.994758	0.87932
OS01G0346250	LOC_Os01g24420.1	Conserved hypothetical protein. (Os01t0346250-00)	unknown	.				0.223078	-0.382533	-0.0980834	0.996406	0.994758	0.953786
OS01G0346400	None	Conserved hypothetical protein. (Os01t0346400-01)	.	.				0.566118	1.04586	-0.802896	0.90834	0.133045	0.637212
OS01G0346600	LOC_Os01g24430.1	Conserved hypothetical protein. (Os01t0346600-01)	unknown	.				-0.0077962	-0.00970522	0.132791	0.996406	0.994758	0.928682
OS01G0346700	LOC_Os01g24440.1	Conserved hypothetical protein. (Os01t0346700-01)	unknown	.				0.308004	-0.207492	-0.0541176	0.996406	0.994758	0.964021
OS01G0347000	LOC_Os01g24470.1,LOC_Os01g24470.2	Similar to PROPYZAMIDE-HTPERSENSITIVE 1. (Os01t0347000-01)	protein.postranslational modification	.				-0.171113	-0.821178	0.284455	0.996406	0.473883	0.87688
OS01G0347100	LOC_Os01g24480.1	Protein of unknown function DUF1399 family protein. (Os01t0347100-01)	unknown	.				-0.106817	-0.406471	-0.529745	0.996406	0.572083	0.62749
OS01G0347200	LOC_Os01g24490.1	Conserved hypothetical protein. (Os01t0347200-01)	unknown	.				0.118384	0.0597452	-0.062839	0.996406	0.994758	0.954659
OS01G0347300	LOC_Os01g24500.1	Conserved hypothetical protein. (Os01t0347300-01)	unknown	.				-0.0077962	-0.00970522	0.132791	0.996406	0.994758	0.886525
OS01G0347500	LOC_Os01g24550.1	Similar to Papain-like cysteine proteinase (Fragment). (Os01t0347500-00)	protein.degradation.cysteine protease	.				-0.0077962	-0.00970522	0.132791	0.996406	0.994758	0.915192
OS01G0347600	LOC_Os01g24560.1	Ervatamin B (EC 3.4.22.-) (ERV-B). (Os01t0347600-01)	protein.degradation.cysteine protease	.				-0.0077962	-0.00970522	0.477322	0.996406	0.994758	0.738752
OS01G0348000	LOC_Os01g24600.1	Similar to Papain-like cysteine proteinase (Fragment). (Os01t0348000-00)	protein.degradation.cysteine protease	.				-0.0077962	-0.00970522	0.132791	0.996406	0.994758	0.901082
OS01G0348600	LOC_Os01g24680.1,LOC_Os01g24680.2	Similar to MFP2 (Fatty acid multifunctional protein) (AtMFP2). (Os01t0348600-01);Similar to glyoxysomal fatty acid beta-oxidation multifunctional protein MFP-a. (Os01t0348600-02);Similar to glyoxysomal fatty acid beta-oxidation multifunctional protein MFP-a. (Os01t0348600-03)	lipid metabolism.lipid degradation.beta-oxidation.multifunctional	.				0.0444764	-0.0221578	-0.238061	0.996406	0.994758	0.704475
OS01G0348700	LOC_Os01g24690.1,LOC_Os01g24690.2,LOC_Os01g24690.3	Similar to 60S ribosomal protein L23a (L25). (Os01t0348700-01)	protein.synthesis.ribosomal protein.eukaryotic.60S subunit.L23A	.				0.10505	0.154379	-0.113004	0.996406	0.947057	0.858407
OS01G0348800	LOC_Os01g24700.1	Similar to Salt-stress induced protein (Salt protein). (Os01t0348800-01)	unknown	.				1.48607	1.06295	-1.9872	0.0820935	0.270168	0.0869598
OS01G0348900	LOC_Os01g24710.1,LOC_Os01g24710.2,LOC_Os01g24710.3,LOC_Os01g24710.4	SalT gene product (Salt-induced protein). (Os01t0348900-01)	misc.myrosinases-lectin-jacalin	.				0.102951	-0.946852	0.269096	0.996406	0.369566	0.888023
OS01G0349000	None	Conserved hypothetical protein. (Os01t0349000-01)	.	.				-0.0077962	-0.00970522	0.132791	0.996406	0.994758	0.857393
OS01G0349400	LOC_Os01g24750.1	Similar to Serine/threonine protein phosphatase PP1 (EC 3.1.3.16) (Fragment). (Os01t0349400-01)	protein.postranslational modification	.				0.262323	0.142263	-0.319427	0.819284	0.994758	0.678976
OS01G0349600	LOC_Os01g24764.1	Hypothetical protein. (Os01t0349600-01)	unknown	.				-0.0734991	-0.0754081	0.301227	0.996406	0.994758	0.704475
OS01G0349800	LOC_Os01g24780.1	Similar to Cytochrome P450. (Os01t0349800-01)	misc.cytochrome P450	.				0.0691562	-0.417813	0.681327	0.996406	0.646777	0.501953
OS01G0350000	LOC_Os01g24790.1	Transferase family protein. (Os01t0350000-01)	secondary metabolism.phenylpropanoids	.				-0.0077962	-0.00970522	0.132791	0.996406	0.994758	0.704475
OS01G0350100	None	Hypothetical protein. (Os01t0350100-00)	.	.				0.0965388	-0.128838	-0.191668	0.996406	0.994758	0.863734
OS01G0350300	LOC_Os01g24820.1	Disease resistance protein domain containing protein. (Os01t0350300-00)	stress.biotic.PR-proteins	.				-0.27194	0.520249	-0.29259	0.996406	0.695741	0.836462
OS01G0350500	LOC_Os01g24840.1	Similar to H0124B04.7 protein. (Os01t0350500-01)	unknown	.				-0.0077962	-0.00970522	0.132791	0.996406	0.994758	0.744205
OS01G0350900	LOC_Os01g24880.1,LOC_Os01g24880.2	Similar to VIP2 protein. (Os01t0350900-01);RING-finger E3 ligase, Regulation of plant architecture (Os01t0350900-02)	protein.degradation.ubiquitin.E3.RING	.				-0.00163259	0.089604	-0.183271	0.996714	0.994758	0.719653
OS01G0351100	LOC_Os01g24920.1	Similar to Poly. (Os01t0351100-00)	protein.postranslational modification	.				0.265966	-0.0317058	0.691972	0.996406	0.994758	0.705698
OS01G0351200	LOC_Os01g24940.1	Similar to Poly. (Os01t0351200-00)	protein.postranslational modification	.				0.207971	0.303507	0.220738	0.996406	0.918638	0.850796
OS01G0351300	LOC_Os01g24950.1,LOC_Os01g24950.2	Exocyst complex subunit Sec15-like family protein. (Os01t0351300-01)	cell.vesicle transport	.				0.02126	0.00423205	-0.0213471	0.996406	0.994758	0.973618
OS01G0351500	LOC_Os01g24960.1	Plant disease resistance response protein domain containing protein. (Os01t0351500-00)	stress.biotic	.				-0.0077962	-0.00970522	0.132791	0.996406	0.994758	0.704475
OS01G0351800	LOC_Os01g24980.1,LOC_Os01g24980.2	2OG-Fe(II) oxygenase domain containing protein. (Os01t0351800-01)	secondary metabolism.flavonoids.flavonols	.				0.0505918	0.0984614	-0.160059	0.996406	0.994758	0.860554
OS01G0352100	LOC_Os01g25010.1	2OG-Fe(II) oxygenase domain containing protein. (Os01t0352100-01)	secondary metabolism.flavonoids.flavonols	.				-0.0077962	-0.00970522	0.132791	0.996406	0.994758	0.921454
OS01G0352200	None	Hypothetical protein. (Os01t0352200-00)	.	.				-0.0077962	-0.00970522	0.132791	0.996406	0.994758	0.704475
OS01G0353400	LOC_Os01g25100.1	Similar to Glutathione S-transferase GST 8 (EC 2.5.1.18). (Os01t0353400-00)	misc.glutathione S transferases	.				-0.0077962	-0.00970522	0.132791	0.996406	0.994758	0.704475
OS01G0353501	None	Hypothetical protein. (Os01t0353501-00)	.	.				-0.0077962	-0.00970522	0.132791	0.996406	0.994758	0.704475
OS01G0353600	LOC_Os01g25110.1	Similar to AP-3 complex subunit sigma-2. (Os01t0353600-00)	cell.vesicle transport	.				-0.0108769	-0.00909216	0.0664215	0.996406	0.994758	0.90564
OS01G0353633	None	Similar to OSIGBa0157K09-H0214G12.6 protein. (Os01t0353633-00)	.	.				-0.0077962	0.0576345	0.0654515	0.996406	0.994758	0.923217
OS01G0353900	None	Similar to cDNA clone:J023055K12, full insert sequence. (Os01t0353900-01);Conserved hypothetical protein. (Os01t0353900-02)	.	.				0.281476	0.477434	-0.0534444	0.996406	0.957746	0.979615
OS01G0354175	None	Hypothetical protein. (Os01t0354175-00)	.	.				-0.0077962	-0.00970522	0.132791	0.996406	0.994758	0.704475
OS01G0354200	LOC_Os01g25189.1,LOC_Os01g25189.2,LOC_Os01g25189.4,LOC_Os01g25189.5,LOC_Os01g25189.6	Similar to Sterol C-14 reductase. (Os01t0354200-01)	hormone metabolism.brassinosteroid.synthesis-degradation.sterols.FACKEL	.				0.108701	-0.0151235	-0.173428	0.996406	0.994758	0.894495
OS01G0354450	None	Similar to ATP binding protein. (Os01t0354450-00)	.	.				-0.0077962	-0.00970522	0.132791	0.996406	0.994758	0.704475
OS01G0354700	LOC_Os01g25240.1	Pre-mRNA cleavage complex II Clp1 domain containing protein. (Os01t0354700-00)	RNA.processing	.				0.465071	0.851559	-1.10676	0.947924	0.171643	0.230003
OS01G0355100	LOC_Os01g25270.1	Pentatricopeptide repeat domain containing protein. (Os01t0355100-01)	RNA.regulation of transcription.MYB domain transcription factor family	.				-0.319492	-0.0386185	-0.792768	0.996406	0.994758	0.267511
OS01G0355175	None	Hypothetical protein. (Os01t0355175-00)	.	.				-0.0077962	-0.00970522	0.132791	0.996406	0.994758	0.704475
OS01G0355250	LOC_Os01g25280.1	Similar to Salt stress-induced protein. (Os01t0355250-00)	misc.myrosinases-lectin-jacalin	.				-0.0077962	-0.00970522	0.132791	0.996406	0.994758	0.704475
OS01G0355400	LOC_Os01g25300.1	Similar to BPM3; protein binding. (Os01t0355400-01)	unknown	.				-0.0077962	-0.00970522	0.132791	0.996406	0.994758	0.704475
OS01G0355500	LOC_Os01g25320.1	Hypothetical conserved gene. (Os01t0355500-01);Heat shock protein DnaJ, N-terminal domain containing protein. (Os01t0355500-02)	cell.vesicle transport	.				-0.245551	-0.0190085	-0.214811	0.873969	0.994758	0.704475
OS01G0355600	LOC_Os01g25330.1,LOC_Os01g25330.2,LOC_Os01g25330.3	Galactose-binding like domain containing protein. (Os01t0355600-01)	unknown	.				0.142108	0.115528	-0.729464	0.996406	0.994758	0.0541863
OS01G0355700	LOC_Os01g25340.1	NB-ARC domain containing protein. (Os01t0355700-00)	stress.biotic	.				-0.0077962	-0.00970522	0.132791	0.996406	0.994758	0.704475
OS01G0355800	LOC_Os01g25360.1	Similar to Esterase PIR7A. (Os01t0355800-00)	misc.nitrilases, *nitrile lyases, berberine bridge enzymes, reticuline oxidases, troponine reductases	.				-0.0077962	0.164102	-0.0410159	0.996406	0.746729	0.927617
OS01G0355900	LOC_Os01g25370.1,LOC_Os01g25370.2,LOC_Os01g25370.3	Peptidase C48, SUMO/Sentrin/Ubl1 family protein. (Os01t0355900-01)	protein.degradation.cysteine protease	.				-0.0134733	0.235453	-0.437485	0.996406	0.668204	0.406369
OS01G0356400	LOC_Os01g25386.1	Similar to multidrug resistance protein ABC transporter family. (Os01t0356400-01)	transport.ABC transporters and multidrug resistance systems	.				-0.0866986	0.0409578	-0.195332	0.996406	0.994758	0.751664
OS01G0356500	LOC_Os01g25440.1	Thiamin pyrophosphokinase, eukaryotic domain containing protein. (Os01t0356500-01)	Co-factor and vitamine metabolism.thiamine.thiamine diphosphokinase	.				-0.119978	-0.0967244	0.422805	0.996406	0.994758	0.45025
OS01G0356800	LOC_Os01g25450.1	Domain of unknown function DUF3406, chloroplast translocase domain containing protein. (Os01t0356800-00)	protein.targeting.chloroplast	.				-0.145213	-0.185832	-1.08236	0.996406	0.994758	0.223761
OS01G0356900	LOC_Os01g25460.1	Similar to Extensin-like protein. (Os01t0356900-01)	cell wall.cell wall proteins.LRR	.				0.0594203	-0.00970522	0.0655747	0.996406	0.994758	0.945993
OS01G0356951	None	Similar to Flavin monoxygenase-like protein floozy. (Os01t0356951-01)	.	.				-0.299745	0.211196	-0.161358	0.996406	0.994758	0.899658
OS01G0357100	LOC_Os01g25484.1,LOC_Os01g25484.2,LOC_Os01g25484.3	Ferredoxin-nitrite reductase, Nitrate reduction (assimilation), Determination of regeneration ability (Os01t0357100-01);Similar to Ferredoxin-nitrite reductase. (Os01t0357100-02)	N-metabolism.nitrate metabolism.nitrite reductase	.				-0.551706	-0.12513	0.00141411	0.996406	0.994758	0.999742
OS01G0357150	None	Hypothetical protein. (Os01t0357150-00)	.	.				-0.0077962	-0.00970522	0.132791	0.996406	0.994758	0.704475
OS01G0357200	LOC_Os01g25500.1	Sterol-binding domain containing protein. (Os01t0357200-01)	lipid metabolism.''exotics'' (steroids, squalene etc)	.				-0.213302	-0.128724	0.282223	0.996406	0.994758	0.728335
OS01G0357400	LOC_Os01g25510.1	Similar to Alpha-amylase. (Os01t0357400-01)	major CHO metabolism.degradation.starch.starch cleavage	.				1.25037	0.563613	-0.997319	0.17725	0.7838	0.587265
OS01G0357500	LOC_Os01g25520.1	Similar to Ferredoxin-nitrite reductase. (Os01t0357500-00)	N-metabolism.nitrate metabolism.nitrite reductase	.				0.394581	-0.117453	-0.141037	0.985325	0.994758	0.907554
OS01G0357800	LOC_Os01g25530.1	Pentatricopeptide repeat domain containing protein. (Os01t0357800-01)	RNA.regulation of transcription.MYB domain transcription factor family	.				-0.077298	0.00144618	-0.43635	0.996406	0.99632	0.246189
OS01G0357900	LOC_Os01g25540.1	Similar to RALF. (Os01t0357900-01)	signalling.misc	.				0.00502455	-0.0927939	0.0251549	0.996406	0.994758	0.96894
OS01G0358100	LOC_Os01g25560.1	Rapid ALkalinization Factor family protein. (Os01t0358100-01)	signalling.misc	.				-0.238328	-0.0247437	0.537218	0.996406	0.994758	0.654612
OS01G0358300	LOC_Os01g25600.1,LOC_Os01g25600.2	Tetratricopeptide-like helical domain containing protein. (Os01t0358300-01);Non-protein coding transcript. (Os01t0358300-03)	unknown	.				-0.305976	-0.345864	0.713523	0.996406	0.974851	0.704475
OS01G0358400	LOC_Os01g25610.1	Similar to 40S ribosomal protein S4. (Os01t0358400-01)	protein.synthesis.ribosomal protein.eukaryotic.40S subunit.S4	.				-0.32429	-0.146679	0.29369	0.78325	0.994758	0.704475
OS01G0358551	None	Conserved hypothetical protein. (Os01t0358551-00)	.	.				-0.0077962	-0.00970522	0.132791	0.996406	0.994758	0.704475
OS01G0358700	LOC_Os01g25630.1	Similar to Powdery mildew resistance protein PM3b. (Os01t0358700-01)	stress.biotic.PR-proteins	.				0.0594203	-0.00970522	0.261463	0.996406	0.994758	0.883354
OS01G0358800	None	Similar to N-acetyltransferase. (Os01t0358800-00)	.	.				-0.0077962	-0.00970522	0.132791	0.996406	0.994758	0.745838
OS01G0358900	LOC_Os01g25660.1	Similar to GDHB glutamate dehydrogenase. (Os01t0358900-00)	unknown	.				-0.0077962	-0.00970522	0.132791	0.996406	0.994758	0.745717
OS01G0359400	LOC_Os01g25710.1,LOC_Os01g25720.1,LOC_Os01g25720.2	NB-ARC domain containing protein. (Os01t0359400-01);NB-ARC domain containing protein. (Os01t0359400-02);NB-ARC domain containing protein. (Os01t0359400-03)	unknown	.				-0.388469	-0.282228	-0.160195	0.996406	0.994758	0.909271
OS01G0359600	LOC_Os01g25740.1	Disease resistance protein domain containing protein. (Os01t0359600-00)	stress.biotic.PR-proteins	.				-0.0077962	-0.00970522	0.132791	0.996406	0.994758	0.704475
OS01G0359800	LOC_Os01g25760.1	Similar to NB-ARC domain containing protein. (Os01t0359800-00)	stress.biotic.PR-proteins	.				0.0985825	0.183827	-0.235958	0.996406	0.994758	0.862469
OS01G0360100	LOC_Os01g25810.1	Similar to Powdery mildew resistance protein pm3f (Fragment). (Os01t0360100-01)	.	.				-0.0077962	-0.00970522	0.132791	0.996406	0.994758	0.704475
OS01G0360150	LOC_Os01g25800.1	Hypothetical protein. (Os01t0360150-01)	unknown	.				-0.0077962	-0.00970522	0.132791	0.996406	0.994758	0.704475
OS01G0360200	LOC_Os01g25820.1,LOC_Os01g25820.2	Similar to Respiratory burst oxidase homolog. (Os01t0360200-01);Similar to Respiratory burst oxidase homolog. (Os01t0360200-03)	stress.biotic.respiratory burst	.				0.231342	-0.0576872	-0.771983	0.996406	0.994758	0.704475
OS01G0360333	None	Hypothetical protein. (Os01t0360333-00)	.	.				-0.0077962	-0.00970522	0.132791	0.996406	0.994758	0.719653
OS01G0360600	LOC_Os01g25880.1	Dephospho-CoA kinase family protein. (Os01t0360600-01)	unknown	.				0.0486144	-0.0832103	-0.252717	0.996406	0.994758	0.732921
OS01G0361000	LOC_Os01g25920.1,LOC_Os01g25920.2,LOC_Os01g25920.3	Conserved hypothetical protein. (Os01t0361000-01);Conserved hypothetical protein. (Os01t0361000-02)	unknown	.				-0.16713	-0.0979464	-0.672978	0.996406	0.994758	0.707202
OS01G0361500	LOC_Os01g25990.2,LOC_Os01g25990.3	Phospholipid/glycerol acyltransferase domain containing protein. (Os01t0361500-01)	lipid metabolism.unassigned	.				-0.488205	-0.585124	1.16033	0.996406	0.745379	0.442129
OS01G0361700	LOC_Os01g26000.1	Conserved hypothetical protein. (Os01t0361700-01)	lipid metabolism.unassigned	.				0.0383761	0.0350582	-0.0871882	0.996406	0.994758	0.948623
OS01G0361800	None	Hypothetical conserved gene. (Os01t0361800-01);Hypothetical protein. (Os01t0361800-02)	.	.				-0.163643	-0.135776	-0.297941	0.996406	0.994758	0.798056
OS01G0362000	LOC_Os01g26020.1	Conserved hypothetical protein. (Os01t0362000-01)	unknown	.				-0.0171629	0.00417743	0.267861	0.996406	0.994758	0.722384
OS01G0362100	LOC_Os01g26039.1	Esterase/lipase/thioesterase domain containing protein. (Os01t0362100-01)	lipid metabolism.unassigned	.				0.0290535	-0.350898	0.403995	0.996406	0.928218	0.738411
OS01G0362400	LOC_Os01g26070.1	Conserved hypothetical protein. (Os01t0362400-01)	unknown	.				-0.00748352	-0.0785426	0.132479	0.996406	0.994758	0.760309
OS01G0362533	None	Conserved hypothetical protein. (Os01t0362533-01)	.	.				-0.182884	0.161729	-0.0386434	0.996406	0.933147	0.949364
OS01G0362800	None	Conserved hypothetical protein. (Os01t0362800-01)	.	.				-0.0734991	-0.0754081	0.198494	0.996406	0.994758	0.697274
OS01G0363000	None	Hypothetical protein. (Os01t0363000-01)	.	.				-0.0077962	-0.00970522	0.132791	0.996406	0.994758	0.704475
OS01G0363300	LOC_Os01g26120.1	Uncharacterised protein family UPF0497, trans-membrane plant subgroup domain containing protein. (Os01t0363300-01);Uncharacterised protein family UPF0497, trans-membrane plant subgroup domain containing protein. (Os01t0363300-02)	unknown	.				-0.930764	-0.789979	0.859171	0.183134	0.239808	0.467792
OS01G0363500	LOC_Os01g26130.1,LOC_Os01g26130.3,LOC_Os01g26130.4,LOC_Os01g26130.5	Similar to predicted protein. (Os01t0363500-01);Similar to PAP fibrillin domain containing protein,expressed. (Os01t0363500-02);Conserved hypothetical protein. (Os01t0363500-03);Similar to PAP fibrillin domain containing protein,expressed. (Os01t0363500-04);Similar to predicted protein. (Os01t0363500-05)	unknown	.				-0.0782862	-0.160804	-0.0231848	0.996406	0.994758	0.977076
OS01G0363600	None	Similar to hydroxyethylthiazole kinase family protein. (Os01t0363600-01)	.	.				-0.377418	-0.351243	0.675081	0.996406	0.994758	0.704475
OS01G0363900	LOC_Os01g26160.1,LOC_Os01g26160.2	Similar to HASTY. (Os01t0363900-01)	unknown	.				0.00846172	0.185228	-0.172869	0.996406	0.688529	0.704475
OS01G0363950	None	Hypothetical gene. (Os01t0363950-00)	.	.				-0.0077962	-0.00970522	0.132791	0.996406	0.994758	0.704475
OS01G0364000	None	Hypothetical gene. (Os01t0364000-01);Hypothetical gene. (Os01t0364000-02)	.	.				-0.239816	-0.939174	1.02161	0.996406	0.411186	0.624908
OS01G0364100	LOC_Os01g26174.1	Similar to OSIGBa0145M07.8 protein. (Os01t0364100-00)	protein.postranslational modification.kinase.receptor like cytoplasmatic kinase VII	.				-0.320011	-0.194476	-1.44906	0.996406	0.994758	0.16583
OS01G0364400	LOC_Os01g26210.1,LOC_Os01g26240.1	Protein kinase, catalytic domain domain containing protein. (Os01t0364400-00)	signalling.receptor kinases.DUF 26	.				-0.0077962	-0.00970522	0.132791	0.996406	0.994758	0.899222
OS01G0364450	None	Hypothetical gene. (Os01t0364450-00)	.	.				-0.0131221	-0.180159	0.229602	0.996406	0.994758	0.824473
OS01G0364800	LOC_Os01g26270.1,LOC_Os01g26280.1	Protein kinase, catalytic domain domain containing protein. (Os01t0364800-00)	signalling.receptor kinases.wall associated kinase	.				0.0700279	0.0378654	-0.417576	0.996406	0.994758	0.704475
OS01G0364900	LOC_Os01g26290.1	Conserved hypothetical protein. (Os01t0364900-01)	unknown	.				-0.209941	-0.0994753	-0.423477	0.996406	0.994758	0.704475
OS01G0365000	LOC_Os01g26300.1,LOC_Os01g26310.1	Protein kinase, catalytic domain domain containing protein. (Os01t0365000-00)	signalling.receptor kinases.wall associated kinase	.				-0.0077962	-0.00970522	0.132791	0.996406	0.994758	0.777903
OS01G0365300	LOC_Os01g26320.1	Hypothetical conserved gene. (Os01t0365300-01)	protein.degradation	.				-0.0077962	-0.00970522	0.132791	0.996406	0.994758	0.704475
OS01G0366100	LOC_Os01g26370.1,LOC_Os01g26370.2	Similar to cDNA clone:J023120H23, full insert sequence. (Os01t0366100-01)	unknown	.				-0.0077962	0.12042	0.00266622	0.996406	0.994758	0.998902
OS01G0366300	LOC_Os01g26390.1	Similar to Receptor protein kinase. (Os01t0366300-01)	signalling.receptor kinases.S-locus glycoprotein like	.				-0.0766336	-0.0785426	0.201629	0.996406	0.994758	0.704475
OS01G0366400	None	Hypothetical protein. (Os01t0366400-00)	.	.				-0.0077962	-0.00970522	0.132791	0.996406	0.994758	0.704475
OS01G0366501	None	Hypothetical gene. (Os01t0366501-01)	.	.				-0.0077962	-0.00970522	0.132791	0.996406	0.994758	0.704475
OS01G0367100	LOC_Os01g26920.1,LOC_Os01g26920.2	Chloroplast-localized UDP-glucose epimerase (UGE), Galactolipid biosynthesis for chloroplast membranes, Photosynthetic capability and carbon assimilate homeostasis (Os01t0367100-01);NAD(P)-binding domain containing protein. (Os01t0367100-02);Similar to binding / catalytic. (Os01t0367100-03);NAD(P)-binding domain containing protein. (Os01t0367100-04)	unknown	.				0.0109171	-0.0390571	0.105265	0.996406	0.994758	0.84345
OS01G0367300	LOC_Os01g26940.1	Nucleotide-binding, alpha-beta plait domain containing protein. (Os01t0367300-01);Conserved hypothetical protein. (Os01t0367300-02)	RNA.RNA binding	.				0.0428856	0.069801	-0.23591	0.996406	0.994758	0.704475
OS01G0367400	LOC_Os01g26970.1,LOC_Os01g26970.2,LOC_Os01g26970.3,LOC_Os01g26970.4,LOC_Os01g26970.5	Conserved hypothetical protein. (Os01t0367400-01);Similar to cDNA clone:001-121-G01, full insert sequence. (Os01t0367400-02)	unknown	.				-0.110808	-0.395716	-0.316544	0.996406	0.959356	0.846717
OS01G0367500	LOC_Os01g26980.1	Hypothetical conserved gene. (Os01t0367500-00)	.	.				-0.0077962	-0.00970522	0.132791	0.996406	0.994758	0.914478
OS01G0367700	LOC_Os01g27020.1,LOC_Os01g27020.2,LOC_Os01g27020.3,LOC_Os01g27020.4,LOC_Os01g27020.5	Similar to Cyclin-dependent protein kinase-like protein. (Os01t0367700-01)	protein.postranslational modification	.				-0.193742	-0.0990971	0.0658882	0.94878	0.994758	0.906726
OS01G0367900	LOC_Os01g27040.1	Similar to Possible global transcription activator SNF2L1 (SWI/SNF related matrix associated actin dependent regulator of chromatin subfamily A member 1). (Os01t0367900-01)	RNA.regulation of transcription.Chromatin Remodeling Factors	.				0.0962329	0.419242	-0.776551	0.996406	0.186358	0.0509843
OS01G0368000	LOC_Os01g27050.1	Similar to cDNA clone:J023132I08, full insert sequence. (Os01t0368000-00)	misc.oxidases - copper, flavone etc.	.				-0.0077962	0.122802	0.000284061	0.996406	0.994758	0.999813
OS01G0368500	LOC_Os01g27070.1,LOC_Os01g27100.1	Protein of unknown function DUF679 domain containing protein. (Os01t0368500-00)	unknown	.				-0.0077962	-0.00970522	0.132791	0.996406	0.994758	0.920403
OS01G0368600	None	Conserved hypothetical protein. (Os01t0368600-00)	.	.				-0.0077962	-0.00970522	0.132791	0.996406	0.994758	0.704475
OS01G0368700	LOC_Os01g27120.1	Protein of unknown function DUF679 domain containing protein. (Os01t0368700-01)	unknown	.				-0.0077962	-0.00970522	0.132791	0.996406	0.994758	0.907983
OS01G0368900	LOC_Os01g27140.1	Similar to Glutaredoxin-C1. (Os01t0368900-01)	redox.glutaredoxins	.				-0.142345	-0.273849	0.84407	0.996406	0.994758	0.486637
OS01G0369000	LOC_Os01g27150.1,LOC_Os01g27150.2	Similar to Cullin-1. (Os01t0369000-01);Similar to Cullin-1. (Os01t0369000-02)	protein.degradation.ubiquitin.E3.SCF.cullin	.				0.140995	-0.0105568	-0.378659	0.996406	0.994758	0.381611
OS01G0369200	LOC_Os01g27160.1	Similar to Cullin-1. (Os01t0369200-01)	.	.				-0.0564101	0.433623	-0.0942269	0.996406	0.737347	0.936508
OS01G0369300	LOC_Os01g27170.1	Potassium uptake protein, kup domain containing protein. (Os01t0369300-01);Potassium transporter 1 (AtPOT1) (AtKUP1) (AtKT1). Splice isoform 2. (Os01t0369300-02)	transport.potassium	.				-0.19034	-0.192249	0.315336	0.996406	0.926013	0.704475
OS01G0369366	LOC_Os01g27160.1	Hypothetical protein. (Os01t0369366-00)	protein.degradation.ubiquitin.E3.SCF.cullin	.				-0.0077962	-0.00970522	0.132791	0.996406	0.994758	0.704475
OS01G0369500	LOC_Os01g27190.1	C2 calcium-dependent membrane targeting domain containing protein. (Os01t0369500-01)	unknown	.				-0.0077962	-0.00970522	0.132791	0.996406	0.994758	0.91108
OS01G0369600	None	Conserved hypothetical protein. (Os01t0369600-01)	.	.				-0.0077962	-0.00970522	0.132791	0.996406	0.994758	0.72178
OS01G0369700	LOC_Os01g27210.1	Similar to Glutathione S-transferase GST 8 (EC 2.5.1.18). (Os01t0369700-01);Similar to Glutathione S-transferase GST 8 (EC 2.5.1.18). (Os01t0369700-03)	misc.glutathione S transferases	.				0.442624	0.489087	0.0275731	0.996406	0.681736	0.98604
OS01G0369800	None	Hypothetical protein. (Os01t0369800-00)	.	.				-0.0077962	-0.00970522	0.132791	0.996406	0.994758	0.804525
OS01G0369900	LOC_Os01g27230.1	Similar to 12-oxo-phytodienoic acid reductase6. (Os01t0369900-01)	hormone metabolism.jasmonate.synthesis-degradation.12-Oxo-PDA-reductase	.				-0.0830316	-0.263431	0.262161	0.996406	0.994758	0.868508
OS01G0369950	None	Hypothetical gene. (Os01t0369950-00)	.	.				-0.0077962	-0.00970522	0.132791	0.996406	0.994758	0.704475
OS01G0370000	LOC_Os01g27240.1	NADH:flavin oxidoreductase/NADH oxidase, N-terminal domain containing protein. (Os01t0370000-01)	hormone metabolism.jasmonate.synthesis-degradation.12-Oxo-PDA-reductase	.				-0.0077962	0.336817	-0.213731	0.996406	0.572764	0.773111
OS01G0370200	LOC_Os01g27260.1	Similar to Glutathione-S-transferase 19E50. (Os01t0370200-00)	misc.glutathione S transferases	.				0.0799936	0.11887	-0.305248	0.996406	0.994758	0.762594
OS01G0370400	None	Hypothetical protein. (Os01t0370400-00)	.	.				0.16742	-0.00970522	-0.0424248	0.901121	0.994758	0.920481
OS01G0370600	LOC_Os01g27300.1	Similar to Glutathione transferase. (Os01t0370600-00)	misc.glutathione S transferases	.				-0.0077962	-0.00970522	0.132791	0.996406	0.994758	0.708036
OS01G0370900	LOC_Os01g27340.1	Similar to Glutathione transferase. (Os01t0370900-00)	misc.glutathione S transferases	.				-0.0077962	-0.00970522	0.132791	0.996406	0.994758	0.704475
OS01G0371200	LOC_Os01g27360.1	Similar to Glutathione-S-transferase 19E50. (Os01t0371200-01)	misc.glutathione S transferases	.				0.140188	-0.262248	0.0893799	0.996406	0.994758	0.952058
OS01G0371300	None	Hypothetical protein. (Os01t0371300-00)	.	.				-0.0077962	-0.00970522	0.132791	0.996406	0.994758	0.704475
OS01G0371400	LOC_Os01g27380.1	Similar to Glutathione s-transferase gstf2. (Os01t0371400-00)	misc.glutathione S transferases	.				-0.0077962	-0.00970522	0.132791	0.996406	0.994758	0.790099
OS01G0371500	LOC_Os01g27390.1	Similar to Glutathione-S-transferase 19E50. (Os01t0371500-01)	misc.glutathione S transferases	.				-0.0077962	-0.00970522	0.132791	0.996406	0.994758	0.944713
OS01G0372100	LOC_Os01g27449.1	Hypothetical gene. (Os01t0372100-01)	unknown	.				0.274077	0.215641	-0.501878	0.996406	0.994758	0.712748
OS01G0372350	None	Conserved hypothetical protein. (Os01t0372350-01)	.	.				0.126613	0.259401	-0.207312	0.996406	0.994758	0.916999
OS01G0372400	LOC_Os01g27480.1	Glutathione S-transferase, C-terminal-like domain containing protein. (Os01t0372400-01)	misc.glutathione S transferases	.				-0.0077962	-0.00970522	0.132791	0.996406	0.994758	0.704475
OS01G0372450	None	Hypothetical protein. (Os01t0372450-00)	.	.				-0.0077962	-0.00970522	0.132791	0.996406	0.994758	0.704475
OS01G0372500	LOC_Os01g27490.1	Similar to Leucoanthocyanidin dioxygenase (EC 1.14.11.19) (LDOX) (Leucocyanidin oxygenase) (Leucoanthocyanidin hydroxylase). (Os01t0372500-00)	secondary metabolism.flavonoids.anthocyanins	.				-0.0077962	-0.00970522	0.132791	0.996406	0.994758	0.915355
OS01G0372700	LOC_Os01g27520.1,LOC_Os01g27520.2	Similar to Asparaginyl-tRNA synthetase, cytoplasmic 1 (EC 6.1.1.22) (Asparagine-- tRNA ligase 1) (AsnRS 1). (Os01t0372700-01)	protein.aa activation.asparagine-tRNA ligase	.				-0.19356	0.252697	-0.0972458	0.996406	0.994758	0.953777
OS01G0372866	None	Hypothetical gene. (Os01t0372866-00)	.	.				-0.0077962	-0.00970522	0.132791	0.996406	0.994758	0.704475
OS01G0373200	LOC_Os01g27570.1	Hypothetical conserved gene. (Os01t0373200-00)	unknown	.				-0.142336	-0.144245	0.617114	0.996406	0.930788	0.0832463
OS01G0373400	LOC_Os01g27590.1	Homeodomain-like containing protein. (Os01t0373400-01)	unknown	.				0.118384	0.252665	-0.151186	0.996406	0.693927	0.823563
OS01G0373500	LOC_Os01g27600.1	Protein of unknown function DUF594 domain containing protein. (Os01t0373500-01)	unknown	.				-0.158643	-0.218978	0.21847	0.996406	0.994758	0.891784
OS01G0373700	None	Conserved hypothetical protein. (Os01t0373700-01)	.	.				-0.0077962	-0.00970522	0.132791	0.996406	0.994758	0.930707
OS01G0374000	LOC_Os01g27630.1	Similar to Glutathione S-transferase I (EC 2.5.1.18) (GST-I) (GST-29) (GST class- phi). (Os01t0374000-01)	misc.glutathione S transferases	.				0.115798	-0.00970522	0.11377	0.996406	0.994758	0.912279
OS01G0374200	LOC_Os01g27650.1	Pentatricopeptide repeat domain containing protein. (Os01t0374200-00)	RNA.regulation of transcription.MYB domain transcription factor family	.				-0.233594	0.321696	-0.400802	0.996406	0.994758	0.779634
OS01G0374501	LOC_Os01g27690.1	Similar to mTERF family protein. (Os01t0374501-01)	unknown	.				-0.0077962	-0.00970522	0.132791	0.996406	0.994758	0.722384
OS01G0374600	LOC_Os01g27700.1	Similar to Laccase-21. (Os01t0374600-00)	secondary metabolism.simple phenols	.				-0.0077962	-0.00970522	0.132791	0.996406	0.994758	0.704475
OS01G0374900	LOC_Os01g27720.1	Zinc finger, RING/FYVE/PHD-type domain containing protein. (Os01t0374900-01)	protein.degradation.ubiquitin.E3.RING	.				0.271365	-0.138773	-0.373204	0.917471	0.994758	0.669112
OS01G0375000	LOC_Os01g27730.1	GTP1/OBG domain containing protein. (Os01t0375000-01)	signalling.G-proteins	.				-0.0102018	0.623941	-0.772984	0.996406	0.0363332	0.0937621
OS01G0375100	LOC_Os01g27740.1,LOC_Os01g27740.2,LOC_Os01g27740.3	Similar to DnAJ-like protein slr0093. (Os01t0375100-01)	stress.abiotic.heat	.				0.0785267	0.0787046	-0.525436	0.996406	0.994758	0.337065
OS01G0375200	LOC_Os01g27750.1	Similar to shikimate biosynthesis protein aroDE. (Os01t0375200-01);Similar to shikimate biosynthesis protein aroDE. (Os01t0375200-02);Similar to shikimate biosynthesis protein aroDE. (Os01t0375200-03)	amino acid metabolism.synthesis.aromatic aa.chorismate.dehydroquinate/shikimate dehydrogenase	.				-0.0837231	-0.0362431	0.137804	0.996406	0.994758	0.806521
OS01G0375500	LOC_Os01g27770.1	Similar to Shikimate biosynthesis protein aroDE. (Os01t0375500-00)	amino acid metabolism.synthesis.aromatic aa.chorismate.dehydroquinate/shikimate dehydrogenase	.				0.631805	0.294989	0.0417324	0.919235	0.994758	0.982412
OS01G0376600	LOC_Os01g27860.1	Hypothetical conserved gene. (Os01t0376600-00)	unknown	.				0.453989	-0.19011	-0.0520627	0.996406	0.994758	0.971947
OS01G0376700	LOC_Os01g27880.1	Similar to Sucrose-phosphatase (EC 3.1.3.24). (Os01t0376700-01)	major CHO metabolism.synthesis.sucrose.SPP	.				-0.307806	-0.238681	0.687086	0.931648	0.869148	0.267073
OS01G0377000	LOC_Os01g27890.1	Cytochrome P450 family protein. (Os01t0377000-01)	misc.cytochrome P450	.				0.264993	0.00556284	-0.357273	0.996406	0.995696	0.821355
OS01G0377250	None	Similar to Cytochrome P450 CYP71K15. (Os01t0377250-00)	.	.				-0.0077962	-0.00970522	0.132791	0.996406	0.994758	0.704475
OS01G0377500	LOC_Os01g27940.1,LOC_Os01g27940.2	Similar to Ania-6a type cyclin. (Os01t0377500-01)	cell.cycle	.				0.217592	0.167863	-0.356448	0.986003	0.920241	0.605357
OS01G0377700	LOC_Os01g27990.1,LOC_Os01g27990.2	Similar to NPL4 family protein. (Os01t0377700-01);NPL4 domain containing protein. (Os01t0377700-02)	unknown	.				-0.0214397	0.0780462	0.105712	0.996406	0.994758	0.878586
OS01G0378100	LOC_Os01g28030.1	Plant peroxidase domain containing protein. (Os01t0378100-01)	misc.peroxidases	.				-0.0077962	0.122802	0.000284061	0.996406	0.994758	0.999813
OS01G0379101	LOC_Os01g28134.1	Conserved hypothetical protein. (Os01t0379101-01)	unknown	.				0.660619	0.610748	-0.671565	0.75806	0.591114	0.704475
OS01G0379400	LOC_Os01g28150.1,LOC_Os01g28150.2	Cyclin-like F-box domain containing protein. (Os01t0379400-01);Hypothetical conserved gene. (Os01t0379400-02);Cyclin-like F-box domain containing protein. (Os01t0379400-03)	unknown	.				0.0626433	0.0846039	-0.447791	0.996406	0.994758	0.704475
OS01G0379800	LOC_Os01g28200.1	Similar to HAT family dimerisation domain containing protein. (Os01t0379800-00)	RNA.regulation of transcription.putative transcription regulator	.				-0.00685979	-0.528499	0.46481	0.996406	0.841814	0.775024
OS01G0380800	LOC_Os01g28300.1	F-box domain, cyclin-like domain containing protein. (Os01t0380800-00)	unknown	.				-0.123913	0.0610671	0.0605009	0.996406	0.994758	0.935767
OS01G0381325	LOC_Os01g28360.1	Conserved hypothetical protein. (Os01t0381325-00)	unknown	.				-0.0077962	-0.00970522	0.132791	0.996406	0.994758	0.704475
OS01G0382000	LOC_Os01g28450.1	Similar to Pathogenesis-related protein PRB1-2 precursor. (Os01t0382000-01)	stress.biotic	.				-0.0077962	-0.00970522	0.132791	0.996406	0.994758	0.704475
OS01G0382200	LOC_Os01g28474.1	Transferase family protein. (Os01t0382200-01)	secondary metabolism.phenylpropanoids	.				-0.0077962	-0.00970522	0.132791	0.996406	0.994758	0.704475
OS01G0382400	LOC_Os01g28500.1	Similar to Pathogenesis-related protein PRB1-2 precursor. (Os01t0382400-01)	stress.biotic	.				-0.0077962	-0.00970522	0.132791	0.996406	0.994758	0.790803
OS01G0382450	None	Similar to Kinesin heavy chain (Fragment). (Os01t0382450-01)	.	.				0.847049	0.814697	-0.685514	0.443789	0.330771	0.704475
OS01G0382500	LOC_Os01g28510.1	Conserved hypothetical protein. (Os01t0382500-01)	unknown	.				0.232561	-0.0776406	-0.107566	0.924524	0.994758	0.8679
OS01G0382700	LOC_Os01g28540.1,LOC_Os01g28540.2	Similar to stress regulated protein. (Os01t0382700-01);Similar to stress regulated protein. (Os01t0382700-02)	unknown	.				-0.258276	-0.260185	0.660203	0.996406	0.994758	0.704475
OS01G0382900	LOC_Os01g28580.1	Conserved hypothetical protein. (Os01t0382900-01)	unknown	.				-0.150228	0.0889146	-0.11196	0.996406	0.994758	0.943684
OS01G0383001	None	Hypothetical conserved gene. (Os01t0383001-00)	.	.				-0.0766336	-0.0785426	0.201629	0.996406	0.994758	0.704475
OS01G0383100	LOC_Os01g28600.1	Hypothetical conserved gene. (Os01t0383100-01)	cell.vesicle transport	.				-0.0077962	-0.00970522	0.132791	0.996406	0.994758	0.896365
OS01G0383700	LOC_Os01g28680.1,LOC_Os01g28680.10,LOC_Os01g28680.12,LOC_Os01g28680.13,LOC_Os01g28680.2,LOC_Os01g28680.3,LOC_Os01g28680.4,LOC_Os01g28680.5,LOC_Os01g28680.7,LOC_Os01g28680.8,LOC_Os01g28680.9	Similar to LEC14B protein. (Os01t0383700-01)	development.unspecified	.				0.482839	0.563313	-0.866971	0.781175	0.409363	0.318265
OS01G0383900	LOC_Os01g28690.1,LOC_Os01g28690.2	Peptidase S59, nucleoporin family protein. (Os01t0383900-01);Peptidase S59, nucleoporin family protein. (Os01t0383900-02)	protein.targeting.nucleus	.				-0.00600007	0.0573208	0.0621339	0.996406	0.994758	0.94704
OS01G0384300	LOC_Os01g28730.1	Similar to RKF3 (RECEPTOR-LIKE KINASE IN IN FLOWERS 3); kinase. (Os01t0384300-00)	protein.postranslational modification.kinase.receptor like cytoplasmatic kinase VII	.				-0.194954	-0.184663	-0.0899675	0.996406	0.994758	0.924065
OS01G0384450	LOC_Os01g28744.1	Similar to H0124E07.4 protein. (Os01t0384450-01)	unknown	.				0.817604	0.439649	-0.672099	0.42875	0.820588	0.704475
OS01G0384800	LOC_Os01g28790.1	Conserved hypothetical protein. (Os01t0384800-01)	unknown	.				-0.179304	-0.131837	0.178641	0.996406	0.994758	0.883298
OS01G0384901	None	Hypothetical gene. (Os01t0384901-01)	.	.				-0.0077962	-0.00970522	0.132791	0.996406	0.994758	0.866834
OS01G0385000	LOC_Os01g28810.1	Conserved hypothetical protein. (Os01t0385000-01)	unknown	.				-0.0077962	-0.00970522	0.132791	0.996406	0.994758	0.704475
OS01G0385400	LOC_Os01g28840.1	C4-dicarboxylate transporter/malic acid transport protein family protein. (Os01t0385400-01);Similar to C4-dicarboxylate transporter/malic acid transport protein. (Os01t0385400-02)	transport.metabolite transporters at the mitochondrial membrane	.				-0.333522	0.0313098	0.277344	0.996406	0.994758	0.873099
OS01G0386500	LOC_Os01g28970.2	Conserved hypothetical protein. (Os01t0386500-01)	unknown	.				-0.699001	0.346361	0.109028	0.996406	0.994758	0.961032
OS01G0386600	LOC_Os01g28980.1	TGF-beta receptor, type I/II extracellular region family protein. (Os01t0386600-00)	unknown	.				-0.988733	-0.169477	1.70589	0.270492	0.994758	0.0730812
OS01G0386700	LOC_Os01g28989.1,LOC_Os01g28989.2,LOC_Os01g28989.3,LOC_Os01g28989.4,LOC_Os01g28989.5,LOC_Os01g28989.6	Similar to BSK1 (BR-SIGNALING KINASE 1); ATP binding / binding / kinase/ protein kinase/ protein tyrosine kinase. (Os01t0386700-01)	unknown	.				0.0393295	-0.276895	0.156626	0.996406	0.551201	0.797488
OS01G0387133	None	Hypothetical gene. (Os01t0387133-00)	.	.				0.0508936	0.0481107	0.487277	0.996406	0.994758	0.704475
OS01G0387566	None	Conserved hypothetical protein. (Os01t0387566-00)	.	.				0.236326	-0.259332	0.0933411	0.996406	0.888676	0.920158
OS01G0387865	None	Hypothetical conserved gene. (Os01t0387865-01)	.	.				0.179195	0.112277	-0.310723	0.996406	0.994758	0.788196
OS01G0388000	LOC_Os01g29150.1	Similar to Cytochrome P450 monooxygenase CYP72A5 (Fragment). (Os01t0388000-01)	.	.				0.0797745	0.000360543	-0.0127938	0.996406	0.999725	0.996962
OS01G0388101	LOC_Os01g29150.1	Similar to Cytochrome P450 monooxygenase. (Os01t0388101-00)	misc.cytochrome P450	.				-0.572135	-0.254924	0.0723092	0.996406	0.994758	0.967831
OS01G0388200	LOC_Os01g29180.1,LOC_Os01g29180.2	Conserved hypothetical protein. (Os01t0388200-01)	unknown	.				-0.127585	-0.236585	0.0724117	0.996406	0.597022	0.90578
OS01G0388500	LOC_Os01g29230.1	Similar to Fibronectin, type III-like fold. (Os01t0388500-00)	unknown	.				-0.0905997	-0.404527	0.224871	0.996406	0.499126	0.784845
OS01G0388700	LOC_Os01g29240.1	Protein of unknown function DUF679 family protein. (Os01t0388700-01)	unknown	.				1.2921	0.455751	-0.293532	0.296237	0.994758	0.892672
OS01G0389200	LOC_Os01g29280.1	Protein of unknown function DUF679 family protein. (Os01t0389200-01)	unknown	.				-0.0077962	-0.00970522	0.132791	0.996406	0.994758	0.887906
OS01G0389700	LOC_Os01g29330.1	Protein of unknown function DUF679 family protein. (Os01t0389700-01)	unknown	.				-0.0077962	0.252665	-0.129579	0.996406	0.836081	0.882848
OS01G0390300	LOC_Os01g29390.1,LOC_Os01g29390.2	Nucleic acid-binding, OB-fold domain containing protein. (Os01t0390300-01);Nucleic acid-binding, OB-fold domain containing protein. (Os01t0390300-02)	unknown	.				0.140783	-0.0725497	-0.167797	0.996406	0.994758	0.834334
OS01G0390400	LOC_Os01g29409.1	Similar to Met-10+ like family protein. (Os01t0390400-01);Nucleic acid-binding OB-fold domain containing protein. (Os01t0390400-02);Nucleic acid-binding OB-fold domain containing protein. (Os01t0390400-03)	unknown	.				-0.0499791	0.0941062	0.0553981	0.996406	0.994758	0.926066
OS01G0390600	LOC_Os01g29430.1,LOC_Os01g29430.2	Pentatricopeptide repeat domain containing protein. (Os01t0390600-01)	RNA.processing	.				0.264089	0.309027	-0.638606	0.996406	0.871696	0.563068
OS01G0390900	LOC_Os01g29469.1	Similar to Dual-specificity protein phosphatase-like protein. (Os01t0390900-01);Similar to Dual specificity protein phosphatase 9. (Os01t0390900-02)	protein.postranslational modification	.				0.0470246	-0.0818601	-0.26478	0.996406	0.994758	0.723546
OS01G0391100	None	Hypothetical gene. (Os01t0391100-01);Hypothetical protein. (Os01t0391100-02);Hypothetical protein. (Os01t0391100-03)	.	.				-0.110977	-0.32657	0.116256	0.996406	0.544865	0.88369
OS01G0391500	LOC_Os01g29610.1	Hypothetical conserved gene. (Os01t0391500-01)	unknown	.				-0.0594306	0.119273	-0.374661	0.996406	0.994758	0.648712
OS01G0391600	None	Conserved hypothetical protein. (Os01t0391600-00)	.	.				-0.149441	0.159372	-0.746325	0.996406	0.994758	0.704475
OS01G0391800	None	Conserved hypothetical protein. (Os01t0391800-01)	.	.				-0.531693	-0.466262	0.78199	0.996406	0.92718	0.704475
OS01G0392100	LOC_Os01g29740.1	Conserved hypothetical protein. (Os01t0392100-01)	unknown	.				0.0883584	0.282047	0.0177146	0.996406	0.956458	0.992587
OS01G0392600	LOC_Os01g29804.1,LOC_Os01g29804.2,LOC_Os01g29804.3	Conserved hypothetical protein. (Os01t0392600-01);Hypothetical protein. (Os01t0392600-02)	unknown	.				0.698653	0.430755	-0.802766	0.95688	0.994758	0.704475
OS01G0392800	LOC_Os01g29820.1	Similar to DET1-like protein. (Os01t0392800-01)	unknown	5			DOWN	-0.117734	-0.162821	-1.08176	0.996406	0.994758	0.0438537
OS01G0393000	LOC_Os01g29830.1,LOC_Os01g29830.2	Conserved hypothetical protein. (Os01t0393000-01);Hypothetical conserved gene. (Os01t0393000-02)	unknown	.				-0.183407	-0.16939	-0.447163	0.996406	0.927642	0.427148
OS01G0393100	LOC_Os01g29840.1	Similar to CUC2. (Os01t0393100-01)	development.unspecified	.				0.256113	0.203543	-1.33698	0.996406	0.994758	0.197799
OS01G0393200	None	Conserved hypothetical protein. (Os01t0393200-00)	.	.				-0.0077962	-0.00970522	0.132791	0.996406	0.994758	0.704475
OS01G0393300	LOC_Os01g29860.1	Similar to H0306B06.1 protein. (Os01t0393300-00)	unknown	.				0.301668	0.127085	-0.313463	0.996406	0.994758	0.722384
OS01G0393400	LOC_Os01g29870.1	Similar to MDR-like ABC transporter. (Os01t0393400-00)	transport.ABC transporters and multidrug resistance systems	.				0.118384	-0.00970522	0.2025	0.996406	0.994758	0.864061
OS01G0444100	LOC_Os01g31050.1	Conserved hypothetical protein. (Os01t0444100-00)	unknown	3		DOWN		-0.95996	-1.12272	0.95483	0.156683	0.0393526	0.375713
OS01G0495200	LOC_Os01g30970.1	Conserved hypothetical protein. (Os01t0495200-00)	development.unspecified	.				-0.0077962	-0.00970522	0.132791	0.996406	0.994758	0.704475
OS01G0495701	None	Hypothetical conserved gene. (Os01t0495701-00)	.	.				-0.953843	-0.323902	0.488083	0.316274	0.994758	0.719201
OS01G0495900	LOC_Os01g31110.1	Similar to CRS2-associated factor 1. (Os01t0495900-01)	unknown	.				-0.180297	-0.154502	-0.396439	0.996406	0.994758	0.623331
OS01G0496900	LOC_Os01g31220.1,LOC_Os01g31220.2	Conserved hypothetical protein. (Os01t0496900-01)	unknown	.				-0.16172	0.019827	-0.126543	0.996406	0.994758	0.847844
OS01G0497400	LOC_Os01g31270.1	Annexin domain containing protein. (Os01t0497400-00)	cell.organisation	.				-0.0077962	-0.00970522	0.132791	0.996406	0.994758	0.704475
OS01G0498200	LOC_Os01g31360.2,LOC_Os01g31360.3,LOC_Os01g31360.4,LOC_Os01g31360.5,LOC_Os01g31360.6	Conserved hypothetical protein. (Os01t0498200-01)	unknown	.				0.395418	0.160713	-0.207222	0.708621	0.994758	0.798092
OS01G0498300	LOC_Os01g31370.1	Glycosyltransferase AER61, uncharacterized domain containing protein. (Os01t0498300-01)	unknown	.				-0.105693	0.153263	-0.253854	0.996406	0.994758	0.790891
OS01G0499300	LOC_Os01g31470.1	Mov34/MPN/PAD-1 family protein. (Os01t0499300-01)	unknown	.				0.0016773	-0.0113632	0.0257897	0.996689	0.994758	0.959765
OS01G0500100	None	Conserved hypothetical protein. (Os01t0500100-00)	.	.				0.0595957	0.538675	-0.908782	0.996406	0.816872	0.660882
OS01G0500400	None	Conserved hypothetical protein. (Os01t0500400-01)	.	.				0.0350789	0.146175	0.439051	0.996406	0.994758	0.716151
OS01G0500500	LOC_Os01g31580.1	Hypothetical conserved gene. (Os01t0500500-01)	RNA.regulation of transcription.bZIP transcription factor family	.				0.0478064	0.134313	-0.301213	0.996406	0.967049	0.635222
OS01G0500600	None	Hypothetical protein. (Os01t0500600-01)	.	.				-0.212893	-0.0762773	-0.0320479	0.996406	0.994758	0.969547
OS01G0500825	None	Conserved hypothetical protein. (Os01t0500825-00)	.	.				0.109949	0.0103599	0.0279777	0.996406	0.994758	0.990953
OS01G0500900	LOC_Os01g31610.1	Rossmann-like alpha/beta/alpha sandwich fold domain containing protein. (Os01t0500900-01)	protein.aa activation.tyrosine-tRNA ligase	.				0.130457	0.17444	-0.606126	0.996406	0.994758	0.525049
OS01G0501000	LOC_Os01g31629.1,LOC_Os01g31629.2,LOC_Os01g31629.3	Conserved hypothetical protein. (Os01t0501000-01)	signalling.light	.				0.193186	0.0701967	-0.979336	0.996406	0.994758	0.0453033
OS01G0501700	LOC_Os01g31680.1,LOC_Os01g31680.2	Similar to TATC (CpTatC). (Os01t0501700-01)	protein.targeting.chloroplast	.				-0.214535	-0.117982	0.566441	0.996406	0.994758	0.400355
OS01G0501800	LOC_Os01g31690.1,LOC_Os01g31690.2	Similar to Photosystem II oxygen-evolving complex protein 1 (Fragment). (Os01t0501800-01)	PS.lightreaction.photosystem II.PSII polypeptide subunits	.				-0.680223	-0.810145	0.842452	0.528453	0.205912	0.46543
OS01G0502300	LOC_Os01g31760.1	Similar to palmitoyl-acyl carrier protein thioesterase. (Os01t0502300-00)	lipid metabolism.FA synthesis and FA elongation.ACP thioesterase	.				-0.0077962	-0.00970522	0.132791	0.996406	0.994758	0.704475
OS01G0502400	LOC_Os01g31770.1,LOC_Os01g31770.2	2OG-Fe(II) oxygenase domain containing protein. (Os01t0502400-01)	misc.oxygenases	.				0.00485331	0.193214	-0.39399	0.996406	0.788957	0.469812
OS01G0502700	LOC_Os01g31800.1	Similar to Histone H2A. (Os01t0502700-00)	DNA.synthesis/chromatin structure.histone	.				-0.171693	0.0347531	0.503083	0.996406	0.994758	0.704475
OS01G0502800	LOC_Os01g31810.2	RNA recognition motif domain domain containing protein. (Os01t0502800-01)	RNA.RNA binding	.				-0.0841181	0.0796626	-0.401815	0.996406	0.994758	0.704475
OS01G0502900	None	Similar to Histone H2B.2. (Os01t0502900-00)	.	.				-0.595723	0.115191	0.566987	0.968967	0.994758	0.704475
OS01G0503400	LOC_Os01g31870.1,LOC_Os01g31870.2,LOC_Os01g31870.3,LOC_Os01g31870.4,LOC_Os01g31870.5,LOC_Os01g31870.6,LOC_Os01g31870.7,LOC_Os01g31870.8	Similar to (Rice Genome Annotation Project) metal transporter Nramp6. (Os01t0503400-01);Similar to cDNA clone:J013164K10, full insert sequence. (Os01t0503400-02);Similar to OsNramp1 (Integral membrane protein). (Os01t0503400-03);Similar to (Rice Genome Annotation Project) metal transporter Nramp6. (Os01t0503400-04);Similar to cDNA clone:J013164K10, full insert sequence. (Os01t0503400-05)	transport.metal	.				-0.1868	-0.289524	0.26712	0.996406	0.845504	0.761541
OS01G0504100	LOC_Os01g31940.1	Protein of unknown function DUF250 domain containing protein. (Os01t0504100-01)	unknown	.				-0.140538	0.00211147	-0.114199	0.996406	0.996921	0.906126
OS01G0504500	LOC_Os01g31980.1,LOC_Os01g31980.2	Similar to Transparent testa 12 protein. (Os01t0504500-01);Multi antimicrobial extrusion protein MatE family protein. (Os01t0504500-02)	transport.misc	.				-0.0673576	-0.192705	0.234189	0.996406	0.959853	0.739076
OS01G0504950	LOC_Os01g32090.1	Hypothetical gene. (Os01t0504950-01)	.	.				0.761074	0.207789	-0.593634	0.909908	0.994758	0.740484
OS01G0505400	LOC_Os01g32080.1,LOC_Os01g32080.2	Similar to 2-hydroxyphytanoyl-CoA lyase. (Os01t0505400-01);Similar to 2-hydroxyphytanoyl-CoA lyase. (Os01t0505400-02)	fermentation.PDC	.				-0.0077962	-0.00970522	0.132791	0.996406	0.994758	0.704475
OS01G0505500	LOC_Os01g32090.1	Pentatricopeptide repeat domain containing protein. (Os01t0505500-00)	development.unspecified	.				0.214796	0.568965	-0.648116	0.996406	0.543065	0.702439
OS01G0505600	LOC_Os01g32120.1	EF-Hand type domain containing protein. (Os01t0505600-01)	signalling.calcium	.				-0.0850277	0.336066	-0.0072273	0.996406	0.994758	0.998902
OS01G0505700	LOC_Os01g32130.1	Conserved hypothetical protein. (Os01t0505700-01)	unknown	.				-0.432516	0.292775	0.274255	0.996406	0.994758	0.831711
OS01G0505866	None	Hypothetical gene. (Os01t0505866-00)	.	.				-0.0077962	-0.00970522	0.132791	0.996406	0.994758	0.704475
OS01G0506100	LOC_Os01g32170.1	Pentatricopeptide repeat domain containing protein. (Os01t0506100-01);Pentatricopeptide repeat domain containing protein. (Os01t0506100-02)	development.unspecified	.				-0.103232	0.23128	-0.181993	0.996406	0.856533	0.810289
OS01G0506200	LOC_Os01g32184.1,LOC_Os01g32184.2	Tetratricopeptide-like helical domain containing protein. (Os01t0506200-01)	unknown	.				0.0971064	-0.0582269	-0.143556	0.996406	0.994758	0.811156
OS01G0507000	LOC_Os01g32259.1	Non-protein coding transcript. (Os01t0507000-01);Conserved hypothetical protein. (Os01t0507000-02)	unknown	.				-0.686597	-0.207304	0.410666	0.195702	0.994758	0.704475
OS01G0507300	LOC_Os01g32280.1	Protein of unknown function DUF92, transmembrane family protein. (Os01t0507300-01)	unknown	.				0.0773067	-0.137542	-0.0756801	0.996406	0.994758	0.95774
OS01G0507500	LOC_Os01g32300.1,LOC_Os01g32300.2	Transcription elognation factor Eaf, N-terminal domain containing protein. (Os01t0507500-01)	unknown	.				-0.120602	-0.149378	0.0774822	0.996406	0.994758	0.910204
OS01G0507700	LOC_Os01g32330.1	Heavy metal transport/detoxification protein domain containing protein. (Os01t0507700-01)	metal handling.binding, chelation and storage	.				-0.150483	-5.88e-05	0.726305	0.996406	0.99995	0.693772
OS01G0507900	LOC_Os01g32350.1,LOC_Os01g32350.2,LOC_Os01g32350.3	Similar to NClpP3 (ATP-dependent Clp protease proteolytic subunit ClpP3). (Os01t0507900-01)	protein.degradation.serine protease	.				0.0420971	0.0782633	0.0242348	0.996406	0.994758	0.972354
OS01G0508000	LOC_Os01g32364.1	Similar to Beta-glucosidase. (Os01t0508000-01);Similar to Beta-mannosidase 2. (Os01t0508000-02)	misc.gluco-, galacto- and mannosidases	.				-0.162092	0.192235	-0.0756842	0.996406	0.774642	0.903717
OS01G0508100	LOC_Os01g32380.1	Ferritin/ribonucleotide reductase-like family protein. (Os01t0508100-01)	unknown	.				0.366295	0.651882	-0.267382	0.996406	0.482632	0.851099
OS01G0508300	LOC_Os01g32439.1	Conserved hypothetical protein. (Os01t0508300-01);Conserved hypothetical protein. (Os01t0508300-02)	unknown	.				-0.254933	-0.92933	-0.768022	0.996406	0.490286	0.704475
OS01G0508500	LOC_Os01g32460.1	Conserved hypothetical protein. (Os01t0508500-01)	unknown	.				-0.229471	-0.23138	0.354466	0.996406	0.994758	0.738963
OS01G0509400	LOC_Os01g32560.1	Conserved hypothetical protein. (Os01t0509400-01)	unknown	.				-0.278554	0.0624706	0.69969	0.996406	0.994758	0.704475
OS01G0509700	LOC_Os01g32610.1	Conserved hypothetical protein. (Os01t0509700-01)	unknown	.				0.118384	-0.00970522	0.00661139	0.996406	0.994758	0.993117
OS01G0509750	None	Similar to Anther-specific proline-rich protein APG. (Os01t0509750-00)	.	.				-0.0077962	-0.00970522	0.132791	0.996406	0.994758	0.704475
OS01G0509800	LOC_Os01g32630.1	Similar to Anther-specific proline-rich protein APG. (Os01t0509800-00)	misc.GDSL-motif lipase	.				-0.0077962	-0.00970522	0.132791	0.996406	0.994758	0.772481
OS01G0509900	LOC_Os01g32640.1	F-box domain, Skp2-like domain containing protein. (Os01t0509900-01)	unknown	.				0.475648	0.370473	-0.941494	0.428281	0.520741	0.0708166
OS01G0510100	LOC_Os01g32660.1,LOC_Os01g32660.2,LOC_Os01g32660.3,LOC_Os01g32660.4,LOC_Os01g32660.5	MAP kinase kinase 1. (Os01t0510100-01)	protein.postranslational modification	.				0.0993266	-0.015915	0.0970238	0.996406	0.994758	0.893785
OS01G0510200	LOC_Os01g32670.1	Conserved hypothetical protein. (Os01t0510200-01)	unknown	.				0.138745	-1.14687	0.0396087	0.996406	0.216733	0.985585
OS01G0510500	LOC_Os01g32720.1	Conserved hypothetical protein. (Os01t0510500-01)	RNA.regulation of transcription.putative transcription regulator	.				0.065874	-0.0171765	-0.193862	0.996406	0.994758	0.750522
OS01G0510600	LOC_Os01g32730.1,LOC_Os01g32730.2	Tetratricopeptide-like helical domain containing protein. (Os01t0510600-01)	tetrapyrrole synthesis.regulation	.				-0.166122	0.253956	0.068856	0.996406	0.926013	0.939783
OS01G0510701	None	Hypothetical conserved gene. (Os01t0510701-01)	.	.				-0.849861	-0.404216	0.0270475	0.437827	0.902208	0.98984
OS01G0510800	LOC_Os01g32750.1	Histone-fold domain containing protein. (Os01t0510800-01)	RNA.regulation of transcription.putative transcription regulator	.				-0.170107	-0.0329203	0.00235629	0.996406	0.994758	0.998979
OS01G0510901	None	Conserved hypothetical protein. (Os01t0510901-01)	.	.				0.178505	-0.237706	-0.205701	0.996406	0.994758	0.907585
OS01G0511000	LOC_Os01g32770.1	Similar to LOB domain protein 40. (Os01t0511000-01)	RNA.regulation of transcription.AS2,Lateral Organ Boundaries Gene Family	.				-0.347978	-0.0777497	0.317102	0.91153	0.994758	0.704475
OS01G0511100	LOC_Os01g32780.1	UspA domain containing protein. (Os01t0511100-01)	hormone metabolism.ethylene.induced-regulated-responsive-activated	.				0.140922	-0.369574	-0.0415295	0.996406	0.810961	0.971542
OS01G0511200	LOC_Os01g32790.1	Conserved hypothetical protein. (Os01t0511200-01)	unknown	.				-0.0300126	0.242478	-0.340485	0.996406	0.73445	0.704475
OS01G0511300	LOC_Os01g32800.1,LOC_Os01g32800.2	Proteasome component region PCI domain containing protein. (Os01t0511300-01)	protein.degradation.ubiquitin.proteasom	.				0.00721065	0.245905	-0.185973	0.996406	0.672492	0.751966
OS01G0511400	LOC_Os01g32810.1	Similar to plant-specific domain TIGR01568 family protein. (Os01t0511400-00)	unknown	.				-0.0077962	-0.00970522	0.132791	0.996406	0.994758	0.704475
OS01G0511600	LOC_Os01g32830.1,LOC_Os01g32830.2	Similar to lrgB-like family protein. (Os01t0511600-01);Similar to lrgB-like family protein. (Os01t0511600-02)	unknown	.				0.460665	0.469131	-0.330138	0.993428	0.736498	0.798287
OS01G0511700	LOC_Os01g32840.1	Conserved hypothetical protein. (Os01t0511700-01)	unknown	.				0.331674	-0.00970522	-0.206679	0.996406	0.994758	0.837609
OS01G0511800	LOC_Os01g32849.1	Conserved hypothetical protein. (Os01t0511800-01)	unknown	.				0.506794	0.00351913	-0.983867	0.400067	0.994773	0.0699379
OS01G0512100	LOC_Os01g32870.1,LOC_Os01g32870.2	Similar to Chaperone protein dnaJ 15 (Protein ALTERED RESPONSE TO GRAVITY) (AtARG1) (AtJ15) (AtDjB15). (Os01t0512100-01)	stress.abiotic.heat	.				0.161447	0.0747087	-0.158091	0.996406	0.994758	0.776356
OS01G0512200	LOC_Os01g32880.1	Armadillo-type fold domain containing protein. (Os01t0512200-01);Clathrin/coatomer adaptor, adaptin-like, N-terminal domain containing protein. (Os01t0512200-02)	cell.vesicle transport	.				0.0717073	0.134286	-0.442207	0.996406	0.994758	0.358958
OS01G0512400	LOC_Os01g32890.1	Conserved hypothetical protein. (Os01t0512400-01)	unknown	.				0.292391	0.495681	0.646174	0.996406	0.932216	0.704475
OS01G0512700	LOC_Os01g32920.1	Zinc finger, C2H2 domain containing protein. (Os01t0512700-00)	unknown	.				-0.131295	-0.133204	0.25629	0.996406	0.994758	0.843789
OS01G0512800	LOC_Os01g32930.1	CS-like domain domain containing protein. (Os01t0512800-00)	protein.postranslational modification	.				-0.0077962	-0.00970522	0.132791	0.996406	0.994758	0.704475
OS01G0513100	LOC_Os01g32964.1	Similar to Protein phosphatase 2C ABI2. (Os01t0513100-01)	protein.postranslational modification	.				-0.0554427	-0.0754485	-0.15149	0.996406	0.994758	0.835118
OS01G0513200	LOC_Os01g32980.1	Hypothetical conserved gene. (Os01t0513200-01)	transport.metabolite transporters at the mitochondrial membrane	.				-0.14476	0.176981	-0.207864	0.996406	0.877034	0.707202
OS01G0513400	LOC_Os01g33000.1	Protein of unknown function DUF789 family protein. (Os01t0513400-01)	unknown	.				0.111169	0.127433	-0.42148	0.996406	0.994758	0.480054
OS01G0513500	None	Hypothetical gene. (Os01t0513500-01)	.	.				-0.159656	0.181603	0.0257979	0.996406	0.994758	0.988635
OS01G0513700	LOC_Os01g33020.1,LOC_Os01g33020.2	Similar to trafficking protein particle complex subunit 1. (Os01t0513700-01);Sybindin-like protein family protein. (Os01t0513700-02)	unknown	.				0.191144	0.138684	-0.092805	0.996406	0.979883	0.880578
OS01G0513800	LOC_Os01g33030.1	Similar to Brix domain containing protein 1 homolog. (Os01t0513800-01)	protein.synthesis.misc ribosomal protein.BRIX	.				0.116881	0.446478	-0.48274	0.996406	0.566906	0.704475
OS01G0513850	None	Hypothetical protein. (Os01t0513850-00)	.	.				-0.0077962	-0.00970522	0.132791	0.996406	0.994758	0.761049
OS01G0513900	LOC_Os01g33040.1	Similar to Kinesin heavy chain (Fragment). (Os01t0513900-01)	cell.organisation	.				-0.409195	-0.492376	0.314066	0.982746	0.585043	0.775024
OS01G0513950	None	Hypothetical protein. (Os01t0513950-00)	.	.				-0.0077962	-0.00970522	0.132791	0.996406	0.994758	0.704475
OS01G0514000	LOC_Os01g33050.1,LOC_Os01g33050.2	Similar to 50S ribosomal protein L24e. (Os01t0514000-01);Non-protein coding transcript. (Os01t0514000-02)	protein.synthesis.ribosomal protein.eukaryotic.60S subunit.L24	.				0.0308159	-0.0264235	-0.129231	0.996406	0.994758	0.824473
OS01G0514300	LOC_Os01g33060.1,LOC_Os01g33060.2	Armadillo-type fold domain containing protein. (Os01t0514300-01)	unknown	.				0.0257106	0.207696	-0.52387	0.996406	0.517534	0.0724232
OS01G0514450	LOC_Os01g33070.1	Pentatricopeptide repeat domain containing protein. (Os01t0514450-00)	protein.postranslational modification	.				0.137301	0.0674555	-0.338124	0.996406	0.994758	0.838307
OS01G0514600	LOC_Os01g33080.1	Similar to Fimbrin 1 (AtFIM1). (Os01t0514600-01)	cell.organisation	1		DOWN		0.422951	-1.28822	0.0758306	0.898269	0.00179159	0.941274
OS01G0514700	LOC_Os01g33090.1	Serine/threonine protein kinase-related domain containing protein. (Os01t0514700-01)	signalling.receptor kinases.leucine rich repeat III	.				0.120268	-0.108188	-0.0507851	0.996406	0.994758	0.977374
OS01G0514850	None	Hypothetical protein. (Os01t0514850-00)	.	.				-0.0077962	-0.00970522	0.132791	0.996406	0.994758	0.704475
OS01G0515300	LOC_Os01g33110.1	Similar to Leucine Rich Repeat family protein. (Os01t0515300-01)	signalling.receptor kinases.misc	.				-0.0077962	-0.00970522	0.132791	0.996406	0.994758	0.843789
OS01G0516200	LOC_Os01g33160.1	Similar to Stress-responsive protein. (Os01t0516200-00)	stress.biotic.PR-proteins	.				-0.0077962	-0.00970522	0.132791	0.996406	0.994758	0.910562
OS01G0516600	LOC_Os01g33204.1	Similar to Stable protein 1. (Os01t0516600-01);Similar to Stable protein 1. (Os01t0516600-02)	unknown	.				-0.138942	-0.177614	-0.0254301	0.996406	0.994758	0.974655
OS01G0516625	LOC_Os01g33220.1	Hypothetical protein. (Os01t0516625-00)	RNA.transcription	2		UP		0.343629	1.51111	-1.46252	0.996406	0.00123782	0.0603682
OS01G0516700	LOC_Os01g33230.1	Similar to glycosyltransferase family 28 C-terminal domain containing protein. (Os01t0516700-01)	misc.misc2	.				-0.37006	0.0782798	0.0876317	0.954613	0.994758	0.927765
OS01G0516900	LOC_Os01g33240.1,LOC_Os01g33260.1	ABC transporter-like domain containing protein. (Os01t0516900-00)	transport.ABC transporters and multidrug resistance systems	.				-0.100512	-0.194126	0.0953818	0.996406	0.994758	0.919038
OS01G0517500	LOC_Os01g33300.1	Similar to Polygalacturonase (Fragment). (Os01t0517500-01)	cell wall.degradation.pectate lyases and polygalacturonases	.				-0.0077962	-0.00970522	0.132791	0.996406	0.994758	0.704475
OS01G0517800	LOC_Os01g33350.1	Hypothetical conserved gene. (Os01t0517800-01)	RNA.regulation of transcription.unclassified	.				-0.0734991	-0.0754081	0.198494	0.996406	0.994758	0.704475
OS01G0517900	LOC_Os01g33360.1	Similar to Luminal binding protein. (Os01t0517900-00)	stress.abiotic.heat	.				0.189016	0.277759	-0.246912	0.996406	0.994758	0.865676
OS01G0518000	LOC_Os01g33370.1	Protein of unknown function DUF597 family protein. (Os01t0518000-01)	RNA.regulation of transcription.unclassified	.				-0.0077962	-0.00970522	0.132791	0.996406	0.994758	0.704475
OS01G0518300	LOC_Os01g33400.1	Conserved hypothetical protein. (Os01t0518300-00)	unknown	.				-0.268068	0.129184	0.18979	0.996406	0.994758	0.80691
OS01G0518400	LOC_Os01g33410.1	Similar to Transposon protein. (Os01t0518400-01)	DNA.synthesis/chromatin structure.retrotransposon/transposase.hat-like transposase	.				-0.103652	-0.178185	-0.307407	0.996406	0.994758	0.87688
OS01G0518500	LOC_Os01g33420.1	Glycoside hydrolase, family 27 protein. (Os01t0518500-01);Glycoside hydrolase, family 27 protein. (Os01t0518500-02)	minor CHO metabolism.galactose.alpha-galactosidases	.				0.0707804	-0.299137	-0.438701	0.996406	0.417583	0.371784
OS01G0518651	None	Leucine-rich repeat domain containing protein. (Os01t0518651-00)	.	.				-0.49996	-0.542599	0.362323	0.996406	0.741452	0.811828
OS01G0518800	LOC_Os01g33450.1	Conserved hypothetical protein. (Os01t0518800-01)	unknown	.				0.204348	-0.0713755	-0.213971	0.996406	0.994758	0.863804
OS01G0519050	None	Hypothetical gene. (Os01t0519050-01)	.	.				-0.231644	0.00106049	0.070214	0.996406	0.999532	0.963182
OS01G0519100	LOC_Os01g33490.1	Kelch-type beta propeller domain containing protein. (Os01t0519100-01)	unknown	.				-0.124873	0.173739	-0.0373342	0.996406	0.994758	0.978508
OS01G0519400	LOC_Os01g33514.1,LOC_Os01g33514.2,LOC_Os01g33514.3	Conserved hypothetical protein. (Os01t0519400-01)	unknown	.				-0.0157749	-0.295254	-0.255405	0.996406	0.666085	0.711118
OS01G0519700	LOC_Os01g33540.1,LOC_Os01g33540.2	Hypothetical protein. (Os01t0519700-00)	signalling.light	.				-0.359549	-0.020791	-0.0940215	0.996406	0.994758	0.930255
OS01G0520180	LOC_Os01g33615.1	Hypothetical conserved gene. (Os01t0520180-00)	unknown	.				-0.0077962	-0.00970522	0.132791	0.996406	0.994758	0.704475
OS01G0520340	None	Hypothetical conserved gene. (Os01t0520340-01)	.	.				-0.19034	0.0519078	0.523694	0.996406	0.994758	0.482015
OS01G0520500	LOC_Os01g33670.1	Conserved hypothetical protein. (Os01t0520500-01)	unknown	.				-0.0077962	-0.00970522	0.132791	0.996406	0.994758	0.704475
OS01G0520600	LOC_Os01g33684.1,LOC_Os01g33684.2,LOC_Os01g33684.3	NB-ARC domain containing protein. (Os01t0520600-01)	stress.biotic.PR-proteins	.				0.369803	0.454743	-0.945089	0.712581	0.29225	0.0572166
OS01G0520800	LOC_Os01g33710.1	Hypothetical protein. (Os01t0520800-01)	unknown	.				-0.0077962	-0.00970522	0.132791	0.996406	0.994758	0.704475
OS01G0521200	LOC_Os01g33762.1	Similar to cDNA clone:J023118N19, full insert sequence. (Os01t0521200-01)	unknown	.				-0.0077962	-0.00970522	0.237364	0.996406	0.994758	0.704475
OS01G0521400	LOC_Os01g33784.1	Similar to lipase family protein. (Os01t0521400-01)	lipid metabolism.lipid degradation.lipases	.				-0.0636893	-0.175436	0.116721	0.996406	0.892888	0.858424
OS01G0521500	LOC_Os01g33800.1,LOC_Os01g33800.2	Heat shock protein DnaJ family protein. (Os01t0521500-01)	stress.abiotic.heat	.				0.0303862	0.0248762	0.242674	0.996406	0.994758	0.892729
OS01G0521550	None	Hypothetical protein. (Os01t0521550-00)	.	.				-0.0077962	-0.00970522	0.132791	0.996406	0.994758	0.890903
OS01G0521600	LOC_Os01g33810.1	Similar to NB-ARC domain containing protein, expressed. (Os01t0521600-00)	stress.biotic.PR-proteins	.				-0.72897	-0.391888	1.04743	0.652836	0.925292	0.410952
OS01G0522100	LOC_Os01g33869.1	Conserved hypothetical protein. (Os01t0522100-01)	.	.				-0.0077962	-0.00970522	0.132791	0.996406	0.994758	0.87932
OS01G0522400	LOC_Os01g33869.1	Armadillo-like helical domain containing protein. (Os01t0522400-00)	unknown	.				0.331674	-0.00970522	-0.206679	0.996406	0.994758	0.906919
OS01G0522800	LOC_Os01g33930.1	Conserved hypothetical protein. (Os01t0522800-00)	.	.				-0.0077962	0.246818	-0.123731	0.996406	0.447932	0.798337
OS01G0522950	LOC_Os01g33930.1	Conserved hypothetical protein. (Os01t0522950-00)	unknown	.				-0.0077962	-0.00970522	0.132791	0.996406	0.994758	0.704475
OS01G0523000	None	Hypothetical gene. (Os01t0523000-01)	.	.				-0.0077962	-0.00970522	0.132791	0.996406	0.994758	0.704475
OS01G0523100	LOC_Os01g33950.1	Protein kinase, catalytic domain domain containing protein. (Os01t0523100-00)	signalling.receptor kinases.leucine rich repeat XI	.				-0.0077962	-0.00970522	0.132791	0.996406	0.994758	0.721259
OS01G0523250	None	Hypothetical protein. (Os01t0523250-00)	.	.				-0.0077962	-0.00970522	0.132791	0.996406	0.994758	0.704475
OS01G0523401	None	Similar to ribosomal protein S18. (Os01t0523401-00)	.	.				0.256839	-0.00909216	0.348214	0.996406	0.994758	0.850866
OS01G0523600	None	Hypothetical protein. (Os01t0523600-00)	.	.				0.118384	-0.00970522	0.00661139	0.996406	0.994758	0.994481
OS01G0523800	LOC_Os01g33990.1	Hypothetical conserved gene. (Os01t0523800-00)	unknown	.				0.21753	-0.137156	-0.0925346	0.996406	0.994758	0.925089
OS01G0524251	None	Conserved hypothetical protein. (Os01t0524251-01)	.	.				-0.193993	-0.0145365	0.0782553	0.996406	0.994758	0.967039
OS01G0524400	LOC_Os01g34050.1	Conserved hypothetical protein. (Os01t0524400-01)	unknown	.				-0.0077962	-0.00970522	0.757522	0.996406	0.994758	0.530917
OS01G0524500	LOC_Os01g34060.1	Conserved hypothetical protein. (Os01t0524500-01);Transcription factor, Regulation of nutrient mobilization in germination (Os01t0524500-02)	RNA.regulation of transcription.MYB-related transcription factor family	.				0.522754	0.024439	-0.485683	0.693738	0.994758	0.704475
OS01G0524700	LOC_Os01g34080.1	Armadillo-like helical domain containing protein. (Os01t0524700-01)	unknown	.				0.317487	0.469454	-0.586322	0.996406	0.493053	0.581433
OS01G0525100	LOC_Os01g34100.1	Conserved hypothetical protein. (Os01t0525100-01)	unknown	.				-0.0077962	-0.00970522	0.132791	0.996406	0.994758	0.704475
OS01G0525350	None	Similar to RTFL15 (ROTUNDIFOLIA LIKE 15). (Os01t0525350-00)	.	.				-0.38776	-0.33944	-0.219137	0.996406	0.994758	0.91422
OS01G0525700	None	Similar to DVL4/RTFL17 (ROTUNDIFOLIA LIKE 17). (Os01t0525700-01)	.	.				-0.485329	-0.11218	0.420093	0.878798	0.994758	0.704475
OS01G0525701	None	Similar to DVL4/RTFL17 (ROTUNDIFOLIA LIKE 17). (Os01t0525701-01)	.	.				-0.299309	-0.126591	0.380007	0.996406	0.994758	0.88128
OS01G0525800	None	Similar to DVL5. (Os01t0525800-01)	.	.				-0.788388	-0.339998	0.831966	0.348832	0.922917	0.485995
OS01G0526100	LOC_Os01g34190.1	Similar to splicing factor 45. (Os01t0526100-01)	DNA.repair	.				0.0652352	0.162365	-0.255149	0.996406	0.994758	0.712748
OS01G0526200	LOC_Os01g34200.1,LOC_Os01g34200.2	TRAUB family protein. (Os01t0526200-01)	unknown	.				-0.138215	0.158118	-0.231996	0.996406	0.994758	0.738411
OS01G0527400	LOC_Os01g34330.1,LOC_Os01g34330.2	Transcription elongation factor S-II, central region domain containing protein. (Os01t0527400-01)	RNA.regulation of transcription.putative transcription regulator	.				-0.0946179	0.0949181	-0.0982906	0.996406	0.994758	0.894616
OS01G0527600	LOC_Os01g34350.1	RNA-dependent RNA polymerase, Small RNA biogenesis, Regulation of shoot apical meristem (SAM) initiation, Spikelet development (Os01t0527600-01)	RNA.transcription	.				-0.0394502	0.240656	-0.214362	0.996406	0.964184	0.825471
OS01G0527700	LOC_Os01g34390.1	Protohaem IX farnesyltransferase, mitochondria domain containing protein. (Os01t0527700-01);Protohaem IX farnesyltransferase, mitochondria domain containing protein. (Os01t0527700-02)	tetrapyrrole synthesis.unspecified	.				0.0792454	0.082951	-0.108189	0.996406	0.994758	0.860804
OS01G0527900	LOC_Os01g34400.1,LOC_Os01g34410.1	Hypothetical conserved gene. (Os01t0527900-00)	protein.synthesis.ribosomal protein.unknown.unknown	.				-0.220476	-0.516166	-0.247619	0.996406	0.459768	0.811216
[truncated: 33,736 more rows]

## Sheet: (c) Interaction GEN GO
Dataset S2c - GO analyses of clusters in the interaction between genotypes for combined submergence days relative to IR64
[truncated: 138 more rows]

## Sheet: (d) Interaction DAYGEN LFC
Dataset S2d - Interaction between genotype × day (at the 2 d comparison) relative to IR64
[truncated: 35,683 more rows]

[truncated: 1 more sheets: (e) Interaction DAYGEN GO]
