# Supplementary material for: Flood resilience loci SUBMERGENCE 1 and ANAEROBIC GERMINATION 1 interact in seedlings established underwater
Source: Plant Direct. 2020 Jul 21;4(7):e00240. doi: 10.1002/pld3.240 (PMC7403837; doi:10.1002/pld3.240)
Supplement: Supplementary file 12 — Dataset S3 [file PLD3-4-e00240-s012.xlsx]

## Sheet: Description
Dataset S3 - Cluster analyses of DEGs identified between each individual genotypes with other genotypes
Tab	Sheet name	Description of sheet
(a)	DEG Tally	Tally of DEGs from the "genotype vs others" comparisons
(b)	Cluster Size	Cluster sizes of 4 individual "genotype vs others" comparisons
(c)	All GEN Interaction DEGs	All DEGs among the 4 specified genotypes on any day of harvest
(d)	IR64-wise_LFC	Log2FC data and cluster analysis of DEGs between IR64 and other genotypes at specified submergence days
(e)	IR64-wise_GO	GO analysis for the "IR64 vs Genotype Response" clustering
(f)	AG1-wise_LFC	Log2FC data and cluster analysis of DEGs between AG1 and other genotypes at specified submergence days
(g)	AG1-wise_GO	GO analysis for the "AG1 vs Genotype Response " clustering
(h)	SUB1-wise_LFC	Log2FC data and cluster analysis of DEGs between SUB1 and other genotypes at specified submergence days
(i)	SUB1-wise_GO	GO analysis for the "SUB1 vs Genotype Response" clustering
(j)	AG1 SUB1-wise_LFC	Log2FC data and cluster analysis of DEGs between AG1 SUB1 and other genotypes at specified submergence days
(k)	AG1 SUB1-wise_GO	GO analysis for the for the "AG1 SUB1 vs Genotype Response" clustering
Abbreviations	Definition
DEG	Differentially Expressed Gene
GEN	genotype
LFC	Log2 Fold Change
GO	Gene Ontology
IR64-wise	IR64 vs other genotypes
AG1-wise	AG1 vs other genotypes
SUB1-wise	SUB1 vs other genotypes
AG1 SUB1-wise	AG1 SUB1 vs other genotypes

## Sheet: (a) DEG Tally
Dataset S3a - Tally of DEGs from the "genotype vs others" comparisons
These data list the DEG counts from the log2FC data in Dataset S3d, f, h, and j.
The log2FC data was generated from CPM data in Dataset S1d.
DEGs are defined by (|FC| > 2; FDR < 0.05) between 2 genotypes on any day.
	IR64 vs others (IR64-wise); Dataset S3d						IR64(AG1) vs others (AG1-wise); Dataset S3f							IR64(SUB1) vs others (SUB1-wise); Dataset S3h						IR64(AG1,SUB1) vs others (AG1 SUB1-wise); Dataset S3j
			# of up-DEG	# of down-DEG					# of up-DEG	# of down-DEG						# of up-DEG	# of down-DEG					# of up-DEG	# of down-DEG
	Day 2	IR64_AG1	86	138			Day 2	AG1_IR64	138	86				Day 2	SUB1_IR64	150	213			Day 2	AG1 SUB1_IR64	299	721
		IR64_SUB1	213	150				AG1_SUB1	332	216					SUB1_AG1	216	332				AG1 SUB1_AG1	232	665
		IR64_AG1 SUB1	721	299				AG1_AG1 SUB1	665	232					SUB1_AG1 SUB1	617	227				AG1 SUB1_SUB1	227	617
	Day 4	IR64_AG1	68	111			Day 4	AG1_IR64	111	68				Day 4	SUB1_IR64	156	87			Day 4	AG1 SUB1_IR64	173	137
		IR64_SUB1	87	156				AG1_SUB1	151	180					SUB1_AG1	180	151				AG1 SUB1_AG1	118	157
		IR64_AG1 SUB1	137	173				AG1_AG1 SUB1	157	118					SUB1_AG1 SUB1	144	101				AG1 SUB1_SUB1	101	144
	Day 8	IR64_AG1	341	518			Day 8	AG1_IR64	518	341				Day 8	SUB1_IR64	622	537			Day 8	AG1 SUB1_IR64	207	157
		IR64_SUB1	537	622				AG1_SUB1	81	132					SUB1_AG1	132	81				AG1 SUB1_AG1	289	149
		IR64_AG1 SUB1	157	207				AG1_AG1 SUB1	149	289					SUB1_AG1 SUB1	167	302				AG1 SUB1_SUB1	302	167
	Day 14	IR64_AG1	73	43			Day 14	AG1_IR64	43	73				Day 14	SUB1_IR64	102	176			Day 14	AG1 SUB1_IR64	387	147
		IR64_SUB1	176	102				AG1_SUB1	170	137					SUB1_AG1	137	170				AG1 SUB1_AG1	469	157
		IR64_AG1 SUB1	147	387				AG1_AG1 SUB1	157	469					SUB1_AG1 SUB1	91	533				AG1 SUB1_SUB1	533	91

## Sheet: (b) Cluster Size
Dataset S3b - Cluster sizes of 4 individual "genotype vs others" comparisons
DEGs are defined by (|FC| > 2; FDR < 0.05) between 2 genotypes on any day.
Heatmap shows clustering of log2FC values of DEGs.
	IR64 vs others (IR64-wise)			AG1 vs others (AG1-wise)			SUB1 vs others (SUB1-wise)			AG1 SUB1 vs others (AG1 SUB1-wise)
	shown in Figure S7d and Dataset S3d-e			shown in Figure S7a and Dataset S3f-g			shown in Figure S7b and Dataset S3h-i			shown in Figure S7c and Dataset S3j-k
	Cluster ID using Log2FC values	# of Genes		Cluster ID using Log2FC values	# of Genes		Cluster ID using Log2FC values	# of Genes		Cluster ID using Log2FC values	# of Genes
	1	41		1	416		1	41		1	63
	2	409		2	547		2	52		2	360
	3	476		3	39		3	218		3	248
	4	37		4	237		4	282		4	357
	5	409		5	365		5	184		5	174
	6	77		6	555		6	240		6	248
	7	730		7	310		7	347		7	373
	8	295		8	59		8	468		8	494
	9	283		9	298		9	703		9	773
	10	357		10	58		10	606		10	40
	TOTAL	3114		TOTAL	2884		TOTAL	3141		TOTAL	3130

## Sheet: (c) All GEN Interaction DEGs 
Dataset S3c - All DEGs among the 4 specified genotypes on any day of harvest
These data presents an overview of 4 individual "genotype vs others" comparisons.
Cluster ID corresponds to one of ten clusters presented in Dataset S3d, f, h, and j.
					IR64-wise													AG1-wise													SUB1-wise													AG1 SUB1-wise
					Day 2			Day 4			Day 8			Day 14				Day 2			Day 4			Day 8			Day 14				Day 2			Day 4			Day 8			Day 14				Day 2			Day 4
			# of DEGs	UP	86	213	721	68	87	137	341	537	157	73	176	147	UP	138	332	665	111	151	157	518	81	149	43	170	157	UP	150	216	617	156	180	144	622	132	167	102	137	91	UP	299	232	227	173	118	101
				DOWN	138	150	299	111	156	173	518	622	207	43	102	387	DOWN	86	216	232	68	180	118	341	132	289	73	137	469	DOWN	213	332	227	87	151	101	537	81	302	176	170	533	DOWN	721	665	617	137	157	144
				Cluster ID	IR64_AG1	IR64_SUB1	IR64_AG1 SUB1	IR64_AG1	IR64_SUB1	IR64_AG1 SUB1	IR64_AG1	IR64_SUB1	IR64_AG1 SUB1	IR64_AG1	IR64_SUB1	IR64_AG1 SUB1	Cluster ID	AG1_IR64	AG1_SUB1	AG1_AG1 SUB1	AG1_IR64	AG1_SUB1	AG1_AG1 SUB1	AG1_IR64	AG1_SUB1	AG1_AG1 SUB1	AG1_IR64	AG1_SUB1	AG1_AG1 SUB1	Cluster ID	SUB1_IR64	SUB1_AG1	SUB1_AG1 SUB1	SUB1_IR64	SUB1_AG1	SUB1_AG1 SUB1	SUB1_IR64	SUB1_AG1	SUB1_AG1 SUB1	SUB1_IR64	SUB1_AG1	SUB1_AG1 SUB1	Cluster ID	AG1 SUB1_IR64	AG1 SUB1_AG1	AG1 SUB1_SUB1	AG1 SUB1_IR64	AG1 SUB1_AG1	AG1 SUB1_SUB1
RAP-DB ID	MSU ID	Description	Gene category name	IR64 vs others	IR642-AG2	IR642-Sub2	IR642-AGSub2	IR644-AG4	IR644-Sub4	IR644-AGSub4	IR648-AG8	IR648-Sub8	IR648-AGSub8	IR6414-AG14	IR6414-Sub14	IR6414-AGSub14	AG1 vs others	AG2-IR642	AG2-Sub2	AG2-AGSub2	AG4-IR644	AG4-Sub4	AG4-AGSub4	AG8-IR648	AG8-Sub8	AG8-AGSub8	AG14-IR6414	AG14-Sub14	AG14-AGSub14	SUB1A vs others	Sub2-IR642	Sub2-AG2	Sub2-AGSub2	Sub4-IR644	Sub4-AG4	Sub4-AGSub4	Sub8-IR648	Sub8-AG8	Sub8-AGSub8	Sub14-IR6414	Sub14-AG14	Sub14-AGSub14	AG1SUB1 vs. others	AGSub2-IR642	AGSub2-AG2	AGSub2-Sub2	AGSub4-IR644	AGSub4-AG4	AGSub4-Sub4
OS01G0111600	LOC_Os01g02120.1	Similar to MOTHER of FT and TF1 protein. (Os01t0111600-01)	development.unspecified	8												DOWN	5												DOWN	7												DOWN	7
OS01G0126100	LOC_Os01g03530.1,LOC_Os01g03530.2	Multicopper oxidase (Os01t0126100-01)	not assigned.unknown	8											UP	DOWN	5		UP	UP								UP	DOWN	6		DOWN								DOWN	DOWN	DOWN	6		DOWN
OS01G0106300	LOC_Os01g01650.1	Similar to Isoflavone reductase homolog IRL (EC 1.3.1.-). (Os01t0106300-01)	secondary metabolism.flavonoids.isoflavones.isoflavone reductase	7							DOWN	DOWN					6							UP						9							UP
OS01G0126900	LOC_Os01g03620.1	Multicopper oxidase (Os01t0126900-01)	not assigned.unknown	10	DOWN		DOWN		UP								1	UP	UP			UP								8		DOWN		DOWN	DOWN	DOWN							2	UP					UP
OS01G0110200	LOC_Os01g02010.1	Conserved hypothetical protein. (Os01t0110200-01)	not assigned.unknown	7								DOWN																		9							UP
OS01G0111100	LOC_Os01g02080.1	Cyclophilin-like domain containing protein. (Os01t0111100-01)	cell.cycle.peptidylprolyl isomerase														1		UP											8		DOWN
OS01G0111500	LOC_Os01g02110.1	ROOT HAIR DEFECTIVE-SIX LIKE (RSL) class I basic helix-loop-helix protein, bHLH transcription factor, Regulation of root hair development (Os01t0111500-01)	RNA.regulation of transcription.bHLH,Basic Helix-Loop-Helix family	5							UP						7							DOWN
OS01G0128700	LOC_Os01g03810.1	Conserved hypothetical protein. (Os01t0128700-01)	not assigned.unknown	3			UP										2			UP										10			UP										9	DOWN	DOWN	DOWN
OS01G0132000	LOC_Os01g04050.1	Similar to Wound-induced protease inhibitor (WIP1). (Os01t0132000-01)	not assigned.unknown	3		UP											1		UP											8	DOWN	DOWN	DOWN										4			UP
OS01G0133100	LOC_Os01g04160.1	Conserved hypothetical protein. (Os01t0133100-01);Hypothetical conserved gene. (Os01t0133100-02)	not assigned.unknown	3			UP										2			UP										10			UP										9	DOWN	DOWN	DOWN
OS01G0136100	LOC_Os01g04370.1	16.9 kDa class I heat shock protein 1. (Os01t0136100-01)	stress.abiotic.heat	10			DOWN										5												DOWN	7			DOWN									DOWN	6	UP		UP
OS01G0147800	LOC_Os01g05480.1,LOC_Os01g05480.2,LOC_Os01g05480.3	Domain of unknown function DUF547 domain containing protein. (Os01t0147800-01)	RNA.regulation of transcription.NAC domain transcription factor family	7							DOWN	DOWN					1			UP				UP						9							UP						9		DOWN
OS01G0148000	LOC_Os01g05500.1,LOC_Os01g05500.2	Similar to predicted protein. (Os01t0148000-00)	.	3			UP										2			UP										10			UP										9	DOWN	DOWN	DOWN
OS01G0150700	LOC_Os01g05730.1	Hypothetical conserved gene. (Os01t0150700-00)	not assigned.unknown	1	UP		UP	UP		UP	UP		UP	UP		UP	10	DOWN	DOWN		DOWN	DOWN		DOWN	DOWN		DOWN	DOWN		5		UP	UP		UP	UP		UP	UP		UP	UP	8	DOWN		DOWN	DOWN		DOWN
OS01G0198500	LOC_Os01g10180.1	Conserved hypothetical protein. (Os01t0198500-01)	not assigned.unknown	10			DOWN										9			DOWN										8			DOWN										2	UP	UP	UP
OS01G0123900	LOC_Os01g03310.1	Similar to Bowman-Birk type proteinase inhibitor (EBI). (Os01t0123900-01)	not assigned.unknown	7							DOWN						6							UP
OS01G0205300	LOC_Os01g10810.1	Similar to rho termination factor, N-terminal domain containing protein. (Os01t0205300-00)	not assigned.unknown	7							DOWN	DOWN	DOWN				6							UP						9							UP						5
OS01G0211200	LOC_Os01g11300.1	Cytochrome P450 family protein. (Os01t0211200-00)	misc.cytochrome P450	3			UP										2			UP										10			UP										9	DOWN	DOWN	DOWN
OS01G0216400	LOC_Os01g11750.1	Lipase, GDSL domain containing protein. (Os01t0216400-00)	misc.GDSL-motif lipase	7							DOWN	DOWN					6							UP						9							UP					UP	5
OS01G0127000	LOC_Os01g03630.1	Multicopper oxidase, Maintenance of Pi homeostasis (Os01t0127000-01)	not assigned.unknown	9				DOWN									4				UP	UP								8					DOWN
OS01G0127400	LOC_Os01g03660.2,LOC_Os01g03660.3	Protein of unknown function DUF3326 domain containing protein. (Os01t0127400-00)	not assigned.unknown														4		DOWN											10		UP
OS01G0217900	#N/A	#N/A	.	3			UP										2			UP										10			UP										9	DOWN	DOWN	DOWN
OS01G0129200	LOC_Os01g03840.1	C2H2 zinc-finger transcription factor, Floral organ identity, Cellular proliferation (Os01t0129200-01)	RNA.regulation of transcription.C2H2 zinc finger family	5							UP						7							DOWN
OS01G0130200	LOC_Os01g03940.1	Hypothetical conserved gene. (Os01t0130200-00)	not assigned.unknown	7							DOWN	DOWN					6							UP						9							UP
OS01G0239000	LOC_Os01g13740.1,LOC_Os01g13740.2	Hypothetical conserved gene. (Os01t0239000-01);Similar to Phosphate starvation regulator protein (Regulatory protein of P- starvation acclimation response Psr1). (Os01t0239000-02)	RNA.regulation of transcription.G2-like transcription factor family, GARP	3			UP										2			UP										3			UP										8	DOWN	DOWN	DOWN
OS01G0248000	LOC_Os01g14540.1	Stigma-specific protein Stig1 family protein. (Os01t0248000-01)	not assigned.unknown	5							UP	UP	UP				7							DOWN						3							DOWN						8
OS01G0257900	None	Hypothetical protein. (Os01t0257900-01)	.	2			UP			UP			UP			UP	1			UP			UP			UP			UP	3			UP			UP			UP			UP	10	DOWN	DOWN	DOWN	DOWN	DOWN	DOWN
OS01G0292700	LOC_Os01g18840.1	Conserved hypothetical protein. (Os01t0292700-00)	not assigned.unknown	10	DOWN											DOWN	1	UP	UP											8		DOWN											3
OS01G0306400	LOC_Os01g20030.1	Hypothetical conserved gene. (Os01t0306400-01)	not assigned.unknown	10		DOWN	DOWN			DOWN	UP						9		DOWN	DOWN				DOWN						4	UP	UP				DOWN							2	UP	UP		UP		UP
OS01G0311800	LOC_Os01g20980.1	Similar to Pectin methylesterase 8 (Fragment). (Os01t0311800-01);Similar to Pectinesterase. (Os01t0311800-02)	cell wall.pectin*esterases.PME	5							UP	UP					5							DOWN		DOWN				7							DOWN		DOWN			DOWN	7
OS01G0331100	LOC_Os01g22780.1,LOC_Os01g22780.2	Similar to Alpha-L-fucosidase 2. (Os01t0331100-01)	misc.GDSL-motif lipase	7							DOWN	DOWN	DOWN				6							UP						9							UP						5
OS01G0342900	LOC_Os01g24030.1,LOC_Os01g24030.2	Similar to Adenosine monophosphate binding protein 1 AMPBP1. (Os01t0342900-01)	lipid metabolism.FA synthesis and FA elongation.acyl coa ligase	8											UP	DOWN	5											UP	DOWN	6										DOWN	DOWN	DOWN	6
OS01G0135900	LOC_Os01g04350.1	Similar to Cytosolic class I small heat shock protein 3C (Fragment). (Os01t0135900-01);LMW heat shock protein. (Os01t0135900-02)	stress.abiotic.heat	7							DOWN	DOWN					6							UP						9							UP
OS01G0347600	LOC_Os01g24560.1	Ervatamin B (EC 3.4.22.-) (ERV-B). (Os01t0347600-01)	protein.degradation.cysteine protease	9				DOWN	DOWN	DOWN	UP						7				UP			DOWN		DOWN				7				UP									3				UP
OS01G0348800	LOC_Os01g24700.1	Similar to Salt-stress induced protein (Salt protein). (Os01t0348800-01)	not assigned.unknown	5	DOWN							UP					1	UP					UP							4							DOWN						8					DOWN
OS01G0348900	LOC_Os01g24710.1,LOC_Os01g24710.2,LOC_Os01g24710.3,LOC_Os01g24710.4	SalT gene product (Salt-induced protein). (Os01t0348900-01)	misc.myrosinases-lectin-jacalin	8											UP	DOWN	5												DOWN	6										DOWN		DOWN	6
OS01G0138100	None	Conserved hypothetical protein. (Os01t0138100-01)	.	5							UP						7							DOWN
OS01G0138400	LOC_Os01g04580.1	Serine/threonine protein kinase domain containing protein. (Os01t0138400-01)	signalling.receptor kinases.misc	7								DOWN																		9							UP
OS01G0356800	LOC_Os01g25450.1	Domain of unknown function DUF3406, chloroplast translocase domain containing protein. (Os01t0356800-00)	protein.targeting.chloroplast	2			UP										2			UP										7			UP									DOWN	8	DOWN	DOWN	DOWN
OS01G0357400	LOC_Os01g25510.1	Similar to Alpha-amylase. (Os01t0357400-01)	major CHO metabolism.degradation.starch.starch cleavage	8	DOWN											DOWN	1	UP				UP						UP		7					DOWN						DOWN	DOWN	7
OS01G0364100	LOC_Os01g26174.1	Similar to OSIGBa0145M07.8 protein. (Os01t0364100-00)	protein.postranslational modification.kinase.receptor like cytoplasmatic kinase VII	2			UP										2			UP										10			UP										9	DOWN	DOWN	DOWN
OS01G0148500	LOC_Os01g05540.1	Protein of unknown function DUF1677, Oryza sativa family protein. (Os01t0148500-01)	not assigned.unknown	5					UP																					7				DOWN
OS01G0368900	LOC_Os01g27140.1	Similar to Glutaredoxin-C1. (Os01t0368900-01)	redox.glutaredoxins	7							DOWN						4							UP				UP		7											DOWN	DOWN	2
OS01G0386500	LOC_Os01g28970.2	Conserved hypothetical protein. (Os01t0386500-01)	not assigned.unknown	8							UP	UP					5							DOWN					DOWN	6							DOWN					DOWN	6
OS01G0157600	LOC_Os01g06440.1	Conserved hypothetical protein. (Os01t0157600-01)	not assigned.unknown	5							UP						7							DOWN
OS01G0386600	LOC_Os01g28980.1	TGF-beta receptor, type I/II extracellular region family protein. (Os01t0386600-00)	not assigned.unknown	5							UP	UP					9			DOWN				DOWN						7							DOWN						3		UP
OS01G0159200	LOC_Os01g06580.1	Similar to Fasciclin-like protein FLA18. (Os01t0159200-01)	cell wall.cell wall proteins.AGPs.AGP	7							DOWN	DOWN					6							UP						9							UP
OS01G0159250	None	Hypothetical protein. (Os01t0159250-00)	.	7								DOWN																		9							UP
OS01G0392800	LOC_Os01g29820.1	Similar to DET1-like protein. (Os01t0392800-01)	not assigned.unknown	3			UP										2			UP										10			UP										9	DOWN	DOWN	DOWN
OS01G0508100	LOC_Os01g32380.1	Ferritin/ribonucleotide reductase-like family protein. (Os01t0508100-01)	not assigned.unknown	5							UP	UP					7							DOWN		DOWN				4							DOWN		DOWN				3
OS01G0508500	LOC_Os01g32460.1	Conserved hypothetical protein. (Os01t0508500-01)	not assigned.unknown	7							DOWN	DOWN	DOWN				6							UP						9							UP						5
OS01G0514600	LOC_Os01g33080.1	Similar to Fimbrin 1 (AtFIM1). (Os01t0514600-01)	cell.organisation	2		UP											1		UP	UP										8	DOWN	DOWN											8		DOWN
OS01G0172100	LOC_Os01g07730.1	Similar to Triose phosphate/phosphate translocator, non-green plastid, chloroplast precursor (CTPT). (Os01t0172100-01)	transport.metabolite transporters at the envelope membrane	2		UP											2					DOWN								8	DOWN				UP
OS01G0173000	LOC_Os01g07800.1,LOC_Os01g07800.2	Putative thiol-disulphide oxidoreductase DCC domain containing protein. (Os01t0173000-01)	not assigned.unknown														1					UP								9					DOWN
OS01G0516625	LOC_Os01g33220.1	Hypothetical protein. (Os01t0516625-00)	RNA.transcription	10		DOWN											7		DOWN											5	UP	UP	UP										5			DOWN
OS01G0525701	None	Similar to DVL4/RTFL17 (ROTUNDIFOLIA LIKE 17). (Os01t0525701-01)	.	5							UP	UP					5							DOWN						4							DOWN		DOWN				7
OS01G0533100	LOC_Os01g34890.1,LOC_Os01g34900.1	Similar to ATGSL07 (glucan synthase-like 7); 1,3-beta-glucan synthase/ transferase, transferring glycosyl groups. (Os01t0533100-00)	minor CHO metabolism.callose	2			UP										2			UP										10			UP										9	DOWN	DOWN	DOWN
OS01G0546400	LOC_Os01g36580.1	Protein of unknown function DUF6, transmembrane domain containing protein. (Os01t0546400-01)	development.unspecified	5								UP					2			UP										7							DOWN					DOWN	7		DOWN
OS01G0552000	None	Hypothetical conserved gene. (Os01t0552000-01)	.	3			UP										2			UP										10			UP										9	DOWN	DOWN	DOWN
OS01G0179901	LOC_Os01g08464.1	Conserved hypothetical protein. (Os01t0179901-01)	not assigned.unknown	5							UP						7							DOWN
OS01G0552050	None	Hypothetical protein. (Os01t0552050-00)	.	3			UP										2			UP										10			UP										9	DOWN	DOWN	DOWN
OS01G0553901	LOC_Os01g37325.1	HGWP repeat domain containing protein. (Os01t0553901-01)	not assigned.unknown	6								DOWN	DOWN		DOWN	DOWN	8								DOWN	DOWN		DOWN	DOWN	2							UP	UP		UP	UP		7
OS01G0187300	None	Hypothetical conserved gene. (Os01t0187300-01)	.	5								UP																		4							DOWN
OS01G0556650	None	Hypothetical protein. (Os01t0556650-00)	.	3											UP	UP	6											UP	UP	9										DOWN	DOWN		4
OS01G0191200	LOC_Os01g09540.1	Similar to Acid phosphatase. (Os01t0191200-01);Similar to Acid phosphatase. (Os01t0191200-02)	misc.acid and other phosphatases	7							DOWN	DOWN					6							UP						9							UP
OS01G0562400	LOC_Os01g38180.1	Peptidyl-prolyl cis-trans isomerase, FKBP-type, domain domain containing protein. (Os01t0562400-01)	cell.cycle.peptidylprolyl isomerase	10			DOWN					DOWN					6			DOWN										9			DOWN				UP		UP				2	UP	UP	UP
OS01G0191800	LOC_Os01g09580.1,LOC_Os01g09580.2	Similar to Aurora kinase. (Os01t0191800-01);Similar to Aurora kinase. (Os01t0191800-02)	protein.postranslational modification	9					DOWN								2					DOWN								3				UP	UP
OS01G0591000	LOC_Os01g40860.1	Aldehyde/histidinol dehydrogenase domain containing protein. (Os01t0591000-01);Aldehyde/histidinol dehydrogenase domain containing protein. (Os01t0591000-02)	fermentation.aldehyde dehydrogenase	7							DOWN	DOWN					6							UP						9							UP		UP				4
OS01G0192900	LOC_Os01g09700.1	1-aminocyclopropane-1-carboxylate synthase family protein. (Os01t0192900-00)	hormone metabolism.ethylene.synthesis-degradation.1-aminocyclopropane-1-carboxylate synthase	2											UP															7										DOWN
OS01G0194600	LOC_Os01g09830.1	Thioredoxin fold domain containing protein. (Os01t0194600-02)	redox.glutaredoxins	5								UP																		4							DOWN
OS01G0196300	LOC_Os01g09990.1,LOC_Os01g09990.2	Basic helix-loop-helix (bHLH) transcription factor, Diterpenoid phytoalexin factor, Biosynthesis of diterpenoid phytoalexins, Stress response (Os01t0196300-01)	RNA.regulation of transcription.bHLH,Basic Helix-Loop-Helix family														1		UP											8		DOWN
OS01G0591300	LOC_Os01g40870.1	Similar to Cytosolic aldehyde dehydrogenase RF2D. (Os01t0591300-01);Similar to aldehyde dehydrogenase5. (Os01t0591300-02)	fermentation.aldehyde dehydrogenase	3								DOWN					2								DOWN					9							UP	UP	UP				4
OS01G0592500	LOC_Os01g40950.1	Protein of unknown function DUF1070 family protein. (Os01t0592500-01)	not assigned.unknown	8		UP						UP				DOWN	5		UP										DOWN	6	DOWN	DOWN					DOWN		DOWN			DOWN	6
OS01G0200350	None	Hypothetical protein. (Os01t0200350-00)	.	7							DOWN						4							UP
OS01G0604900	LOC_Os01g42024.1	Hypothetical protein. (Os01t0604900-01)	not assigned.unknown	3			UP										2			UP										10			UP										9	DOWN	DOWN	DOWN
OS01G0609200	LOC_Os01g42370.1	Similar to Pleiotropic drug resistance protein 3. (Os01t0609200-00)	transport.ABC transporters and multidrug resistance systems	8								UP				DOWN	5		UP										DOWN	6		DOWN					DOWN		DOWN			DOWN	6
OS01G0622500	None	Hypothetical gene. (Os01t0622500-01)	.	3							DOWN			DOWN			6							UP	UP	UP	UP	UP	UP	7								DOWN			DOWN		4
OS01G0624700	LOC_Os01g43550.1,LOC_Os01g43550.2	Similar to WRKY transcription factor 12. (Os01t0624700-01)	RNA.regulation of transcription.WRKY domain transcription factor family	9	DOWN			DOWN			DOWN						1	UP	UP	UP	UP	UP		UP						8		DOWN			DOWN								8		DOWN
OS01G0627400	LOC_Os01g43700.1,LOC_Os01g43700.2	Similar to Cytochrome P450 monooxygenase CYP72A5 (Fragment). (Os01t0627400-01)	misc.cytochrome P450	8												DOWN	5												DOWN	7												DOWN	7
OS01G0633100	LOC_Os01g44220.1,LOC_Os01g44220.2,LOC_Os01g44220.3,LOC_Os01g44220.4,LOC_Os01g44220.5,LOC_Os01g44220.6,LOC_Os01g44220.7	ADP-glucose pyrophosphorylase large subunit, Controll of starch biosynthesis in endosperm development (Os01t0633100-01)	major CHO metabolism.synthesis.starch.AGPase	3			UP										2			UP										10			UP										8	DOWN	DOWN	DOWN
OS01G0633500	LOC_Os01g44260.1	Similar to Dihydroflavonol reductase. (Os01t0633500-00)	secondary metabolism.flavonoids.dihydroflavonols	10							DOWN						4							UP	UP	UP				8								DOWN					4
OS01G0209750	None	Hypothetical protein. (Os01t0209750-00)	.	7								DOWN																		9							UP
OS01G0634300	LOC_Os01g44310.1,LOC_Os01g44310.2	Conserved hypothetical protein. (Os01t0634300-00)	cell.vesicle transport	3			UP										2			UP										10			UP										9	DOWN	DOWN	DOWN
OS01G0635200	LOC_Os01g44390.1,LOC_Os01g44390.2	Homeodomain-like containing protein. (Os01t0635200-01)	RNA.regulation of transcription.MYB-related transcription factor family	7							DOWN			DOWN			6							UP	UP	UP	UP	UP	UP	9								DOWN			DOWN		4
OS01G0215000	LOC_Os01g11660.1	Lipase, GDSL domain containing protein. (Os01t0215000-01)	misc.GDSL-motif lipase	7								DOWN																		9							UP
OS01G0641800	LOC_Os01g45450.1	Similar to Carbonic anhydrase. (Os01t0641800-00)	protein.degradation.AAA type	5	UP						UP						9	DOWN	DOWN	DOWN				DOWN		DOWN				10		UP											2		UP
OS01G0642000	LOC_Os01g45460.1	Carboxylesterase, type B family protein. (Os01t0642000-01)	not assigned.unknown	5	UP												9	DOWN	DOWN	DOWN										10		UP											5		UP
OS01G0644900	LOC_Os01g45720.1	Conserved hypothetical protein. (Os01t0644900-01)	not assigned.unknown	2							UP						10		DOWN					DOWN	DOWN	DOWN				5		UP						UP					9
OS01G0221900	LOC_Os01g12230.1	Similar to peptidase C45, acyl-coenzyme A/6-aminopenicillanic acid acyl-transferase. (Os01t0221900-01)	not assigned.unknown	7								DOWN																		9							UP
OS01G0647200	LOC_Os01g45914.1	Hypothetical conserved gene. (Os01t0647200-01);Non-protein coding transcript. (Os01t0647200-04)	not assigned.unknown	2	DOWN					UP				UP			2	UP		UP							DOWN	DOWN		3						UP					UP	UP	8		DOWN		DOWN		DOWN
OS01G0647850	None	Hypothetical conserved gene. (Os01t0647850-01)	.	9	DOWN			DOWN			DOWN			DOWN			3	UP	UP	UP	UP	UP	UP	UP	UP	UP	UP	UP	UP	1		DOWN			DOWN			DOWN			DOWN		10		DOWN			DOWN
OS01G0226700	LOC_Os01g12690.1	Protein of unknown function DUF623, plant domain containing protein. (Os01t0226700-01)	not assigned.unknown	7							DOWN						6							UP
OS01G0652300	LOC_Os01g46370.2	Similar to Phospholipase A1-II 7. (Os01t0652300-01)	not assigned.unknown	5							UP						7							DOWN	DOWN	DOWN				9								UP					5
OS01G0652450	None	Hypothetical gene. (Os01t0652450-00)	.	5				UP			UP			UP			10		DOWN	DOWN	DOWN	DOWN	DOWN	DOWN	DOWN	DOWN	DOWN	DOWN	DOWN	5		UP			UP			UP			UP		2		UP			UP
OS01G0230200	LOC_Os01g13000.1	Basic helix-loop-helix dimerisation region bHLH domain containing protein. (Os01t0230200-01)	hormone metabolism.ethylene.induced-regulated-responsive-activated	7							DOWN	DOWN					6							UP						9							UP
OS01G0132800	LOC_Os01g04130.1	Peptidyl-tRNA hydrolase family protein. (Os01t0132800-01)	protein.synthesis.misc ribosomal protein																											9			DOWN										2			UP
OS01G0158100	None	Pentatricopeptide repeat containing protein. (Os01t0158100-01)	.														9			DOWN																							2		UP
OS01G0159600	LOC_Os01g06630.1	Small hydrophilic plant seed protein family protein. (Os01t0159600-01)	not assigned.unknown														4			DOWN										8			DOWN										2		UP	UP
OS01G0235350	None	Conserved hypothetical protein. (Os01t0235350-00)	.														1		UP											8		DOWN
OS01G0175850	None	UDP-glucuronosyl/UDP-glucosyltransferase domain containing protein. (Os01t0175850-00)	.	10			DOWN																																				2	UP
OS01G0191300	LOC_Os01g09550.1,LOC_Os01g09550.2,LOC_Os01g09550.3,LOC_Os01g09550.4	Similar to NAC-type transcription factor. (Os01t0191300-01);Similar to NAC-type transcription factor. (Os01t0191300-02);Similar to NAC-type transcription factor. (Os01t0191300-03)	development.unspecified	9						DOWN																																	2				UP
OS01G0192300	LOC_Os01g09640.1	Similar to I-box binding factor (Fragment). (Os01t0192300-01);Hypothetical conserved gene. (Os01t0192300-02)	RNA.regulation of transcription.MYB-related transcription factor family	10			DOWN																							8			DOWN										2	UP		UP
OS01G0243100	LOC_Os01g14090.1	Similar to Kinesin. (Os01t0243100-01)	cell.organisation														2					DOWN								3					UP
OS01G0246601	LOC_Os01g14430.1	Protein of unknown function DUF296 domain containing protein. (Os01t0246601-00)	not assigned.unknown	7							DOWN						6							UP
OS01G0654100	LOC_Os01g46570.1,LOC_Os01g46570.2,LOC_Os01g46570.3	Similar to CTP synthase (EC 6.3.4.2) (UTP--ammonia ligase) (CTP synthetase). (Os01t0654100-01);CTP synthase domain containing protein. (Os01t0654100-02);Similar to CTP synthase. (Os01t0654100-03)	nucleotide metabolism.synthesis.pyrimidine.CTP synthetase	3		UP	UP	DOWN									1		UP	UP	UP		UP							8	DOWN	DOWN											8	DOWN	DOWN			DOWN
OS01G0201400	LOC_Os01g10470.1	Rapid ALkalinization Factor family protein. (Os01t0201400-01)	not assigned.unknown														9		DOWN	DOWN										7		UP											2		UP
OS01G0208700	LOC_Os01g11054.1,LOC_Os01g11054.2,LOC_Os01g11054.3,LOC_Os01g11054.4	Similar to Phosphoenolpyruvate carboxylase (Fragment). (Os01t0208700-01)	not assigned.unknown																											8			DOWN										2			UP
OS01G0249200	LOC_Os01g14670.1	Similar to Nectarin 1 precursor (EC 1.15.1.1) (Superoxide dismutase [Mn]). (Os01t0249200-01)	stress.abiotic.unspecified	10			DOWN																							9			DOWN										2	UP		UP
OS01G0249900	LOC_Os01g14720.1	Protein of unknown function DUF573 family protein. (Os01t0249900-01)	not assigned.unknown																											8			DOWN										2			UP
OS01G0660200	LOC_Os01g47070.1	Acidic class III chitinase OsChib3a precursor (Chitinase) (EC 3.2.1.14). (Os01t0660200-01)	stress.biotic	2		UP											1		UP	UP										8	DOWN	DOWN											7		DOWN
OS01G0660400	None	Hypothetical gene. (Os01t0660400-01)	.	5							UP	UP					5							DOWN		DOWN			DOWN	4							DOWN		DOWN			DOWN	6
OS01G0512400	LOC_Os01g32890.1	Conserved hypothetical protein. (Os01t0512400-01)	not assigned.unknown	10			DOWN																																				2	UP
OS01G0530500	LOC_Os01g34630.1	Protein of unknown function DUF295 domain containing protein. (Os01t0530500-01)	not assigned.unknown														9			DOWN																							2		UP
OS01G0555200	LOC_Os01g37470.1,LOC_Os01g37470.2	Asp/Glu racemase family protein. (Os01t0555200-01)	amino acid metabolism.synthesis.glutamate family.arginine.aspartate racemase														1		UP											8		DOWN	DOWN										2			UP
OS01G0262500	LOC_Os01g15770.1	TRAM/LAG1/CLN8 homology domain domain containing protein. (Os01t0262500-01)	not assigned.unknown	9							DOWN						4							UP
OS01G0557100	LOC_Os01g37630.1	Alpha/beta hydrolase family protein. (Os01t0557100-01)	misc.nitrilases, *nitrile lyases, berberine bridge enzymes, reticuline oxidases, troponine reductases														9			DOWN																							2		UP
OS01G0661750	LOC_Os01g47290.1	Hypothetical conserved gene. (Os01t0661750-00)	not assigned.unknown	8												DOWN	5												DOWN	6												DOWN	6
OS01G0269800	LOC_Os01g16400.1	NB-ARC domain containing protein. (Os01t0269800-00)	stress.biotic.PR-proteins	7							DOWN						4							UP
OS01G0565800	LOC_Os01g38500.1	Protein of unknown function DUF538 family protein. (Os01t0565800-00)	not assigned.unknown														6			DOWN										8			DOWN										2		UP	UP
OS01G0589200	LOC_Os01g40660.1	Similar to Embryo-abundant protein EMB-like. (Os01t0589200-00)	development.unspecified																											8						DOWN							2						UP
OS01G0273100	LOC_Os01g16650.1	Similar to Ubiquitin conjugating protein-like (Ubiquitin-conjugating enzyme) (Ubiquitinating enzyme). (Os01t0273100-01)	protein.degradation.ubiquitin.E2	9					DOWN																					3				UP
OS01G0590300	LOC_Os01g40760.1	Hypothetical protein. (Os01t0590300-01)	not assigned.unknown																											8			DOWN										2			UP
OS01G0274500	LOC_Os01g16770.1	Similar to Expansin-A11. (Os01t0274500-00)	cell wall.modification	5							UP						7							DOWN
OS01G0596700	LOC_Os01g41370.1	FBD domain containing protein. (Os01t0596700-01)	not assigned.unknown	2		UP																								8	DOWN		DOWN										2			UP
OS01G0276700	LOC_Os01g16960.1,LOC_Os01g16960.2	Similar to Pyruvate kinase, cytosolic isozyme (EC 2.7.1.40) (PK). (Os01t0276700-01);Similar to Pyruvate kinase, cytosolic isozyme (EC 2.7.1.40) (PK). (Os01t0276700-02);Similar to Pyruvate kinase. (Os01t0276700-03);Similar to Pyruvate kinase. (Os01t0276700-04)	lipid metabolism.FA synthesis and FA elongation.pyruvate kinase	5								UP																		7							DOWN
OS01G0602200	LOC_Os01g41800.1	Cytochrome P450 monooxygenase, Tolerance to acetolactate synthase-inhibiting herbicides (pseudogene) (Os01t0602200-01)	misc.cytochrome P450	9			DOWN										9			DOWN																							2	UP	UP
OS01G0604100	LOC_Os01g41950.1	Conserved hypothetical protein. (Os01t0604100-01)	not assigned.unknown														9			DOWN																							2		UP
OS01G0294500	LOC_Os01g18970.1	Similar to Class III peroxidase 9. (Os01t0294500-00)	misc.peroxidases	2							UP						7							DOWN
OS01G0294700	LOC_Os01g19020.1	Haem peroxidase, plant/fungal/bacterial family protein. (Os01t0294700-01)	misc.peroxidases	10	DOWN	DOWN											2	UP												10	UP
OS01G0297200	LOC_Os01g19260.1	ATPase, AAA-type, core domain containing protein. (Os01t0297200-01)	protein.degradation.AAA type	10		DOWN																								5	UP
OS01G0615100	LOC_Os01g42860.1	Similar to Substilin /chymotrypsin-like inhibitor (Proteinase inhibitor). (Os01t0615100-01)	not assigned.unknown																											8			DOWN										2			UP
OS01G0631800	LOC_Os01g44120.1	Conserved hypothetical protein. (Os01t0631800-01)	not assigned.unknown	2				UP									10				DOWN		DOWN																				2					UP
OS01G0639600	LOC_Os01g45250.1	Protein of unknown function DUF1645 family protein. (Os01t0639600-01)	not assigned.unknown														6		UP											8		DOWN	DOWN										2			UP
OS01G0303000	LOC_Os01g19740.1	Similar to CP12 (Fragment). (Os01t0303000-02)	PS.calvin cycle	7								DOWN																		9							UP
OS01G0663300	LOC_Os01g47400.1,LOC_Os01g47400.2	Similar to (1-4)-beta-mannan endohydrolase-like protein. (Os01t0663300-01)	cell wall.degradation.mannan-xylose-arabinose-fucose	3			UP										2			UP										10			UP										9	DOWN	DOWN	DOWN
OS01G0642100	None	Hypothetical conserved gene. (Os01t0642100-01)	.														9		DOWN	DOWN										10		UP											2		UP
OS01G0309800	LOC_Os01g20830.1	Similar to Hydrogenase expression/formation protein hypB. (Os01t0309800-01)	transport.metal	10	DOWN												1	UP
OS01G0668500	None	Hypothetical protein. (Os01t0668500-01)	.	10			DOWN										9			DOWN										8			DOWN										2	UP	UP	UP
OS01G0670600	LOC_Os01g48040.1	Protein kinase, catalytic domain domain containing protein. (Os01t0670600-01)	signalling.receptor kinases.S-locus glycoprotein like	3			UP										2			UP										10			UP										9	DOWN	DOWN	DOWN
OS01G0699100	LOC_Os01g50370.1	Serine/threonine protein kinase domain containing protein. (Os01t0699100-01)	protein.postranslational modification	10			DOWN																							8			DOWN										2	UP		UP
OS01G0314800	LOC_Os01g21250.1	Late embryogenesis abundant protein 3 family protein. (Os01t0314800-01)	not assigned.unknown														1		UP											8		DOWN
OS01G0315600	LOC_Os01g21300.1	Similar to Monoglyceride lipase. (Os01t0315600-01)	lipid metabolism.lipid degradation.lipases.acylglycerol lipase	7								DOWN																		9							UP
OS01G0318202	None	Hypothetical gene. (Os01t0318202-01)	.	5								UP																		4							DOWN
OS01G0672201	LOC_Os01g48170.1	Homeobox domain containing protein. (Os01t0672201-00)	RNA.regulation of transcription.HB,Homeobox transcription factor family	3			UP										2			UP										10			UP										9	DOWN	DOWN	DOWN
OS01G0748000	LOC_Os01g54420.1	Similar to Dynamin family protein. (Os01t0748000-00)	misc.dynamin	9					DOWN																					3				UP		UP							2						DOWN
OS01G0767100	LOC_Os01g56150.1	Similar to Lysosomal Pro-X carboxypeptidase. (Os01t0767100-01)	protein.degradation														1		UP											8		DOWN	DOWN										2			UP
OS01G0329300	LOC_Os01g22590.1	Pectin lyase fold domain containing protein. (Os01t0329300-01)	cell wall.degradation.pectate lyases and polygalacturonases	5								UP																		4							DOWN
OS01G0329900	LOC_Os01g22640.1	Similar to Lipase homolog (Fragment). (Os01t0329900-01);Hypothetical conserved gene. (Os01t0329900-02)	misc.GDSL-motif lipase	7							DOWN	DOWN					6							UP						9							UP
OS01G0787600	LOC_Os01g57770.1	Similar to Salicylic acid-binding protein 2. (Os01t0787600-01);Similar to Protein S. (Os01t0787600-02)	misc.nitrilases, *nitrile lyases, berberine bridge enzymes, reticuline oxidases, troponine reductases														4						UP																				2					DOWN
OS01G0337500	LOC_Os01g23580.1	Similar to H+-pyrophosphatase (Fragment). (Os01t0337500-00)	transport.amino acids	5							UP						7							DOWN
OS01G0694500	None	Hypothetical protein. (Os01t0694500-01)	.	10			DOWN						DOWN		DOWN		7									DOWN		DOWN		5										UP	UP		3	UP
OS01G0822800	LOC_Os01g60730.1,LOC_Os01g60730.2	Similar to RING-H2 finger protein ATL3C. (Os01t0822800-01)	protein.degradation.ubiquitin.E3.RING																											9			DOWN										2			UP
OS01G0823100	LOC_Os01g60770.1	Alpha-expansin OsEXPA2. (Os01t0823100-01)	cell wall.modification														4						UP							3						UP							2					DOWN	DOWN
OS01G0824000	LOC_Os01g60870.1	Conserved hypothetical protein. (Os01t0824000-01)	not assigned.unknown														9			DOWN																							2		UP
OS01G0846000	LOC_Os01g62750.1	Nucleic acid-binding, OB-fold domain containing protein. (Os01t0846000-01)	not assigned.unknown	5		UP																								8	DOWN		DOWN										2			UP
OS01G0847000	None	Hypothetical protein. (Os01t0847000-00)	.	10			DOWN																																				2	UP
OS01G0349800	LOC_Os01g24780.1	Similar to Cytochrome P450. (Os01t0349800-01)	misc.cytochrome P450	9				DOWN									4				UP
OS01G0847700	LOC_Os01g62870.1,LOC_Os01g62870.2	Aldo-keto reductase, Detoxification of reactive aldehydes, Abiotic stress tolerance (Os01t0847700-01)	minor CHO metabolism.others	10			DOWN																																				2	UP
OS01G0850700	LOC_Os01g63190.1,LOC_Os01g63190.3	Similar to Laccase-7. (Os01t0850700-01);Cupredoxin domain containing protein. (Os01t0850700-02)	secondary metabolism.simple phenols														4			DOWN										8			DOWN										2		UP	UP
OS01G0356900	LOC_Os01g25460.1	Similar to Extensin-like protein. (Os01t0356900-01)	cell wall.cell wall proteins.LRR	5							UP	UP					7							DOWN						4							DOWN
OS01G0869200	LOC_Os01g64890.1	Magnesium transporter, Mg-mediated aluminum tolerance (Os01t0869200-01)	transport.unspecified cations																											8						DOWN							2						UP
OS01G0869400	LOC_Os01g64910.1	Similar to Anthocyanidin 5,3-O-glucosyltransferase. (Os01t0869400-01)	misc.UDP glucosyl and glucoronyl transferases	10			DOWN										4						UP																				2	UP				DOWN
OS01G0904300	LOC_Os01g67730.1	Protein of unknown function DUF971 family protein. (Os01t0904300-01)	not assigned.unknown	10			DOWN																																				2	UP
OS01G0916350	None	Hypothetical gene. (Os01t0916350-01)	.																											8			DOWN										2			UP
OS01G0368000	LOC_Os01g27050.1	Similar to cDNA clone:J023132I08, full insert sequence. (Os01t0368000-00)	misc.oxidases - copper, flavone etc.	7								DOWN																		9							UP
OS01G0927000	LOC_Os01g70220.1	Similar to SET domain-containing protein SET118. (Os01t0927000-01)	RNA.regulation of transcription.SET-domain transcriptional regulator family	10			DOWN																																				2	UP
OS01G0930000	LOC_Os01g70460.1,LOC_Os01g70460.2,LOC_Os01g70460.3	Similar to CM0545.330.nc protein. (Os01t0930000-01)	not assigned.unknown	10			DOWN																																				2	UP
OS01G0940600	LOC_Os01g71330.1	Conserved hypothetical protein. (Os01t0940600-01)	not assigned.unknown	10			DOWN																																				2	UP
OS01G0695800	LOC_Os01g50100.1	Similar to MDR-like ABC transporter. (Os01t0695800-01)	transport.ABC transporters and multidrug resistance systems	10												UP	2												UP	10												UP	4
OS01G0944800	LOC_Os01g71680.1	Similar to Beta-1,3-glucanase. (Os01t0944800-00)	misc.beta 1,3 glucan hydrolases.glucan endo-1,3-beta-glucosidase	10			DOWN																							8			DOWN										2	UP		UP
OS01G0702500	LOC_Os01g50700.1	Similar to Dehydrin Rab25. (Os01t0702500-01)	stress.abiotic.heat	2		UP	UP										6						DOWN							8	DOWN					DOWN							9	DOWN				UP	UP
OS01G0965300	None	Hypothetical protein. (Os01t0965300-00)	.														9			DOWN										8			DOWN										2		UP	UP
OS01G0705200	LOC_Os01g50910.1,LOC_Os01g50910.2	Late embryogenesis abundant protein repeat containing protein. (Os01t0705200-01)	not assigned.unknown	9		UP											6		UP											8	DOWN	DOWN	DOWN										2			UP
OS01G0444100	LOC_Os01g31050.1	Conserved hypothetical protein. (Os01t0444100-00)	not assigned.unknown	2		UP																								3	DOWN
OS01G0971400	LOC_Os01g73980.1,LOC_Os01g73980.2	Similar to Cysteine proteinase. (Os01t0971400-01)	protein.degradation.cysteine protease																											8			DOWN										2			UP
OS01G0500825	None	Conserved hypothetical protein. (Os01t0500825-00)	.	2				UP	UP								6				DOWN									8				DOWN
OS01G0713900	LOC_Os01g51634.1	Similar to Myosin. (Os01t0713900-01)	cell.organisation	3			UP										2			UP										10			UP										9	DOWN	DOWN	DOWN
OS02G0153600	None	Hypothetical protein. (Os02t0153600-01)	.	10			DOWN																							8			DOWN										2	UP		UP
OS01G0716500	LOC_Os01g51870.1	Methyltransferase type 12 domain containing protein. (Os01t0716500-01)	development.unspecified	8												DOWN	5												DOWN	6												DOWN	6
OS01G0510200	LOC_Os01g32670.1	Conserved hypothetical protein. (Os01t0510200-01)	not assigned.unknown														1		UP											8		DOWN
OS02G0179500	LOC_Os02g08320.1	Hly-III related domain containing protein. (Os02t0179500-01)	not assigned.unknown														9		DOWN	DOWN		DOWN								5		UP			UP								2		UP
OS02G0203000	LOC_Os02g10860.1	Similar to transcription factor HY5. (Os02t0203000-00)	RNA.regulation of transcription.bZIP transcription factor family														4			DOWN																							2		UP
OS02G0228900	LOC_Os02g13520.1	Similar to Auxin-responsive protein IAA18 (Indoleacetic acid-induced protein 18). (Os02t0228900-01)	RNA.regulation of transcription.Aux/IAA family	10			DOWN																																				2	UP
OS01G0513900	LOC_Os01g33040.1	Similar to Kinesin heavy chain (Fragment). (Os01t0513900-01)	cell.organisation														6					DOWN								3					UP
OS02G0235701	None	Conserved hypothetical protein. (Os02t0235701-00)	.														9			DOWN																							2		UP
OS02G0254600	LOC_Os02g15540.1	Conserved hypothetical protein. (Os02t0254600-01)	not assigned.unknown	10			DOWN																																				2	UP
OS02G0288400	LOC_Os02g18670.1	Similar to MRP-like ABC transporter. (Os02t0288400-00)	transport.ABC transporters and multidrug resistance systems														9			DOWN																							2		UP
OS02G0534400	LOC_Os02g33110.1,LOC_Os02g33110.2,LOC_Os02g33110.3	Cell wall invertase (EC 3.2.1.26). (Os02t0534400-01)	major CHO metabolism.degradation.sucrose.invertases.cell wall	9						DOWN																				8			DOWN										2			UP	UP
OS02G0543000	LOC_Os02g33820.1	Abscisic stress ripening protein 1. (Os02t0543000-01);Hypothetical conserved gene. (Os02t0543000-02);Similar to Abscisic stress ripening protein 1. (Os02t0543000-03);ABA/WDS induced protein family protein. (Os02t0543000-04);Abscisic stress ripening protein 1. (Os02t0543000-05)	not assigned.unknown																											8			DOWN										2			UP
OS02G0584700	LOC_Os02g37290.1	Heavy metal transport/detoxification protein domain containing protein. (Os02t0584700-01)	not assigned.unknown																											9			DOWN										2			UP
OS01G0524400	LOC_Os01g34050.1	Conserved hypothetical protein. (Os01t0524400-01)	not assigned.unknown	5							UP						7							DOWN	DOWN					8								UP
OS02G0591000	LOC_Os02g37834.1,LOC_Os02g37834.2,LOC_Os02g37834.3,LOC_Os02g37834.4,LOC_Os02g37834.5,LOC_Os02g37834.6	Conserved hypothetical protein. (Os02t0591000-01);Conserved hypothetical protein. (Os02t0591000-02)	not assigned.unknown																											8			DOWN										2			UP
OS01G0718500	LOC_Os01g52060.1	Protein of unknown function DUF1070 domain containing protein. (Os01t0718500-01)	not assigned.unknown	8								UP				DOWN	5									DOWN			DOWN	7							DOWN		DOWN			DOWN	6
OS02G0640300	LOC_Os02g42740.1	Similar to Membrane steroid binding protein 1 (AtMP1). (Os02t0640300-01)	redox.ascorbate and glutathione	10			DOWN																																				2	UP
OS01G0720500	LOC_Os01g52240.1	Similar to Type I chlorophyll a/b-binding protein b (Fragment). (Os01t0720500-01);Non-protein coding transcript. (Os01t0720500-02)	PS.lightreaction.photosystem II.LHC-II	9		DOWN			DOWN		DOWN						6					DOWN		UP						5	UP			UP	UP	UP							7						DOWN
OS01G0721400	LOC_Os01g52340.1	NB-ARC domain containing protein. (Os01t0721400-01)	not assigned.unknown	5								UP					5									DOWN				7							DOWN		DOWN				3
OS02G0711400	LOC_Os02g48150.1	Conserved hypothetical protein. (Os02t0711400-01)	not assigned.unknown																											8			DOWN										2			UP
OS01G0537250	LOC_Os01g35330.1,LOC_Os01g35330.2	Protein of unknown function DUF3778 domain containing protein. (Os01t0537250-01)	not assigned.unknown														1		UP											8		DOWN
OS01G0538000	LOC_Os01g35580.1,LOC_Os01g35580.2,LOC_Os01g35580.3,LOC_Os01g35580.4,LOC_Os01g35580.5,LOC_Os01g35580.6,LOC_Os01g35580.7,LOC_Os01g35580.8	Conserved hypothetical protein. (Os01t0538000-01);Similar to cDNA, clone: J065161O13, full insert sequence. (Os01t0538000-02);Similar to cDNA, clone: J065161O13, full insert sequence. (Os01t0538000-03);Similar to cDNA, clone: J065161O13, full insert sequence. (Os01t0538000-04)	not assigned.unknown														1		UP											8		DOWN
OS01G0541000	LOC_Os01g35930.1	Transcriptional factor B3 family protein. (Os01t0541000-01)	not assigned.unknown														1		UP											8		DOWN
OS01G0542700	LOC_Os01g36220.1	bZIP transcription factor, bZIP-1 domain containing protein. (Os01t0542700-01)	not assigned.unknown	5								UP																		4							DOWN
OS02G0729400	LOC_Os02g49680.1	Similar to Extracellular calcium sensing receptor. (Os02t0729400-01)	misc.rhodanese														4			DOWN																							2		UP
OS02G0750400	LOC_Os02g51480.1	Pentatricopeptide repeat domain containing protein. (Os02t0750400-01)	development.unspecified	10			DOWN																																				2	UP
OS01G0545900	LOC_Os01g36540.1	Pentatricopeptide repeat domain containing protein. (Os01t0545900-00)	transport.misc														9		DOWN											10		UP
OS01G0546000	LOC_Os01g36550.1	Similar to predicted protein. (Os01t0546000-01)	protein.postranslational modification.kinase.receptor like cytoplasmatic kinase VII	5								UP																		4							DOWN
OS02G0761100	LOC_Os02g52360.1	Similar to Cyclophilin-40 (Expressed protein). (Os02t0761100-01)	cell.cycle.peptidylprolyl isomerase														9			DOWN																							2		UP
OS02G0781400	LOC_Os02g54060.1,LOC_Os02g54060.2	Similar to 20 kDa chaperonin, chloroplast precursor (Protein Cpn21) (Chloroplast protein Cpn10) (Chloroplast chaperonin 10) (Ch-CPN10). (Os02t0781400-02);Similar to Chaperonin. (Os02t0781400-03)	protein.folding														4			DOWN																							2		UP
OS01G0723400	LOC_Os01g52500.1,LOC_Os01g52500.2,LOC_Os01g52500.3,LOC_Os01g52500.4,LOC_Os01g52500.5	NADP-malic enzyme, Splicing variant (Os01t0723400-01);Similar to Malic enzyme. (Os01t0723400-02);NADP-malic enzyme, Salt and osmotic stress tolerance, Disease resistance (Os01t0723400-03);NADP-malic enzyme, Splicing variant (Os01t0723400-04);NADP-malic enzyme, Splicing variant (Os01t0723400-05)	TCA / org. transformation.other organic acid transformaitons.malic	3	DOWN							DOWN					1	UP	UP	UP										9		DOWN					UP		UP				9		DOWN
OS02G0813083	LOC_Os02g56810.1	Conserved hypothetical protein. (Os02t0813083-00)	not assigned.unknown														9			DOWN										8			DOWN										2		UP	UP
OS01G0550800	LOC_Os01g37000.1	Protein of unknown function DUF239, plant domain containing protein. (Os01t0550800-01)	protein.degradation	7							DOWN	DOWN					6							UP						9							UP
OS01G0551800	LOC_Os01g37110.1	Similar to protein ABIL1. (Os01t0551800-01)	cell.organisation														1		UP											8		DOWN
OS02G0829500	LOC_Os02g58260.1	Beta-lactamase-like domain containing protein. (Os02t0829500-01);Beta-lactamase-like domain containing protein. (Os02t0829500-02);Similar to Zn-dependent hydrolases, including glyoxylases. (Os02t0829500-03)	not assigned.unknown	10			DOWN										4			DOWN																							2	UP	UP
OS03G0103200	LOC_Os03g01300.1	Similar to Physical impedance induced protein. (Os03t0103200-01)	misc.protease inhibitor/seed storage/lipid transfer protein (LTP) family protein														9			DOWN																							2		UP
OS03G0109900	LOC_Os03g01940.1,LOC_Os03g01940.2,LOC_Os03g01940.3	Peptidase, trypsin-like serine and cysteine domain containing protein. (Os03t0109900-01);Hypothetical conserved gene. (Os03t0109900-02);Peptidase cysteine/serine, trypsin-like domain containing protein. (Os03t0109900-03)	not assigned.unknown														9			DOWN										8			DOWN										2		UP	UP
OS03G0117100	LOC_Os03g02590.2,LOC_Os03g02590.3,LOC_Os03g02590.4	Peroxisomal protein, Response to salt and low nitrogen stresses (Os03t0117100-01);Peroxisomal biogenesis factor 11 family protein. (Os03t0117100-02)	protein.targeting.peroxisomes														4			DOWN										9			DOWN										2		UP	UP
OS03G0126850	None	Conserved hypothetical protein. (Os03t0126850-01)	.														9			DOWN																							2		UP
OS03G0131200	LOC_Os03g03910.1	Catalase, Hydrogen peroxide-induced leaf cell death (Os03t0131200-01);Similar to Catalase isozyme 2 (EC 1.11.1.6). (Os03t0131200-02)	redox.dismutases and catalases	10			DOWN																																				2	UP
OS03G0147150	LOC_Os03g05360.1	Similar to UDP-glucose 6-dehydrogenase. (Os03t0147150-00)	cell wall.precursor synthesis.UGD																											8			DOWN										2			UP
OS03G0153900	LOC_Os03g05900.1,LOC_Os03g05900.2	Aromatic-ring hydroxylase family protein. (Os03t0153900-01)	misc.oxidases - copper, flavone etc.	10			DOWN										9			DOWN																							2	UP	UP
OS01G0726700	LOC_Os01g52690.1	Conserved hypothetical protein. (Os01t0726700-01)	development.unspecified	2			UP										2			UP										10			UP										9	DOWN	DOWN	DOWN
OS03G0169800	LOC_Os03g07370.1	HNH endonuclease domain containing protein. (Os03t0169800-01)	DNA.synthesis/chromatin structure	10			DOWN										9			DOWN																							2	UP	UP
OS03G0176900	LOC_Os03g07980.1	Conserved hypothetical protein. (Os03t0176900-01)	not assigned.unknown	10			DOWN																																				2	UP
OS03G0183850	LOC_Os03g08560.1	Hypothetical protein. (Os03t0183850-00)	.	10			DOWN																																				2	UP
OS01G0569800	None	Conserved hypothetical protein. (Os01t0569800-01)	.	2							UP						7							DOWN
OS01G0729600	LOC_Os01g52900.1	Pyridoxal phosphate-dependent transferase, major region, subdomain 1 domain containing protein. (Os01t0729600-01)	not assigned.unknown	8								UP				DOWN	5									DOWN			DOWN	6							DOWN		DOWN			DOWN	6
OS03G0226400	LOC_Os03g12530.1	Manganese transporter, Cation diffusion facilitator (CDF) family member, Mn tolerance (Os03t0226400-01);Similar to Metal tolerance protein 4. (Os03t0226400-02)	transport.metal	10			DOWN																																				2	UP
OS01G0585300	LOC_Os01g40310.1	Protein of unknown function DUF1118 family protein. (Os01t0585300-01)	not assigned.unknown	7							DOWN						4							UP
OS03G0258200	LOC_Os03g15270.1	Alpha/beta hydrolase fold-3 domain containing protein. (Os03t0258200-01)	Biodegradation of Xenobiotics																											8			DOWN										2			UP
OS01G0587900	LOC_Os01g40540.1	Similar to OSIGBa0125M19.6 protein. (Os01t0587900-00)	misc.myrosinases-lectin-jacalin														7					UP								9					DOWN
OS03G0270500	LOC_Os03g16390.1	Protein of unknown function DUF668 family protein. (Os03t0270500-01)	not assigned.unknown	10			DOWN																							8			DOWN										2	UP		UP
OS03G0271300	LOC_Os03g16450.1	Similar to Pentatricopeptide repeat protein PPR868-14. (Os03t0271300-01)	RNA.regulation of transcription	10			DOWN										9			DOWN																							2	UP	UP
OS03G0273800	LOC_Os03g16670.1	HAD-superfamily hydrolase, subfamily IA, variant 3 domain containing protein. (Os03t0273800-01)	not assigned.unknown																											9						DOWN							2						UP
OS03G0274950	None	Hypothetical protein. (Os03t0274950-00)	.														9			DOWN										8			DOWN										2		UP	UP
OS03G0315400	LOC_Os03g20090.1	Similar to Typical P-type R2R3 Myb protein (Fragment). (Os03t0315400-01)	RNA.regulation of transcription.MYB domain transcription factor family	10			DOWN																																				2	UP
OS01G0595201	LOC_Os01g41200.1	Similar to metal ion binding protein. (Os01t0595201-00)	metal handling.binding, chelation and storage	7							DOWN						6							UP
OS01G0736100	LOC_Os01g53430.1	UDP-glucuronosyl/UDP-glucosyltransferase family protein. (Os01t0736100-01);UDP-glucuronosyl/UDP-glucosyltransferase family protein. (Os01t0736100-02)	misc.UDP glucosyl and glucoronyl transferases	8								UP				DOWN	5												DOWN	7							DOWN		DOWN			DOWN	7
OS01G0597800	LOC_Os01g41430.1	UDP-glucuronosyl/UDP-glucosyltransferase family protein. (Os01t0597800-01)	misc.UDP glucosyl and glucoronyl transferases	5							UP	UP					7							DOWN						4							DOWN
OS01G0600900	LOC_Os01g41710.1	Chlorophyll a-b binding protein 2, chloroplast precursor (LHCII type I CAB-2) (LHCP). (Os01t0600900-02);Similar to Chlorophyll a-b binding protein 2, chloroplastic. (Os01t0600900-03)	PS.lightreaction.photosystem II.LHC-II	7							DOWN						4							UP
OS01G0601000	LOC_Os01g41720.1	Mg2+ transporter protein, CorA-like/Zinc transport protein ZntB domain containing protein. (Os01t0601000-00)	transport.unspecified cations														9											DOWN		9											UP
OS01G0740700	None	Hypothetical protein. (Os01t0740700-01)	.	8			DOWN				UP					DOWN	5			DOWN				DOWN		DOWN			DOWN	7			DOWN			DOWN						DOWN	6	UP	UP	UP			UP
OS03G0570800	LOC_Os03g37411.1	Multi antimicrobial extrusion protein MatE family protein. (Os03t0570800-01)	transport.misc	10			DOWN																																				2	UP
OS03G0598900	None	Similar to predicted protein. (Os03t0598900-01)	.																											9			DOWN										2			UP
OS03G0676400	LOC_Os03g47280.1	VQ domain containing protein. (Os03t0676400-01)	not assigned.unknown	9						DOWN																																	2				UP
OS01G0750300	LOC_Os01g54620.1	Similar to Cellulose synthase (Fragment). (Os01t0750300-01);Similar to cDNA clone:J023093O20, full insert sequence. (Os01t0750300-02);Similar to cDNA clone:J023093O20, full insert sequence. (Os01t0750300-03)	cell wall.cellulose synthesis.cellulose synthase	3			UP					DOWN					1			UP										9							UP						9	DOWN	DOWN
OS01G0606200	LOC_Os01g42150.1	Conserved hypothetical protein. (Os01t0606200-00)	not assigned.unknown	7								DOWN					7								DOWN					9							UP	UP
OS01G0763900	LOC_Os01g55820.1	X8 domain containing protein. (Os01t0763900-01)	misc.beta 1,3 glucan hydrolases	5							UP	UP					7							DOWN		DOWN				4							DOWN		DOWN				7
OS01G0607200	LOC_Os01g42234.1,LOC_Os01g42234.2	Amino acid permease subfamily protein. (Os01t0607200-01);Similar to amino acid permease family protein. (Os01t0607200-02)	transport.amino acids	7								DOWN																		9							UP
OS01G0608300	LOC_Os01g42320.1	Similar to aspartic proteinase nepenthesin-2. (Os01t0608300-00)	RNA.regulation of transcription.unclassified	7								DOWN																		9							UP
OS03G0734200	LOC_Os03g52380.1	Conserved hypothetical protein. (Os03t0734200-01)	not assigned.unknown																											8			DOWN										2			UP
OS01G0764800	LOC_Os01g55940.1	Indole-3-acetic acid (IAA)-amido synthetase, Disease resistance, Abiotic stress tolerance (Os01t0764800-01)	hormone metabolism.auxin.induced-regulated-responsive-activated	8												DOWN	5												DOWN	7												DOWN	7
OS03G0790500	LOC_Os03g57640.1	Alpha/beta hydrolase fold-3 domain containing protein. (Os03t0790500-01)	Biodegradation of Xenobiotics																											8			DOWN			DOWN							2			UP			UP
OS01G0619900	LOC_Os01g43230.1,LOC_Os01g43230.2,LOC_Os01g43230.3	Similar to DNA binding. (Os01t0619900-01)	not assigned.unknown	7							DOWN	DOWN					4							UP						9							UP
OS03G0808900	LOC_Os03g59430.2	Similar to Seed imbibition protein (Fragment). (Os03t0808900-01)	minor CHO metabolism.raffinose family.raffinose synthases.putative	10			DOWN																							8			DOWN										2	UP		UP
OS01G0621600	LOC_Os01g43350.1	Serine/threonine protein kinase-related domain containing protein. (Os01t0621600-01)	protein.postranslational modification	7							DOWN	DOWN					4							UP						9							UP
OS03G0817200	LOC_Os03g60260.1	Amino acid transporter, transmembrane domain containing protein. (Os03t0817200-01)	transport.amino acids																											8			DOWN										2			UP
OS01G0623600	LOC_Os01g43490.1	Glycoside hydrolase, family 28 protein. (Os01t0623600-01)	cell wall.degradation.pectate lyases and polygalacturonases	10		DOWN											9		DOWN											5	UP	UP
OS03G0820300	LOC_Os03g60560.1	TFIIIA-type zinc finger protein, Transcription activator, Abiotic stress tolerance (Os03t0820300-01)	not assigned.unknown	10			DOWN																							8			DOWN										2	UP		UP
OS03G0820400	LOC_Os03g60570.1	Similar to ZPT2-13. (Os03t0820400-01)	not assigned.unknown																											8			DOWN										2			UP
OS03G0822400	LOC_Os03g60760.1	Conserved hypothetical protein. (Os03t0822400-01)	not assigned.unknown																											8			DOWN										2			UP
OS01G0631200	LOC_Os01g44050.1	Similar to siroheme uroporphyrinogen methyltransferase1. (Os01t0631200-01)	tetrapyrrole synthesis.uroporphyrin-III C-methyltransferase	10	DOWN												1	UP				UP								8					DOWN
OS03G0826800	LOC_Os03g61150.1,LOC_Os03g61150.2,LOC_Os03g61150.3	Conserved hypothetical protein. (Os03t0826800-01)	not assigned.unknown																											8			DOWN										2			UP
OS03G0826900	LOC_Os03g61160.1,LOC_Os03g61160.2,LOC_Os03g61160.3,LOC_Os03g61160.4,LOC_Os03g61160.5	Conserved hypothetical protein. (Os03t0826900-01)	not assigned.unknown																											8			DOWN										2			UP
OS01G0768600	LOC_Os01g56270.1,LOC_Os01g56270.2	Conserved hypothetical protein. (Os01t0768600-01)	not assigned.unknown	1	UP			UP			UP			UP			8	DOWN	DOWN	DOWN	DOWN	DOWN	DOWN	DOWN	DOWN	DOWN	DOWN	DOWN	DOWN	2		UP			UP			UP			UP		1		UP			UP
OS03G0830400	LOC_Os03g61490.1	PGPS/D12. (Os03t0830400-01)	not assigned.unknown																											8			DOWN										2			UP
OS03G0838500	LOC_Os03g62210.1	Peptidase S8, subtilisin-related domain containing protein. (Os03t0838500-01)	not assigned.unknown	10			DOWN										9			DOWN																							2	UP	UP
OS03G0853350	None	Hypothetical gene. (Os03t0853350-00)	.	10			DOWN																																				2	UP
OS01G0635400	LOC_Os01g44394.1	Similar to mRNA-associated protein mrnp 41 (Rae1 protein homolog). (Os01t0635400-01);Similar to rae1-like protein. (Os01t0635400-02)	RNA.processing														9		DOWN											10		UP
OS01G0636400	LOC_Os01g44960.1	Alpha/beta hydrolase family protein. (Os01t0636400-01)	not assigned.unknown	7							DOWN	DOWN					6							UP						9							UP
OS01G0637500	LOC_Os01g45060.1	Similar to polygalacturonase. (Os01t0637500-00)	cell wall.degradation.pectate lyases and polygalacturonases	7							DOWN						6							UP
OS01G0638000	LOC_Os01g45110.1	UDP-glucuronosyl/UDP-glucosyltransferase family protein. (Os01t0638000-01)	misc.UDP glucosyl and glucoronyl transferases	5							UP	UP					7							DOWN						4							DOWN
OS01G0776300	LOC_Os01g56850.1	Protein of unknown function DUF26 domain containing protein. (Os01t0776300-01)	not assigned.unknown	9											DOWN		10					DOWN			DOWN			DOWN		5					UP			UP		UP	UP	UP	4
OS04G0253000	LOC_Os04g18090.1	Similar to Histone H1. (Os04t0253000-01)	DNA.synthesis/chromatin structure.histone	10			DOWN																																				2	UP
OS01G0778100	LOC_Os01g57020.1	Hypothetical conserved gene. (Os01t0778100-01)	not assigned.unknown	2			UP										2			UP										4			UP										9	DOWN	DOWN	DOWN
OS04G0379700	LOC_Os04g31040.1,LOC_Os04g31040.3	Similar to Violaxanthin de-epoxidase. (Os04t0379700-01)	secondary metabolism.isoprenoids.carotenoids.violaxanthin de-epoxidase	10			DOWN																																				2	UP
OS04G0392300	LOC_Os04g32190.1	Hypothetical conserved gene. (Os04t0392300-00)	not assigned.unknown	10			DOWN																																				2	UP
OS01G0642200	LOC_Os01g45470.1	Conserved hypothetical protein. (Os01t0642200-01)	not assigned.unknown	7							DOWN						6							UP
OS04G0447600	LOC_Os04g37480.1,LOC_Os04g37480.2	Similar to NADPH-dependent codeinone reductase (EC 1.1.1.247). (Os04t0447600-01)	minor CHO metabolism.others														9			DOWN																							2		UP
OS04G0447800	LOC_Os04g37500.1	Glutamate decarboxylase (EC 4.1.1.15). (Os04t0447800-01)	amino acid metabolism.synthesis.central amino acid metabolism.GABA.Glutamate decarboxylase	10			DOWN																																				2	UP
OS04G0467901	LOC_Os04g39280.1,LOC_Os04g39280.2	Similar to OSIGBa0128P10.5 protein. (Os04t0467901-00)	DNA.synthesis/chromatin structure	9						DOWN																																	2				UP
OS04G0507100	LOC_Os04g42800.1,LOC_Os04g42800.2,LOC_Os04g42800.3,LOC_Os04g42800.4	Conserved hypothetical protein. (Os04t0507100-01);Similar to cDNA clone:J013060A10, full insert sequence. (Os04t0507100-02)	not assigned.unknown	9				DOWN		DOWN							4				UP																						2				UP
OS04G0509600	LOC_Os04g43070.1	Ammonium transporter, Ammonium uptake, Ammonium transport (Os04t0509600-01);Similar to OSIGBa0157K09-H0214G12.4 protein. (Os04t0509600-02)	transport.ammonium														1		UP											8		DOWN	DOWN										2			UP
OS01G0782300	None	Conserved hypothetical protein. (Os01t0782300-01)	.	9				DOWN									1				UP	UP	UP			UP				8					DOWN								8					DOWN
OS04G0584300	LOC_Os04g49490.1,LOC_Os04g49490.2	Similar to Catalytic/ protein phosphatase type 2C. (Os04t0584300-01)	protein.postranslational modification	10			DOWN																																				2	UP
OS04G0616600	LOC_Os04g52630.1	Serine/threonine protein kinase-related domain containing protein. (Os04t0616600-01)	signalling.receptor kinases.S-locus glycoprotein like														9			DOWN																							2		UP
OS04G0624900	None	Conserved hypothetical protein. (Os04t0624900-01)	.														9			DOWN																							2		UP
OS01G0788400	LOC_Os01g57854.1	Similar to Pectinesterase (EC 3.1.1.11) (Fragment). (Os01t0788400-01)	cell wall.pectin*esterases.PME	8												DOWN	5									DOWN			DOWN	6									DOWN			DOWN	6
OS01G0789000	LOC_Os01g57920.1	Hypothetical conserved gene. (Os01t0789000-00)	not assigned.unknown	2			UP					UP			UP	UP	1			UP									UP	4							DOWN			DOWN			8	DOWN	DOWN
OS04G0668800	LOC_Os04g57310.1,LOC_Os04g57310.2	Putative thiol-disulphide oxidoreductase DCC family protein. (Os04t0668800-01)	not assigned.unknown														9			DOWN																							2		UP
OS01G0659800	LOC_Os01g47040.1	C2 calcium-dependent membrane targeting domain containing protein. (Os01t0659800-01)	stress.abiotic.cold	10		DOWN																								10	UP
OS04G0677033	LOC_Os04g58055.1	Similar to H0402C08.3 protein. (Os04t0677033-01)	not assigned.unknown														9			DOWN																							2		UP
OS04G0682100	LOC_Os04g58570.1	C2 calcium/lipid-binding region, CaLB domain containing protein. (Os04t0682100-01)	not assigned.unknown														4						UP																				2					DOWN
OS01G0660700	LOC_Os01g47130.1	Protein of unknown function DUF295 family protein. (Os01t0660700-01)	not assigned.unknown	5							UP	UP					7							DOWN						4							DOWN
OS05G0110800	LOC_Os05g02010.1,LOC_Os05g02010.2,LOC_Os05g02010.3,LOC_Os05g02010.4	Conserved hypothetical protein. (Os05t0110800-01);Similar to predicted protein. (Os05t0110800-02)	not assigned.unknown	10			DOWN																																				2	UP
OS05G0111300	LOC_Os05g02070.2,LOC_Os05g02070.3	Similar to B22EL8 protein. (Os05t0111300-01);Similar to Metallothionein. (Os05t0111300-02)	not assigned.unknown																											8			DOWN										2			UP
OS01G0663051	LOC_Os01g47370.1	Similar to SANT/MYB protein. (Os01t0663051-00)	not assigned.unknown	7							DOWN						6							UP
OS05G0123300	LOC_Os05g03200.1	Defects-in-morphology protein 1-like, mitochondrial domain containing protein. (Os05t0123300-00)	not assigned.unknown	10			DOWN																																				2	UP
OS05G0151200	LOC_Os05g05930.1	TspO/MBR-related protein family protein. (Os05t0151200-01)	not assigned.unknown														9			DOWN																							2		UP
OS01G0802700	LOC_Os01g58860.1	Auxin efflux carrier domain containing protein. (Os01t0802700-01)	hormone metabolism.auxin.signal transduction	5		UP						UP					1		UP											8	DOWN	DOWN	DOWN				DOWN		DOWN				3			UP
OS05G0170600	LOC_Os05g07830.1,LOC_Os05g07840.1	Similar to CLE family OsCLE503 protein. (Os05t0170600-01)	not assigned.unknown																											8			DOWN										2			UP
OS05G0170950	LOC_Os05g07870.1	Similar to Plastid phosphoenolpyruvate/phosphate translocator. (Os05t0170950-00)	transport.metabolite transporters at the envelope membrane																											8			DOWN										2			UP
OS05G0171200	LOC_Os05g07890.1	Embryo-specific 3 family protein. (Os05t0171200-01)	development.unspecified	10			DOWN																																				2	UP
OS05G0176400	LOC_Os05g08400.1	Zinc finger, CCCH-type domain containing protein. (Os05t0176400-01)	RNA.regulation of transcription.unclassified														9			DOWN																							2		UP
OS01G0676900	LOC_Os01g48530.1	Hypothetical conserved gene. (Os01t0676900-01)	not assigned.unknown	5	DOWN												1	UP
OS01G0677900	LOC_Os01g48610.1	Protein of unknown function DUF2921 domain containing protein. (Os01t0677900-01)	not assigned.unknown	7							DOWN	DOWN					4							UP						9							UP
OS01G0680950	None	Hypothetical gene. (Os01t0680950-01)	.	7							DOWN						6							UP
OS01G0810300	LOC_Os01g59530.1,LOC_Os01g59530.2	Similar to Calmodulin-like protein. (Os01t0810300-01)	signalling.calcium	9	DOWN			DOWN									1	UP	UP		UP									8		DOWN	DOWN										2			UP
OS01G0685300	LOC_Os01g49154.1	Conserved hypothetical protein. (Os01t0685300-01)	not assigned.unknown	7							DOWN						6							UP
OS01G0813800	LOC_Os01g59840.1	Similar to Beta-glucosidase 3. (Os01t0813800-01);Similar to cDNA, clone: J065127F19, full insert sequence. (Os01t0813800-02)	misc.gluco-, galacto- and mannosidases	3		UP	UP										1		UP	UP			UP							3	DOWN	DOWN				UP							8	DOWN	DOWN			DOWN	DOWN
OS05G0204600	LOC_Os05g11510.1	B-box zinc finger protein, Repressor of flowering under long and short-day conditions (Os05t0204600-01)	RNA.regulation of transcription.C2C2(Zn) CO-like, Constans-like zinc finger family														6			DOWN																							2		UP
OS05G0217800	LOC_Os05g12640.1,LOC_Os05g12640.2,LOC_Os05g12640.3,LOC_Os05g12640.4,LOC_Os05g12640.6	BURP domain containing protein. (Os05t0217800-01);Similar to BURP domain-containing protein 2. (Os05t0217800-02)	stress.abiotic.drought/salt																											9									UP				2
OS01G0692300	LOC_Os01g49740.1	Protein of unknown function DUF827, plant domain containing protein. (Os01t0692300-01)	not assigned.unknown	7								DOWN																		9							UP
OS05G0269200	LOC_Os05g18670.1	Similar to inner membrane transport protein. (Os05t0269200-00)	transport.metabolite transporters at the mitochondrial membrane	10								UP	UP																	4							DOWN						2
OS05G0303700	LOC_Os05g23800.1	Hypothetical conserved gene. (Os05t0303700-00)	RNA.RNA binding																											8			DOWN										2			UP
OS05G0310750	LOC_Os05g24580.1	UPF0103/Mediator of ErbB2-driven cell motility (Memo-related) domain containing protein. (Os05t0310750-00)	not assigned.unknown																											8			DOWN										2			UP
OS05G0324700	LOC_Os05g25920.1	Conserved hypothetical protein. (Os05t0324700-01)	not assigned.unknown	9			DOWN			DOWN																				9						DOWN							2	UP			UP		UP
OS01G0818700	LOC_Os01g60280.1	Leucine-rich repeat, N-terminal domain containing protein. (Os01t0818700-01)	protein.postranslational modification.kinase.receptor like cytoplasmatic kinase VII	3			UP										2			UP										10			UP										9	DOWN	DOWN	DOWN
OS01G0825800	LOC_Os01g61044.1,LOC_Os01g61044.2	Amino acid transporter, transmembrane domain containing protein. (Os01t0825800-01);Similar to Amino acid-polyamine transporter. (Os01t0825800-02)	transport.amino acids	2	DOWN	UP	UP										1	UP	UP	UP										8	DOWN	DOWN											8	DOWN	DOWN
OS05G0365200	LOC_Os05g30210.1	Conserved hypothetical protein. (Os05t0365200-01)	not assigned.unknown	9						DOWN																																	2				UP
OS01G0837200	LOC_Os01g62010.1	Similar to esterase/lipase/thioesterase family protein. (Os01t0837200-01)	lipid metabolism.lipid degradation.lipases	8								UP					5									DOWN				4							DOWN		DOWN				7
OS01G0838600	LOC_Os01g62130.1	Zinc finger, C2H2-like domain containing protein. (Os01t0838600-00)	RNA.regulation of transcription.C2H2 zinc finger family	2			UP					UP					1		UP	UP										4		DOWN					DOWN						9	DOWN	DOWN
OS01G0847100	LOC_Os01g62830.1	Conserved hypothetical protein. (Os01t0847100-01)	not assigned.unknown	8								UP			UP	DOWN	5												DOWN	6							DOWN		DOWN	DOWN		DOWN	7
OS01G0702700	LOC_Os01g50720.1	Similar to Transcription factor MYB86 (Myb-related protein 86) (AtMYB86) (Myb homolog 4) (AtMyb4). (Os01t0702700-01)	RNA.regulation of transcription.MYB domain transcription factor family	7							DOWN						6							UP
OS01G0850550	LOC_Os01g63180.1	Similar to Laccase-6. (Os01t0850550-00)	secondary metabolism.simple phenols	7							DOWN	DOWN	DOWN				6							UP						9							UP						5
OS05G0487300	LOC_Os05g40890.2	Conserved hypothetical protein. (Os05t0487300-01);Conserved hypothetical protein. (Os05t0487300-02)	not assigned.unknown	10	DOWN		DOWN			DOWN							4	UP																									2	UP			UP
OS01G0852100	LOC_Os01g63280.1,LOC_Os01g63280.2,LOC_Os01g63280.3	Conserved hypothetical protein. (Os01t0852100-01)	protein.postranslational modification.kinase.receptor like cytoplasmatic kinase VII	3			UP										2			UP										10			UP										9	DOWN	DOWN	DOWN
OS05G0494200	LOC_Os05g41460.1,LOC_Os05g41460.2	Similar to Cystatin (Fragment). (Os05t0494200-01);Similar to Cysteine proteinase inhibitor-II (Oryzacystatin-II). (Os05t0494200-02)	not assigned.unknown														7			DOWN										8			DOWN										2		UP	UP
OS05G0516700	LOC_Os05g44060.1	Conserved hypothetical protein. (Os05t0516700-01)	not assigned.unknown	10			DOWN																							8			DOWN										2	UP		UP
OS05G0530300	LOC_Os05g45400.1	Conserved hypothetical protein. (Os05t0530300-01)	not assigned.unknown																											8			DOWN										2			UP
OS01G0715900	LOC_Os01g51810.1	Pentatricopeptide repeat domain containing protein. (Os01t0715900-01)	RNA.processing														4		DOWN											10		UP
OS05G0531700	LOC_Os05g45510.1	Glycoside hydrolase, subgroup, catalytic domain domain containing protein. (Os05t0531700-01)	not assigned.unknown	10			DOWN																																				2	UP
OS05G0535800	LOC_Os05g45920.1	Similar to F14O23.10 protein. (Os05t0535800-00)	protein.synthesis.ribosomal protein.prokaryotic.unknown organellar.30S subunit.S1														4			DOWN																							2		UP
OS01G0857950	None	Hypothetical gene. (Os01t0857950-01)	.	2			UP										2			UP										10			UP										9	DOWN	DOWN	DOWN
OS01G0719300	LOC_Os01g52130.1	Similar to Sulfate transporter 3.1 (AST12) (AtST1). (Os01t0719300-01)	transport.sulphate	7							DOWN						6							UP
OS01G0719700	LOC_Os01g52170.1	Similar to HCF101 (HIGH-CHLOROPHYLL-FLUORESCENCE 101); ATP binding. (Os01t0719700-00)	protein.assembly and cofactor ligation														4					UP								9					DOWN
OS05G0553400	LOC_Os05g48010.1	Similar to Myb-related transcription factor-like protein (MYB transcription factor). (Os05t0553400-01)	RNA.regulation of transcription.MYB domain transcription factor family	9						DOWN																																	2				UP
OS05G0561400	LOC_Os05g48740.1	Conserved hypothetical protein. (Os05t0561400-00)	not assigned.unknown	10			DOWN																							8			DOWN										2	UP		UP
OS01G0720700	LOC_Os01g52260.1	Similar to satase isoform I. (Os01t0720700-00)	amino acid metabolism.synthesis.serine-glycine-cysteine group.cysteine.SAT	9				DOWN									4				UP
OS05G0583950	LOC_Os05g50690.1	Hypothetical conserved gene. (Os05t0583950-00)	development.unspecified														9			DOWN																							2		UP
OS05G0594100	LOC_Os05g51590.1	Similar to GDA2 protein. (Os05t0594100-01);Similar to GDA2 protein. (Os05t0594100-02)	stress.abiotic.touch/wounding	10			DOWN																							8			DOWN										2	UP		UP
OS06G0111300	LOC_Os06g02120.1,LOC_Os06g02120.2,LOC_Os06g02120.3	Hypothetical conserved gene. (Os06t0111300-00)	development.unspecified	9			DOWN																																				2	UP
OS01G0725400	LOC_Os01g52610.1	Uncharacterised protein family UPF0497, trans-membrane plant subgroup domain containing protein. (Os01t0725400-01)	not assigned.unknown	9					DOWN																					3				UP
OS01G0725900	LOC_Os01g52650.1	Similar to arabinogalactan protein. (Os01t0725900-01)	not assigned.unknown	5								UP																		4							DOWN
OS06G0114651	LOC_Os06g02440.1	Hypothetical gene. (Os06t0114651-00)	.	10			DOWN																							8			DOWN										2	UP		UP
OS01G0863100	LOC_Os01g64330.1	Similar to H0423H10.6 protein. (Os01t0863100-01)	not assigned.unknown	8												DOWN	7												DOWN	8			DOWN									DOWN	3			UP
OS01G0864300	LOC_Os01g64450.1	Harpin-induced 1 domain containing protein. (Os01t0864300-01)	stress.biotic	8		UP					UP	UP				DOWN	5		UP					DOWN		DOWN				6	DOWN	DOWN					DOWN		DOWN			DOWN	6
OS01G0866400	LOC_Os01g64660.1,LOC_Os01g64660.2,LOC_Os01g64660.3,LOC_Os01g64660.4	Similar to Fructose-1,6-bisphosphatase (EC 3.1.3.11) (Fragment). (Os01t0866400-01)	PS.calvin cycle.FBPase	7							DOWN	DOWN	DOWN				6							UP						9							UP						5
OS01G0870201	LOC_Os01g64990.1,LOC_Os01g64990.2	Similar to GPI transamidase subunit PIG-U family protein. (Os01t0870201-00)	.	3			UP										2			UP										10			UP										9	DOWN	DOWN	DOWN
OS01G0734000	LOC_Os01g53260.1	Similar to WRKY DNA binding protein. (Os01t0734000-01)	RNA.regulation of transcription.WRKY domain transcription factor family	7							DOWN						6							UP
OS01G0871500	LOC_Os01g65100.1,LOC_Os01g65100.2,LOC_Os01g65100.3	TGF-beta receptor, type I/II extracellular region family protein. (Os01t0871500-01)	transport.peptides and oligopeptides	2				UP		UP							7				DOWN	DOWN								3					UP	UP							8				DOWN		DOWN
OS06G0145800	LOC_Os06g05350.1	Similar to Whirly family nucleic acid binding protein. (Os06t0145800-00)	RNA.regulation of transcription.putative transcription regulator	10			DOWN																																				2	UP
OS06G0147000	LOC_Os06g05430.1	Conserved hypothetical protein. (Os06t0147000-01)	not assigned.unknown														9			DOWN																							2		UP
OS06G0168700	LOC_Os06g07220.1	Similar to Prolin rich protein. (Os06t0168700-01)	misc.protease inhibitor/seed storage/lipid transfer protein (LTP) family protein	10		DOWN	DOWN																							3	UP												2	UP
OS01G0737401	LOC_Os01g53560.1	Similar to diphosphonucleotide phosphatase 2. (Os01t0737401-01)	DNA.repair	10											UP															8										DOWN
OS01G0737500	LOC_Os01g53570.1	Uncharacterised protein family UPF0005 domain containing protein. (Os01t0737500-01)	not assigned.unknown	10	DOWN												1	UP
OS06G0181700	LOC_Os06g08340.1	Pathogenesis-related transcriptional factor and ERF domain containing protein. (Os06t0181700-01)	hormone metabolism.ethylene.signal transduction														1		UP											8		DOWN	DOWN										2			UP
OS06G0192300	LOC_Os06g09260.1	Conserved hypothetical protein. (Os06t0192300-00)	not assigned.unknown														9			DOWN																							2		UP
OS01G0745400	None	Sec34-like protein family protein. (Os01t0745400-01)	.	9				DOWN									1				UP
OS01G0746000	LOC_Os01g54230.1	Similar to Phosphoenolpyruvate carboxylase. (Os01t0746000-00)	not assigned.unknown	5							UP	UP					7							DOWN						4							DOWN
OS01G0884800	LOC_Os01g66160.1	Pentatricopeptide repeat domain containing protein. (Os01t0884800-00)	RNA.regulation of transcription.MYB domain transcription factor family	5								UP				DOWN	5									DOWN				7							DOWN		DOWN			DOWN	7
OS01G0895200	LOC_Os01g67010.1	DOMON related domain containing protein. (Os01t0895200-01)	hormone metabolism.auxin.induced-regulated-responsive-activated	10												DOWN	4												DOWN	7												DOWN	7
OS06G0264800	LOC_Os06g15400.1	Similar to Threonine endopeptidase. (Os06t0264800-01);Non-protein coding transcript. (Os06t0264800-04)	not assigned.unknown	7							DOWN						6			DOWN				UP																			2		UP
OS06G0275800	LOC_Os06g16420.1,LOC_Os06g16420.2,LOC_Os06g16420.3	Amino acid transporter, transmembrane domain containing protein. (Os06t0275800-01);Amino acid transporter, transmembrane domain containing protein. (Os06t0275800-02);Amino acid transporter, transmembrane domain containing protein. (Os06t0275800-03)	transport.amino acids														4			DOWN																							2		UP
OS01G0753800	LOC_Os01g55000.1	Conserved hypothetical protein. (Os01t0753800-01)	not assigned.unknown	7							DOWN						6							UP
OS06G0288100	LOC_Os06g18000.1	Similar to Receptor-like protein kinase. (Os06t0288100-01)	signalling.receptor kinases.leucine rich repeat XI														1					UP								8					DOWN	DOWN							2						UP
OS01G0907600	LOC_Os01g67980.1	Cysteine protease, Negative regulator of cell death (Os01t0907600-01)	protein.degradation.cysteine protease	2		UP										DOWN	5		UP										DOWN	7	DOWN	DOWN										DOWN	7
OS06G0318500	LOC_Os06g21360.1	Similar to Sodium/hydrogen exchanger. (Os06t0318500-00)	transport.unspecified cations														9			DOWN																							2		UP
OS06G0498450	LOC_Os06g30310.1	Hypothetical conserved gene. (Os06t0498450-00)	major CHO metabolism.degradation.starch.glucan water dikinase	10			DOWN										9			DOWN																							2	UP	UP
OS01G0765900	LOC_Os01g56040.1	Zinc finger A20 and AN1 domain-containing stress-associated protein 3. (Os01t0765900-00)	RNA.regulation of transcription.unclassified														1		UP											8		DOWN
OS01G0911700	LOC_Os01g68370.1,LOC_Os01g68370.2,LOC_Os01g68370.3,LOC_Os01g68370.4	Similar to Regulatory protein viviparous-1. (Os01t0911700-01);Transcription activator VP1-rice. (Os01t0911700-02)	hormone metabolism.abscisic acid.signal transduction	8											UP	DOWN	5												DOWN	6										DOWN		DOWN	6
OS01G0914100	LOC_Os01g68580.1	Plant lipid transfer protein/seed storage/trypsin-alpha amylase inhibitor domain containing protein. (Os01t0914100-00)	not assigned.unknown	5		DOWN	DOWN				UP	UP					7							DOWN		DOWN				5	UP						DOWN						3	UP
OS01G0915200	LOC_Os01g68660.1	Similar to cysteine proteinase inhibitor B. (Os01t0915200-01)	not assigned.unknown	8								UP			UP	DOWN	5											UP	DOWN	6							DOWN		DOWN	DOWN	DOWN	DOWN	6
OS01G0923600	LOC_Os01g69910.1,LOC_Os01g69910.2,LOC_Os01g69910.3	Hypothetical conserved gene. (Os01t0923600-01);Ankyrin domain containing protein. (Os01t0923600-02);Hypothetical conserved gene. (Os01t0923600-03)	RNA.regulation of transcription.AtSR Transcription Factor family	2	UP			UP			UP			UP			10	DOWN	DOWN	DOWN	DOWN	DOWN	DOWN	DOWN	DOWN	DOWN	DOWN	DOWN	DOWN	5		UP			UP			UP			UP		3		UP			UP
OS06G0564800	LOC_Os06g36890.1	Similar to beta-1,4-mannosyltransferase. (Os06t0564800-01)	not assigned.unknown	9			DOWN																																				2	UP
OS01G0928600	LOC_Os01g70360.1	Serine palmitoyltransferase. (Os01t0928600-01)	lipid metabolism.''exotics'' (steroids, squalene etc).sphingolipids.serine C-palmitoyltransferase	8		UP	UP					UP				DOWN	5		UP	UP		UP				DOWN		UP	DOWN	6	DOWN	DOWN			DOWN		DOWN		DOWN		DOWN	DOWN	6	DOWN	DOWN
OS06G0651200	LOC_Os06g44190.1	Conserved hypothetical protein. (Os06t0651200-01)	not assigned.unknown																											8			DOWN										2			UP
OS06G0652200	LOC_Os06g44250.1	Similar to Hemolysin-III related family protein. (Os06t0652200-01)	not assigned.unknown																											9			DOWN										2			UP
OS06G0653200	LOC_Os06g44320.1	Basic helix-loop-helix dimerisation region bHLH domain containing protein. (Os06t0653200-01)	not assigned.unknown																											3						UP							2						DOWN
OS06G0681200	LOC_Os06g46740.1	Cupredoxin domain containing protein. (Os06t0681200-01)	misc.plastocyanin-like	5								UP																		7			DOWN				DOWN						2			UP
OS06G0691600	LOC_Os06g47640.1	EF-Hand type domain containing protein. (Os06t0691600-01)	not assigned.unknown														1		UP											8		DOWN	DOWN										2			UP
OS01G0787000	LOC_Os01g57730.1	Similar to Peroxidase (EC 1.11.1.7). (Os01t0787000-01);Similar to peroxidase 56. (Os01t0787000-02)	misc.peroxidases														4					UP								9					DOWN
OS06G0698400	LOC_Os06g48310.1	RNA recognition motif domain domain containing protein. (Os06t0698400-01)	RNA.RNA binding	10												DOWN																											2
OS06G0718100	LOC_Os06g50400.1	Similar to Alpha-expansin precursor. (Os06t0718100-01)	cell wall.modification	10			DOWN										9			DOWN																							2	UP	UP
OS06G0725300	LOC_Os06g50960.1	Barwin-related endoglucanase domain containing protein. (Os06t0725300-01)	cell wall.modification														9			DOWN																							2		UP
OS01G0791033	None	Similar to ribulose-1,5-bisphosphate carboxylase/oxygenase large subunit. (Os01t0791033-00)	.	7							DOWN						6							UP
OS06G0729300	LOC_Os06g51310.1,LOC_Os06g51310.2	Similar to AGO1 homologous protein. (Os06t0729300-01);Similar to Protein argonaute 1D. (Os06t0729300-02)	development.unspecified														6			DOWN																							2		UP
OS01G0800500	LOC_Os01g58640.1	Purple acid phosphatase, N-terminal domain containing protein. (Os01t0800500-01)	misc.acid and other phosphatases	10	DOWN												1	UP	UP											3		DOWN
OS01G0800900	LOC_Os01g58670.1	Conserved hypothetical protein. (Os01t0800900-01)	not assigned.unknown														7											DOWN		3											UP
OS07G0105300	None	Conserved hypothetical protein. (Os07t0105300-01);Conserved hypothetical protein. (Os07t0105300-02)	.	10			DOWN																																				2	UP
OS01G0803900	LOC_Os01g58970.1	Cytochrome P450 family protein. (Os01t0803900-01)	misc.cytochrome P450	10		DOWN																								5	UP
OS07G0106700	LOC_Os07g01600.1	Similar to disease resistance response protein 206. (Os07t0106700-01);Similar to Aminotransferase-like protein. (Os07t0106700-02)	stress.biotic	10			DOWN																																				2	UP
OS07G0115200	LOC_Os07g02430.1	Conserved hypothetical protein. (Os07t0115200-01)	not assigned.unknown														9			DOWN		DOWN								5					UP								2		UP
OS07G0124650	None	Hypothetical gene. (Os07t0124650-00)	.	9						DOWN																																	2				UP
OS07G0155200	LOC_Os07g06090.1	Uncharacterised protein family UPF0090 domain containing protein. (Os07t0155200-01)	not assigned.unknown	10			DOWN																																				2	UP
OS07G0259100	LOC_Os07g15540.1	Ethylene receptor, Ethylene response (Os07t0259100-01)	hormone metabolism.ethylene.signal transduction	10			DOWN																																				2	UP
OS01G0928700	LOC_Os01g70370.1	Similar to Serine palmitoyltransferase. (Os01t0928700-00)	lipid metabolism.''exotics'' (steroids, squalene etc).sphingolipids.serine C-palmitoyltransferase	8							UP	UP			UP	DOWN	5							DOWN		DOWN		UP	DOWN	6							DOWN		DOWN	DOWN	DOWN	DOWN	6
OS01G0937100	LOC_Os01g71090.1	Similar to Xylanase inhibitor precursor (Xylanase inhibitor TAXI-I). (Os01t0937100-01)	protein.degradation.aspartate protease	8								UP			UP	DOWN	5											UP	DOWN	6							DOWN		DOWN	DOWN	DOWN	DOWN	6
OS01G0814200	LOC_Os01g59880.1	Endonuclease/exonuclease/phosphatase domain containing protein. (Os01t0814200-01);Hypothetical conserved gene. (Os01t0814200-02)	DNA.synthesis/chromatin structure														6		DOWN											10		UP
OS01G0937500	LOC_Os01g71130.1	Peptidase aspartic, catalytic domain containing protein. (Os01t0937500-01)	protein.degradation.aspartate protease	8							UP	UP				DOWN	5							DOWN		DOWN			DOWN	6							DOWN		DOWN			DOWN	6
OS07G0406300	LOC_Os07g22350.1	Similar to Glucose-6-phosphate 1-dehydrogenase. (Os07t0406300-01);Similar to Glucose-6-phosphate 1-dehydrogenase precursor (EC 1.1.1.49). (Os07t0406300-02)	OPP.oxidative PP.G6PD	10			DOWN																																				2	UP
OS07G0434700	LOC_Os07g25410.1	Peptidase M24, methionine aminopeptidase family protein. (Os07t0434700-01);Peptidase M24 family protein. (Os07t0434700-02)	protein.degradation.metalloprotease														6									UP																	2
OS01G0937600	LOC_Os01g71140.1	Peptidase aspartic, catalytic domain containing protein. (Os01t0937600-01)	protein.degradation.aspartate protease	5							UP	UP					7							DOWN		DOWN				4							DOWN		DOWN				7
OS07G0463600	LOC_Os07g27970.1	O-methyltransferase, family 2 domain containing protein. (Os07t0463600-00)	secondary metabolism.phenylpropanoids	10			DOWN										9			DOWN																							2	UP	UP
OS07G0464600	LOC_Os07g28090.1	ABC transporter-like domain containing protein. (Os07t0464600-01)	transport.ABC transporters and multidrug resistance systems														9			DOWN		DOWN								5					UP								2		UP
OS01G0823700	LOC_Os01g60850.1	Protein of unknown function DUF641, plant domain containing protein. (Os01t0823700-01)	RNA.regulation of transcription.MYB domain transcription factor family														9		DOWN											10		UP
OS07G0467200	LOC_Os07g28400.1	Similar to Clone ZZD536 mRNA sequence. (Os07t0467200-01)	not assigned.unknown	9						DOWN							4									UP																	2				UP
OS01G0824800	LOC_Os01g60930.1	Conserved hypothetical protein. (Os01t0824800-01)	not assigned.unknown	7								DOWN																		9							UP
OS07G0474300	LOC_Os07g29190.1	Conserved hypothetical protein. (Os07t0474300-01)	not assigned.unknown	10			DOWN										4			DOWN																							2	UP	UP
OS01G0941200	LOC_Os01g71380.1	Similar to Glucan endo-1,3-beta-glucosidase GII precursor (EC 3.2.1.39) ((1->3)- beta-glucan endohydrolase GII) ((1->3)-beta-glucanase isoenzyme GII) (Beta-1,3-endoglucanase GII). (Os01t0941200-01)	misc.beta 1,3 glucan hydrolases.glucan endo-1,3-beta-glucosidase	10					UP		DOWN						1		UP			UP		UP						8		DOWN	DOWN	DOWN	DOWN								5			UP
OS01G0944100	LOC_Os01g71624.1,LOC_Os01g71624.2,LOC_Os01g71624.3,LOC_Os01g71624.4,LOC_Os01g71624.5	Conserved hypothetical protein. (Os01t0944100-01);Hypothetical protein. (Os01t0944100-02);Conserved hypothetical protein. (Os01t0944100-03)	not assigned.unknown	8												DOWN	9			DOWN									DOWN	7												DOWN	6		UP
OS01G0827300	LOC_Os01g61160.1	Putative laccase precursor, Abiotic stress response (Os01t0827300-01)	secondary metabolism.simple phenols	7							DOWN	DOWN					6							UP						9							UP
OS01G0830100	LOC_Os01g61410.1,LOC_Os01g61410.3,LOC_Os01g61410.4	Pyridine nucleotide-disulphide oxidoreductase, NAD-binding region domain containing protein. (Os01t0830100-01);Similar to ATNDI1/NDA1 (ALTERNATIVE NAD(P)H DEHYDROGENASE 1); NADH dehydrogenase. (Os01t0830100-02)	mitochondrial electron transport / ATP synthesis.NADH-DH.type II.internal matrix	3								DOWN																		9							UP
OS07G0516050	LOC_Os07g33224.1	Similar to predicted protein. (Os07t0516050-00)	not assigned.unknown	10			DOWN										9			DOWN																							2	UP	UP
OS07G0518100	LOC_Os07g33440.1	Cytochrome P450 family protein. (Os07t0518100-01)	misc.cytochrome P450	10		DOWN	DOWN																							5	UP												2	UP
OS07G0539900	LOC_Os07g35560.1,LOC_Os07g35560.2,LOC_Os07g35560.3	Similar to Beta-1,3-glucanase-like protein. (Os07t0539900-01)	misc.beta 1,3 glucan hydrolases.glucan endo-1,3-beta-glucosidase														9			DOWN																							2		UP
OS07G0557601	LOC_Os07g37150.1	Hypothetical gene. (Os07t0557601-00)	not assigned.unknown	10			DOWN										9			DOWN																							2	UP	UP
OS07G0567500	LOC_Os07g38010.1	Similar to predicted protein. (Os07t0567500-00)	not assigned.unknown	10			DOWN																																				2	UP
OS07G0601100	LOC_Os07g40986.1,LOC_Os07g40986.2	Similar to NADPH HC toxin reductase (Fragment). (Os07t0601100-01)	secondary metabolism.flavonoids.dihydroflavonols																											9			DOWN										2			UP
OS01G0839200	LOC_Os01g62200.1,LOC_Os01g62200.2	DUF966 family protein, Abiotic stress response (Os01t0839200-01)	not assigned.unknown	9							DOWN						4							UP
OS07G0604600	LOC_Os07g41340.1	Similar to B12D protein. (Os07t0604600-01)	development.unspecified	9		UP																								8	DOWN		DOWN										2			UP
OS01G0841600	LOC_Os01g62420.1,LOC_Os01g62420.2,LOC_Os01g62420.3,LOC_Os01g62420.4	Triose phosphate isomerase (EC 5.3.1.1), Abiotic stress response, Response to methylglyoxal (cytotoxin) (Os01t0841600-01)	PS.calvin cycle.TPI	5								UP																		4							DOWN
OS07G0617700	LOC_Os07g42590.1	Cyclin-like F-box domain containing protein. (Os07t0617700-01)	protein.degradation.ubiquitin.E3.SCF.FBOX	10						DOWN																				8						DOWN							2				UP		UP
OS01G0842600	LOC_Os01g62500.1	Similar to AAA-metalloprotease FtsH. (Os01t0842600-01)	protein.degradation.metalloprotease	7								DOWN																		9							UP
OS07G0618266	None	Hypothetical conserved gene. (Os07t0618266-00)	.	10			DOWN																							8			DOWN										2	UP		UP
OS01G0944700	LOC_Os01g71670.1	Similar to Beta-1,3-glucanase precursor. (Os01t0944700-01)	misc.beta 1,3 glucan hydrolases.glucan endo-1,3-beta-glucosidase	10	DOWN		DOWN		UP		DOWN						1	UP	UP			UP		UP	UP					8		DOWN	DOWN	DOWN	DOWN			DOWN					2	UP		UP
OS01G0948600	LOC_Os01g72009.1	Conserved hypothetical protein. (Os01t0948600-01)	not assigned.unknown	5								UP				DOWN	5		UP										DOWN	7		DOWN					DOWN		DOWN			DOWN	7
OS07G0646800	LOC_Os07g45260.1	Similar to Avr9/Cf-9 rapidly elicited protein 231. (Os07t0646800-01)	misc.UDP glucosyl and glucoronyl transferases	5							UP						9			DOWN				DOWN																			2		UP
OS01G0949750	LOC_Os01g72130.1	Similar to Glutathione S-transferase GST 28 (Fragment). (Os01t0949750-00)	misc.glutathione S transferases	7							DOWN	DOWN					6							UP					UP	9							UP					UP	4
OS07G0670000	LOC_Os07g47370.1	Pentatricopeptide repeat domain containing protein. (Os07t0670000-01);Hypothetical conserved gene. (Os07t0670000-02)	RNA.regulation of transcription.MYB domain transcription factor family														9		DOWN	DOWN										9		UP											2		UP
OS07G0674400	LOC_Os07g47750.1	Pollen Ole e 1 allergen/extensin domain containing protein. (Os07t0674400-01)	not assigned.unknown	7						UP							6			DOWN																							2		UP		DOWN
OS07G0676400	LOC_Os07g47950.1	Hypothetical conserved gene. (Os07t0676400-00)	not assigned.unknown	10			DOWN																																				2	UP
OS01G0849000	LOC_Os01g62980.1,LOC_Os01g62980.2	Hypothetical protein. (Os01t0849000-02)	misc.protease inhibitor/seed storage/lipid transfer protein (LTP) family protein	7							DOWN						6							UP
OS01G0849950	None	Hypothetical protein. (Os01t0849950-00)	.	2							UP						7							DOWN
OS07G0680600	LOC_Os07g48280.1,LOC_Os07g48280.2,LOC_Os07g48280.3	Protein of unknown function DUF3133 domain containing protein. (Os07t0680600-01);Hypothetical conserved gene. (Os07t0680600-02)	not assigned.unknown	10			DOWN																																				2	UP
OS07G0681400	LOC_Os07g48340.1,LOC_Os07g48340.2	Similar to Calcium-binding protein CAST. (Os07t0681400-01)	signalling.calcium	9						DOWN																																	2				UP
OS01G0952800	LOC_Os01g72370.1,LOC_Os01g72370.2,LOC_Os01g72370.3	Achaete-scute transcription factor related domain containing protein. (Os01t0952800-01);Conserved hypothetical protein. (Os01t0952800-02)	RNA.regulation of transcription.bHLH,Basic Helix-Loop-Helix family	2				UP						UP			10				DOWN	DOWN					DOWN	DOWN		5					UP	UP					UP	UP	4						DOWN
OS01G0955100	LOC_Os01g72530.1	Similar to Calmodulin-like protein (Fragment). (Os01t0955100-01)	signalling.calcium	10			DOWN										4			DOWN		UP								9			DOWN		DOWN								2	UP	UP	UP
OS07G0685500	LOC_Os07g48610.1	Alpha/beta hydrolase family protein. (Os07t0685500-01)	DNA.synthesis/chromatin structure	10			DOWN																																				2	UP
OS01G0854800	LOC_Os01g63540.1	Similar to Cytochrome P450 86A1 (EC 1.14.-.-) (CYPLXXXVI) (P450-dependent fatty acid omega-hydroxylase). (Os01t0854800-01)	misc.cytochrome P450	7								DOWN																		9							UP
OS01G0958200	LOC_Os01g72810.1	Curculin-like (mannose-binding) lectin domain containing protein. (Os01t0958200-01)	protein.postranslational modification	8								UP			UP	DOWN	5											UP	DOWN	6							DOWN			DOWN	DOWN	DOWN	6
OS07G0690900	LOC_Os07g49080.1	Glycosyl-phosphatidyl inositol-anchored, plant domain containing protein. (Os07t0690900-01)	cell wall.cellulose synthesis.COBRA	9			DOWN																																				2	UP
OS08G0102700	LOC_Os08g01220.1	Harpin-induced 1 domain containing protein. (Os08t0102700-01);Harpin-induced 1 domain containing protein. (Os08t0102700-02);Harpin-induced 1 domain containing protein. (Os08t0102700-03);Harpin-induced 1 domain containing protein. (Os08t0102700-04);Harpin-induced 1 domain containing protein. (Os08t0102700-05)	stress.biotic														1		UP											8		DOWN	DOWN										2			UP
OS01G0859300	LOC_Os01g64000.1,LOC_Os01g64000.2,LOC_Os01g64000.3	Similar to ABA response element binding factor (Fragment). (Os01t0859300-01)	RNA.regulation of transcription.bZIP transcription factor family														9		DOWN											7		UP
OS01G0860400	LOC_Os01g64100.1	Similar to Acidic endochitinase precursor (EC 3.2.1.14). (Os01t0860400-01)	stress.biotic	7							DOWN	DOWN					6							UP						9							UP
OS01G0861400	LOC_Os01g64230.1	Similar to Long cell-linked locus protein. (Os01t0861400-00)	not assigned.unknown	5							UP	UP					7							DOWN						4							DOWN
OS08G0130400	LOC_Os08g03630.1	AMP-dependent synthetase/ligase domain containing protein. (Os08t0130400-01)	Co-factor and vitamine metabolism.folate & vitamine K.o-Succinyl-BenzoylCoa Synthetase																											8			DOWN										2			UP
OS08G0137800	LOC_Os08g04340.1	Cupredoxin domain containing protein. (Os08t0137800-01)	misc.plastocyanin-like	9						DOWN																																	2				UP
OS01G0863800	LOC_Os01g64410.1	Protein of unknown function DUF623, plant domain containing protein. (Os01t0863800-00)	not assigned.unknown	7							DOWN						6							UP
OS08G0140300	LOC_Os08g04540.1	Aromatic L-amino acid decarboxylase (AADC), Senescence-induced serotonin biosynthesis (Os08t0140300-01)	secondary metabolism.N misc.alkaloid-like														5		UP											8		DOWN	DOWN									DOWN	2			UP
OS01G0968300	LOC_Os01g73720.1	Root cap family protein. (Os01t0968300-01)	development.late embryogenesis abundant	10	DOWN	DOWN	DOWN				UP						7	UP						DOWN						3	UP					UP							8	UP					DOWN
OS01G0865100	LOC_Os01g64520.1,LOC_Os01g64520.2	Similar to Uricase (Fragment). (Os01t0865100-01);Similar to Uricase. (Os01t0865100-02)	nucleotide metabolism.degradation	2		UP											1		UP			UP								8	DOWN	DOWN			DOWN
OS08G0167400	LOC_Os08g07040.1,LOC_Os08g07050.1	Hypothetical conserved gene. (Os08t0167400-00)	not assigned.unknown																											8			DOWN										2			UP
OS01G0868900	LOC_Os01g64860.1	Peptidase S8, subtilisin-related domain containing protein. (Os01t0868900-01);Similar to predicted protein. (Os01t0868900-02)	protein.degradation.subtilases	7							DOWN	DOWN					6							UP						9							UP
OS08G0173700	LOC_Os08g07700.1	Similar to Ethylene-responsive transcription factor 4 (Ethylene-responsive element binding factor 4) (Related to APETALA-2 protein 5) (EREBP-4) (AtERF4). (Os08t0173700-01)	RNA.regulation of transcription.AP2/EREBP, APETALA2/Ethylene-responsive element binding protein family														9			DOWN																							2		UP
OS01G0971000	LOC_Os01g73940.1	Conserved hypothetical protein. (Os01t0971000-02)	not assigned.unknown	10	DOWN		DOWN										1	UP	UP			UP								8		DOWN	DOWN		DOWN								2	UP		UP
OS01G0869800	LOC_Os01g64960.1,LOC_Os01g64960.2	22-kDa Photosystem II protein, Photoprotection (Os01t0869800-01)	PS.lightreaction.photosystem II.PSII polypeptide subunits	7							DOWN	DOWN					6							UP						9							UP
OS08G0282200	LOC_Os08g18079.1	Hypothetical protein. (Os08t0282200-01)	not assigned.unknown																											3			DOWN										2			UP
OS01G0871100	LOC_Os01g65070.1,LOC_Os01g65070.2	Alpha/beta hydrolase fold-1 domain containing protein. (Os01t0871100-01)	development.unspecified	7								DOWN																		9							UP
OS08G0447000	LOC_Os08g34720.1	Similar to D-3-phosphoglycerate dehydrogenase. (Os08t0447000-01)	amino acid metabolism.synthesis.serine-glycine-cysteine group.serine.phosphoglycerate dehydrogenase	10			DOWN	DOWN									4				UP																						2	UP
OS01G0871600	LOC_Os01g65110.1	Similar to Peptide transporter PTR2-B. (Os01t0871600-01)	transport.peptides and oligopeptides	7								DOWN																		5							UP
OS01G0872566	None	Hypothetical protein. (Os01t0872566-00)	.	7							DOWN	DOWN					6							UP						9							UP
OS01G0875000	LOC_Os01g65420.1	Conserved hypothetical protein. (Os01t0875000-01)	not assigned.unknown	7							DOWN						6							UP
OS01G0875300	LOC_Os01g65440.1	Similar to Universal stress protein family protein. (Os01t0875300-00)	stress.abiotic.unspecified	10	DOWN	DOWN											2	UP												10	UP
OS08G0448100	LOC_Os08g34800.1	Conserved hypothetical protein. (Os08t0448100-01)	not assigned.unknown														9			DOWN										9						DOWN							2		UP				UP
OS08G0463500	LOC_Os08g36110.1	Zinc finger, C2H2-type domain containing protein. (Os08t0463500-01)	not assigned.unknown																											8						DOWN							2						UP
OS08G0475500	LOC_Os08g37070.1	C-terminally encoded peptide, Regulation of panicle and grain development, Regulation of root and seedling growth (Os08t0475500-01)	not assigned.unknown	10			DOWN																																				2	UP
OS01G0976100	LOC_Os01g74470.1	ABC transporter-like domain containing protein. (Os01t0976100-01)	transport.ABC transporters and multidrug resistance systems	3			UP										2			UP										10			UP										9	DOWN	DOWN	DOWN
OS01G0881300	LOC_Os01g65880.1,LOC_Os01g65880.2,LOC_Os01g65880.3	Non-protein coding transcript. (Os01t0881300-01);MtN3 and saliva related transmembrane protein family protein. (Os01t0881300-02)	development.unspecified														9		DOWN											5		UP
OS01G0882000	LOC_Os01g65950.1	Conserved hypothetical protein. (Os01t0882000-01)	.														7								DOWN					9								UP
OS01G0882100	LOC_Os01g65950.1	Hypothetical conserved gene. (Os01t0882100-00)	lipid metabolism.lipid degradation.beta-oxidation.acyl-CoA thioesterase	7								DOWN																		9							UP
OS01G0882500	LOC_Os01g66000.1	Similar to NADH dehydrogenase I subunit N. (Os01t0882500-00)	PS.lightreaction.NADH DH	7							DOWN	DOWN					6							UP						9							UP
OS01G0883800	LOC_Os01g66100.1	Similar to GA C20oxidase2. (Os01t0883800-01);GA 20-oxidase2, GA metabolism (Os01t0883800-02)	hormone metabolism.gibberelin.synthesis-degradation.GA20 oxidase	2	UP												9	DOWN
OS08G0502700	LOC_Os08g39300.1,LOC_Os08g39300.2,LOC_Os08g39300.3,LOC_Os08g39300.4	Pyridoxal phosphate-dependent transferase, major region, subdomain 1 domain containing protein. (Os08t0502700-01);Similar to serine--glyoxylate aminotransferase. (Os08t0502700-03)	PS.photorespiration.aminotransferases peroxisomal																											9						DOWN							2						UP
OS08G0552300	None	Protein of unknown function DUF241, plant family protein. (Os08t0552300-00)	.	10			DOWN																							8			DOWN										2	UP		UP
OS08G0553800	LOC_Os08g44000.1	NAD(P)-binding domain containing protein. (Os08t0553800-01);NAD(P)-binding domain containing protein. (Os08t0553800-02);NAD(P)-binding domain containing protein. (Os08t0553800-03);NAD(P)-binding domain containing protein. (Os08t0553800-05)	not assigned.unknown	10			DOWN					DOWN																		9							UP						2	UP
OS08G0556300	LOC_Os08g44220.1	Glycolipid transfer protein domain domain containing protein. (Os08t0556300-01)	not assigned.unknown	10			DOWN																																				2	UP
OS01G0889900	LOC_Os01g66610.1	Serine/threonine protein kinase-related domain containing protein. (Os01t0889900-01)	signalling.receptor kinases.S-locus glycoprotein like	7							DOWN	DOWN					6							UP						9							UP
OS01G0892800	LOC_Os01g66860.2,LOC_Os01g66860.3,LOC_Os01g66860.4	Similar to Ankyrin-kinase. (Os01t0892800-01);Integrin-linked protein kinase domain containing protein. (Os01t0892800-02)	protein.postranslational modification	7							DOWN	DOWN					6							UP						9							UP
OS02G0100050	None	Conserved hypothetical protein. (Os02t0100050-00)	.	9	DOWN			DOWN			DOWN			DOWN			3	UP	UP	UP	UP	UP	UP	UP	UP	UP	UP	UP	UP	1		DOWN			DOWN			DOWN			DOWN		8		DOWN			DOWN
OS02G0100600	LOC_Os02g01060.1	Harpin-induced 1 domain containing protein. (Os02t0100600-01)	not assigned.unknown	7							DOWN	DOWN	DOWN				6							UP				UP		9							UP				DOWN		5
OS02G0101500	LOC_Os02g01150.1,LOC_Os02g01150.2,LOC_Os02g01150.3,LOC_Os02g01150.4	Peroxisomal hydroxypyruvate reductase, NADH-dependent HPR, Photorespiratory metabolism (Os02t0101500-01);Similar to NADH-dependent hydroxypyruvate reductase (EC 1.1.1.29) (Fragment). (Os02t0101500-02)	PS.photorespiration.hydroxypyruvate reductase	7							DOWN	DOWN					6		DOWN					UP		UP				10		UP					UP						4
OS09G0315100	LOC_Os09g14610.1,LOC_Os09g14610.2,LOC_Os09g14610.3	Similar to Endoribonuclease Dicer homolog 2b. (Os09t0315100-01)	RNA.processing.ribonucleases	10			DOWN																							8			DOWN										2	UP		UP
OS02G0102300	LOC_Os02g01220.1	Arsenate reductase, Sulfurtransferase/rhodanese-like protein, Regulation of arsenic accumulation (Os02t0102300-01)	development.unspecified	7							DOWN	DOWN	DOWN				6							UP						9							UP						5
OS02G0102800	LOC_Os02g01270.1	Pleckstrin homology-type domain containing protein. (Os02t0102800-01);Similar to START domain-containing protein. (Os02t0102800-02)	stress.biotic	1	UP			UP			UP			UP			10	DOWN	DOWN		DOWN	DOWN	DOWN	DOWN	DOWN	DOWN	DOWN	DOWN	DOWN	5		UP			UP			UP			UP		7					UP
OS09G0412900	LOC_Os09g24640.1	Pentatricopeptide repeat domain containing protein. (Os09t0412900-01)	RNA.regulation of transcription.MYB domain transcription factor family	10			DOWN										9			DOWN																							2	UP	UP
OS02G0103800	LOC_Os02g01340.1,LOC_Os02g01340.2	Leaf-type ferredoxin-NADP+-oxidoreductase, Regulation of electron partitioning in the chloroplast (Os02t0103800-01);Similar to Ferredoxin NADP+ reductase (EC 1.18.1.2) (Fragment). (Os02t0103800-02);Similar to Ferredoxin--NADP reductase. (Os02t0103800-03)	PS.lightreaction.other electron carrier (ox/red).ferredoxin reductase	10							UP	DOWN	DOWN	UP			8							DOWN	DOWN	DOWN	DOWN	DOWN	DOWN	5							UP	UP			UP		1
OS09G0433650	LOC_Os09g26350.1	Tobacco mosaic virus coat protein family protein. (Os09t0433650-01)	not assigned.unknown														4					UP								9					DOWN	DOWN							2						UP
OS01G0908200	LOC_Os01g68020.1	Member of the Bric-a-Brac/Tramtrack/Broad (BTB) family, BT1/BT2 ortholog, Negative regulation of nitrate uptake and nitrogen use efficiency (Os01t0908200-01)	protein.degradation.ubiquitin.E3.BTB/POZ Cullin3.BTB/POZ	7							DOWN	DOWN					6							UP						9							UP
OS01G0908600	LOC_Os01g68050.1,LOC_Os01g68050.2	Amino acid transporter, transmembrane domain containing protein. (Os01t0908600-01)	transport.amino acids	7							DOWN	DOWN					6							UP						9							UP
OS01G0910500	None	Conserved hypothetical protein. (Os01t0910500-01)	.														1		UP											8		DOWN
OS01G0910900	LOC_Os01g68300.1	Conserved hypothetical protein. (Os01t0910900-01)	not assigned.unknown	9				DOWN									4				UP
OS02G0105400	LOC_Os02g01510.1	Similar to L-lactate dehydrogenase A (EC 1.1.1.27) (LDH-A). (Os02t0105400-01);Similar to L-lactate dehydrogenase. (Os02t0105400-02)	fermentation.LDH	5							UP	UP					7							DOWN		DOWN				4							DOWN		DOWN				3
OS01G0912850	LOC_Os01g68470.1	Conserved hypothetical protein. (Os01t0912850-00)	not assigned.unknown	7								DOWN																		9							UP
OS09G0459600	LOC_Os09g28560.1	Similar to Calmodulin-binding protein phosphatase. (Os09t0459600-01)	protein.postranslational modification														9			DOWN																							2		UP
OS09G0481600	LOC_Os09g30380.1	Similar to tir-nbs resistance protein. (Os09t0481600-01)	stress.biotic.PR-proteins	10	DOWN		DOWN										1	UP																									2	UP
OS02G0106966	LOC_Os02g01740.1	Similar to emb1507 (embryo defective 1507); ATP binding / ATP-dependent helicase/ helicase/ nucleic acid binding / nucleoside-triphosphatase/ nucleotide binding. (Os02t0106966-00)	.	3			UP										2			UP										10			UP										9	DOWN	DOWN	DOWN
OS01G0916000	LOC_Os01g68730.1,LOC_Os01g68730.2	Conserved hypothetical protein. (Os01t0916000-01)	not assigned.unknown	7								DOWN																		9							UP
OS01G0916100	LOC_Os01g68740.1	Similar to loricrin. (Os01t0916100-01)	not assigned.unknown	7								DOWN																		9							UP
OS09G0491788	LOC_Os09g31490.1	NAD(P)-binding domain containing protein. (Os09t0491788-01)	secondary metabolism.phenylpropanoids														9			DOWN																							2		UP
OS01G0917900	LOC_Os01g68900.1	Zinc finger, RING/FYVE/PHD-type domain containing protein. (Os01t0917900-01)	protein.degradation.ubiquitin.E3.RING	7							DOWN	DOWN					6							UP						9							UP
OS02G0107800	LOC_Os02g01810.1	Conserved hypothetical protein. (Os02t0107800-00)	not assigned.unknown	8							UP	UP				DOWN	5							DOWN					DOWN	6							DOWN		DOWN			DOWN	6
OS09G0493600	LOC_Os09g32030.1	Similar to IojAP protein-like (Expressed protein). (Os09t0493600-01)	not assigned.unknown	2	UP												9	DOWN		DOWN																							2		UP
OS09G0522200	LOC_Os09g35030.1	DRE-binding protein 1A. (Os09t0522200-01)	RNA.regulation of transcription.AP2/EREBP, APETALA2/Ethylene-responsive element binding protein family	10			DOWN																							9			DOWN										2	UP		UP
OS01G0924200	LOC_Os01g69960.1	Conserved hypothetical protein. (Os01t0924200-01)	not assigned.unknown														1		UP											8		DOWN
OS01G0924933	None	Transferase family protein. (Os01t0924933-01);BAHD/HXXXD acyltransferase (class V), Polymerized protective layer synthesis of anther cuticle and pollen wall (Os01t0924933-02)	.	7							DOWN	DOWN					6							UP						9							UP
OS01G0925100	LOC_Os01g70080.1	Conserved hypothetical protein. (Os01t0925100-01)	stress.biotic.PR-proteins	5							UP						7							DOWN
OS01G0925700	LOC_Os01g70130.1,LOC_Os01g70130.2	Similar to predicted protein. (Os01t0925700-01)	protein.postranslational modification	7								DOWN																		9							UP
OS09G0527600	LOC_Os09g35860.1	Similar to GTP-binding protein (Fragment). (Os09t0527600-01)	signalling.G-proteins																											9			DOWN										2			UP
OS09G0539200	LOC_Os09g36810.1	Similar to Relative to SR12 protein (Fragment). (Os09t0539200-01)	misc.gluco-, galacto- and mannosidases.beta-galactosidase	10			DOWN																																				2	UP
OS09G0540400	LOC_Os09g36880.1,LOC_Os09g36880.2	Similar to Anther-specific proline-rich protein APG. (Os09t0540400-01);Similar to Family II lipase EXL3. (Os09t0540400-02)	misc.GDSL-motif lipase	10			DOWN																							8			DOWN										2	UP		UP
OS09G0544700	LOC_Os09g37260.1	Protein of unknown function DUF674 domain containing protein. (Os09t0544700-00)	not assigned.unknown																											8			DOWN										2			UP
OS01G0930400	LOC_Os01g70490.1	Potassium transporter, High-affinity K acquisition, Root-to-shoot K transport, K-regulated salt tolerance (Os01t0930400-01)	transport.potassium	10				UP	UP								6				DOWN									9				DOWN
OS01G0930800	LOC_Os01g70520.1,LOC_Os01g70520.2	Glycoside hydrolase, family 1 protein. (Os01t0930800-01)	misc.gluco-, galacto- and mannosidases	7							DOWN	DOWN					6							UP						9							UP
OS09G0547033	LOC_Os09g37495.1	Similar to SAUR44 - auxin-responsive SAUR family member. (Os09t0547033-01)	hormone metabolism.auxin.induced-regulated-responsive-activated														9			DOWN																							2		UP
OS09G0548700	LOC_Os09g37650.1,LOC_Os09g37650.2	Similar to H0515C11.3 protein. (Os09t0548700-01)	misc.oxidases - copper, flavone etc.	10			DOWN																																				2	UP
OS09G0552600	LOC_Os09g37976.1	RmlC-like jelly roll fold domain containing protein. (Os09t0552600-01)	development.storage proteins																											8			DOWN										2			UP
OS01G0935200	LOC_Os01g70890.1	Histone-fold domain containing protein. (Os01t0935200-01)	RNA.regulation of transcription.CCAAT box binding factor family, HAP3	7							DOWN						6							UP
OS09G0554200	LOC_Os09g38110.1	Zinc finger, RING/FYVE/PHD-type domain containing protein. (Os09t0554200-01)	protein.degradation.ubiquitin.E3.RING																											8			DOWN										2			UP
OS09G0555500	LOC_Os09g38320.1	Similar to Chloroplast phytoene synthase 3. (Os09t0555500-01)	secondary metabolism.isoprenoids.carotenoids.phytoene synthase																											8			DOWN										2			UP
OS09G0570850	LOC_Os09g39730.1	Similar to Histone H2B. (Os09t0570850-00)	DNA.synthesis/chromatin structure.histone	10			DOWN																							8			DOWN										2	UP		UP
OS02G0108302	None	Hypothetical gene. (Os02t0108302-01)	.	9	DOWN		DOWN	DOWN		DOWN	DOWN			DOWN		DOWN	1	UP	UP		UP	UP		UP			UP	UP		8		DOWN	DOWN		DOWN						DOWN	DOWN	3	UP		UP	UP
OS09G0573000	LOC_Os09g39970.1	Pentatricopeptide repeat domain containing protein. (Os09t0573000-01)	DNA.synthesis/chromatin structure														9			DOWN																							2		UP
OS10G0106600	LOC_Os10g01720.1	Similar to Transferase family protein. (Os10t0106600-00)	stress.biotic	10		DOWN	DOWN																							3	UP												2	UP
OS02G0114033	LOC_Os02g02290.1	Glutamine-Leucine-Glutamine, QLQ domain containing protein. (Os02t0114033-00)	RNA.regulation of transcription.Chromatin Remodeling Factors	3			UP										2			UP										10			UP										9	DOWN	DOWN	DOWN
OS01G0938400	LOC_Os01g71210.1	Conserved hypothetical protein. (Os01t0938400-01)	not assigned.unknown	9							DOWN	DOWN					6							UP						9							UP
OS10G0206800	LOC_Os10g13940.1	Multidrug and toxic compound extrusion (MATE) protein, Al-induced secretion of citrate (Os10t0206800-01);Similar to predicted protein. (Os10t0206800-02)	transport.misc	10			DOWN																							8			DOWN										2	UP		UP
OS10G0337500	LOC_Os10g19180.1	Zinc finger, DHHC-type domain containing protein. (Os10t0337500-01)	RNA.regulation of transcription.unclassified	10			DOWN																																				2	UP
OS10G0395000	LOC_Os10g25550.1	Protein kinase, core domain containing protein. (Os10t0395000-01)	protein.postranslational modification.kinase.receptor like cytoplasmatic kinase VII																											8			DOWN										2			UP
OS10G0418100	LOC_Os10g28240.1	Calcium-transporting ATPase, Salinity stress tolerance (Os10t0418100-01)	signalling.calcium																											9									UP				2
OS10G0420400	LOC_Os10g28440.1	Similar to Sulfate transporter 3.1 (AST12) (AtST1). (Os10t0420400-01)	transport.sulphate	10			DOWN																							8			DOWN			DOWN							2	UP		UP			UP
OS01G0940800	LOC_Os01g71350.1	Similar to Beta-1,3-glucanase precursor. (Os01t0940800-01)	misc.beta 1,3 glucan hydrolases.glucan endo-1,3-beta-glucosidase	7							DOWN						6							UP
OS02G0114300	None	Hypothetical protein. (Os02t0114300-00)	.	2	UP		UP										9	DOWN	DOWN											10		UP	UP										9	DOWN		DOWN
OS01G0942300	LOC_Os01g71474.1	Similar to Beta glucanase precursor (EC 3.2.1.73) (Fragment). (Os01t0942300-01)	misc.beta 1,3 glucan hydrolases.glucan endo-1,3-beta-glucosidase	7							DOWN						6							UP
OS10G0422401	None	Similar to T6D22.22. (Os10t0422401-01)	.	2		UP																								8	DOWN		DOWN										2			UP
OS10G0461400	LOC_Os10g32400.1,LOC_Os10g32400.2	Similar to PsbP family protein, expressed. (Os10t0461400-01)	PS.lightreaction.photosystem II.PSII polypeptide subunits														6						DOWN																				2					UP
OS10G0478300	LOC_Os10g33810.1	Similar to Y19 protein. (Os10t0478300-01)	RNA.regulation of transcription.MYB domain transcription factor family	10			DOWN																																				2	UP
OS02G0115700	LOC_Os02g02400.1,LOC_Os02g02400.2,LOC_Os02g02400.3	Catalase isozyme A (EC 1.11.1.6) (CAT-A). (Os02t0115700-01);Similar to Catalase. (Os02t0115700-02);Similar to Catalase. (Os02t0115700-03)	redox.dismutases and catalases	9	DOWN		DOWN	DOWN		DOWN	DOWN		DOWN				1	UP	UP		UP	UP		UP						8		DOWN	DOWN		DOWN	DOWN							2	UP		UP	UP		UP
OS02G0117700	LOC_Os02g02560.1	UDPase (Os02t0117700-01)	not assigned.unknown	9										DOWN		DOWN	4										UP	UP		7											DOWN	DOWN	7
OS10G0527400	LOC_Os10g38340.1	Similar to Tau class GST protein 3. (Os10t0527400-01)	misc.glutathione S transferases														9						DOWN																				2					UP
OS02G0118800	LOC_Os02g02660.1	Similar to NBS-LRR disease resistance protein homologue (Fragment). (Os02t0118800-00)	stress.biotic.PR-proteins	9	DOWN			DOWN			UP			UP		UP	7	UP		UP	UP			DOWN	DOWN	DOWN	DOWN	DOWN		9								UP			UP	UP	4		DOWN
OS01G0952000	LOC_Os01g72290.1,LOC_Os01g72290.2	Similar to Germin-like protein 1-3. (Os01t0952000-01);RmlC-like jelly roll fold domain containing protein. (Os01t0952000-02)	not assigned.unknown	7							DOWN	DOWN					6							UP						9							UP
OS10G0529300	LOC_Os10g38580.1	Similar to Tau class GST protein 3. (Os10t0529300-01)	misc.glutathione S transferases	10			DOWN										6			DOWN																							2	UP	UP
OS01G0953100	LOC_Os01g72380.1	Protein of unknown function DUF594 family protein. (Os01t0953100-01);Protein of unknown function DUF594 family protein. (Os01t0953100-02)	not assigned.unknown	7								DOWN																		9							UP
OS02G0118850	None	Hypothetical gene. (Os02t0118850-01)	.	6	DOWN		DOWN	DOWN		DOWN	DOWN	DOWN	DOWN	DOWN	DOWN	DOWN	1	UP	UP		UP	UP		UP	UP		UP	UP		8		DOWN	DOWN		DOWN	DOWN	UP	DOWN	DOWN	UP	DOWN	DOWN	3	UP		UP	UP		UP
OS10G0545500	LOC_Os10g39840.1	Similar to xyloglucan endotransglucosylase/hydrolase protein 32. (Os10t0545500-00)	cell wall.modification	10			DOWN																																				2	UP
OS10G0548600	LOC_Os10g40090.1	Beta-expansin precursor. (Os10t0548600-01)	cell wall.modification	2		UP																								8	DOWN		DOWN										2			UP
OS10G0552400	LOC_Os10g40490.1	Zinc finger, RING/FYVE/PHD-type domain containing protein. (Os10t0552400-01)	protein.degradation.ubiquitin.E3.RING	9						DOWN																																	2				UP
OS10G0577700	LOC_Os10g42700.1	CS domain containing protein. (Os10t0577700-01)	amino acid metabolism.synthesis.aromatic aa.chorismate.shikimate kinase	10			DOWN																																				2	UP
OS11G0105350	None	Hypothetical protein. (Os11t0105350-00)	.														9			DOWN																							2		UP
OS02G0118875	LOC_Os02g02670.1	NB-ARC domain containing protein. (Os02t0118875-00)	.	9	DOWN			DOWN			DOWN						1	UP	UP	UP	UP	UP		UP						8		DOWN			DOWN								7		DOWN
OS02G0118950	None	Similar to NBS-LRR disease resistance protein homologue (Fragment). (Os02t0118950-00)	.	1	UP		UP	UP		UP	UP		UP	UP		UP	10	DOWN	DOWN		DOWN	DOWN		DOWN	DOWN		DOWN	DOWN		5		UP	UP		UP	UP		UP	UP		UP	UP	8	DOWN		DOWN	DOWN		DOWN
OS01G0962700	LOC_Os01g73170.1	Similar to Peroxidase 12 precursor (EC 1.11.1.7) (Atperox P12) (PRXR6) (ATP4a). (Os01t0962700-01)	misc.peroxidases	9				DOWN									4				UP
OS11G0132000	LOC_Os11g03734.1	Similar to Arabinoxylan arabinofuranohydrolase isoenzyme AXAH-II. (Os11t0132000-01)	not assigned.unknown	10			DOWN																							8			DOWN										2	UP		UP
OS02G0119000	None	Similar to Sialyltransferase-like protein. (Os02t0119000-00)	.	1	UP		UP	UP		UP	UP		UP	UP		UP	10	DOWN			DOWN	DOWN		DOWN	DOWN		DOWN	DOWN		5					UP	UP		UP	UP		UP	UP	8	DOWN			DOWN		DOWN
OS11G0153500	LOC_Os11g05550.1	Protein of unknown function DUF3049 domain containing protein. (Os11t0153500-01)	not assigned.unknown	10			DOWN																																				2	UP
OS11G0181200	LOC_Os11g07911.1	Hypothetical protein. (Os11t0181200-01)	not assigned.unknown	10			DOWN																																				2	UP
OS11G0201360	LOC_Os11g09478.1	Cyclin-like F-box domain containing protein. (Os11t0201360-01)	not assigned.unknown														9			DOWN																							2		UP
OS11G0214900	LOC_Os11g10850.1	Plant disease resistance response protein family protein. (Os11t0214900-00)	stress.biotic.PR-proteins														9			DOWN										8			DOWN										2		UP	UP
OS11G0227000	LOC_Os11g11980.1	Conserved hypothetical protein. (Os11t0227000-01);Hypothetical conserved gene. (Os11t0227000-02)	not assigned.unknown	10			DOWN																																				2	UP
OS02G0119200	LOC_Os02g02700.1	Similar to Adenosine monophosphate binding protein 1 AMPBP1. (Os02t0119200-01)	lipid metabolism.FA synthesis and FA elongation.acyl coa ligase	7							DOWN		DOWN	DOWN			1							UP			UP	UP		7											DOWN		5
OS11G0406945	None	Similar to Phenazine biosynthesis-like protein, expressed. (Os11t0406945-00)	.														9			DOWN																							2		UP
OS01G0974200	LOC_Os01g74300.1	RicMT (Metallothionein-like protein). (Os01t0974200-01);RicMT (Metallothionein-like protein). (Os01t0974200-02);Conserved hypothetical protein. (Os01t0974200-03)	not assigned.unknown	7							DOWN						6							UP
OS11G0422100	None	Hypothetical protein. (Os11t0422100-01)	.														9		DOWN	DOWN										9		UP											2		UP
OS01G0975300	LOC_Os01g74410.1,LOC_Os01g74410.2	MYB-related transcription factor, Drought and salinity tolerance (Os01t0975300-01);Similar to Myb factor protein. (Os01t0975300-02)	RNA.regulation of transcription.MYB domain transcription factor family														1		UP											8		DOWN
OS02G0120400	LOC_Os02g02810.1	Single hybrid motif domain containing protein. (Os02t0120400-01)	not assigned.unknown	2						UP							9		DOWN											10		UP	UP										8			DOWN	DOWN
OS11G0432400	LOC_Os11g24450.1,LOC_Os11g25030.1	Similar to 2-oxoglutarate/malate translocator. (Os11t0432400-01);Similar to 2-oxoglutarate/malate translocator. (Os11t0432400-02)	transport.metabolite transporters at the mitochondrial membrane	7							DOWN						6							UP		UP																	2
OS11G0502700	LOC_Os11g30760.1,LOC_Os11g30760.2	Glycosyl transferase, family 31 domain containing protein. (Os11t0502700-01)	not assigned.unknown																											8			DOWN									DOWN	2			UP
OS11G0538400	LOC_Os11g33190.1,LOC_Os11g33190.2	Cyclin-like F-box domain containing protein. (Os11t0538400-01)	not assigned.unknown	10			DOWN																																				2	UP
OS11G0549300	LOC_Os11g34624.1	Similar to Protein kinase domain containing protein, expressed. (Os11t0549300-00)	signalling.receptor kinases.S-locus glycoprotein like														7									DOWN				8			DOWN										2			UP
OS02G0101000	LOC_Os02g01100.1,LOC_Os02g01100.2,LOC_Os02g01100.3	Amino acid transporter, transmembrane domain containing protein. (Os02t0101000-01);Similar to amino acid permease. (Os02t0101000-02)	transport.amino acids														9					DOWN								3					UP
OS11G0677400	LOC_Os11g45220.1	Pectinesterase inhibitor domain containing protein. (Os11t0677400-01)	misc.invertase/pectin methylesterase inhibitor family protein																											8			DOWN										2			UP
OS11G0678000	LOC_Os11g45280.1,LOC_Os11g45280.2	Similar to PAS domain containing protein, expressed. (Os11t0678000-01)	protein.postranslational modification																											9									UP				2
OS02G0120600	LOC_Os02g02830.1,LOC_Os02g02830.2	Similar to Ubiquitin-conjugating enzyme E2-17 kDa 9 (EC 6.3.2.19) (Ubiquitin- protein ligase 9) (Ubiquitin carrier protein 9) (UBCAT4B). (Os02t0120600-01)	protein.degradation.ubiquitin.E2	10				UP									6				DOWN									9									UP				4
OS02G0103600	LOC_Os02g01326.1	Protein of unknown function DUF6, transmembrane domain containing protein. (Os02t0103600-01)	development.unspecified	10	DOWN												1	UP	UP											8		DOWN
OS12G0107500	LOC_Os12g01680.1	Similar to Macrophage migration inhibitory factor. (Os12t0107500-01)	not assigned.unknown	10			DOWN																																				2	UP
OS12G0127800	LOC_Os12g03420.1	Similar to VQ motif family protein. (Os12t0127800-01)	not assigned.unknown																											8						DOWN							2						UP
OS12G0138050	LOC_Os12g04360.1	Similar to EF hand family protein, expressed. (Os12t0138050-00)	signalling.calcium	10			DOWN																																				2	UP
OS12G0165600	LOC_Os12g06840.1	Exo70 exocyst complex subunit family protein. (Os12t0165600-01)	cell.vesicle transport																											8			DOWN										2			UP
OS12G0172400	LOC_Os12g07440.1	Hypothetical conserved gene. (Os12t0172400-00)	not assigned.unknown														9			DOWN																							2		UP
OS12G0186600	LOC_Os12g08564.1,LOC_Os12g08564.3,LOC_Os12g08564.4	Conserved hypothetical protein. (Os12t0186600-02);Similar to OSIGBa0136B09.6 protein. (Os12t0186600-03)	not assigned.unknown														9			DOWN																							2		UP
OS12G0293000	None	Hypothetical conserved gene. (Os12t0293000-01);Conserved hypothetical protein. (Os12t0293000-02)	.	9						DOWN																																	2				UP
OS02G0110650	None	Hypothetical gene. (Os02t0110650-01)	.	7							DOWN	DOWN					6							UP						9							UP
OS02G0111600	LOC_Os02g02120.1	Serine/threonine protein kinase-related domain containing protein. (Os02t0111600-01)	signalling.receptor kinases.misc	7							DOWN						6							UP
OS02G0111800	LOC_Os02g02140.1	Protein kinase, core domain containing protein. (Os02t0111800-02)	signalling.receptor kinases.leucine rich repeat XI	5							UP	UP					7							DOWN						4							DOWN
OS02G0112000	LOC_Os02g02160.1	Hypothetical protein. (Os02t0112000-00)	not assigned.unknown	5							UP	UP					7							DOWN						4							DOWN
OS02G0124501	None	Hypothetical protein. (Os02t0124501-00)	.	7							DOWN	DOWN					6							UP						9							UP		UP				4
OS12G0527301	None	Hypothetical gene. (Os12t0527301-00)	.	9		UP																								8	DOWN		DOWN										2			UP
OS12G0533800	LOC_Os12g34870.1,LOC_Os12g34870.2	Mitochondrial substrate/solute carrier domain containing protein. (Os12t0533800-01)	mitochondrial electron transport / ATP synthesis.uncoupling protein														9					DOWN	DOWN							10					UP								2					UP
OS12G0550800	LOC_Os12g36430.1,LOC_Os12g36430.2	Hypothetical conserved gene. (Os12t0550800-01);Conserved hypothetical protein. (Os12t0550800-02);Conserved hypothetical protein. (Os12t0550800-05);Non-protein coding transcript. (Os12t0550800-06)	not assigned.unknown	10			DOWN																																				2	UP
OS12G0581900	LOC_Os12g39220.1	Zinc finger, C2H2-like domain containing protein. (Os12t0581900-01)	not assigned.unknown																											8			DOWN										2			UP
OS12G0599400	LOC_Os12g40730.1	Helix-loop-helix DNA-binding domain containing protein. (Os12t0599400-00)	.														9		DOWN	DOWN										7		UP											2		UP
OS12G0609600	LOC_Os12g41600.1,LOC_Os12g41600.2	Auxin responsive SAUR protein domain containing protein. (Os12t0609600-01)	not assigned.unknown	10			DOWN										9			DOWN																							2	UP	UP
OS02G0131050	None	Hypothetical gene. (Os02t0131050-01)	.	3			UP										2			UP										10			UP										9	DOWN	DOWN	DOWN
OS12G0617800	LOC_Os12g42300.1	Cation/H+ exchanger domain containing protein. (Os12t0617800-01)	transport.potassium	9			DOWN	DOWN									4			DOWN	UP																						2	UP	UP
OS02G0131600	LOC_Os02g03880.1	Similar to Mitochondrial import receptor subunit TOM22 homolog (Translocase of outer membrane 22 kDa subunit homolog) (TOM9). (Os02t0131600-00)	not assigned.unknown	1	UP		UP	UP		UP	UP		UP	UP			10	DOWN	DOWN		DOWN			DOWN			DOWN			10		UP	UP										8	DOWN		DOWN	DOWN
OS01G0220500	LOC_Os01g12110.1,LOC_Os01g12110.2	Similar to predicted protein. (Os01t0220500-00)	not assigned.unknown	10			DOWN			DOWN																																	3	UP			UP
OS01G0266400	LOC_Os01g16140.1	Conserved hypothetical protein. (Os01t0266400-01)	not assigned.unknown	5								UP																		4							DOWN		DOWN				3
OS01G0281301	LOC_Os01g17420.1	Protein of unknown function DUF1645 domain containing protein. (Os01t0281301-00)	not assigned.unknown	10			DOWN																																				3	UP
OS02G0134000	LOC_Os02g04120.1	Similar to bifunctional coenzyme A synthase. (Os02t0134000-00)	Co-factor and vitamine metabolism.pantothenate.pantetheine-phosphate adenylyltransferase (PPAT)	2			UP										2			UP										4			UP										9	DOWN	DOWN	DOWN
OS02G0137450	LOC_Os02g04490.1	Conserved hypothetical protein. (Os02t0137450-00)	.	3			UP										2			UP										10			UP										9	DOWN	DOWN	DOWN
OS01G0379800	LOC_Os01g28200.1	Similar to HAT family dimerisation domain containing protein. (Os01t0379800-00)	RNA.regulation of transcription.putative transcription regulator														7											DOWN	DOWN	9											UP		3
OS02G0139900	None	Hypothetical protein. (Os02t0139900-01)	.	1	UP						UP			UP		UP	10	DOWN	DOWN					DOWN			DOWN	DOWN		5		UP									UP	UP	4
OS02G0122100	LOC_Os02g02970.1	Similar to JHL05D22.13 protein. (Os02t0122100-00)	RNA.processing	9				DOWN									4				UP
OS02G0122500	LOC_Os02g03010.1	Conserved hypothetical protein. (Os02t0122500-00)	not assigned.unknown	10	DOWN												1	UP
OS02G0122600	LOC_Os02g03020.1	EF-Hand type domain containing protein. (Os02t0122600-00)	signalling.calcium	10	DOWN												1	UP
OS02G0140200	LOC_Os02g04730.1	Similar to cycloartenol synthase. (Os02t0140200-01)	secondary metabolism.isoprenoids.terpenoids	6	DOWN		DOWN	DOWN	DOWN	DOWN	DOWN	DOWN	DOWN	DOWN	DOWN	DOWN	1	UP	UP		UP	UP		UP	UP		UP	UP		7		DOWN	DOWN	UP	DOWN	DOWN	UP	DOWN	DOWN	UP	DOWN	DOWN	3	UP		UP	UP		UP
OS01G0511000	LOC_Os01g32770.1	Similar to LOB domain protein 40. (Os01t0511000-01)	RNA.regulation of transcription.AS2,Lateral Organ Boundaries Gene Family	5								UP																		4							DOWN		DOWN				3
OS01G0558100	LOC_Os01g37750.1	Similar to Glutathione S-transferase TSI-1 (EC 2.5.1.18) (Glutathione S- transferase 1). (Os01t0558100-01)	misc.glutathione S transferases	10			DOWN																							8			DOWN										3	UP		UP
OS01G0642700	LOC_Os01g45520.1	S-locus glycoprotein domain containing protein. (Os01t0642700-00)	.	10									DOWN				7									DOWN																	3
OS02G0128000	LOC_Os02g03570.1	Similar to Cytosolic class I small heat shock protein 6 (Fragment). (Os02t0128000-00)	stress.abiotic.heat	10	DOWN												1	UP
OS02G0129000	LOC_Os02g03640.1	Hypothetical conserved gene. (Os02t0129000-00)	glycolysis.cytosolic branch.fructose-2,6-bisphosphatase (Fru2,6BisPase)	9							DOWN	DOWN			DOWN		1							UP						9							UP			UP
OS02G0129300	LOC_Os02g03670.1,LOC_Os02g03670.3,LOC_Os02g03670.5,LOC_Os02g03670.6,LOC_Os02g03670.7	Conserved hypothetical protein. (Os02t0129300-01)	not assigned.unknown	9							DOWN	DOWN					4							UP						9							UP
OS02G0129800	LOC_Os02g03710.1	Conserved hypothetical protein. (Os02t0129800-01)	not assigned.unknown														6					DOWN								3					UP
OS01G0674400	LOC_Os01g48360.1,LOC_Os01g48360.2	Hypothetical conserved gene. (Os01t0674400-00)	not assigned.unknown														7									DOWN																	3
OS01G0686500	LOC_Os01g49260.1	Protein of unknown function DUF1618 domain containing protein. (Os01t0686500-01)	not assigned.unknown														2									DOWN				4									DOWN				3
OS02G0140400	LOC_Os02g04750.1,LOC_Os02g04750.2,LOC_Os02g04750.3	Similar to Beta-amyrin synthase. (Os02t0140400-01)	secondary metabolism.isoprenoids.terpenoids	3			UP							DOWN			2										UP	UP	UP	10			UP								DOWN		9	DOWN		DOWN
OS02G0140500	LOC_Os02g04760.1	Similar to cycloartenol synthase. (Os02t0140500-00)	secondary metabolism.isoprenoids.terpenoids	7										DOWN	DOWN	DOWN	6										UP	UP		7										UP	DOWN		5
OS01G0736500	LOC_Os01g53470.1	Similar to harpin-induced protein. (Os01t0736500-01)	development.late embryogenesis abundant	5								UP																		4							DOWN		DOWN				3
OS02G0135900	LOC_Os02g04330.1,LOC_Os02g04330.2	Similar to 5'-AMP-activated protein kinase beta-1 subunit-related. (Os02t0135900-01);Similar to predicted protein. (Os02t0135900-02)	signalling.in sugar and nutrient physiology														4					UP								9					DOWN
OS01G0748300	LOC_Os01g54450.1,LOC_Os01g54460.1	Protein of unknown function DUF584 domain containing protein. (Os01t0748300-00)	not assigned.unknown														9			DOWN																							3		UP
OS02G0136900	LOC_Os02g04430.1	Protein kinase, core domain containing protein. (Os02t0136900-01)	protein.postranslational modification.kinase.receptor like cytoplasmatic kinase VII	7							DOWN	DOWN					6							UP						9							UP
OS01G0753300	LOC_Os01g54969.1	Similar to Resveratrol O-methyltransferase. (Os01t0753300-00)	secondary metabolism.phenylpropanoids	9						DOWN							9						DOWN																				3				UP	UP
OS01G0768300	LOC_Os01g56235.1	Similar to predicted protein. (Os01t0768300-00)	not assigned.unknown	5								UP																		4							DOWN		DOWN				3
OS02G0139000	LOC_Os02g04640.1	Transcription factor, Regulation of Pi signaling and homeostasis, Tolerance to low-Pi stress (Os02t0139000-01)	RNA.regulation of transcription.G2-like transcription factor family, GARP	7								DOWN																		9							UP
OS02G0142060	LOC_Os02g04915.1	Conserved hypothetical protein. (Os02t0142060-01)	not assigned.unknown	1	UP		UP	UP		UP	UP		UP	UP		UP	10	DOWN	DOWN		DOWN	DOWN		DOWN	DOWN		DOWN	DOWN		5		UP	UP		UP	UP		UP	UP		UP	UP	8	DOWN		DOWN	DOWN		DOWN
OS01G0825900	LOC_Os01g61060.1	Protein of unknown function Cys-rich family protein. (Os01t0825900-01)	not assigned.unknown																											4									DOWN				3
OS01G0826000	LOC_Os01g61070.1	Heavy metal transport/detoxification protein domain containing protein. (Os01t0826000-00)	transport.metal														9												DOWN														3
OS01G0854500	LOC_Os01g63510.1	Homeobox domain containing protein. (Os01t0854500-01)	RNA.regulation of transcription.HB,Homeobox transcription factor family	3									DOWN																	4									DOWN				3
OS02G0141100	LOC_Os02g04810.1	Similar to Auxin response factor 5. (Os02t0141100-00)	RNA.regulation of transcription.ARF, Auxin Response Factor family														4					UP								9					DOWN
OS02G0141201	None	Conserved hypothetical protein. (Os02t0141201-01)	.	5							UP						7							DOWN
OS02G0142100	LOC_Os02g04924.1,LOC_Os02g04924.2	Similar to H0102C09.1 protein. (Os02t0142100-01)	not assigned.unknown	1	UP		UP	UP		UP	UP		UP	UP		UP	10	DOWN	DOWN		DOWN	DOWN		DOWN	DOWN		DOWN	DOWN		5		UP	UP		UP	UP		UP	UP		UP	UP	8	DOWN		DOWN	DOWN		DOWN
OS01G0894300	LOC_Os01g66940.1	Similar to Fructokinase 1. (Os01t0894300-01);Fructokinase (Fragment). (Os01t0894300-02)	major CHO metabolism.degradation.sucrose.fructokinase	5								UP																		4							DOWN		DOWN				3
OS02G0142800	LOC_Os02g05000.1	Protein of unknown function DUF1677, Oryza sativa family protein. (Os02t0142800-01)	not assigned.unknown	1	UP		UP	UP		UP	UP		UP	UP		UP	10	DOWN	DOWN		DOWN	DOWN		DOWN	DOWN		DOWN	DOWN		2		UP	UP		UP	UP		UP	UP		UP	UP	8	DOWN		DOWN	DOWN		DOWN
OS02G0142875	None	Hypothetical protein. (Os02t0142875-00)	.	1	UP		UP	UP		UP	UP		UP	UP		UP	10	DOWN	DOWN		DOWN	DOWN		DOWN	DOWN		DOWN	DOWN		5		UP			UP	UP		UP	UP		UP	UP	8	DOWN			DOWN		DOWN
OS01G0940700	LOC_Os01g71340.1	Similar to Glucan endo-1,3-beta-glucosidase GII precursor (EC 3.2.1.39) ((1->3)- beta-glucan endohydrolase GII) ((1->3)-beta-glucanase isoenzyme GII) (Beta-1,3-endoglucanase GII). (Os01t0940700-01);Similar to Beta 1,3-glucanase. (Os01t0940700-02)	misc.beta 1,3 glucan hydrolases.glucan endo-1,3-beta-glucosidase	7									DOWN																														3
OS01G0967800	LOC_Os01g73670.1,LOC_Os01g73670.2,LOC_Os01g73670.3,LOC_Os01g73670.4	Conserved hypothetical protein. (Os01t0967800-01);Hypothetical conserved gene. (Os01t0967800-02)	not assigned.unknown														7									DOWN																	3
OS01G0974400	LOC_Os01g74320.1	Zinc finger, RING/FYVE/PHD-type domain containing protein. (Os01t0974400-01)	cell.organisation	10						DOWN																				8						DOWN							3				UP		UP
OS02G0143100	LOC_Os02g05030.1	Similar to Sucrose-phosphatase (EC 3.1.3.24). (Os02t0143100-01)	major CHO metabolism.synthesis.sucrose.SPP	9							DOWN						4							UP
OS01G0976300	LOC_Os01g74490.1	Heavy metal transport/detoxification protein domain containing protein. (Os01t0976300-01)	metal handling.binding, chelation and storage	9						DOWN																				8						DOWN							3				UP		UP
OS02G0143300	LOC_Os02g05050.1	Similar to SAUR family protein. (Os02t0143300-00)	hormone metabolism.auxin.induced-regulated-responsive-activated	7							DOWN						6							UP
OS02G0142950	None	Similar to SAR1 (suppressor of auxin resistance1). (Os02t0142950-00)	.	1	UP		UP	UP			UP		UP	UP		UP	10	DOWN	DOWN		DOWN	DOWN		DOWN	DOWN		DOWN	DOWN		5		UP	UP		UP			UP	UP		UP	UP	8	DOWN		DOWN
OS02G0144200	LOC_Os02g05120.1	Protein of unknown function DUF1677, Oryza sativa family protein. (Os02t0144200-00)	not assigned.unknown	1	UP		UP	UP		UP	UP		UP	UP			10	DOWN	DOWN		DOWN			DOWN			DOWN			10		UP	UP			UP							8	DOWN		DOWN	DOWN		DOWN
OS02G0145000	LOC_Os02g05199.1,LOC_Os02g05199.2,LOC_Os02g05199.3,LOC_Os02g05199.4,LOC_Os02g05199.5,LOC_Os02g05199.6	Hypothetical gene. (Os02t0145000-01);Similar to calmodulin binding protein. (Os02t0145000-02)	not assigned.unknown	1	UP		UP	UP		UP	UP		UP	UP		UP	10	DOWN	DOWN		DOWN	DOWN		DOWN	DOWN		DOWN	DOWN		5		UP	UP		UP	UP		UP	UP		UP	UP	8	DOWN		DOWN	DOWN		DOWN
OS02G0120300	LOC_Os02g02800.1	Nicotinamide N-methyltransferase, putative domain containing protein. (Os02t0120300-01)	not assigned.unknown	10			DOWN									DOWN														7			DOWN										3	UP		UP
OS02G0147200	LOC_Os02g05400.1,LOC_Os02g05400.2	Similar to cDNA clone:J013125B21, full insert sequence. (Os02t0147200-01)	not assigned.unknown	1	UP		UP	UP		UP	UP		UP	UP		UP	10	DOWN			DOWN	DOWN		DOWN	DOWN		DOWN	DOWN		3					UP	UP		UP	UP		UP	UP	8	DOWN			DOWN		DOWN
OS02G0147600	LOC_Os02g05430.1	Protein of unknown function DUF1677, Oryza sativa family protein. (Os02t0147600-01)	not assigned.unknown	1	UP		UP	UP		UP	UP		UP	UP		UP	10	DOWN	DOWN		DOWN	DOWN		DOWN	DOWN		DOWN	DOWN		5		UP	UP		UP			UP			UP	UP	8	DOWN		DOWN	DOWN
OS02G0148700	None	Hypothetical gene. (Os02t0148700-01)	.	6							DOWN	DOWN	DOWN	DOWN	DOWN	DOWN	4							UP	UP		UP	UP		9							UP	DOWN	DOWN	UP	DOWN	DOWN	6
OS02G0149500	LOC_Os02g05600.1	Conserved hypothetical protein. (Os02t0149500-01)	not assigned.unknown	1	UP		UP	UP			UP		UP	UP			10	DOWN	DOWN		DOWN	DOWN		DOWN			DOWN	DOWN		5		UP	UP		UP						UP		9	DOWN		DOWN
OS02G0152200	LOC_Os02g05810.1,LOC_Os02g05810.2	Protein of unknown function DUF1677, Oryza sativa family protein. (Os02t0152200-01);Protein of unknown function DUF1677, Oryza sativa family protein. (Os02t0152200-02)	not assigned.unknown	2	UP												9	DOWN	DOWN											10		UP
OS02G0191300	LOC_Os02g09810.1,LOC_Os02g09810.2,LOC_Os02g09810.3	Similar to Amino acid transporter-like protein. (Os02t0191300-01)	transport.amino acids																											7												DOWN	3
OS02G0152900	LOC_Os02g05890.1	Nucleus-encoded chloroplast protein, Chloroplast development, Biogenesis of chloroplast ATP synthase (Os02t0152900-01)	not assigned.unknown	7								DOWN																		9							UP
OS02G0231700	LOC_Os02g13780.1	Protein kinase, catalytic domain domain containing protein. (Os02t0231700-00)	signalling.receptor kinases.misc														5									DOWN				7									DOWN			DOWN	3
OS02G0252400	LOC_Os02g15350.1	Dof zinc finger transcriptional activator, Dof zinc finger transcription factor, Grain filling, GA response in aleurone cell (Os02t0252400-01)	RNA.regulation of transcription.C2C2(Zn) DOF zinc finger family																											7												DOWN	3
OS02G0303500	LOC_Os02g20040.1	Eggshell protein family protein. (Os02t0303500-01)	not assigned.unknown														5						DOWN						DOWN	7						DOWN						DOWN	3					UP	UP
OS02G0151800	LOC_Os02g05790.1	Similar to Ca2+/calmodulin-dependent protein kinase phosphatase. (Os02t0151800-01)	not assigned.unknown	1	UP		UP	UP		UP	UP		UP	UP		UP	10	DOWN			DOWN	DOWN		DOWN	DOWN		DOWN	DOWN		10			UP		UP	UP		UP	UP		UP	UP	8	DOWN		DOWN	DOWN		DOWN
OS02G0455400	LOC_Os02g25780.1	Hypothetical conserved gene. (Os02t0455400-00)	not assigned.unknown																											8						DOWN							3						UP
OS02G0505500	LOC_Os02g30240.1	Conserved hypothetical protein. (Os02t0505500-01)	not assigned.unknown	5								UP																		8						DOWN	DOWN						3						UP
OS02G0512000	LOC_Os02g30810.1	Auxin responsive SAUR protein family protein. (Os02t0512000-01)	hormone metabolism.auxin.induced-regulated-responsive-activated	9						DOWN																																	3				UP
OS02G0152800	LOC_Os02g05880.1	RNA polymerase Rpb1, domain 1 containing protein. (Os02t0152800-01)	RNA.transcription	3			UP										2			UP										10			UP										9	DOWN	DOWN	DOWN
OS02G0153100	LOC_Os02g05910.1	Protein kinase, core domain containing protein. (Os02t0153100-00)	signalling.receptor kinases.misc	3			UP										2			UP										10			UP										9	DOWN	DOWN	DOWN
OS02G0593100	LOC_Os02g37990.1,LOC_Os02g38010.1	Similar to OSIGBa0106G07.12 protein. (Os02t0593100-00)	misc.oxidases - copper, flavone etc.														7									DOWN																	3
OS02G0630300	LOC_Os02g41954.1,LOC_Os02g41954.2	2OG-Fe(II) oxygenase domain containing protein. (Os02t0630300-01);Similar to cDNA clone:002-146-E04, full insert sequence. (Os02t0630300-02)	hormone metabolism.ethylene.synthesis-degradation	10		DOWN									DOWN	DOWN														5	UP									UP			3
OS02G0153900	LOC_Os02g05960.1	Protein kinase, core domain containing protein. (Os02t0153900-01)	signalling.receptor kinases.misc	9	DOWN					DOWN	DOWN	DOWN	DOWN	DOWN			1	UP	UP					UP			UP			9		DOWN					UP						5				UP
OS02G0154100	None	Hypothetical protein. (Os02t0154100-01)	.	6	DOWN	DOWN	DOWN	DOWN		DOWN	DOWN		DOWN	DOWN		DOWN	1	UP			UP	UP		UP			UP			7	UP				DOWN							DOWN	3	UP			UP
OS02G0787000	LOC_Os02g54570.1	Allergen V5/Tpx-1 related family protein. (Os02t0787000-00)	stress.biotic														7									DOWN																	3
OS02G0823100	LOC_Os02g57720.1	Similar to Plasma membrane intrinsic protein (Plasma membrane integral protein ZmPIP1-5). (Os02t0823100-01)	transport.Major Intrinsic Proteins.PIP	9	DOWN		DOWN	DOWN		DOWN							1	UP			UP																						3	UP			UP
OS02G0154200	LOC_Os02g05980.1	Protein kinase, core domain containing protein. (Os02t0154200-01)	signalling.receptor kinases.misc	6	DOWN		DOWN	DOWN		DOWN	DOWN	DOWN	DOWN	DOWN	DOWN	DOWN	1	UP	UP		UP	UP		UP	UP		UP	UP		8		DOWN			DOWN	DOWN	UP	DOWN	DOWN	UP	DOWN	DOWN	1	UP			UP		UP
OS02G0154600	LOC_Os02g06010.1,LOC_Os02g06010.2	Domain of unknown function DUF250 domain containing protein. (Os02t0154600-01);Domain of unknown function DUF250 domain containing protein. (Os02t0154600-02)	protein.glycosylation	6	DOWN		DOWN	DOWN		DOWN	DOWN	DOWN	DOWN	DOWN	DOWN	DOWN	1	UP	UP		UP	UP		UP	UP		UP	UP		8		DOWN	DOWN		DOWN	DOWN	UP	DOWN	DOWN	UP	DOWN	DOWN	3	UP		UP	UP		UP
OS02G0158500	LOC_Os02g06380.1	Uncharacterized plant-specific domain 01627 containing protein. (Os02t0158500-00)	not assigned.unknown	7							DOWN						6							UP
OS03G0137700	LOC_Os03g04480.1	Mg2+ transporter protein, CorA-like domain containing protein. (Os03t0137700-01)	transport.unspecified cations	7									DOWN																														3
OS03G0142500	LOC_Os03g04890.1	Zinc finger, RING/FYVE/PHD-type domain containing protein. (Os03t0142500-01)	protein.degradation.ubiquitin.E3.RING																											8									DOWN				3
OS03G0147001	LOC_Os03g05340.1	Conserved hypothetical protein. (Os03t0147001-00)	RNA.transcription														7									DOWN																	3
OS03G0181675	LOC_Os03g08380.1	ABC transporter, transmembrane domain domain containing protein. (Os03t0181675-00)	.	10		DOWN																								7	UP		UP										3			DOWN
OS03G0181750	LOC_Os03g08380.1	ABC transporter, transmembrane domain domain containing protein. (Os03t0181750-00)	transport.ABC transporters and multidrug resistance systems	9						DOWN																																	3				UP
OS03G0198600	LOC_Os03g10210.1	Homeodomain-leucine zipper transcription factor, Regulation of panicle exsertion (Os03t0198600-01)	RNA.regulation of transcription.HB,Homeobox transcription factor family	10			DOWN																							4						DOWN							3	UP					UP
OS02G0169300	LOC_Os02g07260.1,LOC_Os02g07260.2,LOC_Os02g07260.3	Similar to Phosphoglycerate kinase, cytosolic (EC 2.7.2.3). (Os02t0169300-01)	PS.calvin cycle.phosphoglycerate kinase	5								UP																		4							DOWN
OS02G0170000	LOC_Os02g07360.1	Conserved hypothetical protein. (Os02t0170000-01);Pentatricopeptide repeat domain containing protein. (Os02t0170000-02)	development.unspecified	7							DOWN	DOWN					6							UP						9							UP
OS03G0218400	LOC_Os03g11900.1	Similar to Hexose transporter. (Os03t0218400-01)	transport.sugars														7		UP							DOWN				8		DOWN	DOWN										3			UP
OS02G0155300	None	Hypothetical protein. (Os02t0155300-01)	.	1	UP			UP		UP	UP		UP				10	DOWN	DOWN		DOWN			DOWN						10		UP											8				DOWN
OS02G0173900	LOC_Os02g07760.1,LOC_Os02g07760.2	Similar to SSADH. (Os02t0173900-01)	TCA / org. transformation.other organic acid transformaitons.misc														1		UP											8		DOWN
OS02G0179250	None	Hypothetical gene. (Os02t0179250-01)	.	9		DOWN						DOWN					9		DOWN											5	UP	UP					UP
OS03G0327700	LOC_Os03g21050.1	Similar to H0716A07.9 protein. (Os03t0327700-01)	.	7												DOWN																											3
OS03G0340001	LOC_Os03g22060.1,LOC_Os03g22060.2	Uroporphyrinogen decarboxylase (URO-D) domain containing protein. (Os03t0340001-01)	tetrapyrrole synthesis.uroporphyrinogen decarboxylase	9						DOWN																																	3				UP
OS02G0155600	LOC_Os02g06120.1	Hypothetical conserved gene. (Os02t0155600-00)	.	2	UP		UP			UP							10	DOWN				DOWN								3			UP		UP	UP							8	DOWN		DOWN	DOWN		DOWN
OS03G0694500	LOC_Os03g48810.1	Similar to Permease 1. (Os03t0694500-01)	transport.misc	9			DOWN			DOWN																																	3	UP			UP
OS03G0699800	LOC_Os03g49270.1	Conserved hypothetical protein. (Os03t0699800-01)	not assigned.unknown	5							UP						7							DOWN		DOWN																	3
OS02G0156100	LOC_Os02g06170.1,LOC_Os02g06170.2	Conserved hypothetical protein. (Os02t0156100-01)	not assigned.unknown	1	UP		UP	UP		UP	UP		UP	UP		UP	10	DOWN	DOWN		DOWN	DOWN		DOWN	DOWN		DOWN	DOWN		2		UP	UP		UP	UP		UP	UP		UP	UP	8	DOWN		DOWN	DOWN		DOWN
OS03G0732000	LOC_Os03g52180.1,LOC_Os03g52210.1	Similar to 4-hydroxy-3-methylbut-2-enyl diphosphate reductase. (Os03t0732000-00)	secondary metabolism.isoprenoids.non-mevalonate pathway.HDR	9						DOWN																																	3				UP
OS02G0156200	LOC_Os02g06180.1	Leucine-rich repeat domain containing protein. (Os02t0156200-00)	signalling.receptor kinases.leucine rich repeat XI	1	UP		UP	UP		UP	UP		UP	UP		UP	10	DOWN	DOWN		DOWN	DOWN		DOWN	DOWN		DOWN	DOWN		5		UP	UP		UP	UP		UP	UP		UP	UP	8	DOWN		DOWN	DOWN		DOWN
OS02G0156300	None	Similar to Serine/threonine-protein kinase BRI1-like 2 precursor (EC 2.7.1.37) (BRASSINOSTEROID INSENSITIVE 1-like protein 2) (Protein VASCULAR HIGHWAY 1). (Os02t0156300-01)	.	1	UP		UP	UP		UP	UP		UP	UP		UP	10	DOWN			DOWN	DOWN		DOWN	DOWN		DOWN	DOWN		5			UP		UP	UP		UP	UP		UP	UP	8	DOWN		DOWN	DOWN		DOWN
OS02G0187800	LOC_Os02g09490.1	Cinnamyl-alcohol dehydrogenase, Lignin biosynthesis, Monolignol biosynthesis (Os02t0187800-01);Similar to Cinnamyl alcohol dehydrogenase 1a. (Os02t0187800-02)	secondary metabolism.phenylpropanoids.lignin biosynthesis.CAD														1		UP											9		DOWN
OS02G0189200	LOC_Os02g09610.1	Lipase, GDSL domain containing protein. (Os02t0189200-01)	misc.GDSL-motif lipase	7							DOWN	DOWN					6							UP						9							UP
OS02G0156400	LOC_Os02g06190.1	Leucine-rich repeat, N-terminal domain containing protein. (Os02t0156400-01)	signalling.receptor kinases.leucine rich repeat XI	2	UP		UP			UP							7	DOWN												10			UP										8	DOWN		DOWN	DOWN
OS03G0840200	LOC_Os03g62370.1	Six-bladed beta-propeller, TolB-like domain containing protein. (Os03t0840200-01);Six-bladed beta-propeller, TolB-like domain containing protein. (Os03t0840200-02)	not assigned.unknown																											7												DOWN	3
OS02G0157000	LOC_Os02g06220.1,LOC_Os02g06240.1	Leucine-rich repeat domain containing protein. (Os02t0157000-00)	signalling.receptor kinases.leucine rich repeat XI	6	DOWN	DOWN	DOWN	DOWN	DOWN	DOWN	DOWN	DOWN	DOWN	DOWN	DOWN	DOWN	4	UP		DOWN	UP	UP		UP	UP		UP	UP		7	UP		DOWN	UP	DOWN	DOWN	UP	DOWN	DOWN	UP	DOWN	DOWN	1	UP	UP	UP	UP		UP
OS04G0107500	LOC_Os04g01674.1	NAD(P)-binding domain containing protein. (Os04t0107500-01);NAD(P)-binding domain containing protein. (Os04t0107500-02)	PS.photorespiration.hydroxypyruvate reductase																											8						DOWN							3						UP
OS02G0197600	LOC_Os02g10390.1,LOC_Os02g10390.2,LOC_Os02g10390.3	Chlorophyll a/b-binding protein type III (Fragment). (Os02t0197600-01);Similar to Chlorophyll a-b binding protein 8. (Os02t0197600-02);Chlorophyll a/b-binding protein type III (Fragment). (Os02t0197600-03)	PS.lightreaction.photosystem I.LHC-I	7							DOWN	DOWN					6							UP						9							UP
OS02G0157100	LOC_Os02g06250.1	Leucine-rich repeat domain containing protein. (Os02t0157100-00)	stress.biotic.PR-proteins	3			UP										2			UP										10			UP										9	DOWN	DOWN	DOWN
OS02G0198400	LOC_Os02g10490.1	Similar to predicted protein. (Os02t0198400-00)	not assigned.unknown	9					DOWN																					3				UP
OS02G0199666	LOC_Os02g10600.1	Hypothetical protein. (Os02t0199666-00)	not assigned.unknown	7							DOWN						6							UP
OS02G0199800	LOC_Os02g10630.1	Similar to No pollen. (Os02t0199800-01)	protein.degradation.ubiquitin.E3.RING	10										DOWN			4										UP
OS02G0161601	LOC_Os02g06605.1	Hypothetical gene. (Os02t0161601-00)	not assigned.unknown	1							UP		UP	UP		UP	10							DOWN	DOWN		DOWN	DOWN		9								UP	UP		UP	UP	4
OS04G0178300	LOC_Os04g09900.1,LOC_Os04g09900.2,LOC_Os04g09900.3	Similar to Isoform 3 of Syn-copalyl diphosphate synthase. (Os04t0178300-01);Similar to Syn-copalyl diphosphate synthase. (Os04t0178300-02)	secondary metabolism.isoprenoids.terpenoids														1		UP											8		DOWN							DOWN				3
OS04G0179200	LOC_Os04g10010.1	Similar to Stem secoisolariciresinol dehydrogenase (Fragment). (Os04t0179200-01)	misc.short chain dehydrogenase/reductase (SDR)														7									DOWN																	3
OS04G0182900	LOC_Os04g10410.1	Similar to OSIGBa0140C02.3 protein. (Os04t0182900-00)	misc.nitrilases, *nitrile lyases, berberine bridge enzymes, reticuline oxidases, troponine reductases	7									DOWN																														3
OS04G0191500	LOC_Os04g11400.1,LOC_Os04g11400.2	Conserved hypothetical protein. (Os04t0191500-01)	not assigned.unknown	9			DOWN						DOWN				9			DOWN																							3	UP	UP
OS04G0206600	LOC_Os04g12970.1	UDP-glucuronosyl/UDP-glucosyltransferase family protein. (Os04t0206600-01)	misc.UDP glucosyl and glucoronyl transferases																											8			DOWN										3			UP
OS02G0162733	LOC_Os02g06720.1	Similar to WD-40 repeat family protein / beige-related. (Os02t0162733-00)	not assigned.unknown	3			UP										2			UP										10			UP										9	DOWN	DOWN	DOWN
OS04G0373400	LOC_Os04g30490.1	Similar to MATE efflux family protein, expressed. (Os04t0373400-01)	transport.misc	5								UP																		4							DOWN		DOWN				3
OS02G0162766	LOC_Os02g06725.1	Hypothetical conserved gene. (Os02t0162766-01)	not assigned.unknown	3			UP										2			UP										10			UP										9	DOWN	DOWN	DOWN
OS02G0172800	LOC_Os02g07650.1	Similar to Zinc-binding protein. (Os02t0172800-01)	RNA.regulation of transcription.unclassified	2				UP									9			DOWN	DOWN	DOWN	DOWN							7					UP								2		UP			UP
OS02G0173000	LOC_Os02g07670.1,LOC_Os02g07670.2,LOC_Os02g07670.3,LOC_Os02g07670.4	Similar to UreD. (Os02t0173000-01)	not assigned.unknown	2							UP			UP			7							DOWN		DOWN	DOWN	DOWN	DOWN	4											UP		3
OS04G0589400	None	Conserved hypothetical protein. (Os04t0589400-00)	.														7									DOWN																	3
OS04G0589700	LOC_Os04g49970.1	Zinc finger, RING/FYVE/PHD-type domain containing protein. (Os04t0589700-01)	RNA.regulation of transcription.PHOR1	5							UP						7							DOWN		DOWN																	3
OS02G0184900	LOC_Os02g09220.1	Cytochrome P450 family protein. (Os02t0184900-01)	misc.cytochrome P450	7								DOWN					7								DOWN					9							UP	UP	UP				4
OS02G0187600	LOC_Os02g09470.1	Similar to Tic21. (Os02t0187600-01);Similar to Tic21. (Os02t0187600-02)	not assigned.unknown	2							UP			UP			7							DOWN	DOWN	DOWN	DOWN	DOWN	DOWN	10								UP			UP		7
OS04G0655400	LOC_Os04g56120.1	Similar to OSIGBa0147J19.10 protein. (Os04t0655400-01)	protein.postranslational modification																											7			DOWN									DOWN	3			UP
OS04G0664500	LOC_Os04g56900.1	Similar to H1005F08.2 protein. (Os04t0664500-01)	secondary metabolism.phenylpropanoids														7									DOWN																	3
OS02G0225000	LOC_Os02g13170.1	Similar to cDNA clone:001-044-E12, full insert sequence. (Os02t0225000-01)	transport.metabolite transporters at the mitochondrial membrane	7							DOWN	DOWN					4							UP						9							UP
OS02G0226200	LOC_Os02g13290.1	HAD-superfamily subfamily IB hydrolase, hypothetical 1 protein. (Os02t0226200-01)	misc.acid and other phosphatases	10		DOWN											6		DOWN											10	UP	UP
OS02G0228600	None	Hypothetical gene. (Os02t0228600-01)	.	5							UP	UP					7							DOWN						4							DOWN
OS02G0192300	LOC_Os02g09910.1	Zinc finger, RING/FYVE/PHD-type domain containing protein. (Os02t0192300-01)	not assigned.unknown	3			UP										2			UP										10			UP										9	DOWN	DOWN	DOWN
OS04G0678400	LOC_Os04g58190.1,LOC_Os04g58190.2,LOC_Os04g58190.3	Zinc finger, Dof-type domain containing protein. (Os04t0678400-01)	RNA.regulation of transcription.C2C2(Zn) DOF zinc finger family	5								UP																		4							DOWN		DOWN				3
OS04G0682400	LOC_Os04g58590.1	Similar to H0124B04.13 protein. (Os04t0682400-01)	RNA.processing	7									DOWN																														3
OS02G0202300	LOC_Os02g10794.1	Protein of unknown function DUF3414 domain containing protein. (Os02t0202300-01)	not assigned.unknown	3			UP										2			UP										10			UP										9	DOWN	DOWN	DOWN
OS05G0112101	LOC_Os05g02140.1	Epsin-like, N-terminal domain containing protein. (Os05t0112101-01)	not assigned.unknown	7									DOWN																														3
OS02G0234500	LOC_Os02g13970.1,LOC_Os02g13970.2	NAD(P)-binding domain containing protein. (Os02t0234500-01);Similar to predicted protein. (Os02t0234500-02);Similar to UOS1. (Os02t0234500-03)	signalling.light	9								DOWN																		9							UP
OS02G0234700	LOC_Os02g13980.1	Conserved hypothetical protein. (Os02t0234700-01)	not assigned.unknown	7							DOWN						6							UP
OS02G0208500	LOC_Os02g11770.1	Conserved hypothetical protein. (Os02t0208500-01)	not assigned.unknown	9							DOWN	DOWN	DOWN				4							UP						9							UP						5
OS05G0128600	LOC_Os05g03800.1	Similar to predicted protein. (Os05t0128600-00)	.														9						DOWN							7						DOWN							3					UP	UP
OS02G0240100	LOC_Os02g14430.1	Similar to Peroxidase 2 (Fragment). (Os02t0240100-01)	misc.peroxidases	5								UP																		4							DOWN
OS02G0208675	None	Hypothetical protein. (Os02t0208675-00)	.	8							UP	UP					5							DOWN		DOWN				7							DOWN		DOWN			DOWN	7
OS02G0210100	LOC_Os02g11910.1	Conserved hypothetical protein. (Os02t0210100-01)	not assigned.unknown	8								UP			UP	DOWN	5									DOWN		UP	DOWN	6							DOWN		DOWN	DOWN	DOWN	DOWN	6
OS05G0144900	LOC_Os05g05270.1	Similar to cDNA clone:001-114-A01, full insert sequence. (Os05t0144900-01)	major CHO metabolism.synthesis.sucrose.SPP	10			DOWN																																				3	UP
OS05G0177500	LOC_Os05g08480.1	UDP-glucuronosyl/UDP-glucosyltransferase family protein. (Os05t0177500-01)	misc.UDP glucosyl and glucoronyl transferases	8			DOWN			DOWN		UP																		4							DOWN		DOWN				3	UP			UP
OS05G0194500	LOC_Os05g10620.1,LOC_Os05g10620.2,LOC_Os05g10620.3	Similar to ANAC075. (Os05t0194500-01)	development.unspecified														7			DOWN										8			DOWN										3		UP	UP
OS05G0198400	LOC_Os05g10940.1	Similar to Zinc transporter 4, chloroplast precursor (ZRT/IRT-like protein 4). (Os05t0198400-01)	transport.metal	10			DOWN																							7			DOWN									DOWN	3	UP		UP
OS02G0210700	LOC_Os02g11930.1	Protein kinase, core domain containing protein. (Os02t0210700-01)	signalling.receptor kinases.leucine rich repeat XI	8								UP			UP	DOWN	5									DOWN		UP	DOWN	6							DOWN		DOWN	DOWN	DOWN	DOWN	6
OS02G0256200	LOC_Os02g15700.1	Similar to Histidine-rich protein. (Os02t0256200-02)	not assigned.unknown	3								DOWN																		9							UP
OS02G0257300	LOC_Os02g15750.1	Rhodanese-like domain containing protein. (Os02t0257300-00)	.	7							DOWN						4							UP
OS02G0211000	LOC_Os02g11960.1	Conserved hypothetical protein. (Os02t0211000-00)	transport.ABC transporters and multidrug resistance systems	9				DOWN			DOWN						3				UP	UP	UP	UP		UP				8					DOWN								8					DOWN
OS02G0211100	LOC_Os02g11970.1,LOC_Os02g11970.2	Similar to H0423H10.12 protein. (Os02t0211100-01);Similar to H0423H10.12 protein. (Os02t0211100-02)	not assigned.unknown	8							UP						5							DOWN		DOWN				7									DOWN			DOWN	6
OS02G0215900	LOC_Os02g12440.1	Protein kinase, catalytic domain domain containing protein. (Os02t0215900-01)	signalling.receptor kinases.misc	3												DOWN	5									DOWN			DOWN	7									DOWN			DOWN	7
OS05G0368100	LOC_Os05g30510.1	Conserved hypothetical protein. (Os05t0368100-00)	not assigned.unknown	10		DOWN	DOWN																							4	UP												3	UP
OS05G0372900	LOC_Os05g30940.1	Conserved hypothetical protein. (Os05t0372900-01)	not assigned.unknown														7									DOWN				7												DOWN	3
OS02G0249000	LOC_Os02g15090.1	Glutelin, Seed strage protein (Os02t0249000-01)	development.storage proteins	2			UP										2			UP										4			UP										8	DOWN	DOWN	DOWN
OS02G0269650	None	Hypothetical gene. (Os02t0269650-01)	.														1								UP					4								DOWN
OS02G0259900	LOC_Os02g15930.1	Conserved hypothetical protein. (Os02t0259900-01)	not assigned.unknown	8								UP					5												DOWN	6							DOWN					DOWN	6
OS05G0404500	None	Hypothetical protein. (Os05t0404500-01)	.	9						DOWN																				8						DOWN							3				UP		UP
OS02G0288000	LOC_Os02g18640.1	Cyclin-like F-box domain containing protein. (Os02t0288000-01)	not assigned.unknown														1		UP											3		DOWN
OS02G0272300	LOC_Os02g17240.1	Similar to Pollen-specific kinase partner protein. (Os02t0272300-01)	signalling.G-proteins	10										UP			5										DOWN		DOWN	7												DOWN	7
OS05G0433100	LOC_Os05g35760.1,LOC_Os05g35770.1	Similar to Serine/threonine-protein kinase SAPK4. (Os05t0433100-00)	protein.postranslational modification	3											DOWN	DOWN														9										UP			3
OS02G0291400	LOC_Os02g18930.1	Similar to Calcineurin B-like protein 8. (Os02t0291400-00)	signalling.calcium	7								DOWN																		9							UP
OS02G0299200	LOC_Os02g19640.1	IQ calmodulin-binding region domain containing protein. (Os02t0299200-01)	not assigned.unknown	7							DOWN						6							UP
OS05G0434800	LOC_Os05g35930.1	Protein of unknown function DUF1218 domain containing protein. (Os05t0434800-00)	not assigned.unknown	10			DOWN																							7												DOWN	3	UP
OS05G0440300	LOC_Os05g36930.1,LOC_Os05g36930.2	Similar to S1 self-incompatibility locus-linked G221 protein (Fragment). (Os05t0440300-01)	RNA.regulation of transcription.HDA																											7												DOWN	3
OS05G0527200	LOC_Os05g45120.1	Similar to anthocyanidin 5,3-O-glucosyltransferase. (Os05t0527200-00)	not assigned.unknown																											9												DOWN	3
OS02G0288100	LOC_Os02g18650.1	Similar to Pectinesterase (EC 3.1.1.11) (Fragment). (Os02t0288100-01)	cell wall.pectin*esterases.PME	8								UP			UP	DOWN	5											UP	DOWN	6							DOWN		DOWN	DOWN	DOWN	DOWN	6
OS02G0301400	LOC_Os02g19850.1	Thioredoxin-like fold domain containing protein. (Os02t0301400-01)	DNA.unspecified	3			UP										2		DOWN											10		UP	UP										9	DOWN		DOWN
OS06G0104900	LOC_Os06g01590.1	Similar to L-lactate dehydrogenase B (EC 1.1.1.27) (LDH-B) (Fragment). (Os06t0104900-01)	fermentation.LDH	10			DOWN																																				3	UP
OS02G0323000	LOC_Os02g21750.1	Similar to Felis catus multi-drug resistance related (Fragment). (Os02t0323000-01)	transport.ABC transporters and multidrug resistance systems														9		DOWN											10		UP
OS06G0129900	LOC_Os06g03930.1,LOC_Os06g03930.2	Similar to Cytochrome P450 CYPD. (Os06t0129900-01);Similar to cytochrome P450. (Os06t0129900-02)	misc.cytochrome P450														4					UP								8			DOWN		DOWN	DOWN							3			UP			UP
OS06G0147400	LOC_Os06g05480.1	Conserved hypothetical protein. (Os06t0147400-01)	not assigned.unknown																											4									DOWN				3
OS06G0190700	LOC_Os06g09120.1	Hypothetical conserved gene. (Os06t0190700-00)	signalling.in sugar and nutrient physiology														9						DOWN																				3					UP
OS06G0202600	None	Similar to cDNA clone:001-039-A08, full insert sequence. (Os06t0202600-01)	.														9						DOWN																				3					UP
OS06G0287000	LOC_Os06g17920.1	Similar to NBS-LRR type R protein, Nbs4-Pi. (Os06t0287000-00)	stress.biotic.PR-proteins	9	DOWN					DOWN						DOWN	2	UP																									3				UP
OS06G0491566	None	Conserved hypothetical protein. (Os06t0491566-01)	.														9		DOWN	DOWN										4		UP											3		UP
OS02G0460200	LOC_Os02g26210.1	Similar to OSIGBa0131F24.5 protein. (Os02t0460200-01);Similar to OSIGBa0131F24.5 protein. (Os02t0460200-02)	not assigned.unknown														9											DOWN		10											UP
OS02G0308800	LOC_Os02g20560.1	FAS1 domain domain containing protein. (Os02t0308800-01);Conserved hypothetical protein. (Os02t0308800-02)	cell wall.cell wall proteins.AGPs.AGP	7							DOWN	DOWN	DOWN				6							UP						9							UP						5
OS06G0583900	LOC_Os06g38510.1,LOC_Os06g38510.2	Similar to Pectate lyase homolog (EC 4.2.2.2) (Fragment). (Os06t0583900-01)	cell wall.degradation.pectate lyases and polygalacturonases																											8						DOWN							3						UP
OS02G0463500	LOC_Os02g26480.1,LOC_Os02g26480.2	Peptidase S10, serine carboxypeptidase domain containing protein. (Os02t0463500-01)	protein.degradation.serine protease	5					UP																					4				DOWN
OS02G0332450	None	Hypothetical conserved gene. (Os02t0332450-00)	.	8							UP				UP	DOWN	5							DOWN					DOWN	6										DOWN		DOWN	6
OS02G0466400	LOC_Os02g26720.1	Similar to Inositol phosphate kinase. (Os02t0466400-01)	signalling.phosphinositides.inositol-1,3,4-trisphosphate 5/6-kinase														1		UP											8		DOWN
OS06G0632400	LOC_Os06g42620.1	Similar to OSIGBa0115M15.3 protein. (Os06t0632400-00)	not assigned.unknown	7							DOWN		DOWN				6							UP																			3
OS06G0661500	LOC_Os06g45060.1	Conserved hypothetical protein. (Os06t0661500-01)	not assigned.unknown	5								UP																		4							DOWN		DOWN				3
OS06G0670300	LOC_Os06g45890.1	Homeodomain-like containing protein. (Os06t0670300-01)	RNA.regulation of transcription.G2-like transcription factor family, GARP																											8						DOWN							3						UP
OS07G0113300	LOC_Os07g02260.1	Hypothetical conserved gene. (Os07t0113300-00)	not assigned.unknown	5							UP						7							DOWN		DOWN																	3
OS02G0438601	LOC_Os02g24205.1	Conserved hypothetical protein. (Os02t0438601-01);Similar to Kinesin heavy chain (Fragment). (Os02t0438601-02)	not assigned.unknown	10			DOWN							DOWN	DOWN	DOWN	4										UP			9										UP			3	UP
OS07G0191200	LOC_Os07g09340.1	Plasma membrane H+ ATPase (EC 3.6.3.6). (Os07t0191200-01);Similar to Plasma membrane H+-ATPase. (Os07t0191200-02)	transport.p- and v-ATPases	10			DOWN																																				3	UP
OS02G0453600	LOC_Os02g25640.1,LOC_Os02g25640.2	Similar to Glutelin. (Os02t0453600-01)	development.storage proteins	3			UP										2											UP		7			UP								DOWN	DOWN	9	DOWN		DOWN
OS02G0492900	LOC_Os02g29130.1,LOC_Os02g29130.2	Similar to Ankyrin-like protein-like protein. (Os02t0492900-01)	cell.organisation	5					DOWN		UP						7							DOWN						3				UP
OS02G0497600	None	Conserved hypothetical protein. (Os02t0497600-01)	.	7							DOWN						6							UP
OS02G0464550	None	Hypothetical protein. (Os02t0464550-01)	.	8												DOWN	5												DOWN	6												DOWN	6
OS02G0470600	LOC_Os02g27110.1,LOC_Os02g27130.1	Similar to phosphoinositide binding. (Os02t0470600-00)	not assigned.unknown	3			UP										2			UP										10			UP										9	DOWN	DOWN	DOWN
OS02G0475500	LOC_Os02g27500.1	NB-ARC domain containing protein. (Os02t0475500-00)	stress.biotic.PR-proteins	2				UP									7				DOWN	DOWN								10			UP		UP								8			DOWN
OS02G0479700	LOC_Os02g27830.1	Similar to Ulp1 protease family, C-terminal catalytic domain containing protein. (Os02t0479700-00)	not assigned.unknown	9							DOWN			DOWN			6							UP		UP	UP	UP	UP	8											DOWN		4
OS07G0264800	LOC_Os07g16130.1	Acyl-CoA N-acyltransferase domain containing protein. (Os07t0264800-01)	misc.GCN5-related N-acetyltransferase														9						DOWN																				3					UP
OS02G0511600	LOC_Os02g30780.1	Glycosyl transferase, family 31 protein. (Os02t0511600-01)	not assigned.unknown	5								UP					2			UP										4							DOWN						8		DOWN
OS02G0518500	LOC_Os02g31890.1	Similar to Zinc finger, C2H2-type. (Os02t0518500-00)	RNA.regulation of transcription.C2H2 zinc finger family	3			UP										2			UP										10			UP										9	DOWN	DOWN	DOWN
OS02G0517900	LOC_Os02g31860.1	Aminotransferase-like, plant mobile domain domain containing protein. (Os02t0517900-01)	not assigned.unknown														9					DOWN								3					UP
OS07G0285200	LOC_Os07g18510.1	Cyclin-like F-box domain containing protein. (Os07t0285200-01)	not assigned.unknown														9		DOWN			DOWN	DOWN							5		UP			UP								3					UP
OS02G0519900	LOC_Os02g32030.1	Similar to Elongation factor EF-2 (Fragment). (Os02t0519900-01);Similar to H0613H07.5 protein. (Os02t0519900-02);Similar to H0613H07.5 protein. (Os02t0519900-03);Similar to H0613H07.5 protein. (Os02t0519900-04);Similar to H0613H07.5 protein. (Os02t0519900-05)	protein.synthesis.elongation	5								UP																		4							DOWN
OS02G0521100	LOC_Os02g32140.1	Hypothetical conserved gene. (Os02t0521100-01)	RNA.regulation of transcription.AP2/EREBP, APETALA2/Ethylene-responsive element binding protein family	8												DOWN	5												DOWN	7												DOWN	7
OS02G0522100	LOC_Os02g32230.1,LOC_Os02g32230.2	Similar to cDNA clone:J013126H19, full insert sequence. (Os02t0522100-02)	RNA.transcription	2		UP																								8	DOWN
OS02G0528300	None	Hypothetical gene. (Os02t0528300-00)	.	3												DOWN	2			UP									DOWN	10			UP										7		DOWN	DOWN
OS07G0417200	LOC_Os07g23430.1	Similar to Delta 12 oleic acid desaturase FAD2. (Os07t0417200-01)	lipid metabolism.FA desaturation.omega 3 desaturase	5							UP						7							DOWN		DOWN																	3
OS02G0527300	LOC_Os02g32590.1,LOC_Os02g32590.2	Similar to Heat shock transcription factor 31 (Fragment). (Os02t0527300-01)	RNA.regulation of transcription.HSF,Heat-shock transcription factor family	9								DOWN																		9							UP
OS02G0530300	LOC_Os02g32840.1	Zinc finger, AN1-type domain containing protein. (Os02t0530300-01)	RNA.regulation of transcription.unclassified	8								UP				DOWN	5												DOWN	7							DOWN		DOWN			DOWN	7
OS02G0537775	None	Hypothetical protein. (Os02t0537775-00)	.	2			UP										7									DOWN				10			UP										9	DOWN		DOWN
OS07G0448600	None	Hypothetical protein. (Os07t0448600-00)	.														9									DOWN																	3
OS07G0462700	LOC_Os07g27870.1	Thioesterase superfamily domain containing protein. (Os07t0462700-01)	not assigned.unknown	9									DOWN				9									DOWN																	3
OS02G0538550	None	Conserved hypothetical protein. (Os02t0538550-00)	.	10	DOWN			DOWN									1	UP	UP	UP	UP	UP	UP							8		DOWN			DOWN								8		DOWN			DOWN
OS02G0546400	None	Hypothetical protein. (Os02t0546400-00)	.	8								UP					5												DOWN	6							DOWN		DOWN			DOWN	6
OS07G0480300	LOC_Os07g29700.1	Hypothetical conserved gene. (Os07t0480300-00)	not assigned.unknown														9		DOWN	DOWN										5		UP											3		UP
OS02G0536500	LOC_Os02g33330.1	Similar to H0622F05.5 protein. (Os02t0536500-01)	not assigned.unknown	7								DOWN																		9							UP
OS02G0537400	LOC_Os02g33420.1	Similar to Heat shock protein. (Os02t0537400-01)	stress.abiotic.heat	9				DOWN									4				UP
OS07G0510800	LOC_Os07g32650.1	Hypothetical conserved gene. (Os07t0510800-02)	RNA.transcription	9									DOWN			DOWN	7									DOWN			DOWN														3
OS07G0521000	LOC_Os07g33680.1	Succinate dehydrogenase subunit 3. (Os07t0521000-01)	not assigned.unknown														9			DOWN					DOWN	DOWN				5								UP					3		UP
OS02G0551801	None	Hypothetical gene. (Os02t0551801-00)	.	3									DOWN				7									DOWN				4									DOWN				3
OS02G0552700	LOC_Os02g34760.1	Conserved hypothetical protein. (Os02t0552700-01)	not assigned.unknown	1	UP	UP	UP	UP		UP	UP		UP	UP		UP	10	DOWN	DOWN		DOWN	DOWN		DOWN	DOWN		DOWN	DOWN		5	DOWN	UP	UP		UP	UP		UP	UP		UP	UP	8	DOWN		DOWN	DOWN		DOWN
OS02G0553000	LOC_Os02g34790.1	Protein kinase, catalytic domain domain containing protein. (Os02t0553000-01)	signalling.receptor kinases.leucine rich repeat XI	2												DOWN	5												DOWN	4									DOWN				7
OS02G0554900	LOC_Os02g34940.1,LOC_Os02g34940.2	Similar to Protein disulfide isomerase (Fragment). (Os02t0554900-01);Similar to Protein disulfide isomerase-like 1-3. (Os02t0554900-02)	redox.thioredoxin	5							UP	UP					7					DOWN		DOWN		DOWN				4					UP		DOWN		DOWN				3
OS07G0631500	None	Similar to Mov34/MPN/PAD-1 family protein. (Os07t0631500-01)	.	10			DOWN						DOWN				9			DOWN						DOWN																	3	UP	UP
OS02G0564700	LOC_Os02g35660.1	Similar to BHLH transcription factor. (Os02t0564700-01)	RNA.regulation of transcription.bHLH,Basic Helix-Loop-Helix family	7							DOWN	DOWN	DOWN				4							UP						9							UP						5
OS02G0570400	LOC_Os02g36140.2,LOC_Os02g36140.3,LOC_Os02g36140.4,LOC_Os02g36140.5	Similar to Ent-kaurene synthase 1A. (Os02t0570400-01)	secondary metabolism.isoprenoids.terpenoids	3	DOWN												1	UP	UP	UP										8		DOWN											8		DOWN
OS02G0575200	LOC_Os02g36550.1	DNA/pantothenate metabolism flavoprotein, C-terminal domain containing protein. (Os02t0575200-01)	not assigned.unknown	3							DOWN	DOWN					6							UP		UP				10							UP						9
OS02G0553200	LOC_Os02g34810.1	Thylakoid membrane-bound ascorbate peroxidase, Tolerance to bacterial blight, Response to NaCl (Os02t0553200-01)	redox.ascorbate and glutathione.ascorbate	7							DOWN	DOWN					6							UP						9							UP
OS08G0128000	LOC_Os08g03420.1,LOC_Os08g03420.2,LOC_Os08g03420.3,LOC_Os08g03420.4	Galactose oxidase/kelch, beta-propeller domain containing protein. (Os08t0128000-01);Galactose oxidase/kelch, beta-propeller domain containing protein. (Os08t0128000-02)	RNA.regulation of transcription.MYB domain transcription factor family	5								UP																		4							DOWN		DOWN				3
OS08G0158200	LOC_Os08g06170.1	FAD linked oxidase, N-terminal domain containing protein. (Os08t0158200-02)	misc.nitrilases, *nitrile lyases, berberine bridge enzymes, reticuline oxidases, troponine reductases														7									DOWN																	3
OS02G0581800	LOC_Os02g37100.1	Conserved hypothetical protein. (Os02t0581800-01)	not assigned.unknown	5							UP	UP					5							DOWN		DOWN				4							DOWN		DOWN				7
OS08G0237800	LOC_Os08g13980.1	Similar to Xyloglucan endotransglycosylase (Fragment). (Os08t0237800-00)	cell wall.modification														7									DOWN																	3
OS02G0569900	LOC_Os02g36110.1	Cytochrome P450 family protein. (Os02t0569900-01)	misc.cytochrome P450														1		UP											8		DOWN
OS02G0586900	LOC_Os02g37480.1	Hypothetical conserved gene. (Os02t0586900-01);Similar to Glycine rich protein (Fragment). (Os02t0586900-02)	not assigned.unknown	8							UP	UP			UP		5							DOWN					DOWN	6							DOWN		DOWN	DOWN		DOWN	6
OS08G0400200	LOC_Os08g30910.1	Similar to SET domain protein. (Os08t0400200-00)	RNA.regulation of transcription.SET-domain transcriptional regulator family	10		DOWN	DOWN																							7	UP												3	UP
OS08G0468700	LOC_Os08g36500.1	Similar to Nitrate reductase [NADH] 1 (EC 1.7.1.1) (NR1). (Os08t0468700-00)	N-metabolism.nitrate metabolism.NR	5								UP																		4							DOWN		DOWN				3
OS02G0571300	LOC_Os02g36220.1,LOC_Os02g36220.2	Terpenoid synthase domain containing protein. (Os02t0571300-01)	secondary metabolism.isoprenoids.terpenoids														6											DOWN		9											UP
OS02G0572300	LOC_Os02g36320.1	Similar to RING-H2 finger protein ATL3B. (Os02t0572300-00)	protein.degradation.ubiquitin.E3.RING	5								UP																		3							DOWN
OS08G0497600	LOC_Os08g38880.1,LOC_Os08g38880.2,LOC_Os08g38880.3,LOC_Os08g38880.4,LOC_Os08g38880.5,LOC_Os08g38880.6	WD40 subfamily protein, Salt stress (Os08t0497600-01)	development.unspecified	5								UP																		4							DOWN		DOWN				3
OS02G0575500	LOC_Os02g36570.1	Similar to ABC transporter-like. (Os02t0575500-01);Similar to ATATH13. (Os02t0575500-02)	stress.abiotic	10		DOWN																								10	UP
OS02G0577300	LOC_Os02g36770.1	Similar to predicted protein. (Os02t0577300-00)	protein.glycosylation.beta-1,3-galactosyltransferase(beta-1,3-GalT)	5								UP																		4							DOWN
OS02G0581100	LOC_Os02g37060.1	Similar to photosystem II 5 kD protein. (Os02t0581100-01)	not assigned.unknown	7							DOWN						6							UP
OS08G0545500	LOC_Os08g43200.1,LOC_Os08g43210.1	Similar to Dehydration-responsive element-binding protein 1J. (Os08t0545500-00)	hormone metabolism.ethylene.signal transduction														9			DOWN						DOWN				4									DOWN				3		UP
OS02G0587000	LOC_Os02g37490.1	Similar to Glycine rich protein (Fragment). (Os02t0587000-01)	not assigned.unknown	8							UP	UP					5							DOWN					DOWN	6							DOWN					DOWN	6
OS02G0582900	LOC_Os02g37190.1	Conserved hypothetical protein. (Os02t0582900-01)	not assigned.unknown	7								DOWN																		9							UP
OS02G0583000	LOC_Os02g37200.1	Hypothetical protein. (Os02t0583000-00)	not assigned.unknown	7							DOWN						6							UP
OS02G0587600	LOC_Os02g37520.1	Conserved hypothetical protein. (Os02t0587600-00)	not assigned.unknown	8												DOWN	5												DOWN	6												DOWN	6
OS09G0115900	LOC_Os09g02770.1,LOC_Os09g02770.2	EF-HAND 1 domain containing protein. (Os09t0115900-01);Non-protein coding transcript. (Os09t0115900-02)	not assigned.unknown														9			DOWN									DOWN														3		UP
OS02G0594300	LOC_Os02g38090.1	Similar to Enhancer of shoot regeneration ESR1. (Os02t0594300-00)	hormone metabolism.ethylene.signal transduction	2	UP		UP										9	DOWN	DOWN											10		UP											9	DOWN
OS09G0244600	LOC_Os09g06950.1	Conserved hypothetical protein. (Os09t0244600-01)	not assigned.unknown														9		DOWN	DOWN										5		UP											3		UP
OS09G0247101	None	Hypothetical conserved gene. (Os09t0247101-01)	.														7						DOWN		DOWN					9								UP					3					UP
OS09G0259000	LOC_Os09g08470.1	Conserved hypothetical protein. (Os09t0259000-00)	RNA.transcription	9									DOWN				9									DOWN																	3
OS09G0260000	LOC_Os09g08550.1	Cyclin-like F-box domain containing protein. (Os09t0260000-01)	not assigned.unknown	10			DOWN										9			DOWN																							3	UP	UP
OS02G0589400	LOC_Os02g37690.1	UDP-glucuronosyl/UDP-glucosyltransferase family protein. (Os02t0589400-01)	misc.UDP glucosyl and glucoronyl transferases	7							DOWN						6							UP
OS02G0589700	LOC_Os02g37700.1	Lecithin:cholesterol/phospholipid:diacylglycerol acyltransferase domain containing protein. (Os02t0589700-00)	lipid metabolism.'exotics' (steroids, squalene etc).phosphatidylcholinesterol O-acyltransferase	7							DOWN						6							UP
OS02G0594700	LOC_Os02g38120.1	Similar to Non-phototropic hypocotyl 3. (Os02t0594700-01)	signalling.light	3			UP										2			UP										10			UP										9	DOWN	DOWN	DOWN
OS02G0590400	LOC_Os02g37800.1	Lecithin:cholesterol acyltransferase family protein. (Os02t0590400-01);Lecithin:cholesterol acyltransferase family protein. (Os02t0590400-02);Lecithin:cholesterol acyltransferase family protein. (Os02t0590400-03)	lipid metabolism.'exotics' (steroids, squalene etc).phosphatidylcholinesterol O-acyltransferase	7								DOWN																		9							UP
OS02G0598300	LOC_Os02g38480.1	Conserved hypothetical protein. (Os02t0598300-01)	cell.organisation	3			UP										2			UP										10			UP										9	DOWN	DOWN	DOWN
OS02G0601300	LOC_Os02g38920.1	Similar to Glyceraldehyde-3-phosphate dehydrogenase, cytosolic 3 (EC 1.2.1.12). (Os02t0601300-01)	glycolysis.cytosolic branch.glyceraldehyde 3-phosphate dehydrogenase (GAP-DH)	5												DOWN	5												DOWN	7												DOWN	7
OS02G0592000	LOC_Os02g37890.1	Similar to OSIGBa0106G07.8 protein. (Os02t0592000-00)	misc.oxidases - copper, flavone etc.	5								UP																		4							DOWN
OS02G0612700	LOC_Os02g39910.1	BTB domain containing protein. (Os02t0612700-01)	transport.potassium	3		UP											1		UP			UP								8	DOWN	DOWN	DOWN		DOWN								2			UP
OS02G0616600	LOC_Os02g40330.1,LOC_Os02g40330.2,LOC_Os02g40330.3	Hypothetical protein. (Os02t0616600-01);Conserved hypothetical protein. (Os02t0616600-02)	not assigned.unknown	8								UP			UP	DOWN	5												DOWN	6							DOWN			DOWN		DOWN	6
OS02G0631601	LOC_Os02g42040.1	Similar to predicted protein. (Os02t0631601-00)	protein.synthesis.misc	3			UP										2			UP										10			UP										9	DOWN	DOWN	DOWN
OS02G0595200	LOC_Os02g38170.1	Conserved hypothetical protein. (Os02t0595200-00)	not assigned.unknown	7							DOWN						6							UP
OS02G0596700	LOC_Os02g38320.1	Similar to protein binding protein. (Os02t0596700-00)	protein.degradation.ubiquitin.E3.BTB/POZ Cullin3.BTB/POZ	5								UP																		4							DOWN
OS02G0636600	LOC_Os02g42430.1	GRAM domain containing protein. (Os02t0636600-00)	hormone metabolism.abscisic acid.induced-regulated-responsive-activated	2		UP	UP				UP	UP					1		UP	UP				DOWN						8	DOWN	DOWN					DOWN						9	DOWN	DOWN
OS09G0321900	LOC_Os09g15320.1,LOC_Os09g15320.2	Similar to Ubiquitin-conjugating enzyme E2 M (EC 6.3.2.19) (Ubiquitin-protein ligase M) (Ubiquitin carrier protein M) (Nedd8-conjugating enzyme Ubc12). (Os09t0321900-01)	protein.degradation.ubiquitin.E2														9			DOWN																							3		UP
OS09G0332700	LOC_Os09g16330.1,LOC_Os09g16330.2	Similar to PDR-type ABC transporter 2 (Fragment). (Os09t0332700-01);Hypothetical conserved gene. (Os09t0332700-02)	transport.ABC transporters and multidrug resistance systems																											8						DOWN							3						UP
OS09G0342000	LOC_Os09g17190.1	Cyclin-like F-box domain containing protein. (Os09t0342000-01)	not assigned.unknown														7									DOWN				8			DOWN										3			UP
OS02G0640800	LOC_Os02g42810.1	Similar to Carbonyl reductase 1. (Os02t0640800-01);Similar to Carbonyl reductase 1. (Os02t0640800-02);Similar to carbonyl reductase 1. (Os02t0640800-03)	misc.short chain dehydrogenase/reductase (SDR)	1	UP		UP				UP			UP			8	DOWN	DOWN			DOWN	DOWN	DOWN	DOWN	DOWN	DOWN	DOWN	DOWN	2		UP			UP			UP			UP		1	DOWN				UP
OS02G0649900	LOC_Os02g43370.1,LOC_Os02g43370.2	Metal-nicotianamine (NA) transporter, Fe and Mn transport to the endosperm (Os02t0649900-01)	transport.peptides and oligopeptides	2				UP		UP				UP		UP	10				DOWN	DOWN					DOWN	DOWN		5					UP	UP					UP	UP	8				DOWN		DOWN
OS02G0616300	LOC_Os02g40280.1,LOC_Os02g40320.1	Similar to Protein argonaute MEL1. (Os02t0616300-00)	development.unspecified	5								UP																		4							DOWN
OS09G0363700	LOC_Os09g19910.1	Conserved hypothetical protein. (Os09t0363700-01)	not assigned.unknown														7									DOWN																	3
OS02G0617400	LOC_Os02g40440.1	Lipase, GDSL domain containing protein. (Os02t0617400-01)	misc.GDSL-motif lipase	9				DOWN									1				UP
OS02G0617600	LOC_Os02g40454.1,LOC_Os02g40454.2	Protein phosphatase 2A, regulatory subunit PR55 domain containing protein. (Os02t0617600-01);Protein phosphatase 2A, regulatory subunit PR55 domain containing protein. (Os02t0617600-02);Protein phosphatase 2A, regulatory subunit PR55 domain containing protein. (Os02t0617600-03)	protein.postranslational modification	7							DOWN	DOWN					6							UP						9							UP
OS02G0658800	LOC_Os02g44108.1	Beta-expansin. (Os02t0658800-01)	cell wall.modification	9				DOWN	DOWN								4				UP		UP							3				UP		UP							4					DOWN	DOWN
OS02G0621100	LOC_Os02g40770.1,LOC_Os02g40770.2	Similar to Su(VAR)3-9-related protein 4. (Os02t0621100-01)	RNA.regulation of transcription.SET-domain transcriptional regulator family														6											UP		7											DOWN
OS02G0662000	LOC_Os02g44310.1	RCc3 protein. (Os02t0662000-01)	misc.protease inhibitor/seed storage/lipid transfer protein (LTP) family protein	2				UP									10				DOWN	DOWN	DOWN							3					UP								2					UP
OS09G0421800	LOC_Os09g25440.1	Zinc finger, C2H2-like domain containing protein. (Os09t0421800-00)	not assigned.unknown														9			DOWN																							3		UP
OS09G0432900	LOC_Os09g26300.1	Glycosyl transferase, family 31 protein. (Os09t0432900-02)	protein.glycosylation														7												DOWN														3
OS09G0447300	LOC_Os09g27500.1	Cytochrome P450 family protein. (Os09t0447300-01)	misc.cytochrome P450	9						DOWN																																	3				UP
OS09G0455000	None	Hypothetical protein. (Os09t0455000-01)	.	9						DOWN																																	3				UP
OS09G0495500	LOC_Os09g32150.1	Conserved hypothetical protein. (Os09t0495500-01)	not assigned.unknown	10						DOWN							9									DOWN																	3				UP
OS09G0526700	LOC_Os09g35800.1	Similar to UDP-glucose 4-epimerase (EC 5.1.3.2) (Galactowaldenase) (UDP-galactose 4-epimerase). (Os09t0526700-01);Similar to UDP-glucose 4-epimerase (EC 5.1.3.2) (Galactowaldenase) (UDP-galactose 4-epimerase). (Os09t0526700-02)	cell wall.precursor synthesis.UGE	10			DOWN																							7												DOWN	3	UP
OS02G0631700	LOC_Os02g42060.1	A-type response regulator, Cytokinin signaling (Os02t0631700-01)	RNA.regulation of transcription.ARR	7								DOWN																		9							UP
OS02G0664100	None	Hypothetical conserved gene. (Os02t0664100-00)	.	3			UP										2			UP										10			UP										9	DOWN	DOWN	DOWN
OS09G0558600	LOC_Os09g38600.1	Domain of unknown function DUF1618 domain containing protein. (Os09t0558600-01)	not assigned.unknown	8			DOWN																																				3	UP
OS10G0104000	LOC_Os10g01500.1	Hypothetical conserved gene. (Os10t0104000-01)	not assigned.unknown														9			DOWN																							3		UP
OS02G0634700	LOC_Os02g42310.1,LOC_Os02g42310.2,LOC_Os02g42310.3,LOC_Os02g42310.4	Similar to Serine carboxypeptidase II-like protein. (Os02t0634700-01);Similar to lysosomal protective protein. (Os02t0634700-02)	protein.degradation.serine protease	10	DOWN												1	UP	UP											8		DOWN
OS02G0668000	LOC_Os02g44770.1	Membrane protein, At2g17000, predicted domain containing protein. (Os02t0668000-01);Hypothetical protein. (Os02t0668000-02)	signalling.unspecified	5												DOWN	5												DOWN	7												DOWN	7
OS02G0637200	LOC_Os02g42470.1	Conserved hypothetical protein. (Os02t0637200-01)	not assigned.unknown	5							UP						7							DOWN
OS02G0673100	LOC_Os02g45160.1	Similar to ALMT3. (Os02t0673100-01);Similar to ALMT3. (Os02t0673100-02)	not assigned.unknown	10												DOWN	9												DOWN	8						DOWN							3						UP
OS02G0686800	LOC_Os02g46180.1	Protein of unknown function DUF581 family protein. (Os02t0686800-01)	not assigned.unknown	2			UP										2			UP										10			UP										9	DOWN	DOWN	DOWN
OS10G0358200	LOC_Os10g21400.1	Similar to NB-ARC domain containing protein. (Os10t0358200-00)	stress.biotic.PR-proteins														7									DOWN																	3
OS02G0701600	LOC_Os02g47310.1	Similar to Tocopherol O-methyltransferase, chloroplast precursor (EC 2.1.1.95) (Gamma-tocopherol methyltransferase). (Os02t0701600-01)	secondary metabolism.isoprenoids.tocopherol biosynthesis.tocopherol methyltransferase	9			DOWN			DOWN							9			DOWN										9			DOWN										2	UP	UP	UP	UP
OS02G0640500	LOC_Os02g42780.1	Lectin receptor-like kinase, Mediation of salt sensitivity, Regulation of ethylene homeostasis (Os02t0640500-01)	protein.postranslational modification	7								DOWN																		9							UP
OS02G0703900	LOC_Os02g47500.1	Similar to Nodulin-like protein. (Os02t0703900-01);Similar to Nodulin-like protein. (Os02t0703900-02)	development.unspecified	3			UP										2			UP										10			UP										9	DOWN	DOWN	DOWN
OS02G0721100	LOC_Os02g48910.1	Similar to E2 ubiquitin-conjugating enzyme UbcH5B (Fragment). (Os02t0721100-01)	protein.degradation.ubiquitin.E2	9				DOWN									1				UP	UP								8					DOWN	DOWN							9						UP
OS02G0643500	LOC_Os02g42960.1	Pentapeptide repeat containing protein. (Os02t0643500-01)	not assigned.unknown	9				DOWN									4				UP
OS10G0396300	LOC_Os10g25674.1,LOC_Os10g25674.2	Similar to MOB1. (Os10t0396300-01)	RNA.regulation of transcription.unclassified														9						DOWN							7						DOWN							3					UP	UP
OS10G0401000	LOC_Os10g26150.1	Conserved hypothetical protein. (Os10t0401000-01)	not assigned.unknown	5								UP																		4							DOWN		DOWN				3
OS10G0419600	LOC_Os10g28370.1	Chlorophyllase family protein. (Os10t0419600-00)	tetrapyrrole synthesis.unspecified	9						DOWN																																	3				UP
OS02G0647900	LOC_Os02g43280.1,LOC_Os02g43280.2	Similar to Fatty aldehyde dehydrogenase 1. (Os02t0647900-01);Similar to aldehyde dehydrogenase 3B1. (Os02t0647900-02)	fermentation.aldehyde dehydrogenase	7							DOWN	DOWN					6							UP						5							UP
OS10G0420332	None	Hypothetical protein. (Os10t0420332-00)	.																											7						DOWN						DOWN	3						UP
OS02G0650300	LOC_Os02g43410.1,LOC_Os02g43410.2	Iron-phytosiderophore transporter, Iron homeostasis (Os02t0650300-01);Similar to Iron-phytosiderophore transporter YSL15. (Os02t0650300-02)	transport.peptides and oligopeptides	2										UP			7										DOWN	DOWN		8											UP
OS02G0727300	LOC_Os02g49520.1	Similar to Beta-catenin repeat family protein. (Os02t0727300-01);Similar to Beta-catenin repeat family protein. (Os02t0727300-02);Similar to ubiquitin-protein ligase. (Os02t0727300-03);Similar to ubiquitin-protein ligase. (Os02t0727300-04)	protein.degradation.ubiquitin.E3.RING	3			UP										2			UP										10			UP										9	DOWN	DOWN	DOWN
OS02G0740400	LOC_Os02g50690.1,LOC_Os02g50690.2	Similar to GSDL-motif lipase. (Os02t0740400-01);Lipase, GDSL domain containing protein. (Os02t0740400-02)	misc.GDSL-motif lipase	8												DOWN	5												DOWN	7												DOWN	7
OS02G0740500	LOC_Os02g50700.1	Conserved hypothetical protein. (Os02t0740500-01)	not assigned.unknown	5												DOWN	5												DOWN	7												DOWN	7
OS02G0741500	LOC_Os02g50799.1	Ribbon-helix-helix domain containing protein. (Os02t0741500-01)	not assigned.unknown	3			UP										2			UP										10			UP										9	DOWN	DOWN	DOWN
OS10G0528100	LOC_Os10g38470.1	Similar to Glutathione S-transferase GST 42 (EC 2.5.1.18) (Fragment). (Os10t0528100-01)	misc.glutathione S transferases																											7												DOWN	3
OS10G0529500	LOC_Os10g38600.1	Similar to Glutathione-S-transferase 2. (Os10t0529500-01)	misc.glutathione S transferases														5												DOWN	8			DOWN										3			UP
OS02G0663900	LOC_Os02g44480.1,LOC_Os02g44490.1	Similar to Phosphoribosyltransferase (Fragment). (Os02t0663900-01);Hypothetical conserved gene. (Os02t0663900-02)	amino acid metabolism.synthesis.aromatic aa.tryptophan	10		DOWN																								10	UP
OS10G0535800	LOC_Os10g39100.1	Protein of unknown function Cys-rich domain containing protein. (Os10t0535800-01)	not assigned.unknown														1		UP											8		DOWN	DOWN										3			UP
OS02G0745100	LOC_Os02g51110.1	Aquaporin NIP III subfamily protein, Aquaporin, Silicon influx transporter, Arsenic species (As) uptake, Arsenite efflux, Selenite (Se) uptake, Water transport (Os02t0745100-01)	transport.Major Intrinsic Proteins.TIP	7							DOWN	DOWN	DOWN				6							UP						9							UP						5
OS10G0578200	LOC_Os10g42750.1	Glycosyltransferase family 2 (GT2) protein, Root hair morphogenesis (Os10t0578200-01)	cell wall.cellulose synthesis.cellulose synthase	5						DOWN							7									DOWN																	3				UP
OS02G0667500	LOC_Os02g44730.1	Similar to tetracycline transporter protein. (Os02t0667500-01);Hypothetical conserved gene. (Os02t0667500-02)	not assigned.unknown	7							DOWN						6							UP
OS11G0111200	LOC_Os11g02010.1	Conserved hypothetical protein. (Os11t0111200-01)	not assigned.unknown	9				DOWN		DOWN							4				UP																						3				UP
OS11G0112400	LOC_Os11g02130.1	Peroxidase (EC 1.11.1.7). (Os11t0112400-01)	misc.peroxidases														9						DOWN																				3					UP
OS11G0165700	LOC_Os11g06570.1	Mannose-binding lectin domain containing protein. (Os11t0165700-00)	not assigned.unknown														7					DOWN				DOWN				5					UP								3
OS02G0673500	LOC_Os02g45170.1	Basic helix-loop-helix dimerisation region bHLH domain containing protein. (Os02t0673500-01)	RNA.regulation of transcription.bHLH,Basic Helix-Loop-Helix family	9					DOWN																					5				UP
OS11G0304050	LOC_Os11g19880.1	Winged helix repressor DNA-binding domain containing protein. (Os11t0304050-00)	misc.O-methyl transferases														7									DOWN																	3
OS11G0457300	LOC_Os11g26950.1	UDP-glucuronosyl/UDP-glucosyltransferase family protein. (Os11t0457300-01)	misc.UDP glucosyl and glucoronyl transferases	7									DOWN																														3
OS02G0684100	LOC_Os02g45890.1	Sulfotransferase domain domain containing protein. (Os02t0684100-00)	lipid metabolism.''exotics'' (steroids, squalene etc)	10	DOWN												1	UP
OS11G0539000	LOC_Os11g33250.1	F-box domain, cyclin-like domain containing protein. (Os11t0539000-01)	not assigned.unknown														7									DOWN																	3
OS11G0576975	None	Hypothetical conserved gene. (Os11t0576975-00)	.	10									DOWN				9									DOWN																	3
OS02G0686500	LOC_Os02g46140.1,LOC_Os02g46140.2	F-box domain, cyclin-like domain containing protein. (Os02t0686500-01)	not assigned.unknown	9					DOWN																					3				UP
OS02G0749100	None	Hypothetical gene. (Os02t0749100-01)	.	3			UP										2			UP										10			UP										9	DOWN	DOWN	DOWN
OS02G0749800	LOC_Os02g51450.1,LOC_Os02g51450.2	Mitochodrial transcription termination factor-related family protein. (Os02t0749800-01);Mitochodrial transcription termination factor-related family protein. (Os02t0749800-02)	RNA.regulation of transcription.unclassified	7							DOWN	DOWN					6							UP						9							UP		UP				4
OS02G0689000	LOC_Os02g46360.1	Pectinesterase inhibitor domain containing protein. (Os02t0689000-01)	misc.invertase/pectin methylesterase inhibitor family protein	5							UP						7							DOWN
OS02G0689600	None	Domain of unknown function DUF828 domain containing protein. (Os02t0689600-00)	.														1		UP											8		DOWN
OS02G0694600	LOC_Os02g46730.1	Hypothetical conserved gene. (Os02t0694600-00)	protein.degradation.ubiquitin.E3.RING	5								UP																		4							DOWN
OS12G0417100	LOC_Os12g22839.1	Hypothetical conserved gene. (Os12t0417100-01)	not assigned.unknown														9		DOWN				DOWN							5		UP											3					UP
OS02G0766900	LOC_Os02g52800.1	Similar to 1,4-beta-D-mannan endohydrolase. (Os02t0766900-00)	cell wall.degradation.mannan-xylose-arabinose-fucose	9					DOWN	DOWN							7					DOWN	DOWN		DOWN	DOWN				5				UP	UP			UP					3				UP	UP
OS02G0768750	LOC_Os02g52960.1	Hypothetical conserved gene. (Os02t0768750-00)	.	3			UP										2			UP										10			UP										9	DOWN	DOWN	DOWN
OS02G0698000	LOC_Os02g47020.1	Similar to Phosphoribulokinase, chloroplast precursor (EC 2.7.1.19) (Phosphopentokinase) (PRKase) (PRK). (Os02t0698000-01);Similar to Phosphoribulokinase, chloroplast precursor (EC 2.7.1.19) (Phosphopentokinase) (PRKase) (PRK). (Os02t0698000-02);Similar to Phosphoribulokinase, chloroplast precursor (EC 2.7.1.19) (Phosphopentokinase) (PRKase) (PRK). (Os02t0698000-03)	PS.calvin cycle.PRK	7							DOWN	DOWN					6							UP						9							UP
OS02G0700300	LOC_Os02g47190.1	Similar to Phosphate starvation response regulator-like protein. (Os02t0700300-01)	RNA.regulation of transcription.G2-like transcription factor family, GARP	9					DOWN								9					DOWN								5				UP	UP
OS02G0770800	LOC_Os02g53130.1	Similar to Nitrate reductase [NAD(P)H] (EC 1.7.1.2). (Os02t0770800-01)	N-metabolism.nitrate metabolism.NR	8							UP						7							DOWN						7												DOWN	7
OS02G0771600	LOC_Os02g53180.1,LOC_Os02g53180.2,LOC_Os02g53180.3	Similar to 1-aminocyclopropane-1-carboxylate oxidase (Fragment). (Os02t0771600-01);ACC oxidase, Ethylene biosynthesis (Os02t0771600-02)	hormone metabolism.ethylene.synthesis-degradation	2	UP		UP										2	DOWN												10			UP										9	DOWN		DOWN
OS02G0706900	LOC_Os02g47780.1	Alpha/beta hydrolase family protein. (Os02t0706900-00)	not assigned.unknown	7							DOWN	DOWN					6							UP						9							UP
OS02G0707900	LOC_Os02g47840.1	Rossmann-like alpha/beta/alpha sandwich fold domain containing protein. (Os02t0707900-01);Rossmann-like alpha/beta/alpha sandwich fold domain containing protein. (Os02t0707900-02);Hypothetical conserved gene. (Os02t0707900-03)	stress.abiotic.unspecified	5								UP																		4							DOWN
OS12G0590500	LOC_Os12g39980.1	Similar to Kinesin motor domain containing protein, expressed. (Os12t0590500-00)	cell.organisation	9						DOWN																																	3				UP
OS12G0635400	None	VQ domain containing protein. (Os12t0635400-01)	.	5								UP																		4							DOWN		DOWN				3
OS02G0710500	LOC_Os02g48080.1	Similar to Receptor protein kinase. (Os02t0710500-01)	signalling.receptor kinases.S-locus glycoprotein like	7								DOWN																		9							UP
OS12G0638300	LOC_Os12g44110.2	Similar to Peptide transporter. (Os12t0638300-01)	transport.peptides and oligopeptides	9						DOWN																																	3				UP
OS02G0779300	LOC_Os02g53870.1	Conserved hypothetical protein. (Os02t0779300-01)	not assigned.unknown	5								UP					5												DOWN	7							DOWN					DOWN	7
OS01G0132200	LOC_Os01g04080.1	Conserved hypothetical protein. (Os01t0132200-01)	not assigned.unknown	10												UP																											4
OS01G0201100	LOC_Os01g10440.1	Similar to xylosyltransferase oxt. (Os01t0201100-01)	misc.UDP glucosyl and glucoronyl transferases																											9									UP				4
OS02G0720900	LOC_Os02g48900.1,LOC_Os02g48900.2	Peptidase A1 domain containing protein. (Os02t0720900-01);Hypothetical protein. (Os02t0720900-02);Similar to Aspartic proteinase nepenthesin-1. (Os02t0720900-04)	RNA.regulation of transcription.unclassified														1		UP											8		DOWN
OS01G0232100	LOC_Os01g13130.1	Similar to Tonoplast membrane integral protein ZmTIP4-3. (Os01t0232100-01)	transport.Major Intrinsic Proteins.TIP	2												UP	2												UP														4
OS01G0233000	LOC_Os01g13210.1,LOC_Os01g13210.2	DREPP plasma membrane polypeptide family protein. (Os01t0233000-01)	stress.abiotic.drought/salt	9				DOWN									4				UP		UP																				4					DOWN
OS02G0725000	LOC_Os02g49310.1	Similar to Protein kinase G11A (EC 2.7.1.-) (Fragment). (Os02t0725000-01)	protein.postranslational modification	10	DOWN												1	UP
OS02G0726000	LOC_Os02g49420.1	FAS1 domain domain containing protein. (Os02t0726000-01)	cell wall.cell wall proteins.AGPs.AGP	5								UP																		4							DOWN
OS01G0237100	LOC_Os01g13570.1,LOC_Os01g13570.2	Phosphoglycerate mutase domain containing protein. (Os01t0237100-01)	glycolysis.unclear/dually targeted.phosphoglycerate mutase																											9									UP				4
OS01G0255700	LOC_Os01g15210.1,LOC_Os01g15220.1	Conserved hypothetical protein. (Os01t0255700-00)	not assigned.unknown	5									UP																														4
OS01G0272850	None	Hypothetical protein. (Os01t0272850-00)	.														9								DOWN					9								UP	UP				4
OS02G0731600	LOC_Os02g49870.1,LOC_Os02g49870.2	Similar to Threonine endopeptidase. (Os02t0731600-01)	.	7							DOWN						6							UP
OS01G0300000	LOC_Os01g19430.1	3'-5' exonuclease domain containing protein. (Os01t0300000-01)	DNA.unspecified																											3												UP	4
OS02G0732800	LOC_Os02g50000.1	Similar to Anther-specific proline-rich protein APG. (Os02t0732800-00)	misc.GDSL-motif lipase	7							DOWN	DOWN					6							UP						9							UP
OS01G0362100	LOC_Os01g26039.1	Esterase/lipase/thioesterase domain containing protein. (Os01t0362100-01)	lipid metabolism.unassigned														4						UP																				4					DOWN
OS01G0389700	LOC_Os01g29330.1	Protein of unknown function DUF679 family protein. (Os01t0389700-01)	not assigned.unknown														6												UP														4
OS01G0495701	None	Hypothetical conserved gene. (Os01t0495701-00)	.														10											DOWN		5											UP	UP	4
OS01G0514450	LOC_Os01g33070.1	Pentatricopeptide repeat domain containing protein. (Os01t0514450-00)	protein.postranslational modification	5									UP																														4
OS01G0515300	LOC_Os01g33110.1	Similar to Leucine Rich Repeat family protein. (Os01t0515300-01)	signalling.receptor kinases.misc	10												UP	6												UP														4
OS01G0547600	LOC_Os01g36720.1	High-affinity nitrate transporter, Nitrate transport, Auxin signaling (Os01t0547600-01)	transport.nitrate														6												UP														4
OS02G0740600	LOC_Os02g50710.1	Conserved hypothetical protein. (Os02t0740600-01)	not assigned.unknown														1		UP											8		DOWN
OS02G0799000	LOC_Os02g55560.1,LOC_Os02g55560.2	Similar to DNA-binding protein phosphatase 2C. (Os02t0799000-01)	protein.postranslational modification	3			UP										2			UP										10			UP										9	DOWN	DOWN	DOWN
OS02G0744000	LOC_Os02g51020.1	Similar to NDF6 (NDH DEPENDENT FLOW 6). (Os02t0744000-01)	not assigned.unknown	7							DOWN	DOWN					6							UP						9							UP
OS02G0802500	LOC_Os02g55890.1	Similar to H(+)-translocating (Pyrophosphate-ENERGIZED) inorganic pyrophosphatase beta-1 polypeptide (EC 3.6.1.1) (Fragment). (Os02t0802500-01);Similar to Proton translocating pyrophosphatase. (Os02t0802500-02)	transport.amino acids	8								UP				DOWN	5												DOWN	7							DOWN					DOWN	6
OS02G0745200	LOC_Os02g51119.1,LOC_Os02g51119.2	Hypothetical gene. (Os02t0745200-01);Hypothetical gene. (Os02t0745200-02)	not assigned.unknown	5								UP																		4							DOWN
OS02G0805100	LOC_Os02g56120.1,LOC_Os02g56120.2,LOC_Os02g56120.3	Similar to Auxin-responsive protein IAA12 (Indoleacetic acid-induced protein 12) (BODENLOS protein). (Os02t0805100-01)	RNA.regulation of transcription.Aux/IAA family	8								UP				DOWN	5												DOWN	6							DOWN					DOWN	6
OS01G0615500	LOC_Os01g42900.1	ABC transporter-like domain containing protein. (Os01t0615500-00)	transport.ABC transporters and multidrug resistance systems	7							DOWN						6							UP		UP																	4
OS02G0808800	LOC_Os02g56460.1	Similar to Cinnamoyl-CoA reductase (EC 1.2.1.44). (Os02t0808800-01)	misc.alcohol dehydrogenases	8								UP			UP	DOWN	5											UP	DOWN	6							DOWN		DOWN	DOWN	DOWN	DOWN	6
OS02G0750100	LOC_Os02g51470.1,LOC_Os02g51470.2,LOC_Os02g51470.3	Similar to ATP synthase. (Os02t0750100-00)	.	7							DOWN	DOWN					4							UP						9							UP
OS01G0631400	LOC_Os01g44069.1	Six-hairpin glycosidase domain containing protein. (Os01t0631400-01)	lipid metabolism.Phospholipid synthesis	3								DOWN																		9							UP		UP				4
OS02G0753000	LOC_Os02g51680.1	Similar to Trehalose-6-phosphate phosphatase. (Os02t0753000-01)	minor CHO metabolism.trehalose.TPP	3							DOWN						4							UP
OS02G0811400	LOC_Os02g56680.1	Similar to Cinnamoyl CoA reductase. (Os02t0811400-00)	misc.alcohol dehydrogenases	8							UP	UP			UP	DOWN	5							DOWN		DOWN		UP	DOWN	6							DOWN		DOWN	DOWN	DOWN	DOWN	6
OS02G0811600	LOC_Os02g56690.1	Similar to Cinnamoyl CoA reductase. (Os02t0811600-00)	misc.alcohol dehydrogenases	8							UP	UP				DOWN	5							DOWN					DOWN	6							DOWN					DOWN	6
OS01G0651400	None	Lipase, GDSL domain containing protein. (Os01t0651400-01)	.														6												UP														4
OS01G0666000	LOC_Os01g47580.1,LOC_Os01g47580.2	Similar to Lipid phosphate phosphatase 2 (EC 3.1.3.-) (AtLPP2) (Phosphatidic acid phosphatase 2) (AtPAP2) (Prenyl diphosphate phosphatase). (Os01t0666000-01)	misc.acid and other phosphatases	7								DOWN																		9							UP		UP				4
OS02G0811800	LOC_Os02g56700.1	Similar to Cinnamoyl-CoA reductase (EC 1.2.1.44). (Os02t0811800-01)	secondary metabolism.flavonoids.dihydroflavonols	8								UP			UP	DOWN	5											UP	DOWN	6							DOWN			DOWN	DOWN	DOWN	6
OS02G0762100	LOC_Os02g52450.1,LOC_Os02g52450.2,LOC_Os02g52450.3	Similar to Regulator of ribonuclease-like protein 2. (Os02t0762100-01);Similar to Regulator of ribonuclease-like protein 2. (Os02t0762100-02)	C1-metabolism	7							DOWN						6							UP
OS01G0697100	LOC_Os01g50200.1	UDP-glucuronosyl/UDP-glucosyltransferase family protein. (Os01t0697100-01)	misc.UDP glucosyl and glucoronyl transferases	10			DOWN																																				4	UP
OS01G0704100	LOC_Os01g50820.1	Nitrate transporter, Nitrate transport (Os01t0704100-01);Nitrate transporter, Long-distance nitrate transport (Os01t0704100-02)	transport.nitrate														9								DOWN					9								UP	UP				4
OS02G0812500	LOC_Os02g56750.1	Cyclin-like F-box domain containing protein. (Os02t0812500-01)	cell.organisation	10			DOWN										9			DOWN										7			DOWN										2	UP	UP	UP
OS01G0778400	LOC_Os01g57040.1	Hypothetical protein. (Os01t0778400-00)	not assigned.unknown	5							UP		UP				9							DOWN																			4
OS02G0769100	LOC_Os02g52990.1	Auxin responsive SAUR protein family protein. (Os02t0769100-01)	hormone metabolism.auxin.induced-regulated-responsive-activated	9	DOWN												1	UP	UP											9		DOWN
OS01G0796000	LOC_Os01g58350.1	Conserved hypothetical protein. (Os01t0796000-01)	not assigned.unknown														6									UP				9									UP				4
OS01G0807532	None	Hypothetical conserved gene. (Os01t0807532-00)	.														6									UP																	4
OS01G0810800	LOC_Os01g59570.1	Hypothetical conserved gene. (Os01t0810800-01)	signalling.receptor kinases.misc	7								DOWN																		9							UP		UP				4
OS02G0777800	LOC_Os02g53750.1,LOC_Os02g53750.2	Protein kinase, catalytic domain domain containing protein. (Os02t0777800-01)	protein.postranslational modification.kinase.receptor like cytoplasmatic kinase VII														1		UP											8		DOWN
OS01G0813700	LOC_Os01g59819.1	Similar to Non-cyanogenic beta-glucosidase. (Os01t0813700-01)	misc.gluco-, galacto- and mannosidases	7							DOWN						6							UP					UP														4
OS01G0841700	LOC_Os01g62430.1,LOC_Os01g62430.2,LOC_Os01g62430.3	Similar to Isoform ERG1b of Elicitor-responsive protein 1. (Os01t0841700-01)	not assigned.unknown																											9									UP				4
OS01G0848400	LOC_Os01g62920.1	BEL1-type homeobox family, Seed shattering (Os01t0848400-01)	RNA.regulation of transcription.HB,Homeobox transcription factor family														2											DOWN		10											UP	UP	4
OS01G0864500	LOC_Os01g64470.1	Harpin-induced 1 domain containing protein. (Os01t0864500-01)	development.unspecified	7								DOWN																		9			DOWN				UP						4			UP
OS02G0782500	LOC_Os02g54140.1	Similar to Small heat stress protein class CIII. (Os02t0782500-01);Similar to 17.5 kDa class II heat shock protein. (Os02t0782500-02)	stress.abiotic.heat	8								UP																		6							DOWN
OS01G0885900	LOC_Os01g66270.1	Similar to transcriptional factor TINY. (Os01t0885900-00)	hormone metabolism.ethylene.signal transduction														6												UP														4
OS01G0888800	LOC_Os01g66530.1	Conserved hypothetical protein. (Os01t0888800-01)	not assigned.unknown																											9									UP				4
OS01G0920450	LOC_Os01g69140.1	Conserved hypothetical protein. (Os01t0920450-00)	.														6									UP				9									UP				4
OS02G0797100	LOC_Os02g55380.1	Similar to Dehydration responsive element binding protein 2B (DREB2B protein). (Os02t0797100-00)	hormone metabolism.ethylene.signal transduction	2		UP																								8	DOWN
OS01G0921500	LOC_Os01g69240.1	Similar to SNF1-related protein kinase regulatory gamma subunit 1 (AKIN gamma1) (AKING1). (Os01t0921500-01)	cell wall.cell wall proteins														6												UP														4
OS01G0939800	None	Hypothetical protein. (Os01t0939800-01)	.																											9									UP				4
OS02G0817900	LOC_Os02g57290.1,LOC_Os02g57290.2,LOC_Os02g57290.3,LOC_Os02g57290.4	Cytochrome P450 family protein. (Os02t0817900-01)	misc.cytochrome P450	9				DOWN	DOWN								2				UP									10			UP	UP									9			DOWN
OS02G0804400	LOC_Os02g56030.1	Conserved hypothetical protein. (Os02t0804400-01)	not assigned.unknown														4					UP								8					DOWN
OS02G0820500	LOC_Os02g57490.1	Similar to LOB domain protein 17. (Os02t0820500-01)	RNA.regulation of transcription.AS2,Lateral Organ Boundaries Gene Family	10		DOWN	DOWN										9		DOWN											5	UP	UP											5	UP
OS01G0965900	LOC_Os01g73500.1,LOC_Os01g73500.2	Conserved hypothetical protein. (Os01t0965900-01)	not assigned.unknown																											3						UP							4						DOWN
OS02G0810900	LOC_Os02g56600.1	Similar to NAC-domain containing protein 21/22 (ANAC021) (ANAC022). Splice isoform 2. (Os02t0810900-01);Similar to NAC-domain containing protein 21/22 (ANAC021) (ANAC022). Splice isoform 2. (Os02t0810900-02)	development.unspecified	7								DOWN																		9							UP
OS02G0824000	LOC_Os02g57800.1	Hypothetical conserved gene. (Os02t0824000-00)	development.unspecified	3			UP										2			UP										10			UP										9	DOWN	DOWN	DOWN
OS02G0829000	LOC_Os02g58214.1	Hypothetical gene. (Os02t0829000-01)	not assigned.unknown	7							DOWN	DOWN	DOWN				6							UP						9							UP						5
OS02G0831000	LOC_Os02g58450.1	Hypothetical protein. (Os02t0831000-00)	.	3			UP										2			UP										10			UP										9	DOWN	DOWN	DOWN
OS02G0121700	LOC_Os02g02930.1	Terpenoid synthase domain containing protein. (Os02t0121700-01)	secondary metabolism.isoprenoids.terpenoids																											9												UP	4
OS03G0101300	LOC_Os03g01170.1	Similar to Hexose transporter. (Os03t0101300-01);Similar to Hexose transporter. (Os03t0101300-02)	transport.sugars	3			UP										2			UP										10			UP										9	DOWN	DOWN	DOWN
OS02G0815300	LOC_Os02g57020.1	Hypothetical protein. (Os02t0815300-01)	not assigned.unknown	7							DOWN						6							UP
OS02G0126300	LOC_Os02g03400.1	MAP65/ASE1 family protein. (Os02t0126300-01)	cell.organisation														6												UP	9												UP	4
OS02G0138900	LOC_Os02g04630.1	Similar to ATCAX5; calcium:cation antiporter/ cation:cation antiporter. (Os02t0138900-01)	transport.calcium	10												UP														9												UP	4
OS02G0822100	LOC_Os02g57620.1	Divalent ion symporter domain containing protein. (Os02t0822100-01);Similar to arsenite transport subunit B. (Os02t0822100-02)	not assigned.unknown	9				DOWN									4				UP
OS02G0822900	LOC_Os02g57700.1	Hypothetical conserved gene. (Os02t0822900-01)	signalling.receptor kinases.misc														1		UP											8		DOWN
OS03G0107400	LOC_Os03g01710.1	Prefoldin domain containing protein. (Os03t0107400-01)	not assigned.unknown	3			UP										2			UP										10			UP										9	DOWN	DOWN	DOWN
OS02G0156600	LOC_Os02g06200.1	Hypothetical conserved gene. (Os02t0156600-00)	signalling.receptor kinases.leucine rich repeat XI	2												UP																											4
OS03G0111300	LOC_Os03g02050.1	Nonspecific lipid-transfer protein 2 (nsLTP2) (7 kDa lipid transfer protein). (Os03t0111300-01)	not assigned.unknown	5							UP	UP					7							DOWN						4							DOWN		DOWN				8
OS03G0111400	LOC_Os03g02070.1,LOC_Os03g02070.2	Heavy metal transport/detoxification protein domain containing protein. (Os03t0111400-01)	not assigned.unknown	9						DOWN							1		UP											8		DOWN				DOWN						DOWN	3				UP		UP
OS02G0194900	LOC_Os02g10140.1,LOC_Os02g10150.1	Basic-leucine zipper (bZIP) transcription factor domain containing protein. (Os02t0194900-00)	RNA.regulation of transcription.bZIP transcription factor family	7								DOWN																		9							UP		UP				4
OS02G0205500	LOC_Os02g11070.1,LOC_Os02g11070.2	Similar to Fatty acid elongase 1. (Os02t0205500-01)	lipid metabolism.FA synthesis and FA elongation.beta ketoacyl CoA synthase																											9									UP				4
OS02G0258200	LOC_Os02g15810.1	Similar to high mobility group family. (Os02t0258200-01)	.	9					DOWN																					3				UP		UP							4						DOWN
OS02G0262800	LOC_Os02g16270.1,LOC_Os02g16270.2	Similar to NBS-LRR protein (Fragment). (Os02t0262800-01)	stress.biotic.PR-proteins																											3												UP	4
OS02G0286850	LOC_Os02g18510.1	Similar to Stripe rust resistance protein Yr10. (Os02t0286850-00)	stress.biotic	5									UP																														4
OS02G0831400	LOC_Os02g58470.1	Similar to SKIP interacting protein 16. (Os02t0831400-01)	not assigned.unknown														2		UP											8		DOWN
OS02G0323600	LOC_Os02g21810.1	Similar to Cytochrome P450-like protein. (Os02t0323600-01)	misc.cytochrome P450																											9												UP	4
OS02G0834700	LOC_Os02g58790.1,LOC_Os02g58790.2,LOC_Os02g58790.3,LOC_Os02g58790.4,LOC_Os02g58790.5	Similar to Cell division inhibitor. (Os02t0834700-01);Similar to cDNA clone:J013124G04, full insert sequence. (Os02t0834700-02)	cell.division.plastid	7							DOWN	DOWN					6							UP						9							UP
OS02G0461400	None	Conserved hypothetical protein. (Os02t0461400-01)	.																											9									UP				4
OS03G0112600	None	Similar to Plus-3 domain containing protein, expressed. (Os03t0112600-00)	.	3			UP										2			UP										10			UP										9	DOWN	DOWN	DOWN
OS02G0490500	LOC_Os02g28900.1	UDP-glucuronosyl/UDP-glucosyltransferase family protein. (Os02t0490500-01);UDP-glucuronosyl/UDP-glucosyltransferase family protein. (Os02t0490500-02)	misc.UDP glucosyl and glucoronyl transferases	10												UP																											4
OS03G0103100	LOC_Os03g01300.1	Similar to Physical impedance induced protein. (Os03t0103100-01)	.	9							DOWN						4							UP
OS02G0525100	LOC_Os02g32450.1	Conserved hypothetical protein. (Os02t0525100-01)	not assigned.unknown	10		DOWN	DOWN																							3	UP												4	UP
OS02G0526400	LOC_Os02g32520.1,LOC_Os02g32520.2	Similar to ATP-dependent Clp protease ATP-binding subunit. (Os02t0526400-01)	stress.abiotic.heat														2												UP														4
OS02G0539200	LOC_Os02g33590.1	Zinc finger, RING/FYVE/PHD-type domain containing protein. (Os02t0539200-01)	RNA.regulation of transcription.PHOR1														6												UP														4
OS02G0554800	LOC_Os02g34930.1	Conserved hypothetical protein. (Os02t0554800-01)	not assigned.unknown	7								DOWN																		9							UP		UP				4
OS03G0108300	LOC_Os03g01800.1	Similar to xyloglucan endotransglucosylase/hydrolase protein 32. (Os03t0108300-01);Similar to Cellulase (EC 3.2.1.4). (Os03t0108300-02)	cell wall.modification	7							DOWN	DOWN					6							UP						9							UP
OS02G0590200	LOC_Os02g37770.1,LOC_Os02g37780.1	Lecithin:cholesterol/phospholipid:diacylglycerol acyltransferase domain containing protein. (Os02t0590200-01)	lipid metabolism.'exotics' (steroids, squalene etc).phosphatidylcholinesterol O-acyltransferase														6									UP				9									UP				4
OS02G0623600	LOC_Os02g41480.1	Similar to OSIGBa0145M07.8 protein. (Os02t0623600-01)	protein.postranslational modification.kinase.receptor like cytoplasmatic kinase VII	10												UP																											4
OS02G0624300	LOC_Os02g41510.1	R2R3-type MYB transcription factor, Negative regulation of cold tolerance (Os02t0624300-01)	RNA.regulation of transcription.MYB domain transcription factor family																											9									UP				4
OS03G0110900	LOC_Os03g02020.1,LOC_Os03g02020.2,LOC_Os03g02020.3,LOC_Os03g02020.4,LOC_Os03g02020.5,LOC_Os03g02020.6	Dimeric alpha-beta barrel domain containing protein. (Os03t0110900-01)	not assigned.unknown	7								DOWN																		9							UP
OS02G0626532	None	Hypothetical gene. (Os02t0626532-01)	.																											9									UP				4
OS02G0632100	LOC_Os02g42110.1	Similar to WAK111 - OsWAK receptor-like protein kinase. (Os02t0632100-00)	signalling.receptor kinases.misc														6												UP														4
OS02G0632900	LOC_Os02g42160.1	Conserved hypothetical protein. (Os02t0632900-00)	signalling.receptor kinases.misc														6												UP														4
OS02G0633066	LOC_Os02g42190.1	Protein kinase, catalytic domain domain containing protein. (Os02t0633066-00)	protein.postranslational modification.kinase.receptor like cytoplasmatic kinase VII														6												UP	8												UP	4
OS02G0639500	LOC_Os02g42650.1	Similar to Expansin-B16. (Os02t0639500-01)	cell wall.modification	7								DOWN																		9							UP		UP				4
OS03G0114100	LOC_Os03g02300.1	Conserved hypothetical protein. (Os03t0114100-01)	not assigned.unknown	5								UP					9												UP	4							DOWN						5
OS03G0116366	None	Hypothetical gene. (Os03t0116366-00)	.	5								UP																		4							DOWN
OS02G0676800	LOC_Os02g45420.1	Similar to Dehydration responsive element binding protein 1E (DREB1E protein). (Os02t0676800-01)	RNA.regulation of transcription.AP2/EREBP, APETALA2/Ethylene-responsive element binding protein family																											9									UP				4
OS02G0695600	LOC_Os02g46830.1	Conserved hypothetical protein. (Os02t0695600-01)	not assigned.unknown														4						UP																				4					DOWN
OS02G0731900	LOC_Os02g49920.1	Similar to 3-ketoacyl-CoA synthase. (Os02t0731900-01)	lipid metabolism.FA synthesis and FA elongation.beta ketoacyl CoA synthase	10			DOWN					DOWN																		9			DOWN				UP		UP				4	UP		UP
OS03G0121300	LOC_Os03g02939.1	Similar to Peroxidase 1. (Os03t0121300-01);Similar to Peroxidase 5. (Os03t0121300-02)	misc.peroxidases	5							UP	UP					9							DOWN						7							DOWN
OS02G0737401	LOC_Os02g50404.1	Hypothetical conserved gene. (Os02t0737401-01)	not assigned.unknown														6												UP	9												UP	4
OS03G0122100	LOC_Os03g03000.1	Similar to Helix-loop-helix DNA-binding domain containing protein. (Os03t0122100-00)	RNA.regulation of transcription.bHLH,Basic Helix-Loop-Helix family	7							DOWN	DOWN					6							UP						9							UP
OS03G0116700	LOC_Os03g02550.1	Cyclin-like F-box domain containing protein. (Os03t0116700-01)	cell.organisation	2		UP	UP										1		UP	UP										8	DOWN	DOWN											8	DOWN	DOWN
OS03G0124500	LOC_Os03g03320.1	Conserved hypothetical protein. (Os03t0124500-01)	not assigned.unknown	7								DOWN																		9							UP
OS03G0124900	LOC_Os03g03350.1	Pectin lyase fold/virulence factor domain containing protein. (Os03t0124900-01)	cell wall.degradation.pectate lyases and polygalacturonases	10							DOWN	DOWN					4							UP						9							UP
OS02G0759400	LOC_Os02g52210.1,LOC_Os02g52210.2	Zinc finger, RING/FYVE/PHD-type domain containing protein. (Os02t0759400-01)	protein.degradation.ubiquitin.E3.RING																											9									UP				4
OS02G0773600	LOC_Os02g53360.1	Hypothetical conserved gene. (Os02t0773600-00)	not assigned.unknown																											3						UP							4						DOWN
OS03G0107300	LOC_Os03g01700.1	Anion transporter, Silicon efflux transporter, Arsenic species (As) uptake (Os03t0107300-01)	not assigned.unknown																											9									UP				4
OS03G0129300	LOC_Os03g03720.1,LOC_Os03g03720.2	Similar to Glyceraldehyde-3-phosphate dehydrogenase (EC 1.2.1.13) (Fragment). (Os03t0129300-01);Similar to cDNA clone:J013118G18, full insert sequence. (Os03t0129300-02)	PS.calvin cycle.GAP	7								DOWN																		9							UP
OS03G0109300	LOC_Os03g01880.1,LOC_Os03g01880.2	Similar to Lysine decarboxylase-like protein. (Os03t0109300-01)	amino acid metabolism.degradation.aspartate family.lysine														6												UP														4
OS03G0140900	LOC_Os03g04740.1	Conserved hypothetical protein. (Os03t0140900-00)	not assigned.unknown																											10									UP				4
OS03G0180800	LOC_Os03g08310.1	TIFY domain-containing transcriptional regulator, Salt and dehydration stress tolerance (Os03t0180800-01)	RNA.regulation of transcription.C2C2(Zn) CO-like, Constans-like zinc finger family	7								DOWN																		9							UP		UP				4
OS03G0194900	LOC_Os03g09900.1	Uncharacterised conserved protein UCP037471 domain containing protein. (Os03t0194900-01);Similar to membrane protein. (Os03t0194900-02);Uncharacterised conserved protein UCP037471 domain containing protein. (Os03t0194900-03)	hormone metabolism.auxin.induced-regulated-responsive-activated																											9									UP				4
OS03G0195475	None	Hypothetical protein. (Os03t0195475-00)	.	10			DOWN			UP																				3						UP							4	UP			DOWN		DOWN
OS03G0196000	LOC_Os03g09980.1	Similar to Sulfate transporter. (Os03t0196000-00)	transport.sulphate	9								DOWN																		9							UP		UP				4
OS03G0121901	#N/A	#N/A	RNA.processing.degradation dicer	3			UP										2			UP										10			UP										9	DOWN	DOWN	DOWN
OS03G0138200	LOC_Os03g04530.1	Cytochrome P450 family protein. (Os03t0138200-01)	misc.cytochrome P450	7								DOWN																		9							UP
OS03G0225900	LOC_Os03g12500.1	Allene oxide synthase (CYP74A2), Biosynthesis of jasmonic acid (JA) (Os03t0225900-01);Allene oxide synthase. (Os03t0225900-02)	hormone metabolism.jasmonate.synthesis-degradation.allene oxidase synthase	7												UP	6												UP														4
OS03G0245200	LOC_Os03g14130.1	Protein of unknown function DUF1210 family protein. (Os03t0245200-01)	not assigned.unknown	2												UP																											4
OS03G0268600	LOC_Os03g16170.1,LOC_Os03g16170.2	Similar to Protein phosphatase type 2C. (Os03t0268600-01)	protein.postranslational modification																											9									UP				4
OS03G0124000	LOC_Os03g03260.1	Homeodomain-related domain containing protein. (Os03t0124000-01)	RNA.regulation of transcription.HB,Homeobox transcription factor family	7							DOWN	DOWN	DOWN				6							UP						9							UP						5
OS03G0144700	LOC_Os03g05100.1	Similar to Histone H2A. (Os03t0144700-00)	not assigned.unknown	3										UP			2										DOWN
OS03G0310600	LOC_Os03g19700.1	Protein of unknown function DUF247, plant family protein. (Os03t0310600-01)	hormone metabolism.ethylene.signal transduction														6									UP				9									UP				4
OS03G0339300	LOC_Os03g22010.1,LOC_Os03g22010.2,LOC_Os03g22010.3,LOC_Os03g22010.4	Hypothetical conserved gene. (Os03t0339300-01);Similar to Peroxidase (EC 1.11.1.7). (Os03t0339300-02)	misc.peroxidases	7							DOWN						6							UP		UP																	4
OS03G0128200	LOC_Os03g03610.1,LOC_Os03g03610.2,LOC_Os03g03610.3	Similar to predicted protein. (Os03t0128200-01)	minor CHO metabolism.callose	3			UP										2			UP										10			UP										9	DOWN	DOWN	DOWN
OS03G0128932	LOC_Os03g03680.1	Similar to Major facilitator superfamily protein, expressed. (Os03t0128932-00)	transport.sugars	8												DOWN	5											UP	DOWN	7											DOWN	DOWN	7
OS03G0149300	LOC_Os03g05530.1	Protein of unknown function DUF6, transmembrane domain containing protein. (Os03t0149300-01)	development.unspecified	7							DOWN	DOWN					6							UP						9							UP
OS03G0130100	LOC_Os03g03790.1	Similar to Acyl-activating enzyme 11. (Os03t0130100-01)	lipid metabolism.FA synthesis and FA elongation.acyl coa ligase	5								UP					5									DOWN				4							DOWN		DOWN				3
OS03G0404500	None	Hypothetical gene. (Os03t0404500-01)	.	7								DOWN																		9							UP		UP				4
OS03G0155300	LOC_Os03g06000.1	Similar to Alpha-expansin precursor. (Os03t0155300-00)	cell wall.modification	5							UP						7							DOWN
OS03G0133100	LOC_Os03g04080.1	Conserved hypothetical protein. (Os03t0133100-01)	not assigned.unknown	8												DOWN	5												DOWN	6												DOWN	6
OS03G0157400	LOC_Os03g06139.1	ABC transporter-like domain containing protein. (Os03t0157400-01);Similar to white-brown-complex ABC transporter family. (Os03t0157400-02)	transport.ABC transporters and multidrug resistance systems	9								DOWN																		9							UP
OS03G0157700	LOC_Os03g06180.1	Protein of unknown function DUF639 family protein. (Os03t0157700-01);Hypothetical conserved gene. (Os03t0157700-02)	not assigned.unknown	5							UP	UP					5							DOWN						4							DOWN
OS03G0431100	LOC_Os03g31679.1	Conserved hypothetical protein. (Os03t0431100-01)	not assigned.unknown																											3						UP							4						DOWN
OS03G0439700	LOC_Os03g32490.1	Protein of unknown function DUF1230 family protein. (Os03t0439700-01)	not assigned.unknown														9					DOWN								5					UP	UP							4						DOWN
OS03G0574900	LOC_Os03g37830.1	Similar to Potassium transporter 1 (OsHAK1). Splice isoform 2. (Os03t0574900-01)	transport.potassium														6												UP														4
OS03G0162800	LOC_Os03g06705.1	Similar to Beta-ketoacyl-CoA-synthase. (Os03t0162800-01)	lipid metabolism.FA synthesis and FA elongation.beta ketoacyl CoA synthase	5							UP	UP					2							DOWN						4							DOWN
OS03G0610400	LOC_Os03g41390.1	Zinc finger, C2H2-like domain containing protein. (Os03t0610400-01)	RNA.regulation of transcription.C2H2 zinc finger family	10		DOWN	DOWN																							10	UP												4	UP
OS03G0645900	LOC_Os03g44380.1	Carotenoid oxygenase family protein. (Os03t0645900-00)	hormone metabolism.abscisic acid.synthesis-degradation.synthesis.9-cis-epoxycarotenoid dioxygenase																											9												UP	4
OS03G0648600	LOC_Os03g44636.1	Similar to Zinc finger, C3HC4 type family protein, expressed. (Os03t0648600-00)	not assigned.unknown																											8												UP	4
OS03G0660400	LOC_Os03g45850.1	Hypothetical conserved gene. (Os03t0660400-00)	hormone metabolism.auxin.induced-regulated-responsive-activated	5												UP	7												UP														4
OS03G0727600	LOC_Os03g51740.1	ACC synthase, Ethylene biosynthesis (Os03t0727600-01)	hormone metabolism.ethylene.synthesis-degradation.1-aminocyclopropane-1-carboxylate synthase																											9									UP				4
OS03G0730700	LOC_Os03g52080.1	Similar to Serine carboxypeptidase family protein, expressed. (Os03t0730700-00)	protein.degradation.serine protease														6												UP														4
OS03G0171700	LOC_Os03g07540.1	Basic helix-loop-helix dimerisation region bHLH domain containing protein. (Os03t0171700-01)	not assigned.unknown	7							DOWN						6							UP
OS03G0734500	LOC_Os03g52410.1	Conserved hypothetical protein. (Os03t0734500-01)	not assigned.unknown																											9									UP				4
OS03G0172100	LOC_Os03g07590.1	Similar to Leucine zipper protein. (Os03t0172100-01)	not assigned.unknown	5								UP																		4							DOWN
OS03G0159600	LOC_Os03g06360.1,LOC_Os03g06360.2	Similar to Rab28 protein. (Os03t0159600-01)	not assigned.unknown	10			DOWN										9			DOWN										9			DOWN										2	UP	UP	UP
OS03G0741100	LOC_Os03g53020.1	Basic helix-loop-helix transcription factor, Drought tolerance (Os03t0741100-01)	RNA.regulation of transcription.bHLH,Basic Helix-Loop-Helix family																											9									UP				4
OS03G0178066	None	Hypothetical gene. (Os03t0178066-01)	.	2		UP																								8	DOWN
OS03G0797800	LOC_Os03g58350.1	AUX/IAA protein family protein. (Os03t0797800-01)	RNA.regulation of transcription.Aux/IAA family														4						UP																				4					DOWN
OS03G0179400	LOC_Os03g08170.1	Drought-inducible receptor-like cytoplasmic kinase, Drought tolerance, Regulator of grain yield (Os03t0179400-01)	protein.postranslational modification.kinase.receptor like cytoplasmatic kinase VII	9				DOWN									1				UP
OS04G0108600	LOC_Os04g01810.1	Similar to Sesquiterpene synthase (Fragment). (Os04t0108600-00)	secondary metabolism.isoprenoids.terpenoids	2										UP		UP	6										DOWN																4
OS03G0160600	LOC_Os03g06460.1	Similar to type I inositol-1,4,5-trisphosphate 5-phosphatase CVP2. (Os03t0160600-01)	DNA.synthesis/chromatin structure	2			UP										2			UP										10			UP										9	DOWN	DOWN	DOWN
OS04G0168300	LOC_Os04g08630.1	Conserved hypothetical protein. (Os04t0168300-01)	not assigned.unknown	5									UP				4									UP																	4
OS03G0181800	LOC_Os03g08390.1,LOC_Os03g08390.2	Protein of unknown function DUF936, plant family protein. (Os03t0181800-01);Hypothetical conserved gene. (Os03t0181800-02)	not assigned.unknown	3								DOWN																		10							UP
OS04G0201800	LOC_Os04g12499.1,LOC_Os04g12530.1	Similar to H0512B01.7 protein. (Os04t0201800-00)	transport.amino acids														1						UP							8			DOWN			UP							4			UP		DOWN	DOWN
OS03G0165025	None	Hypothetical protein. (Os03t0165025-00)	.	3			UP										2			UP										10			UP										9	DOWN	DOWN	DOWN
OS03G0184300	LOC_Os03g08600.1,LOC_Os03g08600.2	Conserved hypothetical protein. (Os03t0184300-01);Glycosyl transferase, family 8 protein. (Os03t0184300-02)	cell wall.hemicellulose synthesis.glucuronoxylan	7							DOWN	DOWN					6							UP						9							UP
OS03G0165400	LOC_Os03g06940.1,LOC_Os03g06940.2	Similar to Relative to SR12 protein (Fragment). (Os03t0165400-01);Similar to Beta-galactosidase. (Os03t0165400-02)	misc.gluco-, galacto- and mannosidases.beta-galactosidase	3			UP										2			UP										10			UP										9	DOWN	DOWN	DOWN
OS04G0301500	LOC_Os04g23550.1,LOC_Os04g23550.2	Helix-loop-helix DNA-binding domain containing protein. (Os04t0301500-01)	RNA.regulation of transcription.bHLH,Basic Helix-Loop-Helix family	3								DOWN																		9							UP		UP				4
OS03G0189600	LOC_Os03g09020.1	Similar to Alcohol dehydrogenase. (Os03t0189600-01);Similar to Alcohol dehydrogenase. (Os03t0189600-02)	misc.alcohol dehydrogenases	7							DOWN						6							UP
OS04G0340300	LOC_Os04g27190.1,LOC_Os04g27190.2,LOC_Os04g27190.3	Terpenoid synthase domain containing protein. (Os04t0340300-01)	secondary metabolism.isoprenoids.terpenoids	3												UP	6												UP														4
OS03G0192550	None	Hypothetical gene. (Os03t0192550-01)	.	5								UP					1		UP											4		DOWN					DOWN
OS04G0341500	LOC_Os04g27340.1	Similar to OSIGBa0159H11-OSIGBa0137A07.8 protein. (Os04t0341500-01)	secondary metabolism.isoprenoids.terpenoids														6												UP														4
OS04G0384800	LOC_Os04g31550.1	Conserved hypothetical protein. (Os04t0384800-01)	not assigned.unknown																											9												UP	4
OS04G0400600	LOC_Os04g32820.1	Similar to OSIGBa0113L04.4 protein. (Os04t0400600-00)	not assigned.unknown	3												UP	2												UP														4
OS04G0407850	None	Similar to H0321H01.4 protein. (Os04t0407850-00)	.	5									UP																														4
OS03G0195800	LOC_Os03g09970.1,LOC_Os03g09970.2,LOC_Os03g09970.3,LOC_Os03g09970.4	Similar to Sulfate transporter (Fragment). (Os03t0195800-01)	transport.sulphate	7											UP															7										DOWN
OS04G0416900	LOC_Os04g34000.1	Similar to OSIGBa0092M08.9 protein. (Os04t0416900-01)	lipid metabolism.glycolipid synthesis.DGDG synthase														6									UP																	4
OS03G0196400	LOC_Os03g10030.1	Similar to UPF0497 membrane protein 12. (Os03t0196400-01)	not assigned.unknown	7							DOWN	DOWN					6							UP						9							UP
OS04G0419900	LOC_Os04g34270.1	Similar to H0525E10.7 protein. (Os04t0419900-01)	signalling.receptor kinases.S-locus glycoprotein like														6												UP														4
OS04G0422000	LOC_Os04g34460.1	PAP fibrillin family protein. (Os04t0422000-01);PAP fibrillin family protein. (Os04t0422000-02);Similar to H0525E10.12 protein. (Os04t0422000-03)	cell.organisation														1					UP								8					DOWN	DOWN							4						UP
OS04G0457500	LOC_Os04g38450.1	Similar to H0523F07.13 protein. (Os04t0457500-01)	stress.abiotic	7								DOWN																		9							UP		UP				4
OS03G0201500	LOC_Os03g10440.1	Glycoside hydrolase, family 10 protein. (Os03t0201500-01)	cell wall.degradation.mannan-xylose-arabinose-fucose	7							DOWN						6							UP
OS03G0201901	LOC_Os03g10478.1	Glycoside hydrolase, family 10 domain containing protein. (Os03t0201901-00)	cell wall.degradation.mannan-xylose-arabinose-fucose	5							UP						7							DOWN
OS04G0468600	LOC_Os04g39320.1,LOC_Os04g39320.2,LOC_Os04g39320.4	Hypothetical conserved gene. (Os04t0468600-01);Heavy metal transport/detoxification protein domain containing protein. (Os04t0468600-02);Heavy metal transport/detoxification protein domain containing protein. (Os04t0468600-03);Similar to cDNA clone:006-303-A07, full insert sequence. (Os04t0468600-05);Similar to cDNA clone:006-303-A07, full insert sequence. (Os04t0468600-06)	not assigned.unknown	7								DOWN																		9							UP		UP				4
OS04G0490866	None	Hypothetical protein. (Os04t0490866-00)	.														6												UP														4
OS04G0515400	LOC_Os04g43550.1	NTP pyrophosphohydrolase MazG, putative catalytic core domain containing protein. (Os04t0515400-00)	not assigned.unknown	2												UP	2												UP														4
OS03G0211600	LOC_Os03g11310.1	Pentatricopeptide repeat domain containing protein. (Os03t0211600-01)	development.unspecified	7								DOWN																		9							UP
OS03G0214100	LOC_Os03g11540.1	Replication protein A1. (Os03t0214100-01)	DNA.synthesis/chromatin structure	9	DOWN				DOWN								2	UP												3				UP
OS04G0515900	LOC_Os04g43560.1	Similar to NAM / CUC2-like protein. (Os04t0515900-01)	development.unspecified																											9									UP				4
OS03G0165900	LOC_Os03g06970.1	Tetratricopeptide-like helical domain containing protein. (Os03t0165900-01);Similar to pollenless3. (Os03t0165900-02)	development.unspecified	2				UP									7		UP		DOWN	DOWN							DOWN	8		DOWN			UP								7
OS03G0215700	LOC_Os03g11650.1	Myosin II heavy chain-like family protein. (Os03t0215700-01)	cell.organisation	7							DOWN	DOWN					6							UP						9							UP
OS03G0171900	LOC_Os03g07570.1,LOC_Os03g07570.3,LOC_Os03g07570.4	Similar to Alanine:glyoxylate aminotransferase-like protein (Fragment). (Os03t0171900-01);Similar to Alanine:glyoxylate aminotransferase-like protein (Fragment). (Os03t0171900-02)	amino acid metabolism.synthesis.central amino acid metabolism.alanine.alanine-glyoxylate aminotransferase	3			UP										1		UP	UP										9		DOWN											9	DOWN	DOWN
OS04G0549700	LOC_Os04g46400.1	Similar to Dehydration responsive element binding protein 1F (DREB1F protein). (Os04t0549700-01)	RNA.regulation of transcription.AP2/EREBP, APETALA2/Ethylene-responsive element binding protein family	9						DOWN																																	4				UP
OS03G0186900	LOC_Os03g08790.1	Radc1. (Os03t0186900-01)	RNA.regulation of transcription.unclassified	3			UP										1			UP										3			UP										8	DOWN	DOWN	DOWN
OS04G0556550	None	Conserved hypothetical protein. (Os04t0556550-00)	.																											9									UP				4
OS03G0221200	LOC_Os03g12110.1,LOC_Os03g12110.2	Similar to Homocysteine S-methyltransferase 1 (EC 2.1.1.10) (S- methylmethionine:homocysteine methyltransferase 1) (SMM:Hcy S- methyltransferase 1) (ZmHMT-1). (Os03t0221200-01)	amino acid metabolism.synthesis.aspartate family.methionine														1		UP											3		DOWN
OS04G0591900	LOC_Os04g50200.1	F-box associated domain, type 3 domain containing protein. (Os04t0591900-00)	not assigned.unknown														6												UP														4
OS04G0609300	LOC_Os04g51980.1	Transferase family protein. (Os04t0609300-01)	secondary metabolism.phenylpropanoids														6												UP														4
OS04G0620950	LOC_Os04g52970.1	Hypothetical conserved gene. (Os04t0620950-01)	stress.biotic.PR-proteins																											5									UP				4
OS03G0197300	LOC_Os03g10110.1	Similar to Cupin family protein, expressed. (Os03t0197300-01)	development.storage proteins	2		UP	UP					UP					1		UP	UP										8	DOWN	DOWN					DOWN						8	DOWN	DOWN
OS03G0230300	LOC_Os03g12820.1,LOC_Os03g12820.2	Homologue of SRO (similar to RCD one), Regulation of stomatal closure, Abiotic stress response (Os03t0230300-01);Non-protein coding transcript. (Os03t0230300-02)	stress.abiotic.drought/salt	5							UP	UP					7							DOWN						4							DOWN
OS03G0215400	LOC_Os03g11614.1	MADS-domain-containing protein, Sexual reproduction (Os03t0215400-01)	RNA.regulation of transcription.MADS box transcription factor family	10	DOWN	DOWN	DOWN										7	UP												5	UP												2	UP
OS04G0630600	LOC_Os04g53830.1	Similar to H0323C08.16 protein. (Os04t0630600-00)	secondary metabolism.flavonoids.dihydroflavonols														6									UP																	4
OS04G0639200	LOC_Os04g54630.1	Similar to OSIGBa0138H21-OSIGBa0138E01.1 protein. (Os04t0639200-01)	stress														6												UP														4
OS03G0218300	LOC_Os03g11890.1	Conserved hypothetical protein. (Os03t0218300-01)	cell.organisation	3			UP										2			UP										10			UP										9	DOWN	DOWN	DOWN
OS03G0233000	LOC_Os03g13050.1	Protein of unknown function DUF607 family protein. (Os03t0233000-01)	not assigned.unknown	5							UP						7		UP					DOWN						8		DOWN
OS03G0233200	LOC_Os03g13070.1	Similar to Thaumatin-like protein; 23251-22305. (Os03t0233200-00)	stress.biotic	5							UP						7							DOWN
OS03G0234900	LOC_Os03g13200.1	Similar to Peroxidase (EC 1.11.1.7). (Os03t0234900-01)	misc.peroxidases	7							DOWN	DOWN					6							UP						9							UP
OS03G0223301	LOC_Os03g12280.1	Hypothetical gene. (Os03t0223301-01)	not assigned.unknown	10											UP	UP	1		UP											8		DOWN								DOWN			4
OS03G0240600	LOC_Os03g13740.1	U-box containing E3 ligase, Response to phosphate starvation (Os03t0240600-01)	RNA.regulation of transcription.PHOR1														1		UP											8		DOWN
OS03G0243700	LOC_Os03g14010.1,LOC_Os03g14010.2,LOC_Os03g14010.3	Similar to Glycosyl hydrolase family 10 protein, expressed. (Os03t0243700-01)	cell wall.degradation.mannan-xylose-arabinose-fucose	7							DOWN						6							UP
OS04G0654600	LOC_Os04g56060.1	Protein kinase, core domain containing protein. (Os04t0654600-01)	protein.postranslational modification.kinase.receptor like cytoplasmatic kinase VII														4						UP																				4					DOWN
OS04G0686000	LOC_Os04g58920.1	Zinc finger, RING/FYVE/PHD-type domain containing protein. (Os04t0686000-01)	RNA.regulation of transcription.PHOR1	9						DOWN																				9						DOWN							4				UP		UP
OS03G0245800	LOC_Os03g14180.1	Similar to Heat shock protein 26. (Os03t0245800-02)	stress.abiotic.heat	8												DOWN	5												DOWN	6												DOWN	6
OS03G0249100	LOC_Os03g14500.1	Conserved hypothetical protein. (Os03t0249100-01)	not assigned.unknown	3			UP	DOWN									1			UP	UP									10			UP										9	DOWN	DOWN	DOWN
OS03G0246100	LOC_Os03g14210.1	Glycoside hydrolase, family 17 protein. (Os03t0246100-01)	misc.beta 1,3 glucan hydrolases.glucan endo-1,3-beta-glucosidase	9		DOWN																								5	UP
OS03G0246900	LOC_Os03g14270.1	Similar to LOB domain protein 16. (Os03t0246900-00)	RNA.regulation of transcription.AS2,Lateral Organ Boundaries Gene Family	10	DOWN												1	UP
OS03G0247200	LOC_Os03g14300.1	Conserved hypothetical protein. (Os03t0247200-01)	not assigned.unknown	5								UP																		4							DOWN
OS03G0266300	LOC_Os03g15960.1,LOC_Os03g15960.2	Class I low-molecular-weight heat shock protein 17.9. (Os03t0266300-01);Class I low-molecular-weight heat shock protein 17.9. (Os03t0266300-03)	stress.abiotic.heat	8								UP					5												DOWN	7							DOWN					DOWN	7
OS05G0191700	LOC_Os05g10330.1	Similar to Stem 28 kDa glycoprotein. (Os05t0191700-00)	misc.acid and other phosphatases	7							DOWN						6							UP		UP																	4
OS05G0280500	LOC_Os05g20100.1	Phospholipid/glycerol acyltransferase domain containing protein. (Os05t0280500-01)	lipid metabolism.Phospholipid synthesis	7								DOWN																		9							UP		UP				4
OS05G0319700	LOC_Os05g25540.1	Similar to Protein kinase-like protein (Fragment). (Os05t0319700-01)	protein.postranslational modification.kinase.receptor like cytoplasmatic kinase VII	10						UP																																	4				DOWN
OS03G0251000	LOC_Os03g14654.1	Plant lipid transfer protein/seed storage/trypsin-alpha amylase inhibitor domain containing protein. (Os03t0251000-03)	not assigned.unknown	7							DOWN	DOWN					6							UP						9							UP
OS03G0251350	LOC_Os03g14669.1,LOC_Os03g14669.2	Histone-fold domain containing protein. (Os03t0251350-00)	RNA.regulation of transcription.CCAAT box binding factor family, HAP5	7							DOWN						6							UP
OS03G0253600	LOC_Os03g14880.1	Conserved hypothetical protein. (Os03t0253600-01);Conserved hypothetical protein. (Os03t0253600-02)	not assigned.unknown	9					DOWN																					3				UP
OS03G0267000	LOC_Os03g16030.1	Low molecular mass heat shock protein Oshsp18.0. (Os03t0267000-00)	stress.abiotic.heat	8								UP				DOWN	5												DOWN	6							DOWN					DOWN	6
OS03G0258900	LOC_Os03g15320.1	Galactose oxidase, beta-propeller domain containing protein. (Os03t0258900-01)	Biodegradation of Xenobiotics	9		DOWN																								10	UP
OS05G0332801	None	Hypothetical protein. (Os05t0332801-00)	.	3			UP																																				4	DOWN
OS03G0269300	LOC_Os03g16260.1	Protein kinase-like domain containing protein. (Os03t0269300-01);Hypothetical conserved gene. (Os03t0269300-02)	protein.postranslational modification.kinase.receptor like cytoplasmatic kinase VII	8							UP	UP			UP	DOWN	5							DOWN		DOWN		UP	DOWN	6							DOWN		DOWN	DOWN	DOWN	DOWN	6
OS05G0342100	LOC_Os05g27590.1	Wound-induced protein, Wun1 domain containing protein. (Os05t0342100-01)	not assigned.unknown														6											UP	UP	7											DOWN		4
OS03G0273200	LOC_Os03g16610.1	Similar to Laccase (EC 1.10.3.2). (Os03t0273200-01);Similar to Laccase (EC 1.10.3.2). (Os03t0273200-02)	secondary metabolism.simple phenols	7							DOWN	DOWN	DOWN				6							UP						9							UP						5
OS05G0373300	LOC_Os05g30970.1	Similar to predicted protein. (Os05t0373300-01)	signalling.calcium																											9									UP				4
OS03G0267300	LOC_Os03g16050.1	Similar to Fructose-1,6-bisphosphatase, chloroplast precursor (EC 3.1.3.11) (D- fructose-1,6-bisphosphate 1-phosphohydrolase) (FBPase). (Os03t0267300-01);Similar to Chloroplast fructose-1,6-bisphosphatase. (Os03t0267300-02)	PS.calvin cycle.FBPase	9							DOWN	DOWN					4							UP						9							UP
OS05G0449200	LOC_Os05g37660.1	Transferase family protein. (Os05t0449200-01)	secondary metabolism.phenylpropanoids	9						DOWN																																	4				UP
OS03G0274400	LOC_Os03g16709.1	Similar to GRF zinc finger family protein, expressed. (Os03t0274400-01)	not assigned.unknown	3			UP										2			UP										10			UP										9	DOWN	DOWN	DOWN
OS05G0494700	LOC_Os05g41500.1	Hypothetical conserved gene. (Os05t0494700-01)	not assigned.unknown	2						UP																																	4				DOWN
OS03G0269700	LOC_Os03g16290.1	Protein of unknown function DUF604 family protein. (Os03t0269700-01)	not assigned.unknown	7							DOWN						6							UP
OS05G0499800	LOC_Os05g42040.1	UDP-glucuronosyl/UDP-glucosyltransferase family protein. (Os05t0499800-01);UDP-glucuronosyl/UDP-glucosyltransferase family protein. (Os05t0499800-02)	misc.UDP glucosyl and glucoronyl transferases	7								DOWN																		9							UP		UP				4
OS03G0277300	LOC_Os03g16920.1	Heat shock protein 70. (Os03t0277300-01)	stress.abiotic.heat	8												DOWN	5												DOWN	6												DOWN	6
OS03G0277500	LOC_Os03g16940.1	Similar to Glyoxalase family protein, expressed. (Os03t0277500-01)	Biodegradation of Xenobiotics.lactoylglutathione lyase	2		UP	UP										2			UP										8	DOWN												8	DOWN	DOWN
OS05G0537200	LOC_Os05g46030.1	Similar to Myosin XI (Fragment). (Os05t0537200-01)	.	5												UP																											4
OS05G0542200	LOC_Os05g46460.1,LOC_Os05g46460.3,LOC_Os05g46460.4,LOC_Os05g46460.5,LOC_Os05g46460.6	Alpha/beta hydrolase fold-1 domain containing protein. (Os05t0542200-01);Similar to catalytic/ hydrolase. (Os05t0542200-02);Similar to cDNA clone:J023112L03, full insert sequence. (Os05t0542200-03)	not assigned.unknown														1		UP											8		DOWN	DOWN										4			UP
OS05G0545300	LOC_Os05g46750.1	Serine/threonine protein kinase domain containing protein. (Os05t0545300-01)	protein.postranslational modification																											9									UP				4
OS05G0546400	LOC_Os05g46840.1	Hypothetical protein. (Os05t0546400-01)	not assigned.unknown	7												UP																											4
OS05G0572000	LOC_Os05g49700.1	Pathogenesis-related transcriptional factor and ERF domain containing protein. (Os05t0572000-00)	RNA.regulation of transcription.AP2/EREBP, APETALA2/Ethylene-responsive element binding protein family																											9												UP	4
OS06G0127100	LOC_Os06g03670.1	Dehydration-responsive element-binding protein 1C. (Os06t0127100-01)	RNA.regulation of transcription.AP2/EREBP, APETALA2/Ethylene-responsive element binding protein family																											9									UP				4
OS06G0152700	LOC_Os06g05940.1	Protein of unknown function DUF821, CAP10-like family protein. (Os06t0152700-01)	not assigned.unknown	7								DOWN																		9							UP		UP				4
OS03G0278900	LOC_Os03g17070.1	ATPase, F0 complex, subunit B/B', bacterial and chloroplast family protein. (Os03t0278900-01)	PS.lightreaction.ATP synthase.subunit B_ (ATPX)	7							DOWN						4							UP
OS03G0281900	LOC_Os03g17350.1	ATP-binding cassette (ABC) transporter, Hypodermal suberization of roots, Salt stress tolerance (Os03t0281900-01)	transport.ABC transporters and multidrug resistance systems	7							DOWN	DOWN					6							UP						9							UP
OS06G0157900	LOC_Os06g06340.1	Similar to Non-specific lipid-transfer protein. (Os06t0157900-00)	not assigned.unknown																											9									UP				4
OS03G0283100	LOC_Os03g17470.1	Similar to In2-1 protein. (Os03t0283100-01);Similar to In2-1 protein. (Os03t0283100-02)	misc.glutathione S transferases														6					DOWN								3					UP
OS03G0277600	LOC_Os03g16950.1	Similar to (clone wusl1032) mRNA sequence. (Os03t0277600-01)	signalling.receptor kinases.misc	2		UP	UP				UP	UP					5		UP	UP				DOWN						4	DOWN	DOWN					DOWN		DOWN				9	DOWN	DOWN
OS06G0183700	LOC_Os06g08470.1	Hypothetical conserved gene. (Os06t0183700-01);Conserved hypothetical protein. (Os06t0183700-02)	not assigned.unknown	10	DOWN		DOWN										1	UP																									4	UP
OS03G0288000	LOC_Os03g17870.1	Similar to Metallothionein. (Os03t0288000-01);Similar to Metallothionein. (Os03t0288000-02)	metal handling.binding, chelation and storage	7								DOWN																		9							UP
OS06G0203000	None	Hypothetical protein. (Os06t0203000-01)	.	7												UP														9												UP	4
OS06G0205250	LOC_Os06g10355.1	Conserved hypothetical protein. (Os06t0205250-01)	not assigned.unknown	7								DOWN																		9							UP		UP				4
OS03G0290400	None	Similar to transducin family protein / WD-40 repeat family protein. (Os03t0290400-00)	.	5								UP																		4							DOWN
OS03G0277700	LOC_Os03g16960.1	Protein of unknown function DUF26 domain containing protein. (Os03t0277700-01)	signalling.receptor kinases.misc	8								UP			UP		5									DOWN				6							DOWN		DOWN	DOWN		DOWN	6
OS06G0210900	LOC_Os06g10850.1,LOC_Os06g10850.2	Lipase, class 3 family protein. (Os06t0210900-01)	lipid metabolism.lipid degradation.lipases.triacylglycerol lipase	7												UP																											4
OS06G0218900	LOC_Os06g11520.1	Similar to predicted protein. (Os06t0218900-00)	not assigned.unknown																											3												UP	4
OS03G0297000	LOC_Os03g18560.1	Protein of unknown function DUF538 family protein. (Os03t0297000-01);Protein of unknown function DUF538 family protein. (Os03t0297000-02)	not assigned.unknown														1		UP											8		DOWN
OS06G0228200	LOC_Os06g12310.1	Aquaporin NIP III subfamily protein, Aquaporin, Silicon influx transporter, Water transport (Os06t0228200-01);Similar to NOD26-like membrane integral protein. (Os06t0228200-03)	transport.Major Intrinsic Proteins.TIP	9				DOWN									4				UP		UP																				4					DOWN
OS03G0282300	LOC_Os03g17410.1	Hypothetical conserved gene. (Os03t0282300-00)	not assigned.unknown	3			UP										2			UP										10			UP										9	DOWN	DOWN	DOWN
OS03G0288500	LOC_Os03g17920.1,LOC_Os03g17920.2,LOC_Os03g17920.3	Pseudouridine synthase domain containing protein. (Os03t0288500-01)	protein.aa activation.pseudouridylate synthase	3			UP										2			UP										10			UP										9	DOWN	DOWN	DOWN
OS03G0301900	LOC_Os03g18990.1	Similar to Plastidic phosphate translocator-like protein1. (Os03t0301900-00)	transport.metabolite transporters at the envelope membrane	5								UP																		4							DOWN
OS06G0284500	LOC_Os06g17410.1	Zinc finger, Dof-type family protein. (Os06t0284500-00)	RNA.regulation of transcription.C2C2(Zn) DOF zinc finger family	7							DOWN						6							UP		UP																	4
OS06G0297400	LOC_Os06g19370.1,LOC_Os06g19370.2	Conserved hypothetical protein. (Os06t0297400-03)	not assigned.unknown	9						DOWN																																	4				UP
OS06G0314600	LOC_Os06g20920.1,LOC_Os06g20920.2	SAM dependent carboxyl methyltransferase family protein. (Os06t0314600-01)	hormone metabolism.salicylic acid.synthesis-degradation														6									UP																	4
OS06G0494400	LOC_Os06g29844.1	Multi antimicrobial extrusion protein MatE family protein. (Os06t0494400-01)	transport.misc																											9						DOWN			UP				4						UP
OS03G0306100	LOC_Os03g19330.1	Galactosyl transferase family protein. (Os03t0306100-00)	misc.UDP glucosyl and glucoronyl transferases	2							UP						7							DOWN
OS06G0604000	LOC_Os06g40150.1	Similar to Ethylene response factor 1. (Os06t0604000-01);Ethylene response factor 3. (Os06t0604000-02)	hormone metabolism.ethylene.signal transduction														4						UP							3						UP							4					DOWN	DOWN
OS03G0307200	LOC_Os03g19420.2	Nicotianamine synthase 2, Nicotianamine biosynthesis (Os03t0307200-01)	metal handling.binding, chelation and storage														9											DOWN		3											UP
OS06G0621500	LOC_Os06g41660.1	Conserved hypothetical protein. (Os06t0621500-01)	stress.biotic.PR-proteins														1					UP							UP	8					DOWN							UP	4
OS06G0636700	LOC_Os06g43044.1	Esterase, SGNH hydrolase-type domain containing protein. (Os06t0636700-01)	misc.GDSL-motif lipase																											3						UP							4						DOWN
OS06G0639250	None	Conserved hypothetical protein. (Os06t0639250-00)	.														6											DOWN		9											UP	UP	4
OS03G0288900	LOC_Os03g17960.1	Hypothetical protein. (Os03t0288900-01)	not assigned.unknown	3			UP										2			UP										3			UP										9	DOWN	DOWN	DOWN
OS06G0671000	LOC_Os06g45940.1,LOC_Os06g45940.2	Similar to Potassium transporter 1 (AtPOT1) (AtKUP1) (AtKT1). (Os06t0671000-01)	transport.potassium														4									UP																	4
OS06G0695700	LOC_Os06g48050.1,LOC_Os06g48050.2	Calmodulin-binding, plant family protein. (Os06t0695700-01)	not assigned.unknown	7								DOWN																		9							UP		UP				4
OS06G0711700	LOC_Os06g49750.1	Kelch-type beta propeller domain containing protein. (Os06t0711700-00)	protein.degradation.ubiquitin.E3.SCF.FBOX	5							UP		UP				9							DOWN																			4
OS03G0323200	LOC_Os03g20700.1,LOC_Os03g20700.2	Similar to Magnesium-chelatase subunit H family protein, expressed. (Os03t0323200-01);Similar to Magnesium-chelatase subunit H family protein, expressed. (Os03t0323200-02);Similar to Magnesium-chelatase subunit H family protein, expressed. (Os03t0323200-03);Similar to Magnesium-chelatase subunit H family protein, expressed. (Os03t0323200-04)	tetrapyrrole synthesis.magnesium chelatase	7								DOWN																		9							UP
OS03G0323900	LOC_Os03g20760.1	Bifunctional inhibitor/plant lipid transfer protein/seed storage domain containing protein. (Os03t0323900-01)	not assigned.unknown	10	DOWN												1	UP	UP											8		DOWN
OS06G0725200	LOC_Os06g50950.1	Lipase, GDSL domain containing protein. (Os06t0725200-01)	misc.GDSL-motif lipase																											9									UP				4
OS07G0104500	LOC_Os07g01410.1	Haem peroxidase, plant/fungal/bacterial family protein. (Os07t0104500-01)	misc.peroxidases														7								DOWN					9								UP	UP				4
OS07G0109100	LOC_Os07g01840.1	Protein of unknown function DUF594 family protein. (Os07t0109100-00)	not assigned.unknown														4						UP																				4					DOWN
OS03G0326200	LOC_Os03g20970.1,LOC_Os03g20970.2	Similar to aminophospholipid ATPase. (Os03t0326200-01);Similar to aminophospholipid ATPase. (Os03t0326200-02)	transport.p- and v-ATPases														7		UP											8		DOWN
OS07G0119000	LOC_Os07g02780.1	Similar to MAP3K gamma protein kinase (Fragment). (Os07t0119000-01)	protein.postranslational modification	5									UP																														4
OS03G0327800	LOC_Os03g21060.1	NAC Family transcriptional activator, Abiotic stress response, Positive regulator of leaf senescence (Os03t0327800-01)	development.unspecified	7								DOWN																		9							UP
OS07G0129200	LOC_Os07g03710.1	Pathogenesis-related 1a protein, Regulation of abiotic stress responses (Os07t0129200-01)	stress.biotic																											9									UP				4
OS07G0174900	LOC_Os07g07860.1	Plant lipid transfer protein and hydrophobic protein, helical domain containing protein. (Os07t0174900-00)	misc.protease inhibitor/seed storage/lipid transfer protein (LTP) family protein	7												UP																											4
OS03G0332100	LOC_Os03g21400.1,LOC_Os03g21419.1	Similar to Cytochrome P450 CYP714B3. (Os03t0332100-00)	misc.cytochrome P450	7							DOWN						6							UP
OS07G0179300	LOC_Os07g08200.1	Methyltransferase type 11 domain containing protein. (Os07t0179300-00)	secondary metabolism.isoprenoids.tocopherol biosynthesis.MPBQ/MSBQ methyltransferase														6									UP																	4
OS07G0181100	LOC_Os07g08350.1	C4-dicarboxylate transporter/malic acid transport protein family protein. (Os07t0181100-01)	transport.metabolite transporters at the mitochondrial membrane	10												UP																											4
OS03G0334300	LOC_Os03g21650.1	Similar to predicted protein. (Os03t0334300-00)	not assigned.unknown	5							UP	UP					7							DOWN						4							DOWN
OS07G0201800	LOC_Os07g10220.1,LOC_Os07g10230.1	UDP-glucuronosyl/UDP-glucosyltransferase domain containing protein. (Os07t0201800-00)	secondary metabolism.flavonoids.anthocyanins.anthocyanidin 3-O-glucosyltransferase	10												UP																											4
OS03G0299800	LOC_Os03g18790.1	Protein of unknown function Cys-rich family protein. (Os03t0299800-01);Hypothetical conserved gene. (Os03t0299800-02);Protein of unknown function Cys-rich family protein. (Os03t0299800-03)	not assigned.unknown	5								UP					7									DOWN				4							DOWN		DOWN				3
OS07G0239200	LOC_Os07g13520.1	Conserved hypothetical protein. (Os07t0239200-01)	not assigned.unknown	2									UP																														4
OS03G0339400	LOC_Os03g22020.1	Haem peroxidase, plant/fungal/bacterial family protein. (Os03t0339400-01)	misc.peroxidases	7								DOWN																		9							UP
OS07G0240200	LOC_Os07g13580.1,LOC_Os07g13580.2	Similar to Beta-1,3 glucanase precursor (EC 3.2.1.39). (Os07t0240200-01)	misc.beta 1,3 glucan hydrolases.glucan endo-1,3-beta-glucosidase	5								UP	UP																	4							DOWN						4
OS07G0241050	None	Hypothetical protein. (Os07t0241050-00)	.														6									UP																	4
OS03G0300400	LOC_Os03g18850.1	Pathogen-related protein (JIOsPR10). (Os03t0300400-01)	not assigned.unknown	3		UP	UP										2		UP											8	DOWN	DOWN											9	DOWN
OS03G0343900	LOC_Os03g22370.1	Photosystem II PsbX domain containing protein. (Os03t0343900-01)	not assigned.unknown	7							DOWN						6							UP
OS03G0301950	LOC_Os03g18990.1,LOC_Os03g19000.1	Peroxisomal protein (Os03t0301950-01)	not assigned.unknown	8							UP	UP				DOWN	5							DOWN		DOWN			DOWN	6							DOWN		DOWN			DOWN	6
OS03G0306302	LOC_Os03g19340.1	Hypothetical conserved gene. (Os03t0306302-00)	development.unspecified	3			UP										2			UP										10			UP										9	DOWN	DOWN	DOWN
OS03G0307300	LOC_Os03g19427.1	Nicotianamine synthase 1 (EC 2.5.1.43) (S-adenosyl-L-methionine:S- adenosyl-L-methionine:S-adenosyl-methionine 3-amino-3- carboxypropyltransferase 1) (OsNAS1). (Os03t0307300-01)	metal handling.binding, chelation and storage	2										UP			7										DOWN	DOWN		10											UP	UP	4
OS07G0418700	LOC_Os07g23660.1	Proline-rich glycoprotein, ABA-dependent inhibition of root growth (Os07t0418700-01)	not assigned.unknown	10									UP				4									UP																	4
OS03G0327900	None	Conserved hypothetical protein. (Os03t0327900-00)	.	3			UP										2			UP										10			UP										9	DOWN	DOWN	DOWN
OS07G0443500	LOC_Os07g26150.1	Molecular chaperone, heat shock protein, Hsp40, DnaJ domain containing protein. (Os07t0443500-00)	not assigned.unknown	2												UP	6												UP														4
OS03G0336400	LOC_Os03g21820.1	Similar to Alpha-expansin OsEXPA4. (Os03t0336400-01)	cell wall.modification	3			UP										2			UP										3			UP			UP							8	DOWN	DOWN	DOWN			DOWN
OS03G0341600	LOC_Os03g22210.1	Pollen Ole e 1 allergen/extensin domain containing protein. (Os03t0341600-01)	not assigned.unknown	3								DOWN					9								DOWN					9							UP	UP	UP				4
OS07G0484800	LOC_Os07g30150.1	Similar to Adenine phosphoribosyltransferase (EC 2.4.2.7)-like protein. (Os07t0484800-01)	nucleotide metabolism.salvage.phosphoribosyltransferases.aprt														6									UP																	4
OS03G0376000	LOC_Os03g25930.1	emp24/gp25L/p24 family protein. (Os03t0376000-01)	transport.misc	9								DOWN																		9							UP
OS03G0346200	LOC_Os03g22510.1	Conserved hypothetical protein. (Os03t0346200-00)	not assigned.unknown	3			UP										2			UP										10			UP										9	DOWN	DOWN	DOWN
OS03G0383900	LOC_Os03g26650.1,LOC_Os03g26650.2	Heavy metal transport/detoxification protein domain containing protein. (Os03t0383900-01)	metal handling.binding, chelation and storage	7							DOWN						4							UP
OS07G0503900	LOC_Os07g32060.1	UDP-glucuronosyl/UDP-glucosyltransferase family protein. (Os07t0503900-01)	misc.UDP glucosyl and glucoronyl transferases														4												UP														4
OS03G0352450	LOC_Os03g22900.1	Hypothetical conserved gene. (Os03t0352450-00)	.	3			UP										2			UP										10			UP										9	DOWN	DOWN	DOWN
OS03G0399800	LOC_Os03g28160.1,LOC_Os03g28160.2	Mannose-binding lectin domain containing protein. (Os03t0399800-01)	not assigned.unknown	7							DOWN						4							UP
OS03G0365800	LOC_Os03g25030.1	Lipase, GDSL domain containing protein. (Os03t0365800-01)	misc.GDSL-motif lipase	7							DOWN	DOWN					6							UP						9							UP		UP				4
OS07G0559100	LOC_Os07g37290.1	Hypothetical conserved gene. (Os07t0559100-01)	not assigned.unknown														4												UP														4
OS07G0559700	LOC_Os07g37320.1	Similar to Monosaccharide transporter 3. (Os07t0559700-00)	transport.sugars														6												UP														4
OS03G0368000	LOC_Os03g25280.1	Similar to Peroxidase 1. (Os03t0368000-00)	misc.peroxidases	8							UP	UP			UP	DOWN	5							DOWN					DOWN	6							DOWN		DOWN	DOWN		DOWN	6
OS03G0368300	LOC_Os03g25300.1	Similar to Peroxidase 1. (Os03t0368300-01)	misc.peroxidases	8							UP	UP			UP	DOWN	5							DOWN					DOWN	6							DOWN		DOWN	DOWN		DOWN	7
OS07G0601900	LOC_Os07g41060.1	Similar to NADPH HC toxin reductase (Fragment). (Os07t0601900-01)	secondary metabolism.flavonoids.dihydroflavonols	2										UP		UP	2										DOWN																4
OS03G0411800	LOC_Os03g29850.1	Similar to Metal transport protein. (Os03t0411800-01)	transport.metal														9		DOWN											10		UP
OS03G0369000	LOC_Os03g25340.1	Similar to Peroxidase 1. (Os03t0369000-01)	misc.peroxidases	8						DOWN					UP		5												DOWN	6						DOWN				DOWN		DOWN	7				UP		UP
OS03G0413000	LOC_Os03g29970.1	Similar to Potential histone-like transcription factor. (Os03t0413000-01)	RNA.regulation of transcription.CCAAT box binding factor family, HAP3	7							DOWN						6							UP
OS03G0416200	LOC_Os03g30250.1	BRITTLE CULM1. (Os03t0416200-01);BRITTLE CULM1. (Os03t0416200-02)	.	7							DOWN	DOWN					6							UP						9							UP
OS07G0687900	LOC_Os07g48830.1,LOC_Os07g48830.2	WSI76 protein induced by water stress. (Os07t0687900-01)	minor CHO metabolism.raffinose family.galactinol synthases.putative																											9												UP	4
OS03G0379300	LOC_Os03g26210.1,LOC_Os03g26210.2,LOC_Os03g26210.3	Helix-loop-helix DNA-binding domain containing protein. (Os03t0379300-01);Helix-loop-helix DNA-binding domain containing protein. (Os03t0379300-02)	RNA.regulation of transcription.bHLH,Basic Helix-Loop-Helix family	2				UP		UP							9				DOWN	DOWN								3					UP	UP							4				DOWN		DOWN
OS03G0388900	LOC_Os03g27120.1	Peptidase C14, caspase catalytic domain containing protein. (Os03t0388900-01)	protein.degradation	10		DOWN	DOWN	DOWN									4				UP									7	UP												2	UP
OS08G0102250	None	Similar to H0913C04.5 protein. (Os08t0102250-00)	.														6											UP	UP	7											DOWN		4
OS08G0130100	LOC_Os08g03610.1	Zinc finger, LSD1-type domain containing protein. (Os08t0130100-01)	RNA.regulation of transcription.unclassified														1									UP																	4
OS08G0143600	LOC_Os08g04800.1	Similar to Avr9/Cf-9 rapidly elicited protein 14 (Fragment). (Os08t0143600-00)	lipid metabolism.lipid degradation.lipases.triacylglycerol lipase																											9									UP				4
OS08G0171700	LOC_Os08g07490.1	Conserved hypothetical protein. (Os08t0171700-01)	not assigned.unknown	2												UP	6												UP														4
OS08G0189850	LOC_Os08g09040.1	Germin-like protein 8-9, Disease resistance (Os08t0189850-01)	stress.abiotic.unspecified																											9												UP	4
OS03G0433733	LOC_Os03g31944.1	Similar to OO_Ba0005L10-OO_Ba0081K17.16 protein. (Os03t0433733-00)	not assigned.unknown														2					DOWN								3					UP
OS08G0225900	LOC_Os08g12950.1	Hypothetical conserved gene. (Os08t0225900-00)	not assigned.unknown														6											UP	UP	7											DOWN		4
OS03G0436600	LOC_Os03g32180.1	Similar to polygalacturonase inhibitor 1. (Os03t0436600-00)	cell wall.degradation.pectate lyases and polygalacturonases	5								UP																		4							DOWN
OS03G0439500	LOC_Os03g32470.1,LOC_Os03g32470.2,LOC_Os03g32480.1	2OG-Fe(II) oxygenase domain containing protein. (Os03t0439500-01);2OG-Fe(II) oxygenase domain containing protein. (Os03t0439500-02);2OG-Fe(II) oxygenase domain containing protein. (Os03t0439500-03);Similar to cDNA clone:001-043-E12, full insert sequence. (Os03t0439500-04)	hormone metabolism.ethylene.synthesis-degradation	7										UP			6										DOWN
OS08G0232700	LOC_Os08g13570.1	Exo70 exocyst complex subunit family protein. (Os08t0232700-01)	not assigned.unknown																											9									UP				4
OS08G0239900	LOC_Os08g14180.1	Similar to Flavonol 4-sulfotransferase. (Os08t0239900-00)	lipid metabolism.''exotics'' (steroids, squalene etc)														6												UP														4
OS08G0260600	LOC_Os08g16050.1	Tetraspanin domain containing protein. (Os08t0260600-01)	development.unspecified	7								DOWN																		9							UP		UP				4
OS08G0280100	LOC_Os08g17784.1,LOC_Os08g17784.2	Similar to Phytase. (Os08t0280100-01);Similar to Phytase. (Os08t0280100-02)	misc.acid and other phosphatases	5									UP																														4
OS08G0371200	LOC_Os08g28350.1,LOC_Os08g28400.1	Carotenoid oxygenase domain containing protein. (Os08t0371200-01)	not assigned.unknown	10											UP	UP														9										DOWN			4
OS03G0556600	LOC_Os03g35600.1	Serine/threonine protein kinase-related domain containing protein. (Os03t0556600-01)	signalling.receptor kinases.S-locus glycoprotein like	2	UP												6	DOWN
OS08G0371608	LOC_Os08g28410.1,LOC_Os08g28430.1	Similar to carotenoid cleavage dioxygenase. (Os08t0371608-00)	hormone metabolism.abscisic acid.synthesis-degradation.synthesis.9-cis-epoxycarotenoid dioxygenase	5							UP		UP				2							DOWN																			4
OS08G0387200	LOC_Os08g29760.1	Protein of unknown function DUF81 family protein. (Os08t0387200-01)	.														4						UP																				4					DOWN
OS08G0391000	None	Hypothetical protein. (Os08t0391000-00)	.	7								DOWN																		9							UP		UP				4
OS03G0570100	LOC_Os03g37290.1	Similar to Cytochrome P450 79A1 (EC 1.14.13.41) (Tyrosine N-monooxygenase) (Cytochrome P450Tyr). (Os03t0570100-01)	misc.cytochrome P450	7								DOWN																		9							UP
OS08G0433350	LOC_Os08g33650.1	Similar to photosystem II protein I. (Os08t0433350-00)	RNA.regulation of transcription.SET-domain transcriptional regulator family														6									UP																	4
OS03G0405500	LOC_Os03g29190.1,LOC_Os03g29190.2	Similar to PDI-like protein. (Os03t0405500-01);Hypothetical conserved gene. (Os03t0405500-02)	not assigned.unknown	5							UP	UP					1			UP				DOWN						4							DOWN						8		DOWN
OS03G0575200	LOC_Os03g37840.1	Similar to Potassium transporter 1 (OsHAK1). (Os03t0575200-01)	transport.potassium	7								DOWN																		9							UP
OS08G0454000	LOC_Os08g35240.1	Drought-responsive ethylene response factor, Transcriptional activator, Drought response through controlling the ethylene synthesis (Os08t0454000-01)	RNA.regulation of transcription.AP2/EREBP, APETALA2/Ethylene-responsive element binding protein family														2												UP														4
OS03G0576600	LOC_Os03g37960.1	Acyl-CoA-binding protein , Stress response (Os03t0576600-01)	not assigned.unknown	7							DOWN						4							UP
OS03G0578500	LOC_Os03g38170.1,LOC_Os03g38170.2	Hypothetical conserved gene. (Os03t0578500-01)	not assigned.unknown	7							DOWN						6							UP
OS08G0457300	LOC_Os08g35590.1	Hypothetical conserved gene. (Os08t0457300-00)	not assigned.unknown	7								DOWN																		9							UP		UP				4
OS03G0412800	LOC_Os03g29950.1,LOC_Os03g29950.2	Similar to Glucose-6-phosphate dehydrogenase precursor. (Os03t0412800-01)	OPP.oxidative PP.G6PD	7							DOWN	DOWN					6							UP		UP				9							UP		UP				4
OS03G0426350	None	Conserved hypothetical protein. (Os03t0426350-00)	.	6							DOWN	DOWN	DOWN	DOWN	DOWN	DOWN	6							UP			UP			5							UP			UP			5
OS08G0474000	LOC_Os08g36920.1	Similar to AP2 domain containing protein RAP2.6 (Fragment). (Os08t0474000-01)	hormone metabolism.ethylene.signal transduction	7								DOWN																		9							UP		UP				4
OS03G0586500	LOC_Os03g38950.1,LOC_Os03g38950.2	Similar to chloroplast post-illumination chlorophyll fluorescence increase protein. (Os03t0586500-01)	PS.lightreaction.cyclic electron flow-chlororespiration	10								DOWN																		9							UP
OS03G0427300	LOC_Os03g31360.1	Glutelin type-A III precursor. (Os03t0427300-01)	development.storage proteins	3												DOWN	5												DOWN	7												DOWN	7
OS03G0595300	LOC_Os03g39830.1	Conserved hypothetical protein. (Os03t0595300-01)	not assigned.unknown	7								DOWN																		9							UP
OS08G0477500	LOC_Os08g37250.1	Similar to patatin class 1. (Os08t0477500-01)	development.storage proteins	7								DOWN																		9							UP		UP				4
OS03G0596700	LOC_Os03g39980.1	Hypothetical conserved gene. (Os03t0596700-00)	not assigned.unknown	5							UP	UP					7							DOWN						4							DOWN
OS08G0484200	LOC_Os08g37760.1	Zinc finger, RING/FYVE/PHD-type domain containing protein. (Os08t0484200-01)	protein.degradation.ubiquitin.E3.RING														4												UP														4
OS08G0487100	LOC_Os08g38020.1	Similar to BZIP transcription factor BZI-2. (Os08t0487100-01)	not assigned.unknown														6												UP														4
OS08G0508800	LOC_Os08g39840.1	Lipoxygenase, chloroplast precursor (EC 1.13.11.12). (Os08t0508800-01)	hormone metabolism.jasmonate.synthesis-degradation.lipoxygenase														2								DOWN				UP	9								UP	UP				4
OS08G0509100	LOC_Os08g39850.1,LOC_Os08g39850.2,LOC_Os08g39850.3,LOC_Os08g39850.4	Similar to Lipoxygenase, chloroplast precursor (EC 1.13.11.12). (Os08t0509100-01);Similar to Lipoxygenase. (Os08t0509100-02)	hormone metabolism.jasmonate.synthesis-degradation.lipoxygenase																											9									UP				4
OS03G0431600	LOC_Os03g31730.1	Hypothetical conserved gene. (Os03t0431600-00)	.	2				UP		UP							10				DOWN	DOWN						DOWN		5					UP	UP					UP	UP	8				DOWN		DOWN
OS03G0603100	LOC_Os03g40600.1	Similar to Phytochrome P450. (Os03t0603100-00)	misc.cytochrome P450														1		UP											8		DOWN
OS03G0603600	LOC_Os03g40670.1	PLC-like phosphodiesterase, TIM beta/alpha-barrel domain domain containing protein. (Os03t0603600-01)	lipid metabolism.lipid degradation.lysophospholipases.glycerophosphodiester phosphodiesterase	7								DOWN																		9							UP
OS09G0123500	LOC_Os09g03630.1	Tetratricopeptide-like helical domain containing protein. (Os09t0123500-01)	cell.organisation	2									UP		UP	UP														7										DOWN			4
OS03G0432100	LOC_Os03g31750.1,LOC_Os03g31750.2,LOC_Os03g31750.3	Similar to Pyruvate, phosphate dikinase 2. (Os03t0432100-01)	gluconeogenese/ glyoxylate cycle.pyruvate dikinase	8												DOWN	5												DOWN	6												DOWN	6
OS09G0129800	LOC_Os09g04339.1	Conserved hypothetical protein. (Os09t0129800-00)	not assigned.unknown	9											UP	UP														7										DOWN			4
OS03G0608600	LOC_Os03g41170.1	Peptidase, trypsin-like serine and cysteine domain containing protein. (Os03t0608600-01)	not assigned.unknown	7							DOWN						4							UP
OS03G0559700	LOC_Os03g36080.1	Conserved hypothetical protein. (Os03t0559700-00)	not assigned.unknown	10			DOWN										9			DOWN			DOWN							8			DOWN										2	UP	UP	UP		UP
OS03G0609500	LOC_Os03g41330.1	Similar to LOB domain protein 39. (Os03t0609500-01)	RNA.regulation of transcription.AS2,Lateral Organ Boundaries Gene Family	5							UP						7							DOWN
OS03G0561400	LOC_Os03g36279.1	Conserved hypothetical protein. (Os03t0561400-01)	not assigned.unknown	8							UP	UP				DOWN	5							DOWN					DOWN	6							DOWN					DOWN	6
OS03G0613100	LOC_Os03g41675.1	Conserved hypothetical protein. (Os03t0613100-01)	not assigned.unknown	9		DOWN											7					DOWN								5	UP				UP
OS03G0584300	LOC_Os03g38790.1,LOC_Os03g38790.2	Conserved hypothetical protein. (Os03t0584300-01)	not assigned.unknown	2		UP			UP	UP		UP					1		UP	UP		UP	UP		UP	UP				8	DOWN	DOWN		DOWN	DOWN		DOWN	DOWN					8		DOWN		DOWN	DOWN
OS03G0619700	LOC_Os03g42235.1	Conserved hypothetical protein. (Os03t0619700-01)	not assigned.unknown	5							UP						7							DOWN
OS03G0619800	LOC_Os03g42240.1	Transcriptional factor B3 domain containing protein. (Os03t0619800-00)	not assigned.unknown	5							UP	UP					7							DOWN						4							DOWN
OS09G0270700	LOC_Os09g09750.1	Disease resistance protein domain containing protein. (Os09t0270700-00)	stress.biotic.PR-proteins	2											UP	UP														7										DOWN			4
OS03G0623100	LOC_Os03g42520.1	Conserved hypothetical protein. (Os03t0623100-01)	not assigned.unknown														1		UP											8		DOWN
OS09G0275400	LOC_Os09g10340.1	Cytochrome P450 family protein. (Os09t0275400-01)	misc.cytochrome P450	7											UP	UP														7										DOWN			4
OS09G0283600	LOC_Os09g11170.1	Zinc finger, C6HC-type domain containing protein. (Os09t0283600-01)	protein.degradation.ubiquitin.E3.RING														1												UP														4
OS09G0294300	LOC_Os09g12310.1	Ubiquitin-conjugating enzyme/RWD-like domain containing protein. (Os09t0294300-01)	protein.degradation.ubiquitin.E2	2								UP	UP																	8							DOWN						4
OS09G0309200	LOC_Os09g13890.1	Calmodulin binding protein-like family protein. (Os09t0309200-01)	signalling.calcium																											9									UP				4
OS03G0634400	LOC_Os03g43440.1	Serine/threonine protein kinase domain containing protein. (Os03t0634400-01)	protein.postranslational modification	9								DOWN					1					UP								9					DOWN		UP
OS03G0637600	LOC_Os03g43650.1	Leucine-rich repeat, plant specific containing protein. (Os03t0637600-02);Similar to systemin receptor SR160. (Os03t0637600-04)	cell wall.cell wall proteins.LRR	7							DOWN	DOWN					6							UP						9							UP
OS09G0328600	LOC_Os09g15950.1	Hypothetical conserved gene. (Os09t0328600-01)	cell.organisation														9								DOWN					9								UP	UP				4
OS03G0584400	LOC_Os03g38800.1	ATPase, AAA-type, core domain containing protein. (Os03t0584400-01)	protein.degradation.AAA type	8							UP	UP				DOWN	5							DOWN		DOWN			DOWN	6							DOWN		DOWN			DOWN	6
OS03G0596600	LOC_Os03g39960.1,LOC_Os03g39960.2	Zinc finger, CCHC-type domain containing protein. (Os03t0596600-01)	not assigned.unknown	6	DOWN	DOWN	DOWN	DOWN	DOWN	DOWN	DOWN	DOWN	DOWN	DOWN	DOWN	DOWN	4	UP			UP			UP			UP			5	UP			UP			UP			UP			3	UP			UP
OS09G0353200	LOC_Os09g18360.1	Protein kinase, catalytic domain domain containing protein. (Os09t0353200-00)	signalling.receptor kinases.misc	7												UP	6												UP														4
OS03G0601500	LOC_Os03g40440.1	B12D family protein. (Os03t0601500-01)	development.unspecified	2			UP			UP							2			UP										3			UP			UP							8	DOWN	DOWN	DOWN	DOWN		DOWN
OS03G0643700	LOC_Os03g44170.1	Similar to GST6 protein (EC 2.5.1.18). (Os03t0643700-01)	misc.glutathione S transferases	5							UP						7							DOWN
OS09G0361500	LOC_Os09g19734.1,LOC_Os09g19734.2	Isochorismate synthase domain containing protein. (Os09t0361500-01)	transport.sugars														6									UP				9									UP				4
OS09G0366101	None	Hypothetical protein. (Os09t0366101-00)	.														6									UP																	4
OS03G0602300	LOC_Os03g40540.1	Cytochrome P450 85A1 (EC 1.14.-.-) (C6-oxidase) (OsDWARF) (Dwarf protein). (Os03t0602300-01)	misc.cytochrome P450	5							UP	UP					5							DOWN		DOWN				7							DOWN		DOWN			DOWN	7
OS09G0400000	LOC_Os09g23540.1	Cinnamyl alcohol dehydrogenase (EC 1.1.1.195). (Os09t0400000-00)	secondary metabolism.phenylpropanoids.lignin biosynthesis.CAD																											9									UP				4
OS09G0409100	LOC_Os09g24370.1	Conserved hypothetical protein. (Os09t0409100-01)	not assigned.unknown	10												UP																											4
OS03G0655100	LOC_Os03g45250.1	Similar to Cupin, RmlC-type. (Os03t0655100-00)	amino acid metabolism.synthesis.serine-glycine-cysteine group.cysteine	5								UP																		7							DOWN
OS03G0655400	LOC_Os03g45280.1	Similar to LIP5. (Os03t0655400-01)	not assigned.unknown														1		UP											8		DOWN
OS03G0659800	LOC_Os03g45760.1	Similar to H0525G02.7 protein. (Os03t0659800-01)	not assigned.unknown	9					DOWN																					5				UP
OS03G0607600	LOC_Os03g41100.1	Similar to Cyclin-A3-1. (Os03t0607600-00)	cell.cycle	10					DOWN								2					DOWN								3				UP	UP	UP							8						DOWN
OS03G0608000	LOC_Os03g41130.1	Hypothetical protein. (Os03t0608000-01)	not assigned.unknown	8							UP	UP				DOWN	5							DOWN					DOWN	6							DOWN		DOWN			DOWN	6
OS09G0424200	LOC_Os09g25610.1	Glutamine amidotransferase class-I domain containing protein. (Os09t0424200-01)	nucleotide metabolism.synthesis.unspecified	10											UP	UP														7										DOWN			4
OS03G0608700	LOC_Os03g41200.1,LOC_Os03g41200.2,LOC_Os03g41200.4,LOC_Os03g41200.5,LOC_Os03g41200.6	Similar to 10A19I.15. (Os03t0608700-01);Putative harbinger transposase-derived nuclease domain containing protein. (Os03t0608700-02)	not assigned.unknown	2	UP	UP	UP										2	DOWN												8	DOWN												9	DOWN
OS03G0663400	LOC_Os03g46060.1	Similar to Thaumatin-like protein. (Os03t0663400-02)	stress.biotic	3		UP											1		UP											8	DOWN	DOWN
OS09G0432700	None	Hypothetical protein. (Os09t0432700-01)	.														6									UP																	4
OS09G0468150	LOC_Os09g29300.1	Epsin-like, N-terminal domain containing protein. (Os09t0468150-00)	not assigned.unknown														1									UP																	4
OS09G0498200	None	Hypothetical protein. (Os09t0498200-01)	.	5									UP																														4
OS09G0508000	None	Hypothetical protein. (Os09t0508000-01)	.																											9									UP				4
OS03G0667100	LOC_Os03g46440.1,LOC_Os03g46440.2,LOC_Os03g46440.3	Similar to NPR1-like protein. (Os03t0667100-01);Ankyrin domain containing protein. (Os03t0667100-02);Similar to BTB/POZ domain containing protein, expressed. (Os03t0667100-03)	cell.organisation	7								DOWN																		9							UP
OS09G0557900	LOC_Os09g38540.1	Similar to Protein phosphatase 2C gamma isoform (EC 3.1.3.16) (PP2C-gamma) (Protein phosphatase magnesium-dependent 1 gamma) (Protein phosphatase 1C) (Fibroblast growth factor inducible protein 13) (FIN13). (Os09t0557900-01);Similar to Protein phosphatase 2C gamma isoform (EC 3.1.3.16) (PP2C-gamma) (Protein phosphatase magnesium-dependent 1 gamma) (Protein phosphatase 1C) (Fibroblast growth facto…	misc.plastocyanin-like	10					DOWN																					3				UP		UP							4						DOWN
OS03G0676300	LOC_Os03g47270.1	Similar to cold shock protein-1. (Os03t0676300-01)	not assigned.unknown	5								UP																		4							DOWN
OS09G0564200	LOC_Os09g39070.1,LOC_Os09g39080.1	Hypothetical conserved gene. (Os09t0564200-01)	not assigned.unknown	7								DOWN																		9							UP		UP				4
OS03G0679100	LOC_Os03g47560.1	Vacuolar protein sorting-associated protein 26 family protein. (Os03t0679100-01)	protein.targeting.secretory pathway.vacuole	2		UP																								8	DOWN
OS03G0624600	LOC_Os03g42630.1	No apical meristem (NAM) protein domain containing protein. (Os03t0624600-01)	development.unspecified	7							DOWN	DOWN	DOWN				6							UP						9							UP						5
OS03G0627900	LOC_Os03g42950.1	Similar to H0102C09.1 protein. (Os03t0627900-01)	RNA.transcription	8												DOWN	5												DOWN	7												DOWN	6
OS10G0141200	LOC_Os10g05160.1	Similar to Protein kinase domain containing protein. (Os10t0141200-00)	signalling.receptor kinases.misc																											9									UP				4
OS10G0205300	LOC_Os10g13810.1	Glycosyl transferase, family 43 protein. (Os10t0205300-01)	protein.glycosylation																											9						DOWN							4						UP
OS10G0335000	LOC_Os10g18870.1	Hypothetical conserved gene. (Os10t0335000-00)	stress.biotic																											9												UP	4
OS10G0340600	LOC_Os10g19960.1	Similar to Beta-galactosidase. (Os10t0340600-01)	misc.gluco-, galacto- and mannosidases.beta-galactosidase																											9									UP				4
OS03G0629800	LOC_Os03g43100.1,LOC_Os03g43100.2	Conserved hypothetical protein. (Os03t0629800-01)	not assigned.unknown	5												DOWN	7												DOWN	7												DOWN	7
OS10G0388500	LOC_Os10g24940.1	Conserved hypothetical protein. (Os10t0388500-01)	DNA.unspecified	10										DOWN			1										UP		UP														4
OS03G0693900	LOC_Os03g48770.1	Similar to Oxalate oxidase 1 (EC 1.2.3.4) (Germin). (Os03t0693900-00)	stress.abiotic.unspecified	10	DOWN												1	UP	UP											8		DOWN
OS03G0638000	LOC_Os03g43684.1	Similar to Centromere protein-like protein (Fragment). (Os03t0638000-00)	protein.postranslational modification	3			UP										2			UP										10			UP										9	DOWN	DOWN	DOWN
OS03G0638400	LOC_Os03g43750.1	Similar to OSIGBa0153E02-OSIGBa0093I20.19 protein. (Os03t0638400-01)	not assigned.unknown	8												DOWN	5												DOWN	6												DOWN	6
OS10G0456000	None	Hypothetical protein. (Os10t0456000-01)	.														6												UP														4
OS03G0661300	LOC_Os03g45920.1	Beta-tubulin , Microtubules formation (Os03t0661300-01)	cell.organisation	10	DOWN												1	UP	UP	UP										3		DOWN											8		DOWN
OS10G0478500	LOC_Os10g33830.1	MATH domain containing protein. (Os10t0478500-00)	not assigned.unknown														6												UP														4
OS03G0661600	LOC_Os03g45960.1	Similar to Alpha-amylase/trypsin inhibitor (Antifungal protein). (Os03t0661600-01)	stress.biotic	8		UP										DOWN	1		UP			UP							DOWN	8	DOWN	DOWN	DOWN		DOWN							DOWN	7			UP
OS03G0663900	LOC_Os03g46110.1	Hypothetical conserved gene. (Os03t0663900-00)	not assigned.unknown	8							UP	UP				DOWN	5							DOWN					DOWN	7							DOWN					DOWN	6
OS03G0664800	LOC_Os03g46200.1	Acyl-CoA N-acyltransferase domain containing protein. (Os03t0664800-01)	misc.GCN5-related N-acetyltransferase	8							UP	UP				DOWN	5							DOWN		DOWN			DOWN	4							DOWN		DOWN			DOWN	7
OS03G0665950	LOC_Os03g46325.1	Conserved hypothetical protein. (Os03t0665950-01)	development.unspecified	3			UP										2			UP										10			UP										9	DOWN	DOWN	DOWN
OS10G0503250	None	Hypothetical protein. (Os10t0503250-00)	.	7								DOWN																		9							UP		UP				4
OS03G0689400	LOC_Os03g48320.1	Similar to NB-ARC domain containing protein, expressed. (Os03t0689400-01)	stress.biotic.PR-proteins	9				DOWN	DOWN	DOWN		DOWN					4				UP									9				UP			UP						5				UP
OS03G0711100	LOC_Os03g50310.1	Member of the CONSTANS-like (COL) family, Flowering time repressor (Os03t0711100-01)	RNA.regulation of transcription.C2C2(Zn) CO-like, Constans-like zinc finger family	7							DOWN						6							UP
OS03G0700200	LOC_Os03g49310.1	Conserved hypothetical protein. (Os03t0700200-01)	not assigned.unknown	8								UP				DOWN	5		UP										DOWN	6		DOWN	DOWN				DOWN		DOWN			DOWN	6			UP
OS03G0704100	LOC_Os03g49720.1	Similar to structural molecule. (Os03t0704100-01)	cell.organisation	3			UP										2			UP										10			UP										9	DOWN	DOWN	DOWN
OS10G0513900	LOC_Os10g36980.1	Cytochrome P450 family protein. (Os10t0513900-01)	misc.cytochrome P450																											5									UP			UP	4
OS10G0517500	LOC_Os10g37340.1	Cys/Met metabolism, pyridoxal phosphate-dependent enzyme domain containing protein. (Os10t0517500-02)	amino acid metabolism.degradation.aspartate family.methionine.methionine gamma-lyase	3								DOWN																		9							UP		UP				4
OS10G0521400	LOC_Os10g37710.1,LOC_Os10g37710.2	Alpha/beta hydrolase fold-1 domain containing protein. (Os10t0521400-01)	not assigned.unknown	7								DOWN																		9							UP		UP				4
OS10G0528900	LOC_Os10g38540.1	Similar to Tau class GST protein 3. (Os10t0528900-01)	misc.glutathione S transferases														6												UP														4
OS10G0531400	LOC_Os10g38780.1	Glutathione S-transferase GST 30 (EC 2.5.1.18). (Os10t0531400-01)	misc.glutathione S transferases																											8												UP	4
OS03G0708500	LOC_Os03g50080.1	Capsid/spike protein, ssDNA virus domain containing protein. (Os03t0708500-00)	protein.folding	7		UP											6		UP											8	DOWN	DOWN	DOWN										2			UP
OS03G0724700	LOC_Os03g51479.1,LOC_Os03g51479.2,LOC_Os03g51479.3	Similar to cDNA clone:002-104-C06, full insert sequence. (Os03t0724700-01);Similar to cDNA clone:002-144-A12, full insert sequence. (Os03t0724700-02);Maf-like protein family protein. (Os03t0724700-03)	not assigned.unknown														7					DOWN								5					UP
OS03G0711250	None	Hypothetical gene. (Os03t0711250-01)	.	3			UP										2			UP										10			UP										9	DOWN	DOWN	DOWN
OS10G0575900	LOC_Os10g42520.1	Conserved hypothetical protein. (Os10t0575900-00)	not assigned.unknown														4			DOWN																							4		UP
OS11G0116600	LOC_Os11g02470.1	Conserved hypothetical protein. (Os11t0116600-00)	RNA.regulation of transcription.WRKY domain transcription factor family	5								UP	UP																	4							DOWN						4
OS11G0135300	LOC_Os11g04060.1	Similar to Major facilitator superfamily antiporter. (Os11t0135300-00)	transport.ABC transporters and multidrug resistance systems	7							DOWN						6							UP		UP																	4
OS11G0141333	LOC_Os11g04540.1,LOC_Os11g04550.1	Similar to Sulfotransferase domain containing protein. (Os11t0141333-00)	lipid metabolism.''exotics'' (steroids, squalene etc)	7								DOWN																		9							UP		UP				4
OS03G0729600	LOC_Os03g51980.1	Conserved hypothetical protein. (Os03t0729600-01)	not assigned.unknown	7							DOWN						6							UP
OS11G0143300	LOC_Os11g04720.1,LOC_Os11g04720.2	A-type response regulator, Cytokinin signaling (Os11t0143300-01);A-type response regulator, Cytokinin signaling (Os11t0143300-02)	RNA.regulation of transcription.ARR																											9									UP				4
OS03G0730000	LOC_Os03g52010.1	Lecithin:cholesterol acyltransferase family protein. (Os03t0730000-01)	lipid metabolism.'exotics' (steroids, squalene etc).phosphatidylcholinesterol O-acyltransferase	7							DOWN	DOWN					6		DOWN			DOWN		UP						5		UP			UP		UP
OS03G0730433	None	Hypothetical protein. (Os03t0730433-00)	.	7							DOWN						6							UP
OS11G0144900	LOC_Os11g04830.1	Conserved hypothetical protein. (Os11t0144900-01)	not assigned.unknown	7								DOWN																		9							UP		UP				4
OS03G0724600	LOC_Os03g51470.1	Conserved hypothetical protein. (Os03t0724600-01)	not assigned.unknown	8			DOWN			DOWN		UP					9			DOWN										7							DOWN		DOWN			DOWN	3	UP	UP		UP
OS03G0725200	LOC_Os03g51530.1	Hypothetical protein. (Os03t0725200-01)	not assigned.unknown	5							UP	UP					5							DOWN		DOWN			DOWN	7							DOWN		DOWN			DOWN	7
OS03G0730500	LOC_Os03g52070.1,LOC_Os03g52070.2,LOC_Os03g52070.3	Peptidase S10, serine carboxypeptidase family protein. (Os03t0730500-01);Peptidase S10, serine carboxypeptidase family protein. (Os03t0730500-02)	protein.degradation.serine protease	7			DOWN				DOWN	DOWN					4							UP						9							UP						2	UP
OS03G0734000	LOC_Os03g52360.1	Pentatricopeptide repeat containing protein. (Os03t0734000-01)	not assigned.unknown	5							UP						7							DOWN
OS11G0259700	LOC_Os11g15300.1	Similar to SAM dependent carboxyl methyltransferase family protein. (Os11t0259700-01)	hormone metabolism.salicylic acid.synthesis-degradation	7								DOWN																		9							UP		UP				4
OS11G0275800	LOC_Os11g17580.1	Crotonase, core domain containing protein. (Os11t0275800-00)	not assigned.unknown														6									UP																	4
OS11G0284300	LOC_Os11g18110.1	Similar to POT family protein. (Os11t0284300-00)	transport.peptides and oligopeptides																											8												UP	4
OS11G0298000	LOC_Os11g19240.1	Similar to amino acid transporter. (Os11t0298000-00)	transport.amino acids	10												UP	6												UP														4
OS03G0731100	LOC_Os03g52130.1	Photosystem I reaction centre subunit N family protein. (Os03t0731100-01)	not assigned.unknown	3			UP										1		UP	UP										3		DOWN											8	DOWN	DOWN
OS03G0736200	LOC_Os03g52620.1	Pentatricopeptide repeat domain containing protein. (Os03t0736200-00)	RNA.regulation of transcription														9		DOWN											10		UP
OS11G0417266	None	Conserved hypothetical protein. (Os11t0417266-01)	.	5									UP																														4
OS11G0457000	LOC_Os11g26920.1	UDP-glucuronosyl/UDP-glucosyltransferase domain containing protein. (Os11t0457000-00)	secondary metabolism.flavonoids.dihydroflavonols														4											UP	UP	9											DOWN		4
OS03G0739700	LOC_Os03g52910.1	Uncharacterised protein family UPF0114 domain containing protein. (Os03t0739700-01)	protein.synthesis.ribosomal protein.unknown.unknown	7							DOWN	DOWN					6							UP						9							UP
OS11G0470500	LOC_Os11g28104.1	Similar to Protein kinase domain containing protein, expressed. (Os11t0470500-00)	signalling.receptor kinases.S-locus glycoprotein like	9				DOWN									4				UP		UP																				4					DOWN
OS11G0546600	LOC_Os11g34440.1	Similar to phospholipase A2. (Os11t0546600-00)	lipid metabolism.lipid degradation.lysophospholipases.phospholipase A2	7							DOWN						6							UP		UP																	4
OS11G0648800	LOC_Os11g42890.1	Hypothetical conserved gene. (Os11t0648800-01)	not assigned.unknown																											3												UP	4
OS11G0685700	LOC_Os11g45850.1	Similar to WRKY transcription factor 61. (Os11t0685700-00)	RNA.regulation of transcription.WRKY domain transcription factor family	2						UP																																	4				DOWN
OS03G0744700	LOC_Os03g53300.1,LOC_Os03g53300.2	Conserved hypothetical protein. (Os03t0744700-01)	not assigned.unknown	7							DOWN						6							UP
OS03G0734100	LOC_Os03g52370.1,LOC_Os03g52370.2	Conserved hypothetical protein. (Os03t0734100-01);Conserved hypothetical protein. (Os03t0734100-02)	not assigned.unknown	2		UP											7									DOWN				8	DOWN												3
OS12G0139400	LOC_Os12g04500.1	A-type response regulator, Cytokinin signaling (Os12t0139400-01)	RNA.regulation of transcription.ARR																											9									UP				4
OS12G0151750	LOC_Os12g05580.1	Conserved hypothetical protein. (Os12t0151750-00)	not assigned.unknown	7												UP																											4
OS03G0750400	None	Hypothetical protein. (Os03t0750400-01)	.	5							UP	UP					7							DOWN						4							DOWN
OS03G0751100	LOC_Os03g54000.1,LOC_Os03g54000.2	Iron-deficiency-regulated oligopeptide transporter, Iron homeostasis (Os03t0751100-01);Similar to Glutathione transporter. (Os03t0751100-02)	transport.peptides and oligopeptides	9					DOWN																					3				UP
OS12G0154900	LOC_Os12g05870.1	Germin-like protein 12-3, Disease resistance (Os12t0154900-00)	stress.abiotic.unspecified																											9												UP	4
OS12G0171500	None	Conserved hypothetical protein. (Os12t0171500-01)	.														6									UP																	4
OS03G0758300	LOC_Os03g55100.1	Similar to Cyclic nucleotide-gated ion channel 2 (AtCNGC2) (Cyclic nucleotide-and calmodulin-regulated ion channel 2) (DEFENSE NO DEATH 1). (Os03t0758300-01);Similar to Cyclic nucleotide-gated ion channel 2 (Fragment). (Os03t0758300-02)	transport.cyclic nucleotide or calcium regulated channels	7							DOWN	DOWN					6							UP						9							UP
OS03G0734300	LOC_Os03g52390.1	Similar to Proteinase inhibitor type II CEVI57 precursor. (Os03t0734300-01)	not assigned.unknown	9						DOWN							1		UP											8		DOWN											3				UP
OS12G0254400	LOC_Os12g15222.1,LOC_Os12g15222.2,LOC_Os12g15222.3	Hypothetical protein. (Os12t0254400-01)	not assigned.unknown	2												UP	6												UP														4
OS12G0263600	LOC_Os12g16240.1,LOC_Os12g16250.1	Similar to Isoflavone reductase-like protein 1. (Os12t0263600-01)	secondary metabolism.flavonoids.isoflavones.isoflavone reductase	9					DOWN																					3				UP		UP							4						DOWN
OS12G0409700	LOC_Os12g22110.1	Hypothetical conserved gene. (Os12t0409700-00)	transport.ABC transporters and multidrug resistance systems	7												UP	6												UP														4
OS03G0764000	LOC_Os03g55530.1	Acyl-CoA N-acyltransferase domain containing protein. (Os03t0764000-00)	misc.GCN5-related N-acetyltransferase	7							DOWN						4							UP
OS12G0559200	LOC_Os12g37260.1	Lipoxygenase (EC 1.13.11.12). (Os12t0559200-01);Similar to Lipoxygenase. (Os12t0559200-02)	hormone metabolism.jasmonate.synthesis-degradation.lipoxygenase	7							DOWN						6							UP		UP																	4
OS12G0576600	LOC_Os12g38750.1,LOC_Os12g38750.2	Metallophosphoesterase domain containing protein. (Os12t0576600-01);Metallophosphoesterase domain containing protein. (Os12t0576600-02)	misc.acid and other phosphatases														4						UP							3						UP							4					DOWN	DOWN
OS12G0594000	LOC_Os12g40260.1	WD40 repeat-like domain containing protein. (Os12t0594000-00)	DNA.synthesis/chromatin structure																											9												UP	4
OS03G0736900	LOC_Os03g52680.1	Similar to Sorghum bicolor protein targeted either to mitochondria or chloroplast proteins T50848. (Os03t0736900-01)	not assigned.unknown	2				UP		UP							6				DOWN	DOWN								3					UP	UP							4				DOWN		DOWN
OS01G0178850	LOC_Os01g08360.1	Similar to predicted protein. (Os01t0178850-00)	not assigned.unknown	7												UP																											5
OS01G0183600	LOC_Os01g08810.1	Cytochrome P450 family protein. (Os01t0183600-01)	misc.cytochrome P450	7									DOWN																														5
OS03G0743800	LOC_Os03g53220.1	Similar to predicted protein. (Os03t0743800-00)	DNA.synthesis/chromatin structure	3			UP			DOWN						DOWN	5			UP						DOWN				7			UP						DOWN			DOWN	7	DOWN	DOWN	DOWN	UP
OS03G0778100	LOC_Os03g56670.1,LOC_Os03g56670.2	Similar to Photosystem-1 F subunit. (Os03t0778100-01);Similar to Photosystem-1 F subunit. (Os03t0778100-02);Similar to Photosystem-1 F subunit. (Os03t0778100-03)	PS.lightreaction.photosystem I.PSI polypeptide subunits	7							DOWN	DOWN					6							UP						9							UP
OS03G0782400	LOC_Os03g56944.1	Conserved hypothetical protein. (Os03t0782400-00)	not assigned.unknown	7							DOWN	DOWN					6							UP						9							UP
OS03G0783800	LOC_Os03g57050.1	Protein of unknown function DUF295 family protein. (Os03t0783800-00)	not assigned.unknown	9					DOWN																					5				UP
OS03G0744675	LOC_Os03g53280.1	Similar to WD-40 repeat family protein / beige-related. (Os03t0744675-00)	not assigned.unknown	3			UP										2			UP										10			UP										9	DOWN	DOWN	DOWN
OS03G0786100	LOC_Os03g57220.1,LOC_Os03g57220.2	Similar to Glycolate oxidase (EC 1.1.3.15) (Fragment). (Os03t0786100-01);Similar to Glycolate oxidase (EC 1.1.3.15) (Fragment). (Os03t0786100-02)	PS.photorespiration.glycolate oxydase	7							DOWN						6							UP
OS01G0299100	LOC_Os01g19370.1	Conserved hypothetical protein. (Os01t0299100-00)	not assigned.unknown	7									DOWN																														5
OS01G0329000	LOC_Os01g22560.1,LOC_Os01g22570.1	Phospholipid/glycerol acyltransferase domain containing protein. (Os01t0329000-01)	lipid metabolism.Phospholipid synthesis														6												UP														5
OS03G0789466	LOC_Os03g57540.1,LOC_Os03g57560.1	Similar to Protein argonaute MEL1. (Os03t0789466-00)	not assigned.unknown	5								UP																		4							DOWN
OS03G0745600	LOC_Os03g53400.1	Uncharacterised protein family UPF0005 domain containing protein. (Os03t0745600-01)	not assigned.unknown	8								UP				DOWN	5												DOWN	6							DOWN					DOWN	6
OS03G0750000	LOC_Os03g53900.1,LOC_Os03g53900.2,LOC_Os03g53900.3,LOC_Os03g53900.4,LOC_Os03g53900.5	Similar to ethylene-responsive protein. (Os03t0750000-01)	not assigned.unknown	8						DOWN		UP				DOWN	5								UP				DOWN	6							DOWN	DOWN	DOWN			DOWN	6				UP
OS03G0755625	LOC_Os03g54860.1	Hypothetical conserved gene. (Os03t0755625-00)	.	7	UP												9	DOWN	DOWN	DOWN										9		UP											2		UP
OS01G0518400	LOC_Os01g33410.1	Similar to Transposon protein. (Os01t0518400-01)	DNA.synthesis/chromatin structure.retrotransposon/transposase.hat-like transposase														7									DOWN																	5
OS01G0607000	LOC_Os01g42200.1	Glutelin family protein. (Os01t0607000-01)	not assigned.unknown	7							DOWN		DOWN				6							UP																			5
OS01G0623900	LOC_Os01g43510.1	Conserved hypothetical protein. (Os01t0623900-01)	not assigned.unknown	10			DOWN																																				5	UP
OS03G0800000	LOC_Os03g58580.1	Similar to Nitrate and chloride transporter. (Os03t0800000-01);Similar to nitrate and chloride transporter. (Os03t0800000-02)	development.unspecified	9								DOWN																		9							UP
OS03G0760200	LOC_Os03g55240.1	Cytochrome P450 family protein. (Os03t0760200-01)	misc.cytochrome P450	8												DOWN	5												DOWN	6												DOWN	6
OS03G0760800	LOC_Os03g55290.1	A member of the GAST (gibberellin (GA)-Stimulated Transcript) family, Control of seedling growth and &alpha;-amylase expression, Cell proliferation in meristems and panicles development (Os03t0760800-01)	hormone metabolism.gibberelin.induced-regulated-responsive-activated	5								UP					5												DOWN	4							DOWN		DOWN			DOWN	7
OS01G0694800	LOC_Os01g50000.1	Conserved hypothetical protein. (Os01t0694800-01)	not assigned.unknown	7									DOWN				7									DOWN																	5
OS01G0717400	LOC_Os01g51980.1	EGF-like, alliinase domain containing protein. (Os01t0717400-01)	secondary metabolism.sulfur-containing.misc.alliinase	7									DOWN																														5
OS03G0807700	LOC_Os03g59300.1,LOC_Os03g59300.2	Protein of unknown function DUF642 domain containing protein. (Os03t0807700-01);Similar to predicted protein. (Os03t0807700-02)	not assigned.unknown	9				DOWN			DOWN						4				UP	UP		UP						9					DOWN
OS01G0735900	LOC_Os01g53420.1	UDP-glucuronosyl/UDP-glucosyltransferase family protein. (Os01t0735900-01)	misc.UDP glucosyl and glucoronyl transferases																											4												UP	5
OS01G0807000	LOC_Os01g59250.1	Conserved hypothetical protein. (Os01t0807000-01)	not assigned.unknown														6												UP														5
OS01G0837600	LOC_Os01g62060.1,LOC_Os01g62060.2,LOC_Os01g62060.3	Similar to plant-specific domain TIGR01589 family protein. (Os01t0837600-01)	not assigned.unknown	7							DOWN		DOWN				6							UP																			5
OS03G0809100	LOC_Os03g59450.1	Major facilitator superfamily protein. (Os03t0809100-01)	transport.misc														1		UP											9		DOWN
OS03G0765500	LOC_Os03g55680.1	Hypothetical conserved gene. (Os03t0765500-00)	not assigned.unknown	6								DOWN	DOWN		DOWN	DOWN	8								DOWN	DOWN		DOWN	DOWN	2							UP	UP		UP	UP		1
OS03G0766100	None	10 kDa prolamin precursor. (Os03t0766100-01)	.	2			UP										2			UP			UP							10			UP										8	DOWN	DOWN	DOWN		DOWN
OS01G0935000	LOC_Os01g70870.1	Zinc finger, C2H2-type domain containing protein. (Os01t0935000-01)	RNA.regulation of transcription.C2H2 zinc finger family	7									DOWN				7									DOWN																	5
OS03G0811300	LOC_Os03g59660.1	Similar to AP-1 complex subunit sigma-2. (Os03t0811300-01)	protein.targeting.secretory pathway.unspecified	5							UP						5							DOWN
OS03G0785900	LOC_Os03g57200.1	Similar to Glutathione-S-transferase. (Os03t0785900-01)	misc.glutathione S transferases	8			DOWN								UP	DOWN	5												DOWN	6										DOWN		DOWN	6	UP
OS01G0949700	LOC_Os01g72120.1	Glutathione S-transferase, C-terminal domain containing protein. (Os01t0949700-01)	misc.glutathione S transferases	7								DOWN				UP														9							UP						5
OS03G0818800	LOC_Os03g60430.1,LOC_Os03g60430.2	AP2 domain containing transcription factor, Control of inflorescence architecture, Floral meristem establishment (Os03t0818800-01);Similar to APETALA2-like protein. (Os03t0818800-02)	RNA.regulation of transcription.AP2/EREBP, APETALA2/Ethylene-responsive element binding protein family	9		DOWN			DOWN																					5	UP			UP
OS01G0950900	LOC_Os01g72210.1,LOC_Os01g72210.2	Protein of unknown function DUF221 domain containing protein. (Os01t0950900-01)	stress.abiotic.drought/salt	3		UP																								8	DOWN								DOWN				5
OS03G0788700	LOC_Os03g57490.1,LOC_Os03g57490.2	FAS1 domain domain containing protein. (Os03t0788700-01)	cell wall.cell wall proteins.AGPs.AGP	8							UP	UP			UP	DOWN	5							DOWN		DOWN		UP	DOWN	6							DOWN		DOWN	DOWN	DOWN	DOWN	6
OS03G0796000	LOC_Os03g58170.1,LOC_Os03g58170.2	Hypothetical conserved gene. (Os03t0796000-01);Similar to Ripening-associated protein (Fragment). (Os03t0796000-02)	hormone metabolism.auxin.induced-regulated-responsive-activated	8								UP				DOWN	5		UP										DOWN	4		DOWN					DOWN					DOWN	7
OS03G0800200	LOC_Os03g58600.1	ARGONAUTE (AGO) family protein, Development of pre-meiotic germ cells, Progression of meiosis (Os03t0800200-01)	development.unspecified	5							UP	UP					7							DOWN		DOWN				4							DOWN		DOWN				3
OS03G0804200	LOC_Os03g58940.1	Bifunctional inhibitor/plant lipid transfer protein/seed storage domain containing protein. (Os03t0804200-01)	misc.protease inhibitor/seed storage/lipid transfer protein (LTP) family protein	7							DOWN						6							UP						3						UP							8						DOWN
OS03G0816900	LOC_Os03g60240.1,LOC_Os03g60240.2	Conserved hypothetical protein. (Os03t0816900-01)	.	3			UP										2			UP										10			UP										9	DOWN	DOWN	DOWN
OS02G0201300	LOC_Os02g10730.1	Conserved hypothetical protein. (Os02t0201300-01)	not assigned.unknown														6												UP														5
OS03G0828600	LOC_Os03g61290.1	Similar to ATCHX19 (CATION/H+ EXCHANGER 19); monovalent cation:proton antiporter/ sodium:hydrogen antiporter. (Os03t0828600-00)	transport.metal	10			DOWN										9			DOWN										8			DOWN										2	UP	UP	UP
OS03G0832800	LOC_Os03g61720.1	Similar to glycerol-3-phosphate acyltransferase 1. (Os03t0832800-01);Phospholipid/glycerol acyltransferase domain containing protein. (Os03t0832800-02);Similar to glycerol-3-phosphate acyltransferase 1. (Os03t0832800-03);Similar to glycerol-3-phosphate acyltransferase 1. (Os03t0832800-04);Similar to glycerol-3-phosphate acyltransferase 1. (Os03t0832800-05);Non-protein coding transcript. (Os03t083…	lipid metabolism.Phospholipid synthesis	7							DOWN	DOWN	DOWN				6							UP						9							UP						5
OS02G0506600	LOC_Os02g30320.1	Heat shock protein DnaJ, cysteine-rich domain domain containing protein. (Os02t0506600-01)	not assigned.unknown																											9						DOWN							5						UP
OS02G0543100	LOC_Os02g33830.1	Similar to predicted protein. (Os02t0543100-00)	not assigned.unknown														7									DOWN																	5
OS03G0830500	LOC_Os03g61500.1	Similar to PGPS/D12. (Os03t0830500-01)	not assigned.unknown	5							UP	UP					7							DOWN						4							DOWN
OS03G0842501	None	Hypothetical conserved gene. (Os03t0842501-01)	.	6	UP	DOWN	DOWN	UP		DOWN	UP		DOWN		DOWN	DOWN	8	DOWN	DOWN	DOWN	DOWN	DOWN	DOWN	DOWN	DOWN	DOWN		DOWN	DOWN	2	UP	UP			UP			UP		UP	UP		1	UP	UP		UP	UP
OS02G0570700	LOC_Os02g36190.1	Cytochrome P450 family protein. (Os02t0570700-01)	misc.cytochrome P450																											4									DOWN				5
OS02G0589000	LOC_Os02g37654.1	Lecithin:cholesterol acyltransferase family protein. (Os02t0589000-01)	lipid metabolism.'exotics' (steroids, squalene etc).phosphatidylcholinesterol O-acyltransferase	7							DOWN		DOWN				6							UP																			5
OS02G0614600	LOC_Os02g40100.1	Protein of unknown function DUF869, plant family protein. (Os02t0614600-01);Hypothetical conserved gene. (Os02t0614600-02)	not assigned.unknown	7								DOWN	DOWN																	9							UP						5
OS02G0638300	LOC_Os02g42570.1	Similar to Ferredoxin-thioredoxin reductase, variable chain (FTR-V) (Ferredoxin- thioredoxin reductase subunit A) (FTR-A). (Os02t0638300-01)	redox.thioredoxin	9						DOWN																																	5				UP
OS02G0643600	LOC_Os02g42970.1	Similar to H0502G05.5 protein. (Os02t0643600-00)	development.unspecified	7									DOWN																														5
OS02G0646500	LOC_Os02g43194.1	Aldehyde dehydrogenase domain containing protein. (Os02t0646500-01)	fermentation.aldehyde dehydrogenase														6												UP														5
OS03G0842900	LOC_Os03g62590.1	Similar to Steroleosin-B. (Os03t0842900-01)	misc.short chain dehydrogenase/reductase (SDR)	10			DOWN			DOWN							9			DOWN			DOWN							8			DOWN			DOWN							3	UP	UP	UP	UP	UP	UP
OS03G0844850	LOC_Os03g62770.1	Conserved hypothetical protein. (Os03t0844850-00)	not assigned.unknown	5							UP						7							DOWN
OS03G0844900	LOC_Os03g62780.1,LOC_Os03g62780.2	Nucleic acid-binding, OB-fold-like domain containing protein. (Os03t0844900-01)	protein.synthesis.ribosomal protein.prokaryotic.unknown organellar.30S subunit.S1	7							DOWN	DOWN					6							UP						9							UP
OS02G0799600	LOC_Os02g55600.1	Conserved hypothetical protein. (Os02t0799600-01)	not assigned.unknown	5							UP						7							DOWN		DOWN																	5
OS03G0848200	LOC_Os03g63074.1,LOC_Os03g63074.2	Similar to Phytase. (Os03t0848200-01)	misc.acid and other phosphatases	5												DOWN	7												DOWN	7												DOWN	7
OS03G0850900	LOC_Os03g63390.1	Similar to Chemocyanin precursor (Basic blue protein) (Plantacyanin). (Os03t0850900-01)	misc.plastocyanin-like	7							DOWN	DOWN					6							UP						9							UP
OS03G0850400	LOC_Os03g63330.1	Similar to Aspartokinase. (Os03t0850400-01)	amino acid metabolism.synthesis.aspartate family.misc.homoserine.aspartate kinase	8								UP				DOWN	5												DOWN	7							DOWN		DOWN			DOWN	7
OS03G0857000	LOC_Os03g63999.1	Hypothetical conserved gene. (Os03t0857000-01)	not assigned.unknown	10			DOWN										9			DOWN										8			DOWN										2	UP	UP	UP
OS03G0861400	LOC_Os03g64340.1	Hypothetical conserved gene. (Os03t0861400-00)	metal handling.binding, chelation and storage	2		UP	UP			UP	UP	UP	UP				1		UP	UP			UP	DOWN						8	DOWN	DOWN				UP	DOWN						8	DOWN	DOWN		DOWN	DOWN	DOWN
OS03G0231150	LOC_Os03g12860.1	Similar to Hox19 (Fragment). (Os03t0231150-00)	RNA.regulation of transcription.HB,Homeobox transcription factor family	9						DOWN							6						DOWN																				5				UP	UP
OS03G0857400	LOC_Os03g64020.1,LOC_Os03g64020.2	tRNA-binding arm domain containing protein. (Os03t0857400-01)	PS.lightreaction.cyclic electron flow-chlororespiration	7							DOWN	DOWN					6							UP						9							UP
OS03G0860600	LOC_Os03g64280.1	Similar to 2-oxoglutarate-dependent oxygenase. (Os03t0860600-01)	hormone metabolism.ethylene.synthesis-degradation	9					DOWN								9					DOWN								5				UP	UP
OS03G0861300	LOC_Os03g64330.1	Similar to Aquaporin. (Os03t0861300-01)	transport.Major Intrinsic Proteins.PIP	5								UP																		4							DOWN
OS04G0112533	None	Conserved hypothetical protein. (Os04t0112533-01)	.	8			DOWN					UP				DOWN	5												DOWN	6							DOWN		DOWN			DOWN	6	UP
OS03G0862000	LOC_Os03g64380.1,LOC_Os03g64390.1	Conserved hypothetical protein. (Os03t0862000-01)	not assigned.unknown	5							UP						7							DOWN
OS04G0103900	LOC_Os04g01354.1	Similar to Chalcone synthase. (Os04t0103900-01)	secondary metabolism.flavonoids.chalcones	5								UP																		4							DOWN
OS03G0305400	LOC_Os03g19270.1,LOC_Os03g19270.2,LOC_Os03g19270.3,LOC_Os03g19270.4	UspA domain containing protein. (Os03t0305400-01)	hormone metabolism.ethylene.induced-regulated-responsive-activated	5								UP																		4							DOWN		DOWN				5
OS04G0107700	LOC_Os04g01710.1	Peptidase C1A, papain family protein. (Os04t0107700-01)	protein.degradation.cysteine protease	7								DOWN																		9							UP
OS04G0115200	LOC_Os04g02490.1	Conserved hypothetical protein. (Os04t0115200-01)	not assigned.unknown	6		DOWN	DOWN		DOWN	DOWN		DOWN	DOWN			DOWN	8		DOWN	DOWN		DOWN	DOWN		DOWN	DOWN		DOWN	DOWN	5	UP	UP		UP	UP		UP	UP			UP		1	UP	UP		UP	UP
OS04G0115650	LOC_Os04g02520.1	Similar to OSIGBa0160I14.9 protein. (Os04t0115650-00)	not assigned.unknown	2			UP										2			UP										10			UP										9	DOWN	DOWN	DOWN
OS03G0648500	LOC_Os03g44630.1	Cupredoxin domain containing protein. (Os03t0648500-01)	misc.plastocyanin-like	7									DOWN																														5
OS04G0110200	LOC_Os04g01960.1	Similar to H0201G08.7 protein. (Os04t0110200-01)	not assigned.unknown														1		UP											8		DOWN
OS04G0111200	LOC_Os04g02050.1,LOC_Os04g02050.2	Similar to ATP sulfurylase (Fragment). (Os04t0111200-01)	.	10					UP																					9				DOWN
OS04G0116800	LOC_Os04g02640.1	Similar to 3-ketoacyl-CoA synthase. (Os04t0116800-01)	lipid metabolism.FA synthesis and FA elongation.beta ketoacyl CoA synthase	10	DOWN	DOWN	DOWN	DOWN					UP				4	UP			UP		UP							10	UP												4	UP				DOWN
OS03G0720800	LOC_Os03g51110.1	Similar to MYB transcription factor R2R3 type. (Os03t0720800-01)	RNA.regulation of transcription.MYB domain transcription factor family	7							DOWN		DOWN				6							UP																			5
OS03G0791200	LOC_Os03g57720.1	Similar to Aldehyde oxidase 1 (Fragment). (Os03t0791200-00)	hormone metabolism.abscisic acid.synthesis-degradation																											4									DOWN				5
OS03G0799300	LOC_Os03g58500.1	Conserved hypothetical protein. (Os03t0799300-01)	not assigned.unknown														6												UP														5
OS04G0136802	None	Hypothetical gene. (Os04t0136802-01)	.	6								DOWN	DOWN		DOWN	DOWN	8								DOWN	DOWN		DOWN	DOWN	2							UP	UP		UP	UP		1
OS03G0839700	LOC_Os03g62314.1	Hypothetical conserved gene. (Os03t0839700-00)	protein.postranslational modification.kinase.receptor like cytoplasmatic kinase VII																											3												UP	5
OS04G0127500	LOC_Os04g03830.1	Serine/threonine protein kinase-related domain containing protein. (Os04t0127500-01)	signalling.receptor kinases.misc	7								DOWN																		9							UP
OS04G0127800	LOC_Os04g03860.1	Coactivator CBP, KIX domain containing protein. (Os04t0127800-01)	not assigned.unknown	9				DOWN									1				UP
OS04G0139201	None	Hypothetical gene. (Os04t0139201-01)	.	9					DOWN	DOWN					DOWN		7					DOWN	DOWN		DOWN	DOWN				3				UP	UP			UP		UP			3				UP	UP
OS04G0289800	LOC_Os04g22240.1	Hypothetical conserved gene. (Os04t0289800-01)	RNA.regulation of transcription.C2H2 zinc finger family														9						DOWN																				5					UP
OS04G0150300	LOC_Os04g06590.1	Conserved hypothetical protein. (Os04t0150300-01)	not assigned.unknown	8							UP					DOWN	5							DOWN					DOWN	7												DOWN	6
OS04G0357300	LOC_Os04g28820.1	Similar to Helicase-like protein [Oryza sativa (japonica cultivar-group)]. (Os04t0357300-01)	not assigned.unknown	9									DOWN																														5
OS04G0360500	LOC_Os04g29090.1	Similar to OSIGBa0111E13.1 protein. (Os04t0360500-01)	misc.oxidases - copper, flavone etc.														6												UP														5
OS04G0152000	None	Similar to OSIGBa0147M20.4 protein. (Os04t0152000-00)	.														1		UP											8		DOWN
OS04G0162701	None	Hypothetical gene. (Os04t0162701-00)	.														9		DOWN											10		UP
OS04G0382400	LOC_Os04g31350.1	Similar to OSIGBa0092E09.7 protein. (Os04t0382400-01)	not assigned.unknown																											4									DOWN				5
OS04G0167800	LOC_Os04g08550.1	Similar to Chalcone reductase homologue (Fragment). (Os04t0167800-01)	minor CHO metabolism.others	7							DOWN						6							UP
OS04G0150500	None	Hypothetical gene. (Os04t0150500-01)	.	8					DOWN		UP						7		DOWN					DOWN		DOWN			DOWN	5		UP		UP					DOWN				3
OS04G0169500	LOC_Os04g08764.1	Similar to Avr9/Cf-9 rapidly elicited protein 137. (Os04t0169500-01)	not assigned.unknown	3	UP												9	DOWN
OS04G0172100	None	Conserved hypothetical protein. (Os04t0172100-01)	.														9		DOWN											5		UP
OS04G0179700	LOC_Os04g10060.1	Syn-pimara-7,15-diene synthase. (Os04t0179700-01)	secondary metabolism.isoprenoids.terpenoids	10				DOWN									1				UP		UP							4									DOWN				5					DOWN
OS04G0175450	None	Hypothetical protein. (Os04t0175450-00)	.	7								DOWN																		9							UP
OS04G0493600	LOC_Os04g41640.1	Similar to Lectin-C precursor (PL-C). (Os04t0493600-01)	stress.biotic																											8												UP	5
OS04G0494900	LOC_Os04g41750.1	Similar to Unidentified precursor. (Os04t0494900-01)	not assigned.unknown	7									DOWN																														5
OS04G0182600	LOC_Os04g10380.1	Similar to predicted protein. (Os04t0182600-00)	.	3			UP										2			UP										10			UP										9	DOWN	DOWN	DOWN
OS04G0578000	LOC_Os04g48850.1	ACC synthase, Ethylene biosynthesis (Os04t0578000-01)	hormone metabolism.ethylene.synthesis-degradation.1-aminocyclopropane-1-carboxylate synthase	10												UP																											5
OS04G0185600	LOC_Os04g10690.1	General substrate transporter domain containing protein. (Os04t0185600-00)	transport.phosphate	10	DOWN												1	UP	UP	UP										4		DOWN											7		DOWN
OS04G0578600	LOC_Os04g48930.1,LOC_Os04g48930.2,LOC_Os04g48930.3,LOC_Os04g48930.4	Similar to H0404F02.15 protein. (Os04t0578600-01)	metal handling.acquisition	2												UP														8												UP	5
OS04G0183300	LOC_Os04g10434.1	Similar to OSIGBa0140C02.5 protein. (Os04t0183300-01)	misc.nitrilases, *nitrile lyases, berberine bridge enzymes, reticuline oxidases, troponine reductases														7					DOWN								5					UP
OS04G0197350	None	Hypothetical conserved gene. (Os04t0197350-01)	.	8											UP	DOWN	5												DOWN	6										DOWN		DOWN	6
OS04G0185100	LOC_Os04g10650.1	DNA replication factor CDT1-like domain containing protein. (Os04t0185100-01)	DNA.synthesis/chromatin structure	10		DOWN																								10	UP
OS04G0580866	LOC_Os04g49170.1	Hypothetical conserved gene. (Os04t0580866-00)	not assigned.unknown	7									DOWN																														5
OS04G0201500	LOC_Os04g12499.1	Similar to amino acid permease. (Os04t0201500-00)	.	10									UP				1						UP			UP				3									UP				8					DOWN
OS04G0196200	LOC_Os04g11970.1	Winged helix repressor DNA-binding domain containing protein. (Os04t0196200-00)	secondary metabolism.phenylpropanoids	7								DOWN																		9							UP
OS04G0630300	LOC_Os04g53800.1	NAD(P)-binding domain containing protein. (Os04t0630300-01)	secondary metabolism.flavonoids.dihydroflavonols														6												UP														5
OS04G0635400	None	Conserved hypothetical protein. (Os04t0635400-00)	.														6											UP	UP	7											DOWN		5
OS05G0116700	LOC_Os05g02580.1	Protein of unknown function DUF3741 domain containing protein. (Os05t0116700-01)	not assigned.unknown	7									DOWN																														5
OS05G0153901	None	Similar to PH domain containing protein. (Os05t0153901-00)	.														7									DOWN																	5
OS05G0160300	LOC_Os05g06780.1	Bifunctional inhibitor/plant lipid transfer protein/seed storage domain containing protein. (Os05t0160300-01)	misc.protease inhibitor/seed storage/lipid transfer protein (LTP) family protein	7							DOWN		DOWN				6							UP																			5
OS04G0208200	LOC_Os04g13140.1	Cysteine proteinase. (Os04t0208200-01)	protein.degradation.cysteine protease	10											UP		4											UP		7										DOWN	DOWN
OS05G0189900	LOC_Os05g09724.1	Vegetative storage protein/acid phosphatase domain containing protein. (Os05t0189900-01)	misc.acid and other phosphatases	7							DOWN		DOWN				6							UP																			5
OS05G0190300	LOC_Os05g09740.1	Acid phosphatase (Class B) family protein. (Os05t0190300-03)	misc.acid and other phosphatases	7							DOWN		DOWN				6							UP																			5
OS04G0219000	None	Similar to cDNA, clone: J075169H23, full insert sequence. (Os04t0219000-01);Similar to cDNA, clone: J075169H23, full insert sequence. (Os04t0219000-02)	.	3		UP																								8	DOWN
OS05G0195700	LOC_Os05g10690.1	Similar to Transcription factor MYBS2. (Os05t0195700-01);Similar to Transcription factor MYBS2. (Os05t0195700-02)	RNA.regulation of transcription.MYB-related transcription factor family	7									DOWN																														5
OS05G0319100	LOC_Os05g25480.1	Putative mannan endo-1,4-beta-mannosidase 5. (Os05t0319100-00)	cell wall.degradation.mannan-xylose-arabinose-fucose	7								DOWN	DOWN																	9							UP						5
OS04G0210250	LOC_Os04g13364.1	Hypothetical gene. (Os04t0210250-01)	.	8								UP				DOWN	5												DOWN	7							DOWN		DOWN			DOWN	7
OS04G0218600	None	Conserved hypothetical protein. (Os04t0218600-01);Conserved hypothetical protein. (Os04t0218600-02)	.	3			UP										2			UP										10			UP										9	DOWN	DOWN	DOWN
OS04G0225700	LOC_Os04g14990.1	Similar to BURP domain-containing protein 5. (Os04t0225700-00)	stress.abiotic.drought/salt	9	DOWN		DOWN	DOWN	DOWN	DOWN							1	UP	UP		UP									8		DOWN		UP									3	UP			UP
OS05G0443400	LOC_Os05g37130.1,LOC_Os05g37130.2,LOC_Os05g37130.3,LOC_Os05g37130.4,LOC_Os05g37130.5	Similar to Glucan endo-1,3-beta-glucosidase 7. (Os05t0443400-01);Similar to Glucan endo-1,3-beta-glucosidase 7. (Os05t0443400-02)	misc.beta 1,3 glucan hydrolases.glucan endo-1,3-beta-glucosidase														1		UP	UP										8		DOWN											5		DOWN
OS04G0228400	LOC_Os04g15840.1	Expansin precursor (Alpha-expansin OsEXPA1). (Os04t0228400-01)	cell wall.modification	5	DOWN						UP	UP	UP				1	UP	UP	UP				DOWN						8		DOWN					DOWN						8		DOWN
OS05G0530400	LOC_Os05g45410.1	Heat stress transcription factor Spl7 (Heat shock transcription factor) (Heat shock factor RHSF10). (Os05t0530400-01)	RNA.regulation of transcription.HSF,Heat-shock transcription factor family	5								UP																		8							DOWN		DOWN				5
OS04G0267950	None	Conserved hypothetical protein. (Os04t0267950-00)	.	5								UP																		4							DOWN
OS05G0557400	LOC_Os05g48360.1,LOC_Os05g48360.2	Membrane attack complex component/perforin/complement C9 family protein. (Os05t0557400-01)	cell.cell death.plants	9						DOWN																																	5				UP
OS04G0269600	LOC_Os04g20164.1,LOC_Os04g20164.2	Similar to Primary amine oxidase. (Os04t0269600-01);Similar to cDNA clone:J023110G01, full insert sequence. (Os04t0269600-02);Hypothetical conserved gene. (Os04t0269600-03);Similar to cDNA clone:J023110G01, full insert sequence. (Os04t0269600-04)	misc.oxidases - copper, flavone etc.	9					DOWN								9		DOWN											5		UP		UP
OS04G0271700	LOC_Os04g20330.1	UDP-glucuronosyl/UDP-glucosyltransferase family protein. (Os04t0271700-01);UDP-glucuronosyl/UDP-glucosyltransferase family protein. (Os04t0271700-02);UDP-glucuronosyl/UDP-glucosyltransferase family protein. (Os04t0271700-03)	misc.UDP glucosyl and glucoronyl transferases	10	DOWN												1	UP
OS04G0286500	LOC_Os04g21860.1	Homeodomain-like containing protein. (Os04t0286500-01)	not assigned.unknown	2											UP															7										DOWN
OS04G0231800	None	Conserved hypothetical protein. (Os04t0231800-01)	.	5							UP			UP	UP	UP	7							DOWN			DOWN			7										DOWN			4
OS04G0234600	LOC_Os04g16680.1	Similar to Sedoheptulose-1,7-bisphosphatase. (Os04t0234600-01);Similar to Sedoheptulose-1,7-bisphosphatase. (Os04t0234600-02);Similar to Sedoheptulose-1,7-bisphosphatase. (Os04t0234600-03)	PS.calvin cycle.seduheptulose bisphosphatase	7						UP	DOWN	DOWN					1			UP			UP	UP						3							UP						8		DOWN		DOWN	DOWN
OS05G0571200	LOC_Os05g49620.1	Similar to WRKY transcription factor 19. (Os05t0571200-01)	RNA.regulation of transcription.WRKY domain transcription factor family														7									DOWN																	5
OS04G0249600	LOC_Os04g17660.1,LOC_Os04g17660.2,LOC_Os04g17660.3	Similar to senescence-associated protein DIN1. (Os04t0249600-01);Arsenate reductase, Sulfurtransferase/rhodanese-like protein, Regulation of arsenic accumulation (Os04t0249600-02)	development.unspecified	5								UP					5												DOWN	7							DOWN		DOWN			DOWN	7
OS05G0585700	LOC_Os05g50820.1	Helix-turn-helix, AraC type, subdomain 2 domain containing protein. (Os05t0585700-01)	not assigned.unknown														7									DOWN																	5
OS04G0268700	LOC_Os04g19960.1	Eggshell protein family protein. (Os04t0268700-01)	not assigned.unknown	8							UP	UP			UP		5							DOWN		DOWN			DOWN	6							DOWN		DOWN	DOWN		DOWN	6
OS04G0290000	LOC_Os04g22270.1	Hypothetical conserved gene. (Os04t0290000-01)	not assigned.unknown	2										UP		UP	7										DOWN			9												UP	4
OS04G0305700	LOC_Os04g24110.1	Similar to OSIGBa0096F13.5 protein. (Os04t0305700-01);Similar to OSIGBa0096F13.5 protein. (Os04t0305700-02)	misc.UDP glucosyl and glucoronyl transferases	7							DOWN						6							UP
OS06G0211700	LOC_Os06g10920.1	Xyloglucan fucosyltransferase domain containing protein. (Os06t0211700-00)	cell wall.hemicellulose synthesis	2		UP																								8	DOWN		DOWN						DOWN				5			UP
OS06G0228500	LOC_Os06g12320.1	Amino acid transporter, transmembrane domain containing protein. (Os06t0228500-01)	transport.amino acids	7												UP																											5
OS04G0321700	LOC_Os04g25560.1,LOC_Os04g25560.2	Similar to Serine carboxypeptidase I precursor (EC 3.4.16.5) (Carboxypeptidase C). (Os04t0321700-01);Similar to Serine carboxypeptidase I precursor (EC 3.4.16.5) (Carboxypeptidase C). (Os04t0321700-02)	protein.degradation.serine protease	7	UP							DOWN					4	DOWN												9							UP
OS06G0262501	None	Hypothetical gene. (Os06t0262501-01)	.														7									DOWN																	5
OS04G0323800	LOC_Os04g25784.1,LOC_Os04g25784.2,LOC_Os04g25784.3,LOC_Os04g25784.4,LOC_Os04g25784.5,LOC_Os04g25784.6,LOC_Os04g25784.7,LOC_Os04g25784.8,LOC_Os04g25784.9	Hypothetical protein. (Os04t0323800-01)	not assigned.unknown	3		UP											1		UP											8	DOWN	DOWN
OS06G0262800	LOC_Os06g15170.1	Similar to Very-long-chain fatty acid condensing enzyme CUT1. (Os06t0262800-01)	lipid metabolism.FA synthesis and FA elongation.beta ketoacyl CoA synthase														6												UP														5
OS04G0297800	LOC_Os04g23140.1,LOC_Os04g23140.2	Similar to OSIGBa0105O19.3 protein. (Os04t0297800-01)	not assigned.unknown	8							UP		DOWN			DOWN	7		DOWN	DOWN			DOWN	DOWN	DOWN	DOWN			DOWN	7		UP						UP	DOWN			DOWN	1		UP			UP
OS04G0302300	None	Hypothetical protein. (Os04t0302300-01)	.	3			UP										2			UP										10			UP										9	DOWN	DOWN	DOWN
OS04G0316200	LOC_Os04g25060.1	Protein of unknown function DUF26 domain containing protein. (Os04t0316200-01)	not assigned.unknown	8								UP			UP	DOWN	5		UP									UP	DOWN	6		DOWN	DOWN				DOWN		DOWN	DOWN	DOWN	DOWN	6			UP
OS04G0322100	LOC_Os04g25650.1	Protein of unknown function DUF26 domain containing protein. (Os04t0322100-01)	not assigned.unknown	8								UP			UP	DOWN	5		UP							DOWN			DOWN	6		DOWN					DOWN		DOWN	DOWN		DOWN	6
OS04G0330900	LOC_Os04g26360.1,LOC_Os04g26380.1,LOC_Os04g26400.1	Similar to OSIGBa0113K06.11 protein. (Os04t0330900-01);Similar to cDNA clone:002-146-G03, full insert sequence. (Os04t0330900-02);Peptidase aspartic, catalytic domain containing protein. (Os04t0330900-03)	not assigned.unknown	10		DOWN	DOWN										9			DOWN										5	UP												2	UP	UP
OS04G0350300	LOC_Os04g28260.1	Similar to SKIP interacting protein 18 (Fragment). (Os04t0350300-00)	cell.organisation	9					DOWN																					3				UP
OS04G0353600	LOC_Os04g28520.1,LOC_Os04g28520.2	Similar to OSIGBa0092G14.1 protein. (Os04t0353600-01)	lipid metabolism.lipid degradation.beta-oxidation.acyl CoA reductase	7							DOWN	DOWN					6							UP						9							UP
OS06G0486300	LOC_Os06g29110.1	Similar to MLO protein homolog 1. (Os06t0486300-00)	stress.biotic.signalling.MLO-like																											8						DOWN							5						UP
OS06G0539500	LOC_Os06g34840.1	Similar to Non-specific lipid-transfer protein. (Os06t0539500-00)	not assigned.unknown	7								DOWN	DOWN																	9							UP						5
OS04G0358000	LOC_Os04g28870.1	Similar to OSIGBa0104J13.1 protein. (Os04t0358000-01)	misc.oxidases - copper, flavone etc.	7								DOWN																		9							UP
OS04G0339400	LOC_Os04g27060.1	Aldo/keto reductase family protein. (Os04t0339400-01)	hormone metabolism.auxin.induced-regulated-responsive-activated	8			DOWN					UP			UP	DOWN	5		UP							DOWN			DOWN	6		DOWN	DOWN				DOWN		DOWN	DOWN		DOWN	6	UP		UP
OS07G0119400	LOC_Os07g02810.1	Similar to Pectinesterase like protein. (Os07t0119400-01)	misc.oxidases - copper, flavone etc.																											4									DOWN				5
OS04G0368000	LOC_Os04g29960.1	Serine/threonine protein kinase-related domain containing protein. (Os04t0368000-01)	protein.postranslational modification.kinase.receptor like cytoplasmatic kinase VII	7								DOWN																		9							UP
OS07G0152900	LOC_Os07g05820.1,LOC_Os07g05820.2	Similar to Glycolate oxidase (EC 1.1.3.15) (Fragment). (Os07t0152900-01);Similar to Glycolate oxidase. (Os07t0152900-02);Similar to Glycolate oxidase (EC 1.1.3.15) (Fragment). (Os07t0152900-03);Similar to Glycolate oxidase (EC 1.1.3.15) (Fragment). (Os07t0152900-04)	PS.photorespiration.glycolate oxydase														1		UP											8		DOWN	DOWN										5			UP
OS07G0251900	LOC_Os07g14820.1	Leucine-rich repeat, N-terminal domain containing protein. (Os07t0251900-01)	signalling.receptor kinases.leucine rich repeat XI														7								DOWN	DOWN				9								UP					5
OS04G0348600	LOC_Os04g28120.1	Hypothetical conserved gene. (Os04t0348600-01)	not assigned.unknown	2		UP	UP										1		UP	UP										8	DOWN	DOWN											9	DOWN	DOWN
OS07G0290200	LOC_Os07g18990.1	Plant lipid transfer protein/seed storage/trypsin-alpha amylase inhibitor domain containing protein. (Os07t0290200-01)	not assigned.unknown	7							DOWN		DOWN				6							UP																			5
OS04G0350100	LOC_Os04g28250.1	Proteinase inhibitor I25, cystatin domain containing protein. (Os04t0350100-01)	not assigned.unknown	3												DOWN	5												DOWN	7												DOWN	7
OS04G0386700	LOC_Os04g31710.1	Similar to OSIGBa0148P16.6 protein. (Os04t0386700-01)	RNA.regulation of transcription.putative transcription regulator	2		UP																								8	DOWN
OS04G0354600	LOC_Os04g28620.1	Similar to Acyl CoA reductase-like protein. (Os04t0354600-01)	lipid metabolism.lipid degradation.beta-oxidation.acyl CoA reductase	7							DOWN	DOWN	DOWN				6							UP						9							UP						5
OS07G0526600	LOC_Os07g34280.1	Alpha/beta hydrolase fold-3 domain containing protein. (Os07t0526600-01)	Biodegradation of Xenobiotics																											9												UP	5
OS04G0390700	LOC_Os04g32070.1	Short-chain dehydrogenase/reductase SDR domain containing protein. (Os04t0390700-01)	misc.short chain dehydrogenase/reductase (SDR)	2	UP	UP	UP										9	DOWN												8	DOWN												5	DOWN
OS04G0391900	LOC_Os04g32150.1	Similar to OSIGBa0145N07.5 protein. (Os04t0391900-01);Similar to OSIGBa0145N07.5 protein. (Os04t0391900-02)	not assigned.unknown	9				DOWN									4				UP
OS04G0398000	LOC_Os04g32620.1	Pathogenesis-related transcriptional factor and ERF domain containing protein. (Os04t0398000-01);Pathogenesis-related transcriptional factor and ERF domain containing protein. (Os04t0398000-02)	RNA.regulation of transcription.AP2/EREBP, APETALA2/Ethylene-responsive element binding protein family	8												DOWN	5												DOWN	7												DOWN	7
OS07G0673400	LOC_Os07g47620.1	Rossmann-like alpha/beta/alpha sandwich fold domain containing protein. (Os07t0673400-01);Similar to Universal stress protein. (Os07t0673400-02)	stress.abiotic.unspecified																											4									DOWN				5
OS04G0399300	LOC_Os04g32740.1	Similar to Nudix hydrolase 13, mitochondrial precursor (EC 3.6.1.-) (AtNUDT13). (Os04t0399300-01)	nucleotide metabolism.salvage.NUDIX hydrolases	8								UP				DOWN	5												DOWN	6							DOWN					DOWN	6
OS08G0118500	LOC_Os08g02520.1	Similar to Auxin-induced SAUR-like protein. (Os08t0118500-00)	hormone metabolism.auxin.induced-regulated-responsive-activated	5								UP																		4							DOWN		DOWN				5
OS08G0158300	LOC_Os08g06180.1	Hypothetical conserved gene. (Os08t0158300-00)	misc.nitrilases, *nitrile lyases, berberine bridge enzymes, reticuline oxidases, troponine reductases	7									DOWN																														5
OS04G0401100	LOC_Os04g32860.1	Similar to OSIGBa0113L04.8 protein. (Os04t0401100-01)	not assigned.unknown														6											UP		9											DOWN
OS04G0401700	LOC_Os04g32920.1,LOC_Os04g32920.2,LOC_Os04g32920.3,LOC_Os04g32920.4,LOC_Os04g32920.5	Potassium transporter, Potassium mediated growth, Salt tolerance (Os04t0401700-01);Similar to Isoform 2 of Potassium transporter 1. (Os04t0401700-02);Potassium transporter 1 (OsHAK1). Splice isoform 2. (Os04t0401700-03)	transport.potassium														2								DOWN					9								UP
OS08G0190100	LOC_Os08g09080.1,LOC_Os08g09080.2	Germin-like protein 8-11, Disease resistance (Os08t0190100-01)	stress.abiotic.unspecified																											9												UP	5
OS04G0404000	LOC_Os04g33115.1	Hypothetical gene. (Os04t0404000-01)	not assigned.unknown	8							UP	UP				DOWN	5							DOWN		DOWN			DOWN	6							DOWN		DOWN			DOWN	6
OS04G0405300	LOC_Os04g33240.1	Similar to Stem secoisolariciresinol dehydrogenase (Fragment). (Os04t0405300-01)	misc.short chain dehydrogenase/reductase (SDR)	7								DOWN																		9							UP
OS04G0413500	LOC_Os04g33740.1	Cell-wall invertase, Carbon partitioning during early grain filling (Os04t0413500-01)	major CHO metabolism.degradation.sucrose.invertases.cell wall	2		UP	UP										2			UP										8	DOWN												8	DOWN	DOWN
OS04G0408600	LOC_Os04g33450.1,LOC_Os04g33450.2,LOC_Os04g33450.3	Protein of unknown function DUF662 family protein. (Os04t0408600-01)	DNA.synthesis/chromatin structure	7							DOWN						6							UP
OS04G0419550	LOC_Os04g34230.1	Zinc finger, RING-type domain containing protein. (Os04t0419550-01)	protein.degradation.ubiquitin.E3.RING	2	UP			UP			UP		UP				10	DOWN	DOWN		DOWN	DOWN		DOWN						5		UP	UP		UP	UP							8			DOWN			DOWN
OS04G0421850	None	Hypothetical protein. (Os04t0421850-00)	.	3			UP										2			UP										10			UP										9	DOWN	DOWN	DOWN
OS04G0423600	LOC_Os04g34610.1	SET domain containing protein. (Os04t0423600-01);Similar to OSIGBa0076I14.5 protein. (Os04t0423600-02);Similar to OSIGBa0076I14.4 protein. (Os04t0423600-03)	not assigned.unknown	3			UP										2			UP										10			UP										9	DOWN	DOWN	DOWN
OS04G0414700	LOC_Os04g33830.1	Photosystem I PsaO domain containing protein. (Os04t0414700-01)	PS.lightreaction.photosystem I.PSI polypeptide subunits	7							DOWN						6							UP
OS08G0412800	LOC_Os08g31860.1	Protein of unknown function DUF1262 family protein. (Os08t0412800-01)	not assigned.unknown														6												UP														5
OS08G0438701	LOC_Os08g34030.1	Hypothetical conserved gene. (Os08t0438701-00)	not assigned.unknown																											3						UP							5						DOWN
OS04G0431700	LOC_Os04g35210.1	Similar to OSIGBa0160I14.9 protein. (Os04t0431700-01)	not assigned.unknown	3			UP										2			UP										3			UP										9	DOWN	DOWN	DOWN
OS04G0432250	LOC_Os04g35260.1	Conserved hypothetical protein. (Os04t0432250-00)	DNA.synthesis/chromatin structure	3			UP										2			UP										10			UP										9	DOWN	DOWN	DOWN
OS09G0345300	LOC_Os09g17630.1	Similar to Receptor-like serine/threonine kinase. (Os09t0345300-01)	protein.postranslational modification.kinase.receptor like cytoplasmatic kinase VII																											9						DOWN							5						UP
OS09G0419200	LOC_Os09g25150.1,LOC_Os09g25150.2,LOC_Os09g25150.3	NAD(P)-binding domain containing protein. (Os09t0419200-01);Similar to Cinnamoyl-CoA reductase. (Os09t0419200-02)	misc.alcohol dehydrogenases	7									DOWN																														5
OS04G0462300	LOC_Os04g38850.1	Conserved hypothetical protein. (Os04t0462300-01)	not assigned.unknown	9				DOWN	DOWN	DOWN							4				UP									10				UP									9				UP
OS09G0454600	LOC_Os09g28160.1	Similar to Mitochondrial phosphate transporter (Fragment). (Os09t0454600-00)	transport.metabolite transporters at the mitochondrial membrane														2												UP														5
OS04G0432400	LOC_Os04g35280.1	Plant neutral invertase family protein. (Os04t0432400-01);Similar to neutral/alkaline invertase. (Os04t0432400-02)	major CHO metabolism.degradation.sucrose.invertases.neutral	7							DOWN						6							UP
OS04G0480700	LOC_Os04g40470.1	Cytochrome P450 family protein. (Os04t0480700-01)	misc.cytochrome P450	8												DOWN	5												DOWN	7												DOWN	7
OS04G0434900	LOC_Os04g35530.1	Similar to OSIGBa0102D10.5 protein. (Os04t0434900-00)	PS.lightreaction.photosystem II.PSII polypeptide subunits	7							DOWN						6							UP
OS04G0438200	LOC_Os04g35750.1	Similar to H0315A08.10 protein. (Os04t0438200-01)	not assigned.unknown	10										UP			7										DOWN
OS09G0518000	LOC_Os09g34230.1	Similar to indole-3-acetate beta-glucosyltransferase. (Os09t0518000-00)	misc.UDP glucosyl and glucoronyl transferases	7								DOWN	DOWN																	9							UP						5
OS04G0445000	LOC_Os04g36740.1,LOC_Os04g36740.2	Similar to Potassium channel SKOR (Stelar K(+) outward rectifying channel). (Os04t0445000-01)	transport.potassium	10	DOWN												2	UP
OS04G0490800	LOC_Os04g41340.1	Haloacid dehalogenase-like hydrolase domain containing protein. (Os04t0490800-01)	minor CHO metabolism.misc	7							DOWN	DOWN	DOWN				6							UP						9							UP						5
OS04G0446000	LOC_Os04g36830.1	Similar to OSIGBa0140O07.11 protein. (Os04t0446000-01)	not assigned.unknown	2							UP						2							DOWN
OS04G0491350	LOC_Os04g41410.1	Similar to OSIGBa0130B08.8 protein. (Os04t0491350-00)	transport.peptides and oligopeptides	3			UP		DOWN								2			UP										3				UP									8	DOWN	DOWN
OS04G0492500	LOC_Os04g41510.1	RWD domain containing protein. (Os04t0492500-01)	.	3			UP										2			UP										10			UP										9	DOWN	DOWN	DOWN
OS04G0449500	LOC_Os04g37670.1	Similar to H0818E04.12 protein. (Os04t0449500-01)	not assigned.unknown														1					UP								8					DOWN
OS04G0498900	LOC_Os04g42120.1	Similar to N-acetyltransferase ESCO1. (Os04t0498900-01)	not assigned.unknown	9			DOWN			DOWN						DOWN	9			DOWN			DOWN						DOWN	8			DOWN			DOWN						DOWN	3	UP	UP	UP	UP	UP	UP
OS04G0510900	LOC_Os04g43170.1	Similar to Embryo-specific protein 1 (ATS1). (Os04t0510900-01)	development.unspecified	2		UP											1		UP											8	DOWN	DOWN				DOWN							3						UP
OS04G0454200	LOC_Os04g38220.1	Similar to Monosaccharide transporter 1. (Os04t0454200-01)	transport.sugars	7							DOWN						6							UP
OS11G0112200	LOC_Os11g02100.1	Similar to Cationic peroxidase 1 precursor (EC 1.11.1.7) (PNPC1). (Os11t0112200-01)	misc.peroxidases	7									DOWN																														5
OS04G0457000	LOC_Os04g38410.1	Similar to Chlorophyll a/b-binding protein CP24, photosystem II (Fragment). (Os04t0457000-01)	PS.lightreaction.photosystem II.LHC-II	7							DOWN						6							UP
OS04G0516701	None	Hypothetical gene. (Os04t0516701-00)	.	2			UP										2			UP										4			UP										9	DOWN	DOWN	DOWN
OS04G0459500	LOC_Os04g38600.1,LOC_Os04g38600.2,LOC_Os04g38600.3,LOC_Os04g38600.4	Similar to H0219H12.1 protein. (Os04t0459500-01);Similar to GADPH (383 AA) (Fragment). (Os04t0459500-02)	PS.calvin cycle.GAP	7							DOWN	DOWN					4							UP						9							UP
OS11G0209000	LOC_Os11g10320.1	Glycine rich family protein. (Os11t0209000-01)	not assigned.unknown														6												UP														5
OS04G0461000	LOC_Os04g38740.1	Similar to Myb-related transcription factor LBM1. (Os04t0461000-01)	RNA.regulation of transcription.MYB domain transcription factor family	7								DOWN																		9							UP
OS04G0521100	LOC_Os04g44060.1	Major intrinsic protein family protein. (Os04t0521100-01)	transport.Major Intrinsic Proteins.PIP	7							DOWN	DOWN	DOWN				6							UP						9							UP						5
OS04G0461800	LOC_Os04g38810.1	Actin-binding FH2 domain containing protein. (Os04t0461800-01)	cell.organisation	9					DOWN								6					DOWN								5				UP	UP
OS11G0251400	LOC_Os11g14544.1,LOC_Os11g14544.2,LOC_Os11g14544.3,LOC_Os11g14544.4,LOC_Os11g14544.5,LOC_Os11g14544.6,LOC_Os11g14544.7	Hypothetical conserved gene. (Os11t0251400-01);Ankyrin repeat containing protein. (Os11t0251400-02);Hypothetical conserved gene. (Os11t0251400-03);Ankyrin repeat domain containing protein. (Os11t0251400-04)	cell.organisation														9						DOWN																				5					UP
OS04G0462400	LOC_Os04g38860.1,LOC_Os04g38860.2	Similar to lysine/histidine transporter. (Os04t0462400-01)	transport.amino acids	7								DOWN																		9							UP
OS04G0467000	LOC_Os04g39230.1	Conserved hypothetical protein. (Os04t0467000-01)	not assigned.unknown	5							UP	UP					7							DOWN						4							DOWN
OS11G0267000	LOC_Os11g16550.1	Regulator of the Magnesium-chelatase subunit ChlH activity, Activation of the ChlH subunit of magnesium chelatase, Chlorophyll synthesis (Os11t0267000-02);GUN4-like domain containing protein. (Os11t0267000-03)	tetrapyrrole synthesis.regulation	9						DOWN																																	5				UP
OS04G0521900	None	Similar to Vegetative cell wall protein gp1. (Os04t0521900-01)	.	7							DOWN	DOWN					6							UP						9							UP		UP				4
OS04G0526600	LOC_Os04g44470.1	Similar to Alpha-amylase/subtilisin inhibitor (RASI). (Os04t0526600-01)	stress.biotic.PR-proteins.proteinase inhibitors.trypsin inhibitor	5							UP	UP					5							DOWN					DOWN	4							DOWN						7
OS11G0559600	LOC_Os11g35540.1	Conserved hypothetical protein. (Os11t0559600-01)	not assigned.unknown	7							DOWN		DOWN				6							UP																			5
OS11G0562100	LOC_Os11g35710.1	Squalene cyclase domain containing protein. (Os11t0562100-01);Similar to cycloartenol synthase. (Os11t0562100-02)	secondary metabolism.isoprenoids.terpenoids														6												UP														5
OS04G0474550	None	Hypothetical protein. (Os04t0474550-01)	.	5								UP																		4							DOWN
OS04G0526800	LOC_Os04g44500.1	GRAM domain containing protein. (Os04t0526800-01)	hormone metabolism.abscisic acid.induced-regulated-responsive-activated	2		UP						UP					1		UP	UP										8	DOWN	DOWN					DOWN						8		DOWN
OS04G0481300	LOC_Os04g40530.1	Methyltransferase type 11 domain containing protein. (Os04t0481300-01)	not assigned.unknown	7							DOWN						6							UP
OS04G0481700	LOC_Os04g40570.1	Similar to MDR-like ABC transporter. (Os04t0481700-01)	transport.ABC transporters and multidrug resistance systems	10							UP						7							DOWN
OS04G0482300	LOC_Os04g40630.1,LOC_Os04g40630.2,LOC_Os04g40630.3,LOC_Os04g40630.4	Kelch related domain containing protein. (Os04t0482300-01)	protein.degradation.ubiquitin.E3.BTB/POZ Cullin3.BTB/POZ	2		UP											1		UP											8	DOWN	DOWN
OS11G0634800	LOC_Os11g41650.1,LOC_Os11g41650.2	Similar to Adenylyl-sulfate kinase. (Os11t0634800-00)	S-assimilation.AKN	7							DOWN		DOWN				6							UP																			5
OS04G0527000	LOC_Os04g44510.1	GRAM domain containing protein. (Os04t0527000-01)	hormone metabolism.abscisic acid.induced-regulated-responsive-activated	2		UP	UP										1			UP										8	DOWN												8	DOWN	DOWN
OS04G0538300	LOC_Os04g45510.1	Hypothetical conserved gene. (Os04t0538300-00)	not assigned.unknown	8				DOWN				UP			UP		4				UP	UP								6					DOWN		DOWN			DOWN		DOWN	6
OS04G0490500	LOC_Os04g41310.1,LOC_Os04g41310.2	Protein kinase-like domain domain containing protein. (Os04t0490500-01)	protein.postranslational modification.kinase.receptor like cytoplasmatic kinase VII	7							DOWN	DOWN					6							UP						9							UP
OS04G0538400	LOC_Os04g45520.1	Similar to Nodulin 21 (N-21). (Os04t0538400-01)	development.unspecified	8				DOWN		DOWN						DOWN	4				UP	UP							DOWN	6					DOWN	DOWN						DOWN	6				UP		UP
OS04G0544000	LOC_Os04g45980.1	Hypothetical conserved gene. (Os04t0544000-00)	not assigned.unknown	8							UP	UP				DOWN	5							DOWN		DOWN			DOWN	6							DOWN		DOWN			DOWN	6
OS04G0545700	LOC_Os04g46140.1	Transferase family protein. (Os04t0545700-00)	not assigned.unknown	7							DOWN	DOWN					6							UP		UP				9							UP		UP				4
OS12G0409900	LOC_Os12g22120.1	Hypothetical conserved gene. (Os12t0409900-01)	transport.ABC transporters and multidrug resistance systems														6												UP														5
OS04G0547600	LOC_Os04g46250.1	Pathogenesis-related transcriptional factor and ERF domain containing protein. (Os04t0547600-01)	hormone metabolism.ethylene.signal transduction	8								UP				DOWN	5												DOWN	6							DOWN		DOWN			DOWN	7
OS04G0493400	LOC_Os04g41620.1	Similar to Chitinase. (Os04t0493400-01)	stress.biotic														7											DOWN		3											UP
OS12G0454800	LOC_Os12g26940.1	Receptor-like serine/threonine kinase, Cytokinin signaling (Os12t0454800-01)	signalling.receptor kinases.misc	7									DOWN																														5
OS04G0552000	LOC_Os04g46630.1	Barwin-related endoglucanase domain containing protein. (Os04t0552000-00)	cell wall.modification	10		DOWN	DOWN										9		DOWN	DOWN						UP				5	UP	UP	UP						UP				4	UP	UP	DOWN
OS12G0567000	None	Ion channel regulatory protein, UNC-93 domain containing protein. (Os12t0567000-01)	.														4						UP																				5					DOWN
OS12G0568700	LOC_Os12g38100.1	Uncharacterised protein family UPF0497, trans-membrane plant domain containing protein. (Os12t0568700-00)	not assigned.unknown														6												UP														5
OS04G0554500	LOC_Os04g46810.1	Similar to RCc3 protein. (Os04t0554500-00)	misc.protease inhibitor/seed storage/lipid transfer protein (LTP) family protein	5							UP	UP				UP	7			DOWN				DOWN		DOWN				4							DOWN						2		UP
OS12G0610250	None	Conserved hypothetical protein. (Os12t0610250-01)	.	7									DOWN																														5
OS04G0554800	LOC_Os04g46830.1,LOC_Os04g46830.2	Similar to RCc3 protein. (Os04t0554800-01)	misc.protease inhibitor/seed storage/lipid transfer protein (LTP) family protein	9					DOWN								4						UP							3				UP		UP							8					DOWN	DOWN
OS12G0623600	LOC_Os12g42860.1,LOC_Os12g42860.2	Protein of unknown function DUF1637 family protein. (Os12t0623600-01)	amino acid metabolism.synthesis.serine-glycine-cysteine group.cysteine														2												UP														5
OS04G0555600	LOC_Os04g46894.1	Similar to WD-40 repeat family protein / beige-related. (Os04t0555600-01)	not assigned.unknown	3			UP										2			UP										10			UP										9	DOWN	DOWN	DOWN
OS01G0135800	LOC_Os01g04340.1	Similar to Cytosolic class I small heat shock protein 3B (Fragment). (Os01t0135800-01)	stress.abiotic.heat														5		UP											8		DOWN	DOWN										6			UP
OS04G0561200	LOC_Os04g47330.1	Similar to cellular retinaldehyde-binding/triple function, C-terminal. (Os04t0561200-01)	signalling.G-proteins	7					DOWN		DOWN						6					DOWN		UP		UP				3				UP	UP	UP			UP				8						DOWN
OS01G0136200	LOC_Os01g04380.1	16.9 kDa class I heat shock protein 1. (Os01t0136200-01)	stress.abiotic.heat														5												DOWN	6												DOWN	6
OS04G0578300	LOC_Os04g48870.1	Similar to H0404F02.10 protein. (Os04t0578300-00)	not assigned.unknown	7							DOWN	DOWN	DOWN				6							UP						9							UP						5
OS04G0516600	LOC_Os04g43650.1,LOC_Os04g43650.2	Pyridoxal phosphate-dependent transferase, major region, subdomain 1 domain containing protein. (Os04t0516600-01)	amino acid metabolism.degradation.serine-glycine-cysteine group.glycine														1		UP											8		DOWN
OS04G0580700	LOC_Os04g49150.1	MADS-box transcription factor, Regulation of floral organ identity and meristem fate (Os04t0580700-01)	RNA.regulation of transcription.MADS box transcription factor family	10	DOWN							UP					1	UP	UP											4		DOWN					DOWN		DOWN				3
OS04G0517100	LOC_Os04g43680.1	Similar to OSIGBa0145M07.4 protein. (Os04t0517100-01)	RNA.regulation of transcription.MYB domain transcription factor family	10	DOWN												2	UP
OS04G0580800	LOC_Os04g49160.1	Zinc finger, RING/FYVE/PHD-type domain containing protein. (Os04t0580800-01)	not assigned.unknown	7							DOWN	DOWN	DOWN				6							UP						9							UP						5
OS04G0598900	LOC_Os04g51040.1	Similar to Wall-associated kinase-like protein. (Os04t0598900-01)	protein.postranslational modification.kinase.receptor like cytoplasmatic kinase VII	8							UP	UP				DOWN	5							DOWN		DOWN			DOWN	7							DOWN		DOWN			DOWN	7
OS04G0602500	LOC_Os04g51340.1	Similar to Pectin acetylesterase. (Os04t0602500-01);Similar to B0403H10-OSIGBa0105A11.19 protein. (Os04t0602500-02)	cell wall.pectin*esterases.acetyl esterase	5							UP	UP					5							DOWN		DOWN				4							DOWN		DOWN				7
OS04G0605300	LOC_Os04g51580.1,LOC_Os04g51580.2	Leucine-rich repeat, typical subtype containing protein. (Os04t0605300-01);Leucine-rich repeat, typical subtype containing protein. (Os04t0605300-02)	RNA.regulation of transcription.putative transcription regulator	9				DOWN		DOWN							1				UP	UP								8					DOWN	DOWN							3				UP		UP
OS04G0522500	LOC_Os04g44150.1	2OG-Fe(II) oxygenase domain containing protein. (Os04t0522500-01)	hormone metabolism.ethylene.synthesis-degradation	7								DOWN																		9							UP
OS04G0523500	LOC_Os04g44230.1	Hypothetical conserved gene. (Os04t0523500-00)	hormone metabolism.cytokinin.synthesis-degradation	9								DOWN																		9							UP
OS04G0526300	LOC_Os04g44460.1	Sulfotransferase family protein. (Os04t0526300-00)	lipid metabolism.''exotics'' (steroids, squalene etc)	7								DOWN																		9							UP
OS04G0612700	LOC_Os04g52280.1	Similar to Cinnamyl alcohol dehydrogenase (EC 1.1.1.195). (Os04t0612700-01)	secondary metabolism.phenylpropanoids.lignin biosynthesis.CAD	8							UP	UP			UP	DOWN	5							DOWN		DOWN			DOWN	6							DOWN		DOWN	DOWN		DOWN	6
OS04G0614650	LOC_Os04g52460.1	Similar to OSIGBa0126B18.8 protein. (Os04t0614650-00)	.	3			UP										2			UP										10			UP										9	DOWN	DOWN	DOWN
OS04G0618400	LOC_Os04g52750.1	Similar to H0313F03.13 protein. (Os04t0618400-01)	not assigned.unknown	5							UP	UP				DOWN	5							DOWN		DOWN				4							DOWN		DOWN				7
OS04G0532400	LOC_Os04g45000.1,LOC_Os04g45000.2,LOC_Os04g45000.3,LOC_Os04g45000.4	Similar to OSIGBa0125M19.13 protein. (Os04t0532400-01)	misc.short chain dehydrogenase/reductase (SDR)	7							DOWN						6							UP
OS04G0620600	LOC_Os04g52950.1	Similar to NOI protein. (Os04t0620600-01)	signalling.in sugar and nutrient physiology	5							UP	UP					5							DOWN		DOWN				4							DOWN		DOWN				3
OS04G0534801	None	Conserved hypothetical protein. (Os04t0534801-01)	.														9		DOWN											10		UP
OS04G0621500	LOC_Os04g53030.1	Disease resistance protein domain containing protein. (Os04t0621500-00)	stress.biotic.PR-proteins	3		DOWN											9		DOWN											10	UP	UP	UP										9			DOWN
OS04G0622501	None	Hypothetical gene. (Os04t0622501-01)	.	10											DOWN		9											DOWN		9										UP	UP	UP	4
OS04G0623066	LOC_Os04g53160.1	Similar to XA1. (Os04t0623066-01)	stress.biotic.PR-proteins	6		DOWN			DOWN			DOWN			DOWN		8		DOWN			DOWN			DOWN			DOWN		2	UP	UP	UP	UP	UP		UP	UP	UP	UP	UP	UP	4			DOWN
OS04G0623500	LOC_Os04g53210.1,LOC_Os04g53210.3	Similar to H0215F08.7 protein. (Os04t0623500-01);Similar to Peroxisomal (S)-2-hydroxy-acid oxidase GLO3. (Os04t0623500-02)	PS.photorespiration.glycolate oxydase	3		DOWN			DOWN								2		DOWN	UP		DOWN								5	UP	UP	UP	UP	UP	UP							8		DOWN	DOWN			DOWN
OS04G0538900	LOC_Os04g45590.1	Glyoxalase/bleomycin resistance protein/dioxygenase domain containing protein. (Os04t0538900-00)	Biodegradation of Xenobiotics.lactoylglutathione lyase	5							UP	UP					7							DOWN						8							DOWN
OS04G0623800	LOC_Os04g53230.1	Similar to Aminomethyltransferase, mitochondrial precursor (EC 2.1.2.10) (Glycine cleavage system T protein) (GCVT). (Os04t0623800-01);Similar to H0215F08.10 protein. (Os04t0623800-02)	amino acid metabolism.degradation.serine-glycine-cysteine group.glycine	9		DOWN			DOWN			DOWN					2					DOWN								5	UP		UP	UP	UP	UP	UP						8			DOWN			DOWN
OS04G0542900	LOC_Os04g45910.1	Similar to endonuclease, polyU-specific. (Os04t0542900-01)	.	10	DOWN												1	UP
OS04G0625350	LOC_Os04g53380.1	Similar to OSIGBa0148A10.3 protein. (Os04t0625350-01)	not assigned.unknown	2			UP										2			UP										10			UP										9	DOWN	DOWN	DOWN
OS04G0545400	LOC_Os04g46120.1	Cupredoxin domain containing protein. (Os04t0545400-00)	misc.plastocyanin-like	7								DOWN																		9							UP
OS04G0545600	LOC_Os04g46130.1	Similar to Uclacyanin 3-like protein. (Os04t0545600-01)	misc.plastocyanin-like	7							DOWN	DOWN					6							UP						9							UP
OS04G0626450	LOC_Os04g53496.1	NB-ARC domain containing protein. (Os04t0626450-01)	.	9				DOWN	DOWN			DOWN	DOWN				4				UP									5				UP			UP						5
OS04G0629600	LOC_Os04g53750.1,LOC_Os04g53750.3,LOC_Os04g53750.4	Conserved hypothetical protein. (Os04t0629600-01);Similar to Transposase of Tn10 [Oryza sativa (japonica cultivar-group)]. (Os04t0629600-02)	not assigned.unknown	6		DOWN			DOWN			DOWN			DOWN		10		DOWN			DOWN			DOWN			DOWN		2	UP	UP	UP	UP	UP	UP	UP	UP	UP	UP	UP	UP	8			DOWN			DOWN
OS04G0634900	LOC_Os04g54220.1	Similar to H0315F07.9 protein. (Os04t0634900-01)	not assigned.unknown	8												DOWN	5												DOWN	7												DOWN	7
OS04G0550600	LOC_Os04g46470.1	Carotenoid oxygenase family protein. (Os04t0550600-01)	hormone metabolism.abscisic acid.synthesis-degradation	10	DOWN												1	UP
OS04G0637000	LOC_Os04g54474.1,LOC_Os04g54474.2,LOC_Os04g54474.3	Similar to BZIP transcription factor bZIP52. (Os04t0637000-01);Similar to Basic leucine zipper protein (Liguleless2). (Os04t0637000-02)	RNA.regulation of transcription.bZIP transcription factor family	3			UP					DOWN					2			UP										10			UP				UP						9	DOWN	DOWN	DOWN
OS04G0638700	LOC_Os04g54590.1,LOC_Os04g54590.2	Conserved hypothetical protein. (Os04t0638700-01)	not assigned.unknown	10			DOWN										4					UP								8			DOWN		DOWN	DOWN							2	UP		UP			UP
OS04G0639100	LOC_Os04g54620.1	Conserved hypothetical protein. (Os04t0639100-01)	not assigned.unknown	3			UP										1			UP										3			UP			UP							8	DOWN	DOWN	DOWN			DOWN
OS04G0554600	LOC_Os04g46820.1	Similar to RCc3 protein. (Os04t0554600-00)	misc.protease inhibitor/seed storage/lipid transfer protein (LTP) family protein	5							UP	UP					7							DOWN						4							DOWN
OS04G0639700	LOC_Os04g54670.1	Similar to OSIGBa0138H21-OSIGBa0138E01.9 protein. (Os04t0639700-00)	not assigned.unknown	9					DOWN			DOWN			DOWN		9		DOWN			DOWN			DOWN			DOWN		5		UP		UP	UP	UP	UP	UP	UP	UP	UP	UP	4						DOWN
OS04G0639800	LOC_Os04g54680.1	Similar to OSIGBa0138H21-OSIGBa0138E01.9 protein. (Os04t0639800-01)	not assigned.unknown	9					DOWN								9					DOWN								5				UP	UP	UP							4						DOWN
OS04G0652550	None	Hypothetical protein. (Os04t0652550-00)	.	10			DOWN										9			DOWN										8			DOWN										2	UP	UP	UP
OS04G0556000	LOC_Os04g46940.1	Heavy metal P-type ATPase, Xylem loading of copper (Os04t0556000-01);Similar to heavy metal ATPase. (Os04t0556000-02)	transport.metal	7								DOWN																		9							UP
OS04G0654400	LOC_Os04g56030.1	Eggshell protein family protein. (Os04t0654400-01)	not assigned.unknown	8								UP					5												DOWN	6							DOWN					DOWN	7
OS02G0253700	LOC_Os02g15460.1	Conserved hypothetical protein. (Os02t0253700-01)	not assigned.unknown														5												DOWN	6												DOWN	6
OS02G0259850	None	Hypothetical gene. (Os02t0259850-00)	.														5												DOWN	7												DOWN	6
OS04G0659300	LOC_Os04g56430.1	Receptor-like protein, Root development, Salt stress response, Regulation of iron acquisition (Os04t0659300-01)	signalling.receptor kinases.misc	8		UP									UP	DOWN	1		UP	UP								UP	DOWN	6	DOWN	DOWN								DOWN	DOWN	DOWN	6		DOWN
OS04G0563700	LOC_Os04g47580.1	Cyclin. (Os04t0563700-01)	cell.cycle	9					DOWN																					3				UP
OS04G0563950	None	Hypothetical protein. (Os04t0563950-00)	.	5							UP						7							DOWN
OS04G0565400	LOC_Os04g47770.1	cis-Zeatin-O-glucosyltransferase, Catalyze O-glucosylation of cZ and cZ-riboside (Os04t0565400-01)	misc.UDP glucosyl and glucoronyl transferases	7								DOWN																		9							UP
OS04G0566600	LOC_Os04g47890.1	Homeodomain-like containing protein. (Os04t0566600-01)	RNA.regulation of transcription.G2-like transcription factor family, GARP	7							DOWN						6							UP
OS04G0675101	None	ATPase-like, ATP-binding domain domain containing protein. (Os04t0675101-00)	.	3			UP										2			UP										10			UP										9	DOWN	DOWN	DOWN
OS04G0574700	LOC_Os04g48530.1	Guard cell anion channel protein, Nitrate-selective anion channel, Control of stomatal closure (Os04t0574700-01)	transport.metabolite transporters at the mitochondrial membrane	7							DOWN						6							UP
OS04G0577200	LOC_Os04g48790.1	Similar to Rac GTPase activating protein 1. (Os04t0577200-01)	signalling.G-proteins	7							DOWN						6							UP
OS04G0675800	LOC_Os04g57920.1	Similar to H0103C06.10 protein. (Os04t0675800-00)	.	3			UP										2			UP										10			UP										9	DOWN	DOWN	DOWN
OS04G0677300	LOC_Os04g58090.1	Harpin-induced 1 domain containing protein. (Os04t0677300-01)	stress.biotic	9		UP											1		UP			UP								8	DOWN	DOWN	DOWN		DOWN	DOWN							3			UP			UP
OS04G0677600	LOC_Os04g58120.1	Similar to H0402C08.10 protein. (Os04t0677600-00)	not assigned.unknown	5							UP	UP					7							DOWN		DOWN				4							DOWN		DOWN				7
OS02G0546600	LOC_Os02g34260.1	Similar to AP2 domain containing protein RAP2.2 (Fragment). (Os02t0546600-01)	hormone metabolism.ethylene.signal transduction	8								UP																		6							DOWN					DOWN	6
OS04G0681950	LOC_Os04g58555.1	Similar to H0124B04.9 protein. (Os04t0681950-00)	misc.beta 1,3 glucan hydrolases.glucan endo-1,3-beta-glucosidase	2			UP										2			UP										10			UP										9	DOWN	DOWN	DOWN
OS05G0100500	LOC_Os05g01020.2	Similar to Debaryomyces hansenii chromosome F of strain CBS767 of Debaryomyces hansenii. (Os05t0100500-01)	stress.biotic.regulation of transcription	3			UP										2			UP										10			UP										9	DOWN	DOWN	DOWN
OS05G0101600	LOC_Os05g01120.1	Cytochrome P450 family protein. (Os05t0101600-01)	misc.cytochrome P450	2	UP	UP			UP								9	DOWN					DOWN							8	DOWN		DOWN	DOWN		DOWN			DOWN				3			UP		UP	UP
OS05G0102200	LOC_Os05g01180.1	Zinc finger, CCHC retroviral-type domain containing protein. (Os05t0102200-01)	not assigned.unknown	3			UP										2			UP										10			UP										9	DOWN	DOWN	DOWN
OS04G0589350	LOC_Os04g49950.1	Hypothetical gene. (Os04t0589350-01)	not assigned.unknown														1		UP											8		DOWN
OS02G0711300	LOC_Os02g48140.1,LOC_Os02g48140.2	Heat shock protein Hsp20 domain containing protein. (Os02t0711300-01)	not assigned.unknown																											6												DOWN	6
OS05G0104700	LOC_Os05g01444.1	Leucine-rich repeat (LRR) protein, Inhibitor of fungal polygalacturonase, Defence response (Os05t0104700-01)	cell wall.degradation.pectate lyases and polygalacturonases	8							UP	UP			UP	DOWN	5							DOWN		DOWN		UP	DOWN	6							DOWN		DOWN	DOWN	DOWN	DOWN	6
OS05G0112800	LOC_Os05g02200.1	Protein of unknown function DUF26 domain containing protein. (Os05t0112800-01)	signalling.receptor kinases.misc	9		UP											1		UP											8	DOWN	DOWN	DOWN										3			UP
OS05G0122700	LOC_Os05g03130.1	Similar to Low-temperature induced protein lt101.2. (Os05t0122700-01)	not assigned.unknown	2		UP	UP										2		UP											8	DOWN	DOWN											7	DOWN
OS04G0596300	LOC_Os04g50860.1	Protein of unknown function DUF760 family protein. (Os04t0596300-01);Similar to predicted protein. (Os04t0596300-02)	not assigned.unknown	7							DOWN	DOWN					6							UP						9							UP
OS04G0596900	LOC_Os04g50880.1	Phosphoribulokinase/uridine kinase family protein. (Os04t0596900-00)	PS.calvin cycle.PRK	5								UP																		4							DOWN
OS05G0123400	LOC_Os05g03210.1,LOC_Os05g03210.2	Protein of unknown function DUF295 domain containing protein. (Os05t0123400-01)	not assigned.unknown	9			DOWN			DOWN			DOWN			DOWN	9			DOWN			DOWN			DOWN			DOWN	7			DOWN			DOWN			DOWN				1	UP	UP	UP	UP	UP	UP
OS04G0597400	LOC_Os04g50930.1	Similar to OSJNba0093F12.10 protein. (Os04t0597400-00)	.	7							DOWN						6							UP
OS04G0598800	LOC_Os04g51030.1	Similar to Wall-associated kinase-like protein. (Os04t0598800-01)	protein.postranslational modification.kinase.receptor like cytoplasmatic kinase VII														1		UP											8		DOWN
OS05G0124000	LOC_Os05g03320.1	Ankyrin repeat domain containing protein. (Os05t0124000-01)	not assigned.unknown	2			UP			UP							2			UP			UP			UP				10			UP			UP							8	DOWN	DOWN	DOWN	DOWN	DOWN	DOWN
OS05G0124600	LOC_Os05g03390.1,LOC_Os05g03390.2,LOC_Os05g03390.3,LOC_Os05g03390.4	Ankyrin repeat domain containing protein. (Os05t0124600-01)	not assigned.unknown	3			UP	DOWN	DOWN	UP	DOWN		UP	DOWN	DOWN	UP	1			UP	UP		UP	UP		UP	UP		UP	3			UP	UP		UP			UP	UP		UP	10	DOWN	DOWN	DOWN	DOWN	DOWN	DOWN
OS05G0125900	None	Conserved hypothetical protein. (Os05t0125900-01)	.	2												UP	6									UP				3												UP	4
OS03G0156600	LOC_Os03g06080.1	Similar to Farnesylated protein (ATFP6). (Os03t0156600-01)	metal handling.binding, chelation and storage	8								UP																		4							DOWN		DOWN				6
OS05G0126800	LOC_Os05g03590.1	Mss4-like domain containing protein. (Os05t0126800-01)	not assigned.unknown	10									UP			UP	4						UP			UP			UP	3						UP			UP			UP	4					DOWN	DOWN
OS03G0266900	LOC_Os03g16020.1	Low molecular mass heat shock protein Oshsp17.3. (Os03t0266900-02)	stress.abiotic.heat	8								UP																		6							DOWN					DOWN	6
OS04G0607400	LOC_Os04g51809.1,LOC_Os04g51809.2,LOC_Os04g51809.3	Conserved hypothetical protein. (Os04t0607400-01);Conserved hypothetical protein. (Os04t0607400-04)	not assigned.unknown	5							UP	UP					7							DOWN						4							DOWN
OS04G0608100	LOC_Os04g51880.1,LOC_Os04g51880.2,LOC_Os04g51880.3,LOC_Os04g51880.4,LOC_Os04g51880.5,LOC_Os04g51880.6	Ribosomal protein S5 domain 2-type fold domain containing protein. (Os04t0608100-01);Similar to OSIGBa0113I13.15 protein. (Os04t0608100-02)	cell wall.precursor synthesis.sugar kinases.galacturonic acid kinase	3											DOWN															10										UP
OS05G0127200	LOC_Os05g03610.1	Similar to Phospholipase C (Fragment). (Os05t0127200-01);Similar to Phospholipase C (Fragment). (Os05t0127200-02)	signalling.phosphinositides.phosphoinositide phospholipase C	3	DOWN		UP										1	UP	UP	UP										3		DOWN											9	DOWN	DOWN
OS05G0130300	LOC_Os05g03960.1	Conserved hypothetical protein. (Os05t0130300-01)	not assigned.unknown	2		UP	UP		UP	UP							1		UP	UP		UP	UP							8	DOWN	DOWN		DOWN	DOWN								8	DOWN	DOWN		DOWN	DOWN
OS05G0130600	LOC_Os05g04000.1	Conserved hypothetical protein. (Os05t0130600-01)	not assigned.unknown	6		DOWN	DOWN		DOWN	DOWN		DOWN	DOWN		DOWN	DOWN	8		DOWN	DOWN		DOWN	DOWN		DOWN	DOWN		DOWN	DOWN	2	UP	UP		UP	UP		UP	UP		UP	UP		1	UP	UP		UP	UP
OS05G0133401	LOC_Os05g04240.1	Esterase, SGNH hydrolase-type domain containing protein. (Os05t0133401-01)	misc.GDSL-motif lipase	10												DOWN	5									DOWN			DOWN	7												DOWN	7
OS05G0134700	LOC_Os05g04410.1	Haem peroxidase family protein. (Os05t0134700-01);Haem peroxidase family protein. (Os05t0134700-02)	misc.peroxidases	10			DOWN				UP	UP					9			DOWN			DOWN	DOWN						4							DOWN						3	UP	UP			UP
OS04G0615200	LOC_Os04g52504.1	Hypothetical protein. (Os04t0615200-01)	not assigned.unknown														1		UP											8		DOWN
OS04G0616200	LOC_Os04g52590.1	Similar to H0525G02.9 protein. (Os04t0616200-01)	.														6					DOWN								3					UP
OS05G0135200	LOC_Os05g04470.1	Plant peroxidase domain containing protein. (Os05t0135200-01)	misc.peroxidases	5							UP	UP		UP			7							DOWN		DOWN	DOWN			4							DOWN		DOWN				3
OS05G0147550	None	Hypothetical gene. (Os05t0147550-00)	.	2	UP												9	DOWN	DOWN	DOWN										10		UP											4		UP
OS05G0155400	LOC_Os05g06340.1	Zinc finger, NHR/GATA-type domain containing protein. (Os05t0155400-01)	RNA.regulation of transcription.C2C2(Zn) GATA transcription factor family	10	DOWN												1	UP	UP											8		DOWN	DOWN										2			UP
OS05G0163250	LOC_Os05g07050.1	Similar to predicted protein. (Os05t0163250-01)	RNA.processing.splicing	3			UP										2			UP										10			UP										9	DOWN	DOWN	DOWN
OS05G0170200	LOC_Os05g07810.1	Similar to Universal stress protein. (Os05t0170200-01);Similar to universal stress protein family protein. (Os05t0170200-02)	stress.abiotic.cold	10												DOWN	5												DOWN	8												DOWN	7
OS05G0182550	None	Hypothetical gene. (Os05t0182550-00)	.	5							UP						7							DOWN						8			DOWN										2			UP
OS04G0622400	None	Hypothetical gene. (Os04t0622400-00)	.														9					DOWN								3					UP
OS05G0184901	LOC_Os05g09280.1	Phospholipase A2, active site domain containing protein. (Os05t0184901-01)	not assigned.unknown	2	UP	UP											9	DOWN		DOWN										9	DOWN		DOWN										2		UP	UP
OS03G0663750	None	Hypothetical protein. (Os03t0663750-00)	.	8												DOWN														6												DOWN	6
OS04G0623200	LOC_Os04g53180.1	Similar to H0215F08.2 protein. (Os04t0623200-01)	not assigned.unknown	3											DOWN		2											DOWN		9										UP	UP
OS05G0186300	LOC_Os05g09440.1	Similar to NADP-malic enzyme. (Os05t0186300-01);Non-protein coding transcript. (Os05t0186300-03)	TCA / org. transformation.other organic acid transformaitons.malic	5							UP	UP					5							DOWN		DOWN				7							DOWN		DOWN			DOWN	7
OS03G0700100	LOC_Os03g49300.1	Somatomedin B domain containing protein. (Os03t0700100-01)	not assigned.unknown														5		UP											6		DOWN										DOWN	6
OS05G0194900	LOC_Os05g10650.1	Similar to Pyrophosphate-fructose-6-phosphate 1-phosphotransferase-like protein (Pyrophosphate-dependent phosphofructo-1-kinase-like protein). (Os05t0194900-01)	glycolysis.plastid branch.phosphofructokinase (PFK)	8								UP				DOWN	5												DOWN	7							DOWN					DOWN	7
OS04G0625200	LOC_Os04g53370.1	Phospholipid/glycerol acyltransferase family protein. (Os04t0625200-00)	not assigned.unknown	7							DOWN						6							UP				UP		3											DOWN
OS05G0201700	LOC_Os05g11210.1	Hypothetical conserved gene. (Os05t0201700-00)	not assigned.unknown	5							UP	UP	UP				7							DOWN						4							DOWN						8
OS05G0202800	LOC_Os05g11320.1	Similar to Metallothionein-like protein 3B. (Os05t0202800-00)	not assigned.unknown	2											UP		4												DOWN	7									DOWN	DOWN		DOWN	7
OS04G0626500	LOC_Os04g53496.1	Similar to Disease resistance protein RGA2 (RGA2-blb) (Blight resistance protein RPI). (Os04t0626500-01)	stress.biotic.PR-proteins	10	DOWN												1	UP
OS04G0626700	LOC_Os04g53520.1	Similar to OSIGBa0117N13.2 protein. (Os04t0626700-01)	not assigned.unknown	7								DOWN					9								DOWN					5							UP	UP
OS05G0227901	None	Hypothetical gene. (Os05t0227901-01)	.	5							UP	UP					5							DOWN		DOWN				4							DOWN		DOWN				7
OS05G0244700	LOC_Os05g15530.1	Aminotransferase, class IV family protein. (Os05t0244700-01);Aminotransferase, class IV family protein. (Os05t0244700-02)	misc.aminotransferases.aminotransferase class IV family protein	8								UP				DOWN	5											UP	DOWN	6							DOWN		DOWN		DOWN	DOWN	6
OS05G0247800	LOC_Os05g15880.1	Glycoside hydrolase, family 18 protein. (Os05t0247800-01)	stress.biotic	8												DOWN	5		UP							DOWN		UP	DOWN	6		DOWN							DOWN		DOWN	DOWN	6
OS04G0630400	LOC_Os04g53810.1	NAD(P)-binding domain containing protein. (Os04t0630400-01)	secondary metabolism.flavonoids.dihydroflavonols	7							DOWN	DOWN					6							UP						9							UP
OS04G0107900	LOC_Os04g01740.1	Similar to Heat shock protein 82. (Os04t0107900-01);Heat shock protein 81-1 (HSP81-1) (Heat shock protein 83). (Os04t0107900-02);Similar to Heat shock protein 80. (Os04t0107900-03);Similar to Heat shock protein 82. (Os04t0107900-04);Non-protein coding transcript. (Os04t0107900-05)	stress.abiotic.heat														5												DOWN	6												DOWN	6
OS04G0108101	None	Hypothetical protein. (Os04t0108101-00)	.																											6												DOWN	6
OS05G0248200	LOC_Os05g15920.1	Glycoside hydrolase, family 18 protein. (Os05t0248200-01)	stress.biotic	8								UP				DOWN	5		UP							DOWN			DOWN	6		DOWN					DOWN		DOWN			DOWN	6
OS05G0283000	LOC_Os05g20550.1	Conserved hypothetical protein. (Os05t0283000-01)	not assigned.unknown	6		DOWN	DOWN		DOWN			DOWN					8		DOWN	DOWN		DOWN	DOWN		DOWN					2	UP	UP	UP	UP	UP	UP	UP	UP					3	UP	UP	DOWN		UP	DOWN
OS05G0289100	None	Hypothetical conserved gene. (Os05t0289100-01)	.	9		DOWN			DOWN								9		DOWN			DOWN								5	UP	UP	UP	UP	UP	UP							9			DOWN			DOWN
OS05G0296800	LOC_Os05g23140.1,LOC_Os05g23140.2	Similar to Retrotransposon Karma DNA, complete sequence. (Os05t0296800-01);Conserved hypothetical protein. (Os05t0296800-02)	stress.abiotic.heat	8												DOWN	5												DOWN	6												DOWN	6
OS04G0635500	LOC_Os04g54300.1	Similar to Wound induced protein (Fragment). (Os04t0635500-01)	not assigned.unknown														2											UP		7											DOWN
OS04G0636400	LOC_Os04g54390.1	Similar to H0410G08.16 protein. (Os04t0636400-01)	DNA.synthesis/chromatin structure	7								DOWN																		9							UP
OS05G0322900	LOC_Os05g25770.1	WRKY transcription factor, Benzothiadiazole (BTH)-inducible blast resistance (Os05t0322900-01);Similar to WRKY transcription factor 45. (Os05t0322900-02);Similar to WRKY transcription factor 45. (Os05t0322900-03)	RNA.regulation of transcription.WRKY domain transcription factor family	10	DOWN	DOWN	DOWN				DOWN	DOWN	DOWN				1	UP						UP						9	UP						UP						5	UP
OS04G0638100	LOC_Os04g54560.1	Transferase family protein. (Os04t0638100-01)	secondary metabolism.flavonoids.anthocyanins.anthocyanin 5-aromatic acyltransferase	7							DOWN						6							UP
OS05G0325400	LOC_Os05g25974.1,LOC_Os05g25974.2	Conserved hypothetical protein. (Os05t0325400-01);Hypothetical conserved gene. (Os05t0325400-02)	not assigned.unknown	2			UP				UP	UP	UP	UP			7							DOWN			DOWN			4							DOWN						8	DOWN
OS05G0326675	LOC_Os05g26040.1	Ribonuclease H-like domain containing protein. (Os05t0326675-00)	RNA.regulation of transcription.putative transcription regulator	7							DOWN						4							UP						10			UP										9			DOWN
OS05G0327000	LOC_Os05g26070.1,LOC_Os05g26070.2	Similar to cDNA clone:J033051A05, full insert sequence. (Os05t0327000-01);Hypothetical conserved gene. (Os05t0327000-02)	not assigned.unknown	1	UP	UP	UP	UP	UP	UP	UP	UP	UP	UP	UP	UP	10	DOWN			DOWN			DOWN			DOWN			4	DOWN			DOWN			DOWN			DOWN			8	DOWN			DOWN
OS04G0639300	LOC_Os04g54640.1,LOC_Os04g54640.2	Conserved hypothetical protein. (Os04t0639300-01)	not assigned.unknown	7							DOWN						6							UP
OS05G0328000	LOC_Os05g26194.1	Hypothetical protein. (Os05t0328000-01)	not assigned.unknown	6	DOWN	DOWN	DOWN	DOWN	DOWN	DOWN	DOWN	DOWN	DOWN	DOWN	DOWN	DOWN	4	UP	DOWN		UP			UP			UP			2	UP	UP		UP			UP			UP			1	UP			UP
OS04G0445100	LOC_Os04g36750.1	Similar to 22.7 kDa class IV heat shock protein precursor. (Os04t0445100-01)	stress.abiotic.heat																											6												DOWN	6
OS05G0328800	LOC_Os05g26350.1	Prolamin 7. (Os05t0328800-00)	not assigned.unknown	8												DOWN	4												DOWN	6												DOWN	6
OS05G0331200	LOC_Os05g26660.1	Similar to External rotenone-insensitive NADPH dehydrogenase. (Os05t0331200-01)	mitochondrial electron transport / ATP synthesis.NADH-DH.type II.external	5							UP		UP	UP	UP	UP	7							DOWN			DOWN			10										DOWN			4
OS04G0643700	LOC_Os04g55090.1,LOC_Os04g55090.2	Pentatricopeptide repeat domain containing protein. (Os04t0643700-01);Pentatricopeptide repeat domain containing protein. (Os04t0643700-02);Similar to H0306F03.10 protein. (Os04t0643700-03)	development.unspecified	7							DOWN						4							UP
OS04G0649500	LOC_Os04g55600.1	Similar to H0212B02.4 protein. (Os04t0649500-01)	not assigned.unknown	7							DOWN						6							UP
OS04G0650200	LOC_Os04g55660.1	Lipase, GDSL domain containing protein. (Os04t0650200-01)	misc.GDSL-motif lipase	7								DOWN					7								DOWN					9							UP	UP
OS05G0331366	LOC_Os05g26690.1	Similar to Prolamin. (Os05t0331366-00)	not assigned.unknown	1	UP	UP	UP	UP	UP	UP		UP					2	DOWN		UP	DOWN									4	DOWN			DOWN			DOWN						8	DOWN	DOWN		DOWN
OS04G0652700	LOC_Os04g55850.1,LOC_Os04g55850.3	Similar to Nuclease PA3. (Os04t0652700-01);Similar to nuclease PA3. (Os04t0652700-02)	DNA.synthesis/chromatin structure	9					DOWN																					5				UP
OS05G0331800	LOC_Os05g26750.1	Similar to Prolamin. (Os05t0331800-01)	not assigned.unknown	1	UP	UP	UP	UP	UP								10	DOWN			DOWN									4	DOWN			DOWN									9	DOWN
OS05G0333100	None	Similar to CBL-interacting protein kinase 22. (Os05t0333100-00)	.	7							DOWN	DOWN	DOWN				6							UP						9							UP						5
OS05G0333600	LOC_Os05g26902.1	Conserved hypothetical protein. (Os05t0333600-01)	stress.abiotic.heat	1	UP	UP	UP		UP		UP	UP	UP	UP	UP	UP	10	DOWN						DOWN			DOWN			4	DOWN			DOWN			DOWN			DOWN			4	DOWN
OS05G0145100	LOC_Os05g05290.1	Conserved hypothetical protein. (Os05t0145100-01)	not assigned.unknown														5												DOWN	7												DOWN	6
OS05G0334750	LOC_Os05g26940.1	Similar to CBL-interacting protein kinase 22. (Os05t0334750-00)	protein.postranslational modification	2		UP		UP	UP	UP	UP	UP	UP				7				DOWN			DOWN						4	DOWN			DOWN			DOWN						8				DOWN
OS04G0659000	LOC_Os04g56390.1	Similar to OSIGBa0132E09-OSIGBa0108L24.10 protein. (Os04t0659000-01)	not assigned.unknown	10	DOWN												1	UP	UP											8		DOWN
OS04G0659100	LOC_Os04g56400.1,LOC_Os04g56400.3,LOC_Os04g56400.4	Glutamine synthetase shoot isozyme, chloroplast precursor (EC 6.3.1.2) (Glutamate--ammonia ligase) (Clone lambda-GS31). (Os04t0659100-01);Similar to Isoform 2 of Glutamine synthetase, chloroplastic. (Os04t0659100-02);Glutamine synthetase shoot isozyme, chloroplast precursor (EC 6.3.1.2) (Glutamate--ammonia ligase) (Clone lambda-GS31). (Os04t0659100-03)	N-metabolism.ammonia metabolism.glutamine synthase	7								DOWN																		9							UP
OS05G0341300	LOC_Os05g27520.1,LOC_Os05g27520.2	Similar to guanine nucleotide-binding protein alpha-1 subunit. (Os05t0341300-01)	signalling.G-proteins	6	DOWN	DOWN	DOWN	DOWN	DOWN	DOWN	DOWN	DOWN	DOWN	DOWN	DOWN	DOWN	4	UP			UP			UP			UP			5	UP			UP			UP			UP			3	UP			UP
OS05G0347400	LOC_Os05g28040.1	Protein of unknown function DUF640 domain containing protein. (Os05t0347400-01)	signalling.light	10	DOWN	DOWN	DOWN										4	UP												9	UP												2	UP
OS04G0662400	LOC_Os04g56690.1	Auxin responsive SAUR protein family protein. (Os04t0662400-01)	hormone metabolism.auxin.induced-regulated-responsive-activated	5								UP																		4							DOWN
OS05G0348100	LOC_Os05g28090.1,LOC_Os05g28090.2,LOC_Os05g28090.3	Similar to CRR23 ((chlororespiratory reduction 23). (Os05t0348100-01)	not assigned.unknown	7							DOWN	DOWN	DOWN				4							UP						9							UP						5
OS04G0664666	None	Hypothetical protein. (Os04t0664666-00)	.	7								DOWN																		9							UP
OS04G0667700	LOC_Os04g57210.1,LOC_Os04g57210.2,LOC_Os04g57210.3	Similar to Actin-related protein 8A. (Os04t0667700-01)	cell.organisation														1		UP											8		DOWN
OS05G0328333	LOC_Os05g26240.1	Similar to Prolamin. (Os05t0328333-00)	not assigned.unknown																											6												DOWN	6
OS04G0669900	LOC_Os04g57410.1	Similar to H0818H01.11 protein. (Os04t0669900-00)	amino acid metabolism.misc	7								DOWN																		9							UP
OS04G0671200	LOC_Os04g57550.1	Polyamine oxidase, Seed germination (Os04t0671200-01);Similar to H0624F09.9 protein. (Os04t0671200-02)	misc.oxidases - copper, flavone etc.	10		DOWN																								10	UP
OS05G0349400	None	Conserved hypothetical protein. (Os05t0349400-01)	.	6	DOWN		DOWN	DOWN	DOWN	DOWN	DOWN	DOWN	DOWN	DOWN	DOWN	DOWN	4	UP			UP			UP			UP			5				UP			UP			UP			3	UP			UP
OS05G0349500	LOC_Os05g28190.1	Pleckstrin homology-type domain containing protein. (Os05t0349500-01)	signalling.G-proteins	1	UP	UP	UP	UP	UP	UP	UP	UP	UP	UP	UP	UP	10	DOWN			DOWN			DOWN			DOWN			8	DOWN			DOWN			DOWN			DOWN			8	DOWN			DOWN
OS05G0350900	LOC_Os05g28320.1	Hypothetical conserved gene. (Os05t0350900-01)	RNA.regulation of transcription.MYB domain transcription factor family	10			DOWN									UP	9		DOWN	DOWN										9		UP											4	UP	UP
OS05G0355133	LOC_Os05g28690.1	Hypothetical conserved gene. (Os05t0355133-01)	not assigned.unknown	5							UP						9							DOWN						8			DOWN										2			UP
OS05G0361500	LOC_Os05g29790.1	Similar to Pectinesterase. (Os05t0361500-01)	cell wall.pectin*esterases.PME	7							DOWN	DOWN	DOWN				6							UP						9							UP					DOWN	3
OS05G0428600	LOC_Os05g35400.1	Similar to HSP70 precursor. (Os05t0428600-01)	stress.abiotic.heat	8								UP				DOWN														6							DOWN		DOWN			DOWN	6
OS05G0369900	LOC_Os05g30700.1	Exo70 exocyst complex subunit domain containing protein. (Os05t0369900-01)	not assigned.unknown	8									DOWN			DOWN	5									DOWN			DOWN	6									DOWN			DOWN	6
OS05G0370100	LOC_Os05g30720.1	Conserved hypothetical protein. (Os05t0370100-00)	signalling.light	6			DOWN			DOWN			DOWN			DOWN	5			DOWN			DOWN			DOWN			DOWN	7			DOWN			DOWN			DOWN			DOWN	1	UP	UP	UP	UP	UP	UP
OS05G0370200	LOC_Os05g30730.1	Conserved hypothetical protein. (Os05t0370200-01)	not assigned.unknown	8			DOWN						DOWN			DOWN	5			DOWN						DOWN			DOWN	6			DOWN						DOWN			DOWN	1	UP	UP	UP
OS05G0375400	LOC_Os05g31140.1,LOC_Os05g31140.2,LOC_Os05g31140.3	Beta-glucanase precursor. (Os05t0375400-01)	misc.beta 1,3 glucan hydrolases.glucan endo-1,3-beta-glucosidase	3		UP	UP	DOWN									1		UP	UP	UP	UP	UP							8	DOWN	DOWN			DOWN								8	DOWN	DOWN			DOWN
OS05G0381600	LOC_Os05g31690.1	Hypothetical conserved gene. (Os05t0381600-01)	.	3			UP										2			UP										10			UP										9	DOWN	DOWN	DOWN
OS05G0390800	LOC_Os05g32460.1	Similar to VQ motif family protein. (Os05t0390800-00)	not assigned.unknown	7							DOWN	DOWN	DOWN				6							UP						9							UP						3
OS05G0394900	LOC_Os05g32810.1	Conserved hypothetical protein. (Os05t0394900-01)	not assigned.unknown	10			DOWN										4			DOWN		UP								9					DOWN	DOWN							2	UP	UP				UP
OS05G0402900	LOC_Os05g33400.1	Similar to EDGP. (Os05t0402900-01)	protein.degradation.aspartate protease	10						DOWN							9						DOWN						DOWN	8			DOWN			DOWN						DOWN	3			UP	UP	UP	UP
OS05G0403000	LOC_Os05g33410.1	Peptidase aspartic, catalytic domain containing protein. (Os05t0403000-01)	protein.degradation.aspartate protease	8								UP			UP	DOWN	5									DOWN			DOWN	6							DOWN		DOWN	DOWN		DOWN	6
OS05G0403300	LOC_Os05g33430.1	Peptidase A1 domain containing protein. (Os05t0403300-01)	protein.degradation.aspartate protease	8							UP	UP				DOWN	5							DOWN		DOWN		UP	DOWN	6							DOWN		DOWN		DOWN	DOWN	6
OS04G0688300	LOC_Os04g59190.1	Haem peroxidase, plant/fungal/bacterial family protein. (Os04t0688300-01)	misc.peroxidases	9				DOWN									1				UP	UP								8					DOWN
OS05G0404400	LOC_Os05g33520.1	Similar to RPH1 (RESISTANCE TO PHYTOPHTHORA 1). (Os05t0404400-01);Similar to RPH1 (RESISTANCE TO PHYTOPHTHORA 1). (Os05t0404400-02)	not assigned.unknown	7									DOWN				9			DOWN										7												DOWN	2		UP
OS04G0690800	LOC_Os04g59440.1	22-kDa Photosystem II protein, Photoprotection (Os04t0690800-01)	PS.lightreaction.photosystem II.PSII polypeptide subunits	9								DOWN																		9							UP
OS05G0404700	LOC_Os05g33554.1	Similar to MBD1. (Os05t0404700-01)	RNA.regulation of transcription.Methyl binding domain proteins	8											UP	DOWN	5									DOWN		UP	DOWN	6									DOWN	DOWN	DOWN	DOWN	6
OS05G0406700	LOC_Os05g33680.1	Conserved hypothetical protein. (Os05t0406700-01)	not assigned.unknown	9			DOWN			DOWN							9			DOWN										8			DOWN										3	UP	UP	UP	UP
OS05G0410200	LOC_Os05g33940.1	Alpha/beta hydrolase fold-3 domain containing protein. (Os05t0410200-01)	Biodegradation of Xenobiotics	10			DOWN			DOWN							9			DOWN										9			DOWN										2	UP	UP	UP	UP
OS05G0432200	LOC_Os05g35690.1	Similar to Gibberellin-regulated protein 2 precursor. (Os05t0432200-00)	hormone metabolism.gibberelin.induced-regulated-responsive-activated	5								UP	UP				1			UP										7							DOWN						8		DOWN
OS05G0442400	LOC_Os05g37060.1	R-R-type MYB-like transcription factor, Response to drought stress during reproductive development (Os05t0442400-01)	RNA.regulation of transcription.MYB-related transcription factor family	10			DOWN										9			DOWN										9			DOWN										2	UP	UP	UP
OS05G0447580	LOC_Os05g37500.1	Hypothetical conserved gene. (Os05t0447580-00)	.	3			UP										2			UP										10			UP										9	DOWN	DOWN	DOWN
OS05G0108400	LOC_Os05g01790.1	Protein of unknown function DUF868, plant family protein. (Os05t0108400-01)	not assigned.unknown	5								UP																		4							DOWN
OS05G0450300	LOC_Os05g37780.1	Conserved hypothetical protein. (Os05t0450300-01)	not assigned.unknown	8								UP				DOWN	5												DOWN	7							DOWN		DOWN			DOWN	6
OS05G0455400	LOC_Os05g38140.1	Similar to DNA binding protein. (Os05t0455400-01)	RNA.regulation of transcription.bHLH,Basic Helix-Loop-Helix family	9				DOWN		DOWN							4				UP	UP								10					DOWN	DOWN							4				UP		UP
OS05G0463500	LOC_Os05g38810.1	PWWP domain containing protein. (Os05t0463500-01)	.	3			UP										2			UP										10			UP										9	DOWN	DOWN	DOWN
OS05G0469600	LOC_Os05g39310.1	Similar to Pyruvate decarboxylase (Fragment). (Os05t0469600-01)	fermentation.PDC	8							UP	UP			UP	DOWN	5							DOWN				UP	DOWN	6							DOWN		DOWN	DOWN	DOWN	DOWN	6
OS05G0114000	LOC_Os05g02310.1	Similar to PRLI-interacting factor F (Fragment). (Os05t0114000-01)	nucleotide metabolism.phosphotransfer and pyrophosphatases.misc	7								DOWN																		9							UP
OS05G0469800	LOC_Os05g39320.1	Pyruvate decarboxylase (EC 4.1.1.1) (Fragment). (Os05t0469800-00)	fermentation.PDC	8							UP	UP				DOWN	5							DOWN					DOWN	6							DOWN		DOWN			DOWN	6
OS05G0116500	LOC_Os05g02564.1	Conserved hypothetical protein. (Os05t0116500-01)	not assigned.unknown														2					DOWN								3					UP
OS05G0475400	LOC_Os05g39770.1,LOC_Os05g39770.2	Similar to Alanine:glyoxylate aminotransferase-like protein (Fragment). (Os05t0475400-01);Aminotransferase, Regulation of abiotic stress responses (Os05t0475400-02)	amino acid metabolism.degradation.branched-chain group.shared	2			UP					UP					1			UP			UP							10			UP				DOWN						8	DOWN	DOWN	DOWN		DOWN
OS05G0478700	LOC_Os05g40070.1	Hypothetical conserved gene. (Os05t0478700-00)	RNA.regulation of transcription.WRKY domain transcription factor family	7		DOWN					DOWN	DOWN	DOWN				4							UP						5	UP						UP						5
OS05G0488600	LOC_Os05g40960.1	Similar to Phosphate starvation regulator protein (Regulatory protein of P- starvation acclimation response Psr1). (Os05t0488600-01)	RNA.regulation of transcription.G2-like transcription factor family, GARP	3			UP										2			UP										10			UP										9	DOWN	DOWN	DOWN
OS05G0120200	LOC_Os05g02890.1	Similar to ATPase, coupled to transmembrane movement of substances. (Os05t0120200-01)	transport.ABC transporters and multidrug resistance systems	7							DOWN	DOWN					6							UP						9							UP
OS05G0492000	LOC_Os05g41280.1	Similar to BZIP transcription factor. (Os05t0492000-00)	RNA.regulation of transcription.bZIP transcription factor family	10			DOWN										9			DOWN										9			DOWN										2	UP	UP	UP
OS05G0519700	LOC_Os05g44340.1	Heat shock protein, Long-term acquired thermotolerance (Os05t0519700-01);Heat shock protein 101. (Os05t0519700-02);Similar to Heat shock protein 101. (Os05t0519700-03)	stress.abiotic.heat	8								UP				DOWN	5												DOWN	6							DOWN					DOWN	6
OS05G0527000	LOC_Os05g45100.1	UDP-glucuronosyl/UDP-glucosyltransferase family protein. (Os05t0527000-01)	misc.UDP glucosyl and glucoronyl transferases	8												DOWN	5												DOWN	7												DOWN	6
OS05G0531200	LOC_Os05g45460.1	Pollen Ole e 1 allergen and extensin domain containing protein. (Os05t0531200-01);Pollen Ole e 1 allergen and extensin domain containing protein. (Os05t0531200-02)	not assigned.unknown	7							DOWN						2							UP						10			UP										9			DOWN
OS05G0534500	LOC_Os05g45820.1	Phospholipase C, phosphatidylinositol-specific , X region domain containing protein. (Os05t0534500-01)	metal handling.binding, chelation and storage	2	UP	UP	UP	UP	UP	UP		UP					7	DOWN			DOWN									8	DOWN			DOWN			DOWN						8	DOWN			DOWN
OS07G0119600	LOC_Os07g02820.1	Conserved hypothetical protein. (Os07t0119600-00)	not assigned.unknown																											7												DOWN	6
OS05G0535100	LOC_Os05g45860.1	Similar to Beta-1,3-glucanase-like protein. (Os05t0535100-01)	misc.beta 1,3 glucan hydrolases.glucan endo-1,3-beta-glucosidase	4	UP	UP	UP	UP	UP	UP	UP	UP	UP	UP	UP	UP	10	DOWN			DOWN			DOWN			DOWN			6	DOWN			DOWN			DOWN			DOWN			8	DOWN			DOWN
OS05G0126700	LOC_Os05g03574.1,LOC_Os05g03574.2,LOC_Os05g03574.3	Conserved hypothetical protein. (Os05t0126700-01)	not assigned.unknown														1		UP											9		DOWN
OS05G0536800	LOC_Os05g45990.1	F-box domain, cyclin-like domain containing protein. (Os05t0536800-01)	not assigned.unknown	2					UP		UP		UP	UP	UP	UP	7							DOWN			DOWN			8				DOWN						DOWN			4
OS05G0537100	LOC_Os05g46020.1	WRKY transcription factor 10. (Os05t0537100-00)	RNA.regulation of transcription.WRKY domain transcription factor family	2										UP	UP	UP	2										DOWN			8										DOWN			4
OS05G0550600	LOC_Os05g47730.1	Similar to Nonspecific lipid-transfer protein 2 (nsLTP2) (7 kDa lipid transfer protein). (Os05t0550600-02)	not assigned.unknown	8								UP				DOWN	5												DOWN	6							DOWN		DOWN			DOWN	6
OS05G0130100	LOC_Os05g03920.1	Hypothetical conserved gene. (Os05t0130100-00)	signalling.receptor kinases.DUF 26	10											DOWN		9											DOWN		5										UP	UP
OS05G0550800	LOC_Os05g47770.1	Serine/threonine protein kinase domain containing protein. (Os05t0550800-01)	protein.postranslational modification.kinase.receptor like cytoplasmatic kinase VII	5							UP						7							DOWN		DOWN				4									DOWN				3
OS07G0170000	LOC_Os07g07440.1	Similar to Brn1-like protein. (Os07t0170000-00)	misc.short chain dehydrogenase/reductase (SDR)	8								UP																		6							DOWN					DOWN	6
OS05G0132000	LOC_Os05g04160.1	Pentatricopeptide repeat domain containing protein. (Os05t0132000-00)	development.unspecified	5		DOWN											9		DOWN											10	UP	UP
OS05G0552200	LOC_Os05g47880.1	Glycosyl transferase, family 31 protein. (Os05t0552200-01)	protein.glycosylation	9			DOWN				DOWN	DOWN					6			DOWN				UP						9							UP						2	UP	UP
OS05G0134400	LOC_Os05g04380.1,LOC_Os05g04380.2	Haem peroxidase, plant/fungal/bacterial family protein. (Os05t0134400-01);Similar to peroxidase 1. (Os05t0134400-02)	misc.peroxidases	10	DOWN												1	UP
OS05G0558400	LOC_Os05g48450.1,LOC_Os05g48450.2,LOC_Os05g48450.3,LOC_Os05g48450.4,LOC_Os05g48450.5,LOC_Os05g48450.6	Similar to Branched-chain-amino-acid aminotransferase 3, chloroplast precursor (EC 2.6.1.42) (Atbcat-3). (Os05t0558400-01)	amino acid metabolism.synthesis.branched chain group.common.branched-chain amino acid aminotransferase	6	DOWN	DOWN	DOWN	DOWN	DOWN	DOWN	DOWN	DOWN	DOWN	DOWN	DOWN	DOWN	4	UP			UP			UP			UP			5	UP			UP			UP			UP			3	UP			UP
OS05G0560000	LOC_Os05g48630.1,LOC_Os05g48630.2	Photosystem I reaction center subunit VI, chloroplast precursor (PSI- H) (Light-harvesting complex I 11 kDa protein) (GOS5 protein). (Os05t0560000-01)	not assigned.unknown	7		UP	UP				DOWN						6							UP						9	DOWN												8	DOWN
OS05G0135500	LOC_Os05g04500.1	Haem peroxidase family protein. (Os05t0135500-01)	misc.peroxidases	7							DOWN	DOWN					6							UP						9							UP
OS05G0560300	LOC_Os05g48660.1,LOC_Os05g48660.2	Protein kinase, core domain containing protein. (Os05t0560300-01)	signalling.receptor kinases.misc	9		UP											1		UP											8	DOWN	DOWN	DOWN										5			UP
OS05G0562000	LOC_Os05g48790.1,LOC_Os05g48790.2,LOC_Os05g48790.3,LOC_Os05g48790.4	Conserved hypothetical protein. (Os05t0562000-01)	not assigned.unknown	5							UP	UP					7							DOWN		DOWN				4							DOWN						7
OS05G0565400	LOC_Os05g49060.1	Protein of unknown function DUF561 family protein. (Os05t0565400-01)	not assigned.unknown	3		UP	UP					DOWN					1		UP	UP										9	DOWN	DOWN					UP						8	DOWN	DOWN
OS05G0142400	LOC_Os05g05060.1	Conserved hypothetical protein. (Os05t0142400-01)	not assigned.unknown														1		UP											8		DOWN
OS05G0568800	LOC_Os05g49370.1	Protein of unknown function DUF1645 family protein. (Os05t0568800-01)	not assigned.unknown	7							DOWN	DOWN	DOWN				6							UP						9							UP						5
OS05G0579200	LOC_Os05g50300.1	AMP-dependent synthetase and ligase domain containing protein. (Os05t0579200-01)	not assigned.unknown	10		DOWN											9		DOWN											5	UP	UP	UP										5			DOWN
OS05G0579700	LOC_Os05g50350.1	Similar to 10A19I.9. (Os05t0579700-00)	RNA.regulation of transcription.MYB-related transcription factor family	7							DOWN	DOWN	DOWN				6							UP						9							UP						9
OS05G0587000	LOC_Os05g50960.1	Pectin lyase fold/virulence factor domain containing protein. (Os05t0587000-01)	cell wall.degradation.pectate lyases and polygalacturonases	3			UP										2			UP										10			UP			UP							8	DOWN	DOWN	DOWN			DOWN
OS05G0593550	None	Hypothetical conserved gene. (Os05t0593550-01)	.	3			UP										2			UP										10			UP										9	DOWN	DOWN	DOWN
OS05G0596500	LOC_Os05g51780.1	Similar to RING-H2 finger protein ATL3I (YGHL1-C3HC4 RING fusion protein). (Os05t0596500-01)	protein.degradation.ubiquitin.E3.RING	2										UP	UP		5										DOWN		DOWN	7										DOWN		DOWN	7
OS07G0531200	LOC_Os07g34690.1	Conserved hypothetical protein. (Os07t0531200-01)	not assigned.unknown														5												DOWN	6												DOWN	6
OS06G0113150	None	Similar to GSL8 (GLUCAN SYNTHASE-LIKE 8); 1,3-beta-glucan synthase/ transferase, transferring glycosyl groups. (Os06t0113150-00)	.	3			UP										2			UP										10			UP										9	DOWN	DOWN	DOWN
OS06G0113950	None	Hypothetical conserved gene. (Os06t0113950-01);Similar to RuBisCO large subunit-binding protein subunit beta. (Os06t0113950-02)	.	3			UP										2			UP										10			UP										9	DOWN	DOWN	DOWN
OS06G0124300	LOC_Os06g03380.1	Protein of unknown function DUF594 family protein. (Os06t0124300-01)	not assigned.unknown	7							DOWN	DOWN	DOWN				6							UP						9							UP						5
OS06G0125200	LOC_Os06g03520.1	Protein of unknown function DUF581 family protein. (Os06t0125200-01)	not assigned.unknown	8								UP				DOWN	5												DOWN	6							DOWN		DOWN			DOWN	6
OS05G0162000	LOC_Os05g06970.1	Similar to Peroxidase (Fragment). (Os05t0162000-01)	misc.peroxidases	7								DOWN																		9							UP
OS06G0126050	None	Hypothetical protein. (Os06t0126050-00)	.	10			DOWN										9			DOWN										9			DOWN										2	UP	UP	UP
OS05G0163300	LOC_Os05g07060.1	Similar to Arabinogalactan protein-like. (Os05t0163300-01)	cell wall.cell wall proteins.AGPs.AGP	7							DOWN						6							UP
OS05G0166300	LOC_Os05g07420.1	Serine/threonine protein kinase-related domain containing protein. (Os05t0166300-01)	protein.postranslational modification.kinase.receptor like cytoplasmatic kinase VII	2				UP									9				DOWN	DOWN								5					UP
OS06G0133000	LOC_Os06g04200.1,LOC_Os06g04200.2,LOC_Os06g04200.3,LOC_Os06g04200.4	Granule-bound starch synthase I, chloroplast precursor (EC 2.4.1.21). (Os06t0133000-01);Granule-bound starch synthase 1, Starch biosynthesis (Os06t0133000-02)	major CHO metabolism.synthesis.starch.starch synthase	2			UP										2			UP										10			UP										8	DOWN	DOWN	DOWN
OS05G0167300	LOC_Os05g07560.1	Hypothetical conserved gene. (Os05t0167300-01)	not assigned.unknown	5								UP																		4							DOWN
OS06G0133300	LOC_Os06g04220.1	Hypothetical conserved gene. (Os06t0133300-00)	not assigned.unknown	10			DOWN										4					UP								8			DOWN		DOWN								2	UP		UP
OS07G0675200	LOC_Os07g47840.1	Conserved hypothetical protein. (Os07t0675200-01)	not assigned.unknown																											6												DOWN	6
OS06G0133500	LOC_Os06g04240.1	Conserved hypothetical protein. (Os06t0133500-00)	not assigned.unknown	10			DOWN										1		UP											8		DOWN	DOWN										2	UP		UP
OS06G0141200	LOC_Os06g04920.1,LOC_Os06g04920.2	Similar to RNA-binding protein EWS. (Os06t0141200-01)	signalling.G-proteins	10			DOWN									DOWN	9			DOWN										7												DOWN	2	UP	UP
OS06G0141600	LOC_Os06g04940.1,LOC_Os06g04940.2	Early nodulin 93 ENOD93 protein family protein. (Os06t0141600-01)	not assigned.unknown	8											UP		5												DOWN	6										DOWN		DOWN	6
OS06G0141700	LOC_Os06g04950.1	Similar to Early nodulin. (Os06t0141700-01)	not assigned.unknown	8								UP			UP	DOWN	5												DOWN	6							DOWN		DOWN	DOWN		DOWN	6
OS06G0142200	LOC_Os06g04990.1	Early nodulin. (Os06t0142200-01);Similar to cDNA clone:J033147G13, full insert sequence. (Os06t0142200-02)	not assigned.unknown	8												DOWN	5												DOWN	6												DOWN	6
OS06G0142300	LOC_Os06g05000.1	Early nodulin 93 ENOD93 protein family protein. (Os06t0142300-00)	not assigned.unknown	8								UP				DOWN	5												DOWN	7							DOWN		DOWN			DOWN	6
OS06G0142350	LOC_Os06g05010.1,LOC_Os06g05010.2	Similar to Early nodulin. (Os06t0142350-01)	not assigned.unknown	8								UP				DOWN	5												DOWN	6							DOWN		DOWN			DOWN	6
OS06G0142400	LOC_Os06g05020.1,LOC_Os06g05020.2	Early nodulin. (Os06t0142400-01)	not assigned.unknown	8								UP				DOWN	5												DOWN	6							DOWN		DOWN			DOWN	6
OS06G0143100	LOC_Os06g05120.1,LOC_Os06g05120.2	Similar to Cadmium tolerant 1. (Os06t0143100-01);Similar to Cadmium tolerant 1. (Os06t0143100-02)	not assigned.unknown	10		UP	DOWN										1		UP											8	DOWN	DOWN	DOWN										2	UP		UP
OS06G0145300	LOC_Os06g05300.1	Transferase domain containing protein. (Os06t0145300-00)	not assigned.unknown	8								UP					5									DOWN				4							DOWN		DOWN				7
OS06G0146800	LOC_Os06g05420.1	Conserved hypothetical protein. (Os06t0146800-01)	not assigned.unknown	8							UP	UP					5							DOWN						7							DOWN					DOWN	7
OS06G0160200	LOC_Os06g06520.1	Similar to Lanatoside 15'-O-acetylesterase precursor. (Os06t0160200-01)	misc.GDSL-motif lipase	8								UP	DOWN			DOWN	5									DOWN			DOWN	6						DOWN	DOWN		DOWN			DOWN	6						UP
OS05G0188700	LOC_Os05g09640.1	Leucine-rich repeat domain containing protein. (Os05t0188700-01)	cell wall.cell wall proteins.LRR	7							DOWN						6							UP
OS05G0189300	LOC_Os05g09704.1	Vegetative storage protein/acid phosphatase domain containing protein. (Os05t0189300-01)	misc.acid and other phosphatases	7							DOWN	DOWN					6							UP						9							UP
OS06G0160800	LOC_Os06g06570.1	Conserved hypothetical protein. (Os06t0160800-01);Hypothetical conserved gene. (Os06t0160800-02)	not assigned.unknown	10												UP	2												UP	3												UP	4
OS06G0172800	LOC_Os06g07600.1	Similar to alkaline alpha galactosidase 2. (Os06t0172800-00)	minor CHO metabolism.raffinose family.raffinose synthases.putative	2		UP	UP										1		UP	UP										8	DOWN	DOWN											9	DOWN	DOWN
OS05G0190500	LOC_Os05g10210.1	Similar to Acid phosphatase. (Os05t0190500-02)	misc.acid and other phosphatases	7							DOWN	DOWN					6							UP						9							UP
OS06G0199000	LOC_Os06g09870.1	Similar to Glycine-rich cell wall structural protein 2 precursor. (Os06t0199000-01)	not assigned.unknown	8							UP				UP		5							DOWN		DOWN		UP	DOWN	6										DOWN	DOWN	DOWN	6
OS06G0207950	None	Hypothetical gene. (Os06t0207950-00)	.	7							DOWN	DOWN					6							UP						9							UP		UP				4
OS06G0210000	LOC_Os06g10750.1	Protein of unknown function DUF6 domain containing protein. (Os06t0210000-00)	development.unspecified	7							DOWN	DOWN	DOWN				6							UP						9							UP						5
OS08G0520600	LOC_Os08g40910.1	Conserved hypothetical protein. (Os08t0520600-00)	not assigned.unknown														5												DOWN	7												DOWN	6
OS06G0212100	LOC_Os06g10930.1	Similar to Galactoside 2-alpha-L-fucosyltransferase (EC 2.4.1.69) (Xyloglucan alpha-(1,2)-fucosyltransferase) (PsFT1). (Os06t0212100-01)	cell wall.hemicellulose synthesis	2			UP										2			UP										10			UP										9	DOWN	DOWN	DOWN
OS06G0215900	LOC_Os06g11240.1	Similar to Oxo-phytodienoic acid reductase. (Os06t0215900-01);Similar to 12-oxophytodienoic acid reductase. (Os06t0215900-02)	hormone metabolism.jasmonate.synthesis-degradation.12-Oxo-PDA-reductase	10	DOWN		DOWN										1	UP												8			DOWN			DOWN							2	UP		UP			UP
OS05G0197200	LOC_Os05g10830.1,LOC_Os05g10830.2	Hypothetical conserved gene. (Os05t0197200-00)	not assigned.unknown	7								DOWN																		9							UP
OS05G0197900	LOC_Os05g10900.1	Protein of unknown function DUF247, plant family protein. (Os05t0197900-01)	hormone metabolism.ethylene.signal transduction	10		DOWN																								10	UP
OS06G0229400	LOC_Os06g12410.1	Conserved hypothetical protein. (Os06t0229400-00)	misc.GDSL-motif lipase	7							DOWN	DOWN					6							UP		UP				9							UP		UP				4
OS09G0295300	LOC_Os09g12390.1	Similar to cDNA clone:002-138-B03, full insert sequence. (Os09t0295300-00)	not assigned.unknown														5												DOWN	6									DOWN			DOWN	6
OS06G0230400	LOC_Os06g12470.1,LOC_Os06g12470.2	Hypothetical genes. (Os06t0230400-00)	not assigned.unknown	3			UP										2			UP										10			UP										9	DOWN	DOWN	DOWN
OS06G0248600	LOC_Os06g13880.1	Conserved hypothetical protein. (Os06t0248600-01)	not assigned.unknown	5							UP	UP	UP				7							DOWN						4							DOWN						2
OS06G0249350	LOC_Os06g13940.1	Conserved hypothetical protein. (Os06t0249350-00)	not assigned.unknown	8							UP	UP				DOWN	5							DOWN		DOWN			DOWN	7							DOWN		DOWN			DOWN	7
OS05G0215000	LOC_Os05g12400.1	BURP domain containing protein. (Os05t0215000-04)	stress.abiotic.drought/salt	7								DOWN																		9							UP
OS05G0215700	LOC_Os05g12481.1	Conserved hypothetical protein. (Os05t0215700-02)	not assigned.unknown	5								UP																		4							DOWN
OS05G0217700	LOC_Os05g12630.1,LOC_Os05g12630.2	BURP domain containing protein. (Os05t0217700-01)	not assigned.unknown	7							DOWN	DOWN					6							UP						9							UP
OS06G0255200	LOC_Os06g14406.1	Conserved hypothetical protein. (Os06t0255200-01);Hypothetical conserved gene. (Os06t0255200-02)	DNA.synthesis/chromatin structure	3		DOWN	UP										2		DOWN	UP										10	UP	UP	UP										9	DOWN	DOWN	DOWN
OS06G0257600	LOC_Os06g14630.1	Esterase, SGNH hydrolase-type domain containing protein. (Os06t0257600-01)	misc.GDSL-motif lipase	7							DOWN	DOWN	DOWN				6							UP						9							UP						4
OS06G0265100	LOC_Os06g15430.1	Hypothetical conserved gene. (Os06t0265100-00)	not assigned.unknown	2				UP									2				DOWN	DOWN								3					UP	UP							8						DOWN
OS06G0272700	LOC_Os06g16150.1	Protein of unknown function DUF231, plant domain containing protein. (Os06t0272700-00)	not assigned.unknown	8								UP				DOWN	5												DOWN	6							DOWN					DOWN	6
OS05G0226900	LOC_Os05g13900.1	Proline-rich glycoprotein, ABA-dependent inhibition of root growth (Os05t0226900-01)	not assigned.unknown	7							DOWN	DOWN					4							UP						9							UP
OS05G0227600	LOC_Os05g13940.1	Proline-rich glycoprotein, ABA-dependent inhibition of root growth (Os05t0227600-01)	not assigned.unknown	7							DOWN						6					DOWN		UP						3					UP
OS06G0272800	LOC_Os06g16160.1,LOC_Os06g16170.1	Domain of unknown function DUF231, plant domain containing protein. (Os06t0272800-00)	not assigned.unknown	8							UP	UP				DOWN	5							DOWN		DOWN			DOWN	6							DOWN		DOWN			DOWN	6
OS05G0231100	LOC_Os05g14220.1	Hypothetical conserved gene. (Os05t0231100-00)	signalling.receptor kinases.misc	7								DOWN																		9							UP
OS05G0231700	LOC_Os05g14240.1,LOC_Os05g14240.2	Similar to Tonoplast intrinsic protein. (Os05t0231700-01)	transport.Major Intrinsic Proteins.TIP	7							DOWN						6							UP
OS05G0232200	LOC_Os05g14270.1,LOC_Os05g14270.2	Conserved hypothetical protein. (Os05t0232200-01)	not assigned.unknown	7							DOWN	DOWN					6							UP						9							UP
OS05G0235800	LOC_Os05g14590.1	DNA-dependent ATPase MCM domain containing protein. (Os05t0235800-01)	DNA.synthesis/chromatin structure														9		DOWN											5		UP
OS06G0294600	LOC_Os06g19070.1	Cytochrome P450 family protein. (Os06t0294600-02)	misc.cytochrome P450	9			DOWN	DOWN		DOWN							1				UP	UP								8					DOWN								2	UP			UP
OS05G0245300	LOC_Os05g15630.1	Uncharacterised protein family UPF0497, trans-membrane plant subgroup domain containing protein. (Os05t0245300-01)	not assigned.unknown	7							DOWN	DOWN					4							UP						9							UP
OS05G0246300	LOC_Os05g15690.1	Barwin-related endoglucanase domain containing protein. (Os05t0246300-01)	cell wall.modification	5								UP																		4							DOWN
OS06G0295366	None	Hypothetical gene. (Os06t0295366-01)	.	9		DOWN			DOWN			DOWN					8		DOWN	DOWN		DOWN	DOWN		DOWN					5	UP	UP	UP	UP	UP	UP	UP	UP	UP				5		UP	DOWN		UP	DOWN
OS06G0301300	LOC_Os06g19730.1	Similar to predicted protein. (Os06t0301300-00)	not assigned.unknown	3			UP										2			UP										10			UP										9	DOWN	DOWN	DOWN
OS06G0314501	LOC_Os06g20900.1	Conserved hypothetical protein. (Os06t0314501-01)	not assigned.unknown	7							DOWN	DOWN	DOWN				6							UP						9							UP						5
OS05G0258400	LOC_Os05g16930.1	Protein kinase, catalytic domain domain containing protein. (Os05t0258400-00)	signalling.receptor kinases.S-locus glycoprotein like	7								DOWN																		9							UP
OS06G0316800	LOC_Os06g21210.1	Similar to Glycine-rich protein (Fragment). (Os06t0316800-01)	not assigned.unknown	7							DOWN	DOWN	DOWN				6							UP						9							UP						5
OS06G0317100	LOC_Os06g21230.1	Similar to glycine-rich cell wall structural protein. (Os06t0317100-00)	not assigned.unknown	7							DOWN	DOWN	DOWN				6							UP						9							UP						5
OS06G0317200	LOC_Os06g21240.1	Similar to glycine-rich cell wall structural protein. (Os06t0317200-01);Similar to Homeobox protein Hox-D11 (Hox-4.6) (Hox-5.5). (Os06t0317200-02);Glycine-rich protein (Fragment). (Os06t0317200-03)	not assigned.unknown	7							DOWN	DOWN	DOWN				6							UP						9							UP						5
OS05G0282900	None	Conserved hypothetical protein. (Os05t0282900-01)	.	5							UP						7							DOWN
OS06G0319366	None	Hypothetical genes. (Os06t0319366-00)	.	5							UP	UP					7		DOWN					DOWN		DOWN				4		UP					DOWN						7
OS05G0286100	LOC_Os05g20930.1	Similar to Zinc-finger protein KNUCKLES. (Os05t0286100-01)	RNA.regulation of transcription.C2H2 zinc finger family	5							UP						7							DOWN
OS06G0324150	None	TGF-beta receptor, type I/II extracellular region family protein. (Os06t0324150-01)	.	8							UP					DOWN	5							DOWN		DOWN			DOWN	6												DOWN	6
OS05G0291700	LOC_Os05g22614.1,LOC_Os05g22614.3,LOC_Os05g22614.4	Similar to PTAC16 (PLASTID TRANSCRIPTIONALLY ACTIVE18); binding / catalytic. (Os05t0291700-01);Similar to cDNA clone:002-143-C11, full insert sequence. (Os05t0291700-02);NAD(P)-binding domain containing protein. (Os05t0291700-03)	not assigned.unknown	7							DOWN						4							UP
OS09G0538000	LOC_Os09g36700.1	Ribonuclease T2 family protein. (Os09t0538000-01);RNase S-like protein. (Os09t0538000-04);Non-protein coding transcript. (Os09t0538000-05)	RNA.processing.ribonucleases														5												DOWN	9												DOWN	6
OS05G0299600	LOC_Os05g23450.1,LOC_Os05g23450.2	Conserved hypothetical protein. (Os05t0299600-01)	not assigned.unknown														9		DOWN											10		UP
OS06G0324300	LOC_Os06g21900.1	Similar to predicted protein. (Os06t0324300-00)	transport.peptides and oligopeptides	8							UP					DOWN	5							DOWN		DOWN			DOWN	7												DOWN	6
OS05G0309000	None	Hypothetical conserved gene. (Os05t0309000-00)	.	7								DOWN																		9							UP
OS06G0332700	LOC_Os06g22670.1	Hypothetical conserved gene. (Os06t0332700-00)	RNA.regulation of transcription.CPP(Zn),CPP1-related transcription factor family	3			UP										2			UP										10			UP										9	DOWN	DOWN	DOWN
OS05G0318300	LOC_Os05g25400.1	Ribonuclease III domain containing protein. (Os05t0318300-01)	RNA.processing.ribonucleases	3							DOWN						2							UP
OS06G0473800	LOC_Os06g27910.1	Oleosin family protein. (Os06t0473800-00)	not assigned.unknown	8						DOWN		UP				DOWN	5		DOWN	DOWN									DOWN	6		UP					DOWN		DOWN			DOWN	6		UP		UP
OS06G0490400	LOC_Os06g29470.1	Similar to Class III peroxidase 80. (Os06t0490400-00)	misc.peroxidases	5							UP	UP	UP				7							DOWN						4							DOWN						8
OS06G0493100	LOC_Os06g29730.1	Conserved hypothetical protein. (Os06t0493100-01)	not assigned.unknown	5	DOWN							UP			UP		1	UP	UP	UP			UP						DOWN	6		DOWN					DOWN		DOWN	DOWN		DOWN	7		DOWN			DOWN
OS05G0323900	LOC_Os05g25850.1,LOC_Os05g25850.2	Manganese superoxide dismutase, Heat-stress tolerance (Os05t0323900-01)	redox.dismutases and catalases	2								UP																		4							DOWN
OS06G0494100	LOC_Os06g29810.1,LOC_Os06g29810.2,LOC_Os06g29810.3	Serine/threonine protein kinase-related domain containing protein. (Os06t0494100-01);Serine/threonine protein kinase-related domain containing protein. (Os06t0494100-02)	protein.postranslational modification	3			UP										2			UP										10			UP										9	DOWN	DOWN	DOWN
OS05G0325200	LOC_Os05g25950.1	Cyclin-related 2 domain containing protein. (Os05t0325200-01)	not assigned.unknown	9				DOWN	DOWN								2				UP									5				UP
OS06G0498800	LOC_Os06g30370.1	Similar to MOTHER of FT and TF1 protein. (Os06t0498800-01)	development.unspecified	2			UP										2			UP										10			UP										9	DOWN	DOWN	DOWN
OS06G0504900	LOC_Os06g30860.1	Similar to WRKY transcription factor 31. (Os06t0504900-00)	RNA.regulation of transcription.WRKY domain transcription factor family	10			DOWN										9			DOWN										8			DOWN										2	UP	UP	UP
OS06G0507200	LOC_Os06g31070.1	Bifunctional inhibitor/plant lipid transfer protein/seed storage domain containing protein. (Os06t0507200-01)	not assigned.unknown	2			UP										4						UP							7			UP									DOWN	8	DOWN		DOWN		DOWN
OS06G0507300	LOC_Os06g31090.1	Similar to GAMYB-binding protein. (Os06t0507300-01)	not assigned.unknown	8			DOWN										5												DOWN	6			DOWN									DOWN	6	UP		UP
OS06G0513050	LOC_Os06g31890.1	Conserved hypothetical protein. (Os06t0513050-01)	stress.biotic	5	DOWN						UP	UP	UP				1	UP	UP	UP				DOWN						8		DOWN					DOWN						8		DOWN
OS06G0513781	LOC_Os06g31930.1	Conserved hypothetical protein. (Os06t0513781-01)	stress.biotic	5	DOWN							UP	UP				1	UP	UP	UP										8		DOWN					DOWN						8		DOWN
OS06G0513862	LOC_Os06g31960.1	Conserved hypothetical protein. (Os06t0513862-01)	stress.biotic	5	DOWN							UP	UP				1	UP	UP	UP										8		DOWN					DOWN						8		DOWN
OS06G0513943	LOC_Os06g32020.1	Conserved hypothetical protein. (Os06t0513943-01)	stress.biotic	10	DOWN												1	UP	UP	UP										8		DOWN											7		DOWN
OS06G0514100	LOC_Os06g32160.1	Conserved hypothetical protein. (Os06t0514100-01)	stress.biotic	5	DOWN												1	UP	UP	UP										8		DOWN											7		DOWN
OS06G0514700	None	Hypothetical conserved gene. (Os06t0514700-01)	.	6		DOWN	DOWN		DOWN	DOWN	UP	DOWN	DOWN		DOWN	DOWN	8		DOWN	DOWN		DOWN	DOWN	DOWN	DOWN	DOWN		DOWN	DOWN	2	UP	UP		UP	UP		UP	UP		UP	UP		1	UP	UP		UP	UP
OS10G0528400	LOC_Os10g38489.1	Glutathione S-transferase, C-terminal-like domain containing protein. (Os10t0528400-01)	misc.glutathione S transferases	8								UP																		6							DOWN					DOWN	6
OS06G0515400	None	Hypothetical protein. (Os06t0515400-01)	.	9	DOWN			DOWN									1	UP	UP	UP	UP	UP	UP							8		DOWN			DOWN								8		DOWN			DOWN
OS06G0531000	LOC_Os06g34020.1	Similar to predicted protein. (Os06t0531000-00)	misc.beta 1,3 glucan hydrolases.glucan endo-1,3-beta-glucosidase	2	DOWN												1	UP	UP	UP										8		DOWN											8		DOWN
OS06G0541600	LOC_Os06g34960.1,LOC_Os06g34970.1	Conserved hypothetical protein. (Os06t0541600-00)	not assigned.unknown	10			DOWN										9			DOWN										8			DOWN										2	UP	UP	UP
OS06G0543601	LOC_Os06g35165.1	Protein of unknown function DUF3778 domain containing protein. (Os06t0543601-01)	not assigned.unknown	8						DOWN						DOWN	5									DOWN			DOWN	7									DOWN			DOWN	6				UP
OS06G0548100	LOC_Os06g35550.1	Similar to Nectarin 5 (Fragment). (Os06t0548100-00)	misc.nitrilases, *nitrile lyases, berberine bridge enzymes, reticuline oxidases, troponine reductases	10			DOWN										9			DOWN										7			DOWN										2	UP	UP	UP
OS06G0549600	LOC_Os06g35650.1	FAD-linked oxidase, FAD-binding, subdomain 2 domain containing protein. (Os06t0549600-01)	misc.nitrilases, *nitrile lyases, berberine bridge enzymes, reticuline oxidases, troponine reductases	9			DOWN			DOWN							1		UP											8		DOWN	DOWN										2	UP		UP	UP
OS06G0556150	None	Hypothetical protein. (Os06t0556150-00)	.	8												DOWN	5												DOWN	6												DOWN	6
OS05G0335500	LOC_Os05g27000.1	Conserved hypothetical protein. (Os05t0335500-00)	not assigned.unknown	9	DOWN			DOWN	DOWN								1	UP			UP									3				UP
OS06G0556200	LOC_Os06g36210.1	Similar to amino acid permease 1. (Os06t0556200-01)	transport.amino acids	8												DOWN	5												DOWN	6												DOWN	6
OS06G0562700	LOC_Os06g36710.1	Conserved hypothetical protein. (Os06t0562700-01)	not assigned.unknown	3			UP										2			UP										10			UP										9	DOWN	DOWN	DOWN
OS11G0533400	LOC_Os11g32890.1	Conserved hypothetical protein. (Os11t0533400-01)	not assigned.unknown	8								UP																		6							DOWN					DOWN	6
[truncated: 2,275 more rows]
[truncated: 6 more columns]

## Sheet: (d) IR64-wise_LFC
Dataset S3d - Log2FC data and cluster analysis of DEGs between IR64 and other genotypes at specified submergence days
DEGs are defined by (|FC| > 2; FDR < 0.05) between IR64 and any other genotype on a particular submergence day.
Cluster ID corresponds to one of ten GO clusters presented in Dataset S3e.
					Day 2			Day 4			Day 8			Day 14
			# of DEGs	UP	86	213	721	68	87	137	341	537	157	73	176	147	Log2 FC												FDR
				DOWN	138	150	299	111	156	173	518	622	207	43	102	387	Day 2			Day 4			Day 8			Day 14			Day 2			Day 4			Day 8			Day 14
RAP-DB ID	MSU ID	Description	Gene category name	ClusterID	IR64_AG1	IR64_SUB1	IR64_AG1 SUB1	IR64_AG1	IR64_SUB1	IR64_AG1 SUB1	IR64_AG1	IR64_SUB1	IR64_AG1 SUB1	IR64_AG1	IR64_SUB1	IR64_AG1 SUB1	IR64_AG1	IR64_SUB1	IR64_AG1 SUB1	IR64_AG1	IR64_SUB1	IR64_AG1 SUB1	IR64_AG1	IR64_SUB1	IR64_AG1 SUB1	IR64_AG1	IR64_SUB1	IR64_AG1 SUB1	IR64_AG1	IR64_SUB1	IR64_AG1 SUB1	IR64_AG1	IR64_SUB1	IR64_AG1 SUB1	IR64_AG1	IR64_SUB1	IR64_AG1 SUB1	IR64_AG1	IR64_SUB1	IR64_AG1 SUB1
OS01G0106300	LOC_Os01g01650.1	Similar to Isoflavone reductase homolog IRL (EC 1.3.1.-). (Os01t0106300-01)	secondary metabolism.flavonoids.isoflavones.isoflavone reductase	7							DOWN	DOWN					-0.166205	-0.171496	-0.150218	-0.0759825	-0.470294	0.357214	-1.44686	-1.3637	-0.857809	-0.244586	0.343442	0.380433	0.99668	0.99272	0.93434	0.974936	0.988817	0.994519	0.0109067	0.0332715	0.543588	0.998859	0.999997	0.978601
OS01G0110200	LOC_Os01g02010.1	Conserved hypothetical protein. (Os01t0110200-01)	.	7								DOWN					0.0107619	0.016288	-0.151722	0.119298	0.0339141	0.0199798	-0.998299	-1.04077	-0.441271	-0.115493	0.0993275	0.361923	0.99668	0.99272	0.931689	0.955345	0.988817	0.994519	0.00114829	0.00200199	0.714393	0.998859	0.999997	0.971812
OS01G0111500	LOC_Os01g02110.1	ROOT HAIR DEFECTIVE-SIX LIKE (RSL) class I basic helix-loop-helix protein, bHLH transcription factor, Regulation of root hair development (Os01t0111500-01)	RNA.regulation of transcription.bHLH,Basic Helix-Loop-Helix family	5							UP						-1.30964	-1.20978	-1.05771	-0.814496	-0.78769	-0.475777	1.48113	1.45815	1.06052	0.533215	0.243742	-0.0105839	0.0571186	0.06984	0.141447	0.578465	0.790664	0.994519	0.0390091	0.0811775	0.439401	0.998859	0.999997	0.99659
OS01G0111600	LOC_Os01g02120.1	Similar to MOTHER of FT and TF1 protein. (Os01t0111600-01)	development.unspecified	8												DOWN	-0.305229	0.0587829	-0.200449	-0.394297	-0.309321	-0.440439	0.0766763	0.0270641	-0.241902	-0.0182512	0.924474	-1.3695	0.99668	0.99272	0.931689	0.800497	0.988817	0.740826	0.950497	0.965258	0.991611	0.998859	0.0547535	1.69559e-06
OS01G0112600	None	Conserved hypothetical protein. (Os01t0112600-01)	.	3									UP				0.115439	-0.0490655	1.06164	-0.768976	-0.390844	-0.504106	0.561144	0.108082	1.2475	0.133123	-0.0266645	0.577318	0.99668	0.99272	0.394724	0.836571	0.988817	0.994519	0.387783	0.894219	0.00658456	0.998859	0.999997	0.716448
[truncated: 3,109 more rows]

## Sheet: (e) IR64-wise_GO
Dataset S3e - GO analysis for the "IR64 vs Genotype Response" clustering
[truncated: 325 more rows]

## Sheet: (f) AG1-wise_LFC
Dataset S3f - Log2FC data and cluster analysis of DEGs between AG1 and other genotypes at specified submergence days
[truncated: 2,890 more rows]

[truncated: 5 more sheets: (g) AG1-wise_GO, (h) SUB1-wise_LFC, (i) SUB1-wise_GO, (j) AG1 SUB1-wise_LFC, (k) AG1 SUB1-wise_GO]
